# Supplementary material for: Multi-orbit lunar GNSS constellation design with distant retrograde orbit and Halo orbit combination
Source: Sci Rep. 2023 Jun 22;13:10158. doi: 10.1038/s41598-023-37348-x (PMC10287729; doi:10.1038/s41598-023-37348-x)
Supplement: Supplementary file 1 — Supplementary Information. [file 41598_2023_37348_MOESM1_ESM.zip › supplement materials of the manuscript/Figure 5/L2 North Family Halo orbit/SVOP/11.200.csv]

0.144329897	0.144329897	0.144329897	0.144329897	0.144329897	0.144329897	0.144329897	0.144329897	0.144329897	0.144329897	0.144329897	0.144329897	0.144329897	0.144329897	0.144329897	0.144329897	0.144329897	0.144329897	0.144329897	0.144329897	0.144329897	0.144329897	0.144329897	0.144329897	0.144329897	0.144329897	0.144329897	0.144329897	0.144329897	0.144329897	0.144329897	0.144329897	0.144329897	0.144329897	0.144329897	0.144329897	0.144329897	0.144329897	0.144329897	0.144329897	0.144329897	0.144329897	0.144329897	0.144329897	0.144329897	0.144329897	0.144329897	0.144329897	0.144329897	0.144329897
0.144329897	0.144329897	0.144329897	0.144329897	0.144329897	0.144329897	0.144329897	0.144329897	0.144329897	0.144329897	0.144329897	0.144329897	0.144329897	0.144329897	0.144329897	0.144329897	0.144329897	0.144329897	0.144329897	0.144329897	0.144329897	0.144329897	0.144329897	0.144329897	0.144329897	0.144329897	0.144329897	0.144329897	0.144329897	0.144329897	0.144329897	0.144329897	0.144329897	0.144329897	0.144329897	0.144329897	0.144329897	0.144329897	0.144329897	0.144329897	0.144329897	0.144329897	0.144329897	0.144329897	0.144329897	0.144329897	0.144329897	0.144329897	0.144329897	0.144329897
0.144329897	0.144329897	0.144329897	0.144329897	0.144329897	0.144329897	0.144329897	0.144329897	0.144329897	0.144329897	0.144329897	0.144329897	0.144329897	0.144329897	0.144329897	0.144329897	0.144329897	0.144329897	0.144329897	0.144329897	0.144329897	0.144329897	0.144329897	0.144329897	0.144329897	0.144329897	0.144329897	0.144329897	0.144329897	0.144329897	0.144329897	0.144329897	0.144329897	0.144329897	0.144329897	0.144329897	0.144329897	0.144329897	0.144329897	0.144329897	0.144329897	0.144329897	0.144329897	0.144329897	0.144329897	0.144329897	0.144329897	0.144329897	0.144329897	0.144329897
0.144329897	0.144329897	0.144329897	0.144329897	0.144329897	0.144329897	0.144329897	0.144329897	0.144329897	0.144329897	0.144329897	0.144329897	0.144329897	0.144329897	0.144329897	0.144329897	0.144329897	0.144329897	0.144329897	0.144329897	0.144329897	0.144329897	0.144329897	0.144329897	0.144329897	0.144329897	0.144329897	0.144329897	0.144329897	0.144329897	0.144329897	0.144329897	0.144329897	0.144329897	0.144329897	0.144329897	0.144329897	0.144329897	0.144329897	0.149484536	0.149484536	0.149484536	0.149484536	0.149484536	0.149484536	0.149484536	0.144329897	0.144329897	0.144329897	0.144329897
0.144329897	0.144329897	0.144329897	0.144329897	0.144329897	0.144329897	0.144329897	0.144329897	0.144329897	0.144329897	0.144329897	0.144329897	0.144329897	0.144329897	0.144329897	0.144329897	0.144329897	0.144329897	0.144329897	0.144329897	0.144329897	0.144329897	0.144329897	0.144329897	0.144329897	0.144329897	0.144329897	0.144329897	0.144329897	0.144329897	0.144329897	0.144329897	0.144329897	0.144329897	0.144329897	0.144329897	0.144329897	0.144329897	0.144329897	0.144329897	0.144329897	0.144329897	0.144329897	0.144329897	0.144329897	0.144329897	0.144329897	0.144329897	0.144329897	0.144329897
0.144329897	0.144329897	0.144329897	0.144329897	0.144329897	0.144329897	0.144329897	0.144329897	0.144329897	0.144329897	0.144329897	0.144329897	0.144329897	0.144329897	0.144329897	0.144329897	0.144329897	0.144329897	0.144329897	0.144329897	0.144329897	0.144329897	0.144329897	0.139175258	0.139175258	0.139175258	0.144329897	0.144329897	0.144329897	0.144329897	0.144329897	0.144329897	0.144329897	0.144329897	0.144329897	0.144329897	0.144329897	0.144329897	0.144329897	0.144329897	0.144329897	0.144329897	0.144329897	0.144329897	0.144329897	0.144329897	0.144329897	0.144329897	0.144329897	0.144329897
0.144329897	0.144329897	0.144329897	0.144329897	0.144329897	0.144329897	0.144329897	0.144329897	0.144329897	0.144329897	0.144329897	0.144329897	0.144329897	0.144329897	0.144329897	0.144329897	0.144329897	0.144329897	0.139175258	0.139175258	0.139175258	0.139175258	0.144329897	0.144329897	0.144329897	0.144329897	0.144329897	0.144329897	0.144329897	0.144329897	0.144329897	0.144329897	0.144329897	0.144329897	0.144329897	0.144329897	0.144329897	0.144329897	0.144329897	0.144329897	0.144329897	0.144329897	0.144329897	0.144329897	0.144329897	0.144329897	0.144329897	0.144329897	0.144329897	0.144329897
0.144329897	0.144329897	0.144329897	0.144329897	0.144329897	0.144329897	0.144329897	0.144329897	0.144329897	0.144329897	0.144329897	0.144329897	0.144329897	0.144329897	0.139175258	0.139175258	0.139175258	0.139175258	0.139175258	0.139175258	0.144329897	0.144329897	0.144329897	0.144329897	0.144329897	0.144329897	0.144329897	0.144329897	0.144329897	0.144329897	0.144329897	0.144329897	0.144329897	0.144329897	0.144329897	0.144329897	0.144329897	0.144329897	0.144329897	0.144329897	0.144329897	0.144329897	0.144329897	0.144329897	0.144329897	0.144329897	0.144329897	0.149484536	0.149484536	0.149484536
0.144329897	0.144329897	0.144329897	0.144329897	0.144329897	0.144329897	0.144329897	0.144329897	0.144329897	0.144329897	0.144329897	0.144329897	0.139175258	0.139175258	0.139175258	0.139175258	0.139175258	0.139175258	0.144329897	0.144329897	0.144329897	0.144329897	0.144329897	0.144329897	0.144329897	0.144329897	0.144329897	0.144329897	0.144329897	0.144329897	0.144329897	0.144329897	0.144329897	0.144329897	0.144329897	0.144329897	0.144329897	0.144329897	0.144329897	0.144329897	0.144329897	0.144329897	0.144329897	0.144329897	0.144329897	0.144329897	0.144329897	0.144329897	0.144329897	0.144329897
0.144329897	0.144329897	0.144329897	0.144329897	0.144329897	0.144329897	0.144329897	0.144329897	0.144329897	0.144329897	0.139175258	0.139175258	0.139175258	0.139175258	0.139175258	0.139175258	0.139175258	0.144329897	0.144329897	0.144329897	0.144329897	0.144329897	0.144329897	0.144329897	0.144329897	0.144329897	0.144329897	0.144329897	0.144329897	0.144329897	0.144329897	0.144329897	0.144329897	0.144329897	0.144329897	0.139175258	0.139175258	0.144329897	0.144329897	0.144329897	0.144329897	0.144329897	0.144329897	0.144329897	0.144329897	0.144329897	0.144329897	0.144329897	0.144329897	0.144329897
0.144329897	0.144329897	0.144329897	0.144329897	0.144329897	0.144329897	0.144329897	0.144329897	0.139175258	0.139175258	0.139175258	0.139175258	0.139175258	0.139175258	0.139175258	0.139175258	0.144329897	0.144329897	0.144329897	0.144329897	0.144329897	0.144329897	0.144329897	0.144329897	0.144329897	0.144329897	0.144329897	0.144329897	0.144329897	0.144329897	0.144329897	0.139175258	0.139175258	0.139175258	0.144329897	0.144329897	0.144329897	0.144329897	0.144329897	0.144329897	0.144329897	0.144329897	0.144329897	0.144329897	0.144329897	0.144329897	0.144329897	0.144329897	0.144329897	0.144329897
0.144329897	0.144329897	0.144329897	0.144329897	0.144329897	0.144329897	0.144329897	0.139175258	0.139175258	0.139175258	0.139175258	0.139175258	0.139175258	0.139175258	0.139175258	0.144329897	0.144329897	0.144329897	0.144329897	0.144329897	0.144329897	0.144329897	0.144329897	0.144329897	0.144329897	0.144329897	0.144329897	0.139175258	0.139175258	0.139175258	0.139175258	0.144329897	0.144329897	0.144329897	0.144329897	0.144329897	0.144329897	0.144329897	0.144329897	0.144329897	0.144329897	0.144329897	0.144329897	0.144329897	0.144329897	0.144329897	0.144329897	0.144329897	0.144329897	0.149484536
0.144329897	0.144329897	0.144329897	0.144329897	0.144329897	0.144329897	0.139175258	0.139175258	0.139175258	0.139175258	0.139175258	0.139175258	0.139175258	0.139175258	0.139175258	0.144329897	0.144329897	0.144329897	0.144329897	0.144329897	0.144329897	0.144329897	0.144329897	0.144329897	0.139175258	0.139175258	0.139175258	0.139175258	0.139175258	0.144329897	0.144329897	0.144329897	0.144329897	0.144329897	0.144329897	0.144329897	0.144329897	0.144329897	0.144329897	0.144329897	0.144329897	0.144329897	0.144329897	0.144329897	0.144329897	0.149484536	0.149484536	0.149484536	0.144329897	0.144329897
0.144329897	0.144329897	0.144329897	0.144329897	0.144329897	0.139175258	0.139175258	0.139175258	0.139175258	0.139175258	0.139175258	0.139175258	0.139175258	0.139175258	0.144329897	0.144329897	0.144329897	0.144329897	0.144329897	0.144329897	0.144329897	0.139175258	0.139175258	0.139175258	0.139175258	0.139175258	0.139175258	0.144329897	0.144329897	0.144329897	0.144329897	0.144329897	0.144329897	0.144329897	0.144329897	0.144329897	0.144329897	0.144329897	0.144329897	0.144329897	0.144329897	0.149484536	0.149484536	0.144329897	0.144329897	0.144329897	0.144329897	0.144329897	0.144329897	0.144329897
0.144329897	0.144329897	0.144329897	0.144329897	0.139175258	0.139175258	0.139175258	0.139175258	0.139175258	0.139175258	0.139175258	0.139175258	0.139175258	0.144329897	0.144329897	0.144329897	0.144329897	0.144329897	0.144329897	0.139175258	0.139175258	0.139175258	0.139175258	0.139175258	0.139175258	0.139175258	0.144329897	0.144329897	0.144329897	0.144329897	0.144329897	0.144329897	0.144329897	0.144329897	0.144329897	0.144329897	0.144329897	0.144329897	0.139175258	0.144329897	0.144329897	0.144329897	0.144329897	0.144329897	0.144329897	0.144329897	0.144329897	0.144329897	0.144329897	0.144329897
0.139175258	0.144329897	0.144329897	0.139175258	0.139175258	0.139175258	0.139175258	0.139175258	0.139175258	0.139175258	0.139175258	0.139175258	0.139175258	0.144329897	0.144329897	0.144329897	0.144329897	0.139175258	0.139175258	0.139175258	0.139175258	0.139175258	0.139175258	0.139175258	0.139175258	0.144329897	0.144329897	0.144329897	0.144329897	0.144329897	0.144329897	0.144329897	0.144329897	0.144329897	0.144329897	0.139175258	0.144329897	0.144329897	0.144329897	0.144329897	0.144329897	0.144329897	0.144329897	0.144329897	0.144329897	0.144329897	0.144329897	0.144329897	0.149484536	0.149484536
0.139175258	0.144329897	0.144329897	0.139175258	0.139175258	0.139175258	0.139175258	0.139175258	0.139175258	0.139175258	0.139175258	0.139175258	0.139175258	0.144329897	0.144329897	0.144329897	0.139175258	0.139175258	0.139175258	0.139175258	0.139175258	0.139175258	0.139175258	0.139175258	0.144329897	0.144329897	0.144329897	0.144329897	0.144329897	0.144329897	0.144329897	0.144329897	0.139175258	0.139175258	0.144329897	0.144329897	0.144329897	0.144329897	0.144329897	0.144329897	0.144329897	0.144329897	0.144329897	0.144329897	0.144329897	0.149484536	0.149484536	0.149484536	0.149484536	0.149484536
0.139175258	0.139175258	0.139175258	0.139175258	0.139175258	0.139175258	0.139175258	0.139175258	0.139175258	0.139175258	0.139175258	0.139175258	0.144329897	0.144329897	0.139175258	0.139175258	0.139175258	0.139175258	0.139175258	0.139175258	0.139175258	0.139175258	0.139175258	0.144329897	0.144329897	0.144329897	0.144329897	0.144329897	0.144329897	0.139175258	0.139175258	0.139175258	0.139175258	0.144329897	0.144329897	0.144329897	0.144329897	0.144329897	0.144329897	0.144329897	0.144329897	0.144329897	0.144329897	0.149484536	0.149484536	0.149484536	0.149484536	0.149484536	0.149484536	0.144329897
0.139175258	0.139175258	0.139175258	0.139175258	0.139175258	0.139175258	0.139175258	0.139175258	0.139175258	0.139175258	0.139175258	0.139175258	0.144329897	0.139175258	0.139175258	0.139175258	0.139175258	0.139175258	0.139175258	0.139175258	0.139175258	0.139175258	0.144329897	0.144329897	0.144329897	0.144329897	0.144329897	0.139175258	0.139175258	0.139175258	0.139175258	0.144329897	0.144329897	0.144329897	0.144329897	0.144329897	0.144329897	0.144329897	0.144329897	0.144329897	0.149484536	0.149484536	0.149484536	0.149484536	0.149484536	0.144329897	0.144329897	0.144329897	0.144329897	0.144329897
0.139175258	0.134020619	0.139175258	0.139175258	0.139175258	0.139175258	0.139175258	0.139175258	0.139175258	0.139175258	0.139175258	0.139175258	0.139175258	0.139175258	0.139175258	0.139175258	0.139175258	0.139175258	0.139175258	0.139175258	0.139175258	0.144329897	0.144329897	0.144329897	0.144329897	0.139175258	0.139175258	0.139175258	0.139175258	0.139175258	0.144329897	0.144329897	0.144329897	0.144329897	0.144329897	0.144329897	0.144329897	0.144329897	0.149484536	0.149484536	0.149484536	0.144329897	0.144329897	0.144329897	0.144329897	0.144329897	0.144329897	0.144329897	0.149484536	0.149484536
0.139175258	0.134020619	0.139175258	0.139175258	0.139175258	0.139175258	0.139175258	0.139175258	0.139175258	0.139175258	0.139175258	0.134020619	0.139175258	0.139175258	0.139175258	0.139175258	0.139175258	0.139175258	0.139175258	0.139175258	0.144329897	0.144329897	0.144329897	0.139175258	0.139175258	0.139175258	0.139175258	0.139175258	0.144329897	0.144329897	0.144329897	0.144329897	0.144329897	0.144329897	0.144329897	0.144329897	0.144329897	0.149484536	0.144329897	0.144329897	0.144329897	0.144329897	0.144329897	0.144329897	0.144329897	0.149484536	0.149484536	0.149484536	0.149484536	0.149484536
0.139175258	0.134020619	0.134020619	0.139175258	0.139175258	0.139175258	0.139175258	0.139175258	0.139175258	0.139175258	0.134020619	0.139175258	0.139175258	0.139175258	0.139175258	0.139175258	0.139175258	0.139175258	0.139175258	0.139175258	0.144329897	0.144329897	0.139175258	0.139175258	0.139175258	0.139175258	0.139175258	0.144329897	0.144329897	0.144329897	0.144329897	0.144329897	0.144329897	0.144329897	0.144329897	0.144329897	0.144329897	0.144329897	0.144329897	0.144329897	0.144329897	0.144329897	0.144329897	0.149484536	0.149484536	0.149484536	0.149484536	0.149484536	0.149484536	0.149484536
0.134020619	0.134020619	0.134020619	0.139175258	0.139175258	0.139175258	0.139175258	0.139175258	0.139175258	0.134020619	0.134020619	0.139175258	0.139175258	0.139175258	0.139175258	0.139175258	0.139175258	0.139175258	0.139175258	0.144329897	0.139175258	0.139175258	0.139175258	0.139175258	0.139175258	0.139175258	0.144329897	0.144329897	0.144329897	0.144329897	0.144329897	0.144329897	0.144329897	0.139175258	0.144329897	0.144329897	0.144329897	0.144329897	0.144329897	0.144329897	0.144329897	0.149484536	0.149484536	0.149484536	0.149484536	0.149484536	0.149484536	0.149484536	0.149484536	0.154639175
0.134020619	0.134020619	0.134020619	0.139175258	0.139175258	0.139175258	0.139175258	0.139175258	0.139175258	0.134020619	0.134020619	0.139175258	0.139175258	0.139175258	0.139175258	0.139175258	0.139175258	0.139175258	0.144329897	0.139175258	0.139175258	0.139175258	0.139175258	0.139175258	0.139175258	0.139175258	0.144329897	0.144329897	0.144329897	0.144329897	0.144329897	0.139175258	0.139175258	0.144329897	0.144329897	0.144329897	0.144329897	0.144329897	0.144329897	0.149484536	0.149484536	0.149484536	0.149484536	0.149484536	0.149484536	0.149484536	0.149484536	0.149484536	0.149484536	0.149484536
0.134020619	0.134020619	0.134020619	0.139175258	0.139175258	0.139175258	0.139175258	0.139175258	0.134020619	0.134020619	0.134020619	0.139175258	0.139175258	0.139175258	0.139175258	0.139175258	0.139175258	0.139175258	0.139175258	0.139175258	0.139175258	0.139175258	0.139175258	0.139175258	0.139175258	0.144329897	0.144329897	0.144329897	0.144329897	0.139175258	0.139175258	0.144329897	0.144329897	0.144329897	0.144329897	0.144329897	0.144329897	0.144329897	0.149484536	0.149484536	0.149484536	0.149484536	0.149484536	0.149484536	0.144329897	0.149484536	0.149484536	0.149484536	0.149484536	0.149484536
0.134020619	0.134020619	0.134020619	0.134020619	0.139175258	0.139175258	0.139175258	0.134020619	0.134020619	0.134020619	0.134020619	0.139175258	0.139175258	0.139175258	0.139175258	0.139175258	0.139175258	0.134020619	0.139175258	0.139175258	0.139175258	0.139175258	0.139175258	0.139175258	0.144329897	0.144329897	0.144329897	0.139175258	0.139175258	0.139175258	0.144329897	0.144329897	0.144329897	0.144329897	0.144329897	0.144329897	0.144329897	0.149484536	0.149484536	0.149484536	0.149484536	0.144329897	0.144329897	0.149484536	0.149484536	0.149484536	0.149484536	0.149484536	0.149484536	0.154639175
0.134020619	0.134020619	0.134020619	0.134020619	0.139175258	0.139175258	0.139175258	0.134020619	0.134020619	0.134020619	0.134020619	0.139175258	0.139175258	0.139175258	0.139175258	0.139175258	0.134020619	0.139175258	0.139175258	0.139175258	0.139175258	0.139175258	0.139175258	0.144329897	0.144329897	0.144329897	0.139175258	0.139175258	0.139175258	0.144329897	0.144329897	0.144329897	0.144329897	0.144329897	0.144329897	0.149484536	0.149484536	0.149484536	0.149484536	0.144329897	0.144329897	0.149484536	0.149484536	0.149484536	0.149484536	0.149484536	0.149484536	0.154639175	0.154639175	0.154639175
0.134020619	0.134020619	0.134020619	0.134020619	0.139175258	0.139175258	0.134020619	0.134020619	0.134020619	0.134020619	0.139175258	0.139175258	0.139175258	0.139175258	0.139175258	0.134020619	0.134020619	0.139175258	0.139175258	0.139175258	0.139175258	0.139175258	0.139175258	0.144329897	0.139175258	0.139175258	0.139175258	0.139175258	0.144329897	0.144329897	0.144329897	0.144329897	0.144329897	0.144329897	0.149484536	0.149484536	0.144329897	0.144329897	0.144329897	0.144329897	0.149484536	0.149484536	0.149484536	0.149484536	0.149484536	0.154639175	0.154639175	0.154639175	0.154639175	0.154639175
0.134020619	0.134020619	0.134020619	0.134020619	0.139175258	0.139175258	0.134020619	0.134020619	0.134020619	0.134020619	0.139175258	0.139175258	0.139175258	0.139175258	0.134020619	0.134020619	0.139175258	0.139175258	0.139175258	0.139175258	0.139175258	0.139175258	0.144329897	0.139175258	0.139175258	0.139175258	0.139175258	0.139175258	0.144329897	0.144329897	0.144329897	0.144329897	0.144329897	0.149484536	0.144329897	0.144329897	0.144329897	0.144329897	0.149484536	0.149484536	0.149484536	0.149484536	0.149484536	0.149484536	0.154639175	0.154639175	0.154639175	0.154639175	0.154639175	0.159793814
0.134020619	0.134020619	0.134020619	0.134020619	0.139175258	0.134020619	0.134020619	0.134020619	0.134020619	0.134020619	0.139175258	0.139175258	0.139175258	0.134020619	0.134020619	0.134020619	0.139175258	0.139175258	0.139175258	0.139175258	0.139175258	0.139175258	0.139175258	0.139175258	0.139175258	0.139175258	0.139175258	0.144329897	0.144329897	0.144329897	0.144329897	0.144329897	0.149484536	0.144329897	0.144329897	0.144329897	0.144329897	0.149484536	0.149484536	0.149484536	0.149484536	0.149484536	0.154639175	0.154639175	0.154639175	0.154639175	0.154639175	0.149484536	0.154639175	0.154639175
0.134020619	0.134020619	0.134020619	0.134020619	0.139175258	0.134020619	0.134020619	0.134020619	0.134020619	0.134020619	0.139175258	0.139175258	0.134020619	0.134020619	0.134020619	0.134020619	0.139175258	0.139175258	0.139175258	0.139175258	0.139175258	0.139175258	0.139175258	0.139175258	0.139175258	0.139175258	0.144329897	0.144329897	0.144329897	0.144329897	0.144329897	0.144329897	0.144329897	0.144329897	0.144329897	0.144329897	0.149484536	0.149484536	0.149484536	0.149484536	0.149484536	0.154639175	0.154639175	0.154639175	0.149484536	0.149484536	0.154639175	0.154639175	0.154639175	0.154639175
0.134020619	0.134020619	0.134020619	0.134020619	0.134020619	0.134020619	0.134020619	0.134020619	0.134020619	0.134020619	0.139175258	0.134020619	0.134020619	0.134020619	0.134020619	0.139175258	0.139175258	0.139175258	0.139175258	0.134020619	0.134020619	0.139175258	0.139175258	0.139175258	0.139175258	0.144329897	0.144329897	0.144329897	0.144329897	0.139175258	0.144329897	0.144329897	0.144329897	0.144329897	0.144329897	0.149484536	0.149484536	0.149484536	0.149484536	0.149484536	0.154639175	0.154639175	0.149484536	0.149484536	0.154639175	0.154639175	0.154639175	0.154639175	0.154639175	0.159793814
0.134020619	0.134020619	0.134020619	0.134020619	0.128865979	0.134020619	0.134020619	0.134020619	0.134020619	0.134020619	0.139175258	0.134020619	0.134020619	0.134020619	0.134020619	0.139175258	0.139175258	0.139175258	0.134020619	0.134020619	0.139175258	0.139175258	0.139175258	0.139175258	0.139175258	0.144329897	0.144329897	0.144329897	0.139175258	0.144329897	0.144329897	0.144329897	0.144329897	0.144329897	0.149484536	0.149484536	0.149484536	0.149484536	0.154639175	0.154639175	0.149484536	0.149484536	0.149484536	0.154639175	0.154639175	0.154639175	0.154639175	0.159793814	0.159793814	0.159793814
0.134020619	0.134020619	0.134020619	0.134020619	0.128865979	0.134020619	0.134020619	0.134020619	0.134020619	0.134020619	0.134020619	0.134020619	0.134020619	0.134020619	0.134020619	0.139175258	0.139175258	0.139175258	0.134020619	0.134020619	0.139175258	0.139175258	0.139175258	0.139175258	0.144329897	0.144329897	0.139175258	0.139175258	0.139175258	0.144329897	0.144329897	0.144329897	0.144329897	0.149484536	0.149484536	0.149484536	0.149484536	0.154639175	0.149484536	0.149484536	0.149484536	0.149484536	0.154639175	0.154639175	0.154639175	0.154639175	0.159793814	0.159793814	0.159793814	0.159793814
0.134020619	0.134020619	0.134020619	0.128865979	0.128865979	0.134020619	0.134020619	0.134020619	0.134020619	0.128865979	0.134020619	0.134020619	0.134020619	0.134020619	0.134020619	0.139175258	0.139175258	0.134020619	0.134020619	0.139175258	0.139175258	0.139175258	0.139175258	0.139175258	0.144329897	0.139175258	0.139175258	0.139175258	0.144329897	0.144329897	0.144329897	0.144329897	0.149484536	0.149484536	0.149484536	0.149484536	0.149484536	0.149484536	0.149484536	0.149484536	0.154639175	0.154639175	0.154639175	0.154639175	0.154639175	0.159793814	0.159793814	0.159793814	0.159793814	0.164948454
0.134020619	0.134020619	0.134020619	0.128865979	0.128865979	0.134020619	0.134020619	0.134020619	0.134020619	0.128865979	0.134020619	0.134020619	0.134020619	0.134020619	0.139175258	0.139175258	0.134020619	0.134020619	0.134020619	0.139175258	0.139175258	0.139175258	0.139175258	0.144329897	0.139175258	0.139175258	0.139175258	0.144329897	0.144329897	0.144329897	0.144329897	0.149484536	0.149484536	0.149484536	0.144329897	0.149484536	0.149484536	0.149484536	0.149484536	0.154639175	0.154639175	0.154639175	0.154639175	0.159793814	0.159793814	0.159793814	0.159793814	0.164948454	0.159793814	0.159793814
0.134020619	0.134020619	0.134020619	0.128865979	0.128865979	0.134020619	0.134020619	0.134020619	0.128865979	0.128865979	0.134020619	0.134020619	0.134020619	0.134020619	0.139175258	0.134020619	0.134020619	0.134020619	0.134020619	0.139175258	0.139175258	0.139175258	0.139175258	0.139175258	0.139175258	0.139175258	0.139175258	0.144329897	0.144329897	0.144329897	0.144329897	0.149484536	0.144329897	0.144329897	0.149484536	0.149484536	0.149484536	0.149484536	0.154639175	0.154639175	0.154639175	0.154639175	0.159793814	0.159793814	0.159793814	0.154639175	0.159793814	0.159793814	0.159793814	0.159793814
0.134020619	0.134020619	0.128865979	0.128865979	0.128865979	0.134020619	0.134020619	0.134020619	0.128865979	0.128865979	0.134020619	0.134020619	0.134020619	0.134020619	0.134020619	0.134020619	0.134020619	0.134020619	0.139175258	0.139175258	0.139175258	0.139175258	0.139175258	0.139175258	0.139175258	0.139175258	0.144329897	0.144329897	0.144329897	0.144329897	0.149484536	0.144329897	0.144329897	0.149484536	0.149484536	0.149484536	0.149484536	0.154639175	0.154639175	0.154639175	0.154639175	0.159793814	0.159793814	0.154639175	0.159793814	0.159793814	0.159793814	0.159793814	0.164948454	0.164948454
0.134020619	0.134020619	0.128865979	0.128865979	0.128865979	0.134020619	0.134020619	0.128865979	0.128865979	0.128865979	0.134020619	0.134020619	0.134020619	0.128865979	0.134020619	0.134020619	0.134020619	0.134020619	0.139175258	0.139175258	0.139175258	0.134020619	0.139175258	0.139175258	0.139175258	0.144329897	0.144329897	0.144329897	0.144329897	0.144329897	0.144329897	0.144329897	0.144329897	0.149484536	0.149484536	0.149484536	0.154639175	0.154639175	0.154639175	0.154639175	0.159793814	0.154639175	0.154639175	0.159793814	0.159793814	0.159793814	0.159793814	0.164948454	0.164948454	0.164948454
0.128865979	0.134020619	0.128865979	0.128865979	0.128865979	0.134020619	0.134020619	0.128865979	0.128865979	0.128865979	0.134020619	0.134020619	0.134020619	0.128865979	0.134020619	0.134020619	0.134020619	0.134020619	0.139175258	0.139175258	0.134020619	0.139175258	0.139175258	0.139175258	0.139175258	0.144329897	0.144329897	0.144329897	0.144329897	0.144329897	0.144329897	0.144329897	0.149484536	0.149484536	0.149484536	0.154639175	0.154639175	0.154639175	0.154639175	0.154639175	0.154639175	0.154639175	0.159793814	0.159793814	0.159793814	0.164948454	0.164948454	0.164948454	0.164948454	0.170103093
0.128865979	0.128865979	0.128865979	0.128865979	0.128865979	0.134020619	0.128865979	0.128865979	0.128865979	0.128865979	0.134020619	0.134020619	0.128865979	0.128865979	0.134020619	0.134020619	0.134020619	0.139175258	0.139175258	0.134020619	0.134020619	0.139175258	0.139175258	0.139175258	0.144329897	0.144329897	0.144329897	0.139175258	0.144329897	0.144329897	0.144329897	0.149484536	0.149484536	0.149484536	0.154639175	0.154639175	0.154639175	0.149484536	0.154639175	0.154639175	0.154639175	0.159793814	0.159793814	0.159793814	0.164948454	0.164948454	0.164948454	0.170103093	0.170103093	0.170103093
0.128865979	0.128865979	0.128865979	0.128865979	0.128865979	0.128865979	0.128865979	0.128865979	0.128865979	0.128865979	0.134020619	0.128865979	0.128865979	0.134020619	0.134020619	0.134020619	0.134020619	0.139175258	0.134020619	0.134020619	0.134020619	0.139175258	0.139175258	0.139175258	0.144329897	0.139175258	0.139175258	0.144329897	0.144329897	0.144329897	0.149484536	0.149484536	0.149484536	0.149484536	0.154639175	0.149484536	0.149484536	0.154639175	0.154639175	0.154639175	0.159793814	0.159793814	0.159793814	0.164948454	0.164948454	0.164948454	0.170103093	0.170103093	0.170103093	0.170103093
0.128865979	0.128865979	0.128865979	0.128865979	0.128865979	0.128865979	0.128865979	0.128865979	0.128865979	0.128865979	0.134020619	0.128865979	0.128865979	0.134020619	0.134020619	0.134020619	0.134020619	0.134020619	0.134020619	0.134020619	0.139175258	0.139175258	0.139175258	0.144329897	0.139175258	0.139175258	0.139175258	0.144329897	0.144329897	0.144329897	0.149484536	0.149484536	0.149484536	0.154639175	0.149484536	0.149484536	0.154639175	0.154639175	0.154639175	0.159793814	0.159793814	0.159793814	0.164948454	0.164948454	0.164948454	0.170103093	0.170103093	0.164948454	0.170103093	0.170103093
0.12371134	0.12371134	0.128865979	0.128865979	0.128865979	0.12371134	0.128865979	0.128865979	0.128865979	0.128865979	0.128865979	0.128865979	0.128865979	0.134020619	0.134020619	0.134020619	0.128865979	0.134020619	0.134020619	0.134020619	0.139175258	0.139175258	0.139175258	0.139175258	0.139175258	0.139175258	0.144329897	0.144329897	0.144329897	0.149484536	0.149484536	0.149484536	0.149484536	0.149484536	0.149484536	0.154639175	0.154639175	0.154639175	0.159793814	0.159793814	0.159793814	0.164948454	0.164948454	0.164948454	0.170103093	0.164948454	0.164948454	0.170103093	0.170103093	0.175257732
0.12371134	0.12371134	0.128865979	0.128865979	0.128865979	0.12371134	0.128865979	0.128865979	0.128865979	0.134020619	0.128865979	0.128865979	0.128865979	0.134020619	0.134020619	0.128865979	0.134020619	0.134020619	0.134020619	0.139175258	0.139175258	0.139175258	0.134020619	0.139175258	0.139175258	0.139175258	0.144329897	0.144329897	0.149484536	0.149484536	0.149484536	0.149484536	0.149484536	0.149484536	0.154639175	0.154639175	0.154639175	0.159793814	0.159793814	0.159793814	0.164948454	0.164948454	0.159793814	0.164948454	0.164948454	0.170103093	0.170103093	0.170103093	0.175257732	0.175257732
0.12371134	0.12371134	0.128865979	0.128865979	0.12371134	0.12371134	0.128865979	0.128865979	0.128865979	0.128865979	0.128865979	0.128865979	0.128865979	0.134020619	0.134020619	0.128865979	0.134020619	0.134020619	0.134020619	0.139175258	0.139175258	0.134020619	0.139175258	0.139175258	0.139175258	0.144329897	0.144329897	0.144329897	0.149484536	0.144329897	0.144329897	0.149484536	0.149484536	0.154639175	0.154639175	0.154639175	0.159793814	0.159793814	0.159793814	0.164948454	0.159793814	0.164948454	0.164948454	0.164948454	0.170103093	0.170103093	0.170103093	0.175257732	0.175257732	0.175257732
0.12371134	0.12371134	0.128865979	0.128865979	0.12371134	0.12371134	0.128865979	0.128865979	0.128865979	0.128865979	0.128865979	0.128865979	0.128865979	0.134020619	0.128865979	0.128865979	0.134020619	0.134020619	0.134020619	0.139175258	0.134020619	0.134020619	0.139175258	0.139175258	0.139175258	0.144329897	0.144329897	0.149484536	0.144329897	0.144329897	0.149484536	0.149484536	0.149484536	0.154639175	0.154639175	0.159793814	0.159793814	0.159793814	0.159793814	0.159793814	0.164948454	0.164948454	0.164948454	0.170103093	0.170103093	0.170103093	0.175257732	0.175257732	0.180412371	0.180412371
0.12371134	0.12371134	0.128865979	0.128865979	0.12371134	0.12371134	0.128865979	0.128865979	0.12371134	0.128865979	0.128865979	0.128865979	0.128865979	0.128865979	0.128865979	0.128865979	0.134020619	0.134020619	0.134020619	0.134020619	0.134020619	0.139175258	0.139175258	0.139175258	0.144329897	0.144329897	0.144329897	0.144329897	0.144329897	0.149484536	0.149484536	0.149484536	0.154639175	0.154639175	0.159793814	0.159793814	0.159793814	0.159793814	0.159793814	0.159793814	0.164948454	0.164948454	0.170103093	0.170103093	0.170103093	0.175257732	0.175257732	0.180412371	0.180412371	0.180412371
0.12371134	0.12371134	0.12371134	0.12371134	0.12371134	0.12371134	0.128865979	0.128865979	0.12371134	0.128865979	0.128865979	0.128865979	0.134020619	0.128865979	0.128865979	0.134020619	0.134020619	0.134020619	0.134020619	0.134020619	0.134020619	0.139175258	0.139175258	0.139175258	0.144329897	0.139175258	0.144329897	0.144329897	0.144329897	0.149484536	0.149484536	0.154639175	0.154639175	0.154639175	0.159793814	0.154639175	0.159793814	0.159793814	0.159793814	0.164948454	0.164948454	0.170103093	0.170103093	0.175257732	0.175257732	0.175257732	0.180412371	0.180412371	0.18556701	0.180412371
0.12371134	0.12371134	0.12371134	0.12371134	0.12371134	0.12371134	0.128865979	0.12371134	0.12371134	0.128865979	0.128865979	0.128865979	0.128865979	0.128865979	0.128865979	0.134020619	0.134020619	0.128865979	0.134020619	0.134020619	0.134020619	0.139175258	0.139175258	0.144329897	0.139175258	0.139175258	0.144329897	0.144329897	0.149484536	0.149484536	0.149484536	0.154639175	0.154639175	0.154639175	0.154639175	0.159793814	0.159793814	0.159793814	0.164948454	0.164948454	0.170103093	0.170103093	0.175257732	0.175257732	0.175257732	0.180412371	0.175257732	0.180412371	0.180412371	0.18556701
0.12371134	0.12371134	0.12371134	0.12371134	0.12371134	0.12371134	0.128865979	0.12371134	0.12371134	0.128865979	0.128865979	0.12371134	0.128865979	0.128865979	0.128865979	0.134020619	0.134020619	0.128865979	0.134020619	0.134020619	0.139175258	0.139175258	0.139175258	0.139175258	0.139175258	0.144329897	0.144329897	0.144329897	0.149484536	0.149484536	0.154639175	0.154639175	0.154639175	0.154639175	0.154639175	0.159793814	0.159793814	0.164948454	0.164948454	0.170103093	0.170103093	0.175257732	0.175257732	0.175257732	0.175257732	0.175257732	0.180412371	0.180412371	0.18556701	0.18556701
0.12371134	0.12371134	0.118556701	0.12371134	0.12371134	0.12371134	0.12371134	0.12371134	0.12371134	0.128865979	0.128865979	0.12371134	0.128865979	0.128865979	0.128865979	0.134020619	0.128865979	0.134020619	0.134020619	0.134020619	0.139175258	0.139175258	0.139175258	0.139175258	0.139175258	0.144329897	0.144329897	0.149484536	0.149484536	0.154639175	0.149484536	0.149484536	0.154639175	0.154639175	0.159793814	0.159793814	0.164948454	0.164948454	0.170103093	0.170103093	0.175257732	0.175257732	0.170103093	0.175257732	0.175257732	0.180412371	0.180412371	0.18556701	0.18556701	0.190721649
0.12371134	0.12371134	0.118556701	0.12371134	0.12371134	0.12371134	0.12371134	0.12371134	0.12371134	0.128865979	0.12371134	0.12371134	0.128865979	0.128865979	0.128865979	0.128865979	0.128865979	0.134020619	0.134020619	0.134020619	0.139175258	0.134020619	0.139175258	0.139175258	0.144329897	0.144329897	0.149484536	0.149484536	0.149484536	0.149484536	0.149484536	0.154639175	0.154639175	0.159793814	0.159793814	0.164948454	0.164948454	0.170103093	0.170103093	0.175257732	0.170103093	0.170103093	0.175257732	0.175257732	0.180412371	0.180412371	0.18556701	0.18556701	0.190721649	0.190721649
0.12371134	0.12371134	0.118556701	0.12371134	0.12371134	0.118556701	0.12371134	0.12371134	0.12371134	0.12371134	0.12371134	0.12371134	0.128865979	0.128865979	0.128865979	0.128865979	0.128865979	0.134020619	0.134020619	0.139175258	0.134020619	0.134020619	0.139175258	0.139175258	0.144329897	0.144329897	0.149484536	0.144329897	0.149484536	0.149484536	0.154639175	0.154639175	0.159793814	0.159793814	0.164948454	0.164948454	0.164948454	0.170103093	0.164948454	0.170103093	0.170103093	0.175257732	0.175257732	0.180412371	0.180412371	0.18556701	0.18556701	0.190721649	0.190721649	0.195876289
0.118556701	0.118556701	0.118556701	0.118556701	0.12371134	0.118556701	0.118556701	0.12371134	0.12371134	0.12371134	0.12371134	0.12371134	0.128865979	0.12371134	0.128865979	0.128865979	0.128865979	0.134020619	0.134020619	0.134020619	0.134020619	0.139175258	0.139175258	0.144329897	0.144329897	0.149484536	0.144329897	0.144329897	0.149484536	0.149484536	0.154639175	0.154639175	0.159793814	0.159793814	0.164948454	0.164948454	0.164948454	0.164948454	0.170103093	0.170103093	0.175257732	0.175257732	0.180412371	0.180412371	0.18556701	0.18556701	0.190721649	0.190721649	0.195876289	0.195876289
0.118556701	0.118556701	0.118556701	0.118556701	0.118556701	0.118556701	0.118556701	0.12371134	0.118556701	0.12371134	0.12371134	0.12371134	0.128865979	0.12371134	0.128865979	0.128865979	0.134020619	0.134020619	0.128865979	0.134020619	0.134020619	0.139175258	0.139175258	0.144329897	0.144329897	0.144329897	0.144329897	0.149484536	0.149484536	0.154639175	0.154639175	0.159793814	0.159793814	0.164948454	0.159793814	0.164948454	0.164948454	0.170103093	0.170103093	0.175257732	0.175257732	0.180412371	0.180412371	0.18556701	0.18556701	0.190721649	0.190721649	0.195876289	0.190721649	0.195876289
0.118556701	0.118556701	0.118556701	0.118556701	0.118556701	0.118556701	0.118556701	0.12371134	0.118556701	0.12371134	0.12371134	0.12371134	0.12371134	0.12371134	0.128865979	0.128865979	0.134020619	0.128865979	0.134020619	0.134020619	0.139175258	0.139175258	0.144329897	0.144329897	0.144329897	0.144329897	0.149484536	0.149484536	0.154639175	0.154639175	0.159793814	0.159793814	0.159793814	0.159793814	0.164948454	0.164948454	0.170103093	0.170103093	0.175257732	0.175257732	0.180412371	0.180412371	0.18556701	0.18556701	0.190721649	0.190721649	0.190721649	0.195876289	0.195876289	0.201030928
0.113402062	0.118556701	0.118556701	0.118556701	0.118556701	0.118556701	0.118556701	0.118556701	0.118556701	0.12371134	0.12371134	0.118556701	0.12371134	0.12371134	0.128865979	0.128865979	0.128865979	0.128865979	0.134020619	0.134020619	0.139175258	0.139175258	0.139175258	0.139175258	0.144329897	0.144329897	0.149484536	0.149484536	0.154639175	0.154639175	0.159793814	0.154639175	0.159793814	0.164948454	0.164948454	0.170103093	0.170103093	0.175257732	0.175257732	0.180412371	0.180412371	0.18556701	0.18556701	0.18556701	0.190721649	0.190721649	0.195876289	0.195876289	0.201030928	0.201030928
0.113402062	0.113402062	0.118556701	0.113402062	0.118556701	0.118556701	0.118556701	0.118556701	0.118556701	0.12371134	0.12371134	0.118556701	0.12371134	0.12371134	0.128865979	0.12371134	0.128865979	0.128865979	0.134020619	0.134020619	0.139175258	0.134020619	0.139175258	0.139175258	0.144329897	0.149484536	0.149484536	0.154639175	0.154639175	0.154639175	0.154639175	0.159793814	0.159793814	0.164948454	0.170103093	0.170103093	0.175257732	0.175257732	0.180412371	0.180412371	0.18556701	0.180412371	0.18556701	0.190721649	0.190721649	0.195876289	0.195876289	0.201030928	0.201030928	0.206185567
0.113402062	0.113402062	0.118556701	0.113402062	0.118556701	0.118556701	0.113402062	0.118556701	0.118556701	0.12371134	0.118556701	0.12371134	0.12371134	0.12371134	0.12371134	0.12371134	0.128865979	0.128865979	0.134020619	0.139175258	0.134020619	0.139175258	0.139175258	0.144329897	0.144329897	0.149484536	0.149484536	0.149484536	0.149484536	0.154639175	0.159793814	0.159793814	0.164948454	0.164948454	0.170103093	0.175257732	0.175257732	0.180412371	0.175257732	0.180412371	0.180412371	0.18556701	0.190721649	0.190721649	0.195876289	0.195876289	0.201030928	0.201030928	0.206185567	0.206185567
0.113402062	0.113402062	0.113402062	0.113402062	0.113402062	0.118556701	0.113402062	0.118556701	0.118556701	0.118556701	0.118556701	0.12371134	0.12371134	0.128865979	0.12371134	0.128865979	0.128865979	0.134020619	0.134020619	0.134020619	0.134020619	0.139175258	0.139175258	0.144329897	0.149484536	0.149484536	0.149484536	0.149484536	0.154639175	0.154639175	0.159793814	0.164948454	0.164948454	0.170103093	0.170103093	0.175257732	0.175257732	0.175257732	0.180412371	0.180412371	0.18556701	0.190721649	0.190721649	0.195876289	0.195876289	0.201030928	0.201030928	0.206185567	0.211340206	0.211340206
0.113402062	0.113402062	0.113402062	0.113402062	0.113402062	0.113402062	0.113402062	0.118556701	0.118556701	0.118556701	0.118556701	0.12371134	0.12371134	0.12371134	0.12371134	0.128865979	0.128865979	0.134020619	0.128865979	0.134020619	0.134020619	0.139175258	0.144329897	0.144329897	0.149484536	0.144329897	0.149484536	0.154639175	0.154639175	0.159793814	0.159793814	0.164948454	0.170103093	0.170103093	0.170103093	0.170103093	0.175257732	0.180412371	0.180412371	0.18556701	0.18556701	0.190721649	0.195876289	0.195876289	0.201030928	0.206185567	0.206185567	0.211340206	0.211340206	0.216494845
0.113402062	0.113402062	0.108247423	0.113402062	0.113402062	0.113402062	0.113402062	0.118556701	0.113402062	0.118556701	0.118556701	0.12371134	0.118556701	0.12371134	0.12371134	0.128865979	0.128865979	0.128865979	0.128865979	0.134020619	0.139175258	0.139175258	0.144329897	0.139175258	0.144329897	0.149484536	0.149484536	0.154639175	0.159793814	0.159793814	0.164948454	0.164948454	0.164948454	0.170103093	0.170103093	0.175257732	0.180412371	0.180412371	0.18556701	0.18556701	0.190721649	0.195876289	0.195876289	0.201030928	0.206185567	0.206185567	0.211340206	0.211340206	0.211340206	0.216494845
0.113402062	0.108247423	0.108247423	0.113402062	0.108247423	0.113402062	0.113402062	0.113402062	0.113402062	0.118556701	0.118556701	0.118556701	0.118556701	0.12371134	0.12371134	0.128865979	0.12371134	0.128865979	0.134020619	0.134020619	0.139175258	0.139175258	0.139175258	0.144329897	0.144329897	0.149484536	0.154639175	0.154639175	0.159793814	0.164948454	0.159793814	0.164948454	0.170103093	0.170103093	0.175257732	0.175257732	0.180412371	0.18556701	0.18556701	0.190721649	0.195876289	0.195876289	0.201030928	0.206185567	0.206185567	0.206185567	0.206185567	0.211340206	0.216494845	0.216494845
0.108247423	0.108247423	0.108247423	0.113402062	0.108247423	0.113402062	0.113402062	0.113402062	0.113402062	0.118556701	0.113402062	0.118556701	0.118556701	0.12371134	0.12371134	0.12371134	0.128865979	0.128865979	0.134020619	0.134020619	0.139175258	0.139175258	0.139175258	0.144329897	0.149484536	0.149484536	0.154639175	0.159793814	0.159793814	0.159793814	0.164948454	0.164948454	0.170103093	0.175257732	0.175257732	0.180412371	0.18556701	0.18556701	0.190721649	0.195876289	0.195876289	0.201030928	0.201030928	0.201030928	0.206185567	0.211340206	0.211340206	0.216494845	0.216494845	0.221649485
0.108247423	0.108247423	0.108247423	0.108247423	0.108247423	0.113402062	0.108247423	0.113402062	0.113402062	0.118556701	0.113402062	0.118556701	0.118556701	0.12371134	0.12371134	0.12371134	0.128865979	0.128865979	0.134020619	0.134020619	0.134020619	0.139175258	0.144329897	0.144329897	0.149484536	0.154639175	0.154639175	0.154639175	0.159793814	0.159793814	0.164948454	0.170103093	0.170103093	0.175257732	0.180412371	0.18556701	0.18556701	0.190721649	0.195876289	0.190721649	0.195876289	0.201030928	0.201030928	0.206185567	0.211340206	0.211340206	0.216494845	0.221649485	0.221649485	0.226804124
0.103092784	0.108247423	0.108247423	0.108247423	0.108247423	0.113402062	0.108247423	0.113402062	0.113402062	0.113402062	0.113402062	0.118556701	0.118556701	0.118556701	0.12371134	0.12371134	0.128865979	0.134020619	0.128865979	0.134020619	0.139175258	0.139175258	0.144329897	0.149484536	0.149484536	0.149484536	0.154639175	0.154639175	0.159793814	0.164948454	0.170103093	0.170103093	0.175257732	0.180412371	0.180412371	0.18556701	0.190721649	0.18556701	0.190721649	0.195876289	0.201030928	0.201030928	0.206185567	0.211340206	0.211340206	0.216494845	0.221649485	0.221649485	0.226804124	0.231958763
0.103092784	0.103092784	0.103092784	0.103092784	0.108247423	0.103092784	0.108247423	0.113402062	0.108247423	0.113402062	0.113402062	0.118556701	0.113402062	0.118556701	0.12371134	0.12371134	0.128865979	0.128865979	0.128865979	0.134020619	0.139175258	0.144329897	0.144329897	0.144329897	0.149484536	0.149484536	0.154639175	0.159793814	0.164948454	0.164948454	0.170103093	0.175257732	0.175257732	0.180412371	0.180412371	0.18556701	0.18556701	0.190721649	0.195876289	0.201030928	0.201030928	0.206185567	0.211340206	0.211340206	0.216494845	0.221649485	0.221649485	0.226804124	0.231958763	0.231958763
0.103092784	0.103092784	0.103092784	0.103092784	0.108247423	0.103092784	0.108247423	0.103092784	0.108247423	0.113402062	0.113402062	0.113402062	0.118556701	0.118556701	0.12371134	0.128865979	0.12371134	0.128865979	0.134020619	0.134020619	0.139175258	0.144329897	0.144329897	0.144329897	0.149484536	0.154639175	0.159793814	0.159793814	0.164948454	0.170103093	0.175257732	0.175257732	0.175257732	0.180412371	0.18556701	0.18556701	0.190721649	0.195876289	0.195876289	0.201030928	0.206185567	0.211340206	0.211340206	0.216494845	0.221649485	0.221649485	0.226804124	0.231958763	0.237113402	0.237113402
0.103092784	0.103092784	0.103092784	0.103092784	0.103092784	0.103092784	0.108247423	0.103092784	0.108247423	0.113402062	0.108247423	0.113402062	0.118556701	0.118556701	0.118556701	0.12371134	0.12371134	0.128865979	0.134020619	0.139175258	0.134020619	0.139175258	0.144329897	0.149484536	0.149484536	0.154639175	0.159793814	0.164948454	0.170103093	0.164948454	0.170103093	0.175257732	0.180412371	0.180412371	0.18556701	0.190721649	0.195876289	0.195876289	0.201030928	0.206185567	0.211340206	0.211340206	0.216494845	0.221649485	0.226804124	0.226804124	0.231958763	0.237113402	0.231958763	0.237113402
0.103092784	0.097938144	0.103092784	0.097938144	0.103092784	0.103092784	0.103092784	0.103092784	0.108247423	0.108247423	0.108247423	0.113402062	0.118556701	0.113402062	0.118556701	0.12371134	0.128865979	0.128865979	0.134020619	0.134020619	0.139175258	0.139175258	0.144329897	0.149484536	0.154639175	0.159793814	0.159793814	0.159793814	0.164948454	0.170103093	0.175257732	0.175257732	0.180412371	0.18556701	0.190721649	0.195876289	0.195876289	0.201030928	0.206185567	0.211340206	0.211340206	0.216494845	0.221649485	0.226804124	0.221649485	0.226804124	0.231958763	0.231958763	0.237113402	0.242268041
0.097938144	0.097938144	0.097938144	0.097938144	0.097938144	0.097938144	0.103092784	0.103092784	0.103092784	0.108247423	0.108247423	0.113402062	0.113402062	0.118556701	0.118556701	0.12371134	0.128865979	0.128865979	0.128865979	0.134020619	0.139175258	0.144329897	0.149484536	0.149484536	0.154639175	0.154639175	0.159793814	0.164948454	0.170103093	0.170103093	0.175257732	0.180412371	0.18556701	0.190721649	0.190721649	0.195876289	0.201030928	0.206185567	0.211340206	0.211340206	0.211340206	0.216494845	0.221649485	0.221649485	0.226804124	0.231958763	0.237113402	0.237113402	0.242268041	0.24742268
0.092783505	0.097938144	0.092783505	0.097938144	0.097938144	0.097938144	0.103092784	0.097938144	0.103092784	0.108247423	0.108247423	0.108247423	0.113402062	0.118556701	0.118556701	0.12371134	0.12371134	0.128865979	0.134020619	0.139175258	0.139175258	0.144329897	0.149484536	0.149484536	0.154639175	0.159793814	0.159793814	0.164948454	0.170103093	0.175257732	0.180412371	0.18556701	0.18556701	0.190721649	0.195876289	0.201030928	0.201030928	0.201030928	0.206185567	0.211340206	0.216494845	0.221649485	0.221649485	0.226804124	0.231958763	0.237113402	0.237113402	0.242268041	0.24742268	0.25257732
0.092783505	0.092783505	0.092783505	0.097938144	0.092783505	0.097938144	0.103092784	0.097938144	0.103092784	0.108247423	0.103092784	0.108247423	0.113402062	0.118556701	0.118556701	0.118556701	0.12371134	0.128865979	0.134020619	0.139175258	0.144329897	0.144329897	0.144329897	0.149484536	0.154639175	0.159793814	0.164948454	0.170103093	0.175257732	0.175257732	0.180412371	0.18556701	0.190721649	0.190721649	0.195876289	0.201030928	0.201030928	0.206185567	0.211340206	0.216494845	0.221649485	0.221649485	0.226804124	0.231958763	0.237113402	0.242268041	0.242268041	0.24742268	0.25257732	0.257731959
0.092783505	0.087628866	0.092783505	0.087628866	0.092783505	0.097938144	0.092783505	0.097938144	0.103092784	0.103092784	0.103092784	0.108247423	0.113402062	0.113402062	0.118556701	0.12371134	0.128865979	0.128865979	0.134020619	0.134020619	0.139175258	0.144329897	0.149484536	0.154639175	0.159793814	0.164948454	0.164948454	0.170103093	0.175257732	0.180412371	0.180412371	0.18556701	0.190721649	0.195876289	0.195876289	0.201030928	0.206185567	0.211340206	0.216494845	0.221649485	0.221649485	0.226804124	0.231958763	0.237113402	0.242268041	0.242268041	0.24742268	0.25257732	0.257731959	0.262886598
0.087628866	0.087628866	0.092783505	0.087628866	0.092783505	0.092783505	0.092783505	0.097938144	0.097938144	0.103092784	0.108247423	0.103092784	0.108247423	0.113402062	0.118556701	0.12371134	0.128865979	0.128865979	0.134020619	0.139175258	0.139175258	0.144329897	0.149484536	0.154639175	0.159793814	0.164948454	0.164948454	0.170103093	0.175257732	0.180412371	0.18556701	0.190721649	0.190721649	0.195876289	0.201030928	0.206185567	0.211340206	0.216494845	0.221649485	0.221649485	0.226804124	0.231958763	0.237113402	0.242268041	0.24742268	0.24742268	0.25257732	0.257731959	0.262886598	0.262886598
0.082474227	0.087628866	0.082474227	0.087628866	0.087628866	0.087628866	0.092783505	0.092783505	0.097938144	0.103092784	0.103092784	0.103092784	0.108247423	0.113402062	0.118556701	0.118556701	0.12371134	0.128865979	0.134020619	0.139175258	0.144329897	0.149484536	0.154639175	0.154639175	0.159793814	0.164948454	0.170103093	0.175257732	0.175257732	0.180412371	0.18556701	0.190721649	0.195876289	0.201030928	0.206185567	0.211340206	0.216494845	0.221649485	0.221649485	0.226804124	0.231958763	0.237113402	0.242268041	0.24742268	0.24742268	0.25257732	0.25257732	0.257731959	0.262886598	0.262886598
0.082474227	0.077319588	0.082474227	0.082474227	0.082474227	0.087628866	0.087628866	0.092783505	0.097938144	0.097938144	0.103092784	0.108247423	0.108247423	0.108247423	0.113402062	0.118556701	0.12371134	0.128865979	0.134020619	0.139175258	0.144329897	0.144329897	0.149484536	0.154639175	0.159793814	0.164948454	0.170103093	0.175257732	0.180412371	0.18556701	0.190721649	0.195876289	0.201030928	0.206185567	0.211340206	0.216494845	0.221649485	0.221649485	0.226804124	0.231958763	0.231958763	0.237113402	0.242268041	0.24742268	0.24742268	0.25257732	0.257731959	0.262886598	0.268041237	0.268041237
0.077319588	0.077319588	0.077319588	0.077319588	0.082474227	0.082474227	0.087628866	0.087628866	0.092783505	0.097938144	0.103092784	0.103092784	0.108247423	0.113402062	0.118556701	0.12371134	0.128865979	0.134020619	0.134020619	0.139175258	0.144329897	0.149484536	0.154639175	0.159793814	0.164948454	0.170103093	0.175257732	0.180412371	0.18556701	0.190721649	0.195876289	0.201030928	0.206185567	0.211340206	0.211340206	0.216494845	0.216494845	0.221649485	0.226804124	0.231958763	0.237113402	0.242268041	0.24742268	0.25257732	0.25257732	0.257731959	0.262886598	0.268041237	0.273195876	0.273195876
0.072164948	0.077319588	0.072164948	0.077319588	0.077319588	0.082474227	0.082474227	0.087628866	0.092783505	0.092783505	0.097938144	0.103092784	0.108247423	0.113402062	0.118556701	0.118556701	0.12371134	0.128865979	0.134020619	0.139175258	0.144329897	0.149484536	0.154639175	0.159793814	0.164948454	0.175257732	0.180412371	0.18556701	0.18556701	0.190721649	0.195876289	0.201030928	0.206185567	0.206185567	0.211340206	0.216494845	0.221649485	0.226804124	0.231958763	0.237113402	0.242268041	0.24742268	0.25257732	0.257731959	0.257731959	0.262886598	0.268041237	0.273195876	0.278350515	0.283505155
0.067010309	0.067010309	0.067010309	0.072164948	0.077319588	0.077319588	0.082474227	0.082474227	0.087628866	0.092783505	0.097938144	0.103092784	0.103092784	0.108247423	0.113402062	0.118556701	0.12371134	0.128865979	0.139175258	0.144329897	0.149484536	0.154639175	0.159793814	0.159793814	0.164948454	0.170103093	0.175257732	0.180412371	0.18556701	0.190721649	0.195876289	0.201030928	0.206185567	0.211340206	0.216494845	0.221649485	0.226804124	0.231958763	0.237113402	0.242268041	0.24742268	0.25257732	0.257731959	0.262886598	0.262886598	0.268041237	0.273195876	0.278350515	0.283505155	0.288659794
0.06185567	0.06185567	0.06185567	0.06185567	0.067010309	0.072164948	0.072164948	0.077319588	0.087628866	0.092783505	0.092783505	0.097938144	0.103092784	0.108247423	0.113402062	0.12371134	0.128865979	0.134020619	0.134020619	0.139175258	0.144329897	0.149484536	0.159793814	0.164948454	0.170103093	0.175257732	0.180412371	0.18556701	0.190721649	0.195876289	0.201030928	0.206185567	0.211340206	0.216494845	0.221649485	0.226804124	0.231958763	0.237113402	0.242268041	0.24742268	0.25257732	0.257731959	0.262886598	0.268041237	0.268041237	0.273195876	0.278350515	0.283505155	0.288659794	0.293814433
0.051546392	0.056701031	0.056701031	0.06185567	0.06185567	0.067010309	0.072164948	0.072164948	0.077319588	0.087628866	0.092783505	0.097938144	0.103092784	0.113402062	0.113402062	0.118556701	0.12371134	0.128865979	0.139175258	0.144329897	0.149484536	0.154639175	0.159793814	0.164948454	0.175257732	0.180412371	0.18556701	0.190721649	0.195876289	0.201030928	0.206185567	0.211340206	0.216494845	0.221649485	0.226804124	0.231958763	0.237113402	0.242268041	0.24742268	0.25257732	0.257731959	0.262886598	0.268041237	0.273195876	0.278350515	0.278350515	0.283505155	0.288659794	0.293814433	0.298969072
0.046391753	0.046391753	0.046391753	0.051546392	0.051546392	0.06185567	0.067010309	0.072164948	0.077319588	0.082474227	0.087628866	0.092783505	0.103092784	0.108247423	0.113402062	0.118556701	0.128865979	0.134020619	0.139175258	0.144329897	0.154639175	0.159793814	0.164948454	0.170103093	0.175257732	0.180412371	0.190721649	0.195876289	0.201030928	0.206185567	0.211340206	0.216494845	0.221649485	0.226804124	0.231958763	0.237113402	0.242268041	0.242268041	0.24742268	0.25257732	0.257731959	0.262886598	0.268041237	0.273195876	0.278350515	0.283505155	0.283505155	0.288659794	0.293814433	0.298969072
0.030927835	0.036082474	0.036082474	0.041237113	0.046391753	0.051546392	0.056701031	0.067010309	0.072164948	0.082474227	0.087628866	0.092783505	0.103092784	0.108247423	0.113402062	0.12371134	0.128865979	0.128865979	0.139175258	0.144329897	0.149484536	0.159793814	0.164948454	0.170103093	0.175257732	0.180412371	0.18556701	0.195876289	0.201030928	0.206185567	0.211340206	0.216494845	0.221649485	0.226804124	0.231958763	0.237113402	0.242268041	0.24742268	0.25257732	0.257731959	0.262886598	0.268041237	0.273195876	0.278350515	0.283505155	0.288659794	0.293814433	0.293814433	0.298969072	0.304123711
0	0.010309278	0.015463918	0.025773196	0.036082474	0.041237113	0.051546392	0.06185567	0.067010309	0.077319588	0.082474227	0.092783505	0.097938144	0.103092784	0.113402062	0.118556701	0.128865979	0.134020619	0.139175258	0.149484536	0.154639175	0.159793814	0.170103093	0.175257732	0.180412371	0.18556701	0.190721649	0.201030928	0.206185567	0.211340206	0.216494845	0.221649485	0.226804124	0.231958763	0.237113402	0.242268041	0.24742268	0.25257732	0.257731959	0.262886598	0.268041237	0.273195876	0.278350515	0.283505155	0.288659794	0.293814433	0.298969072	0.304123711	0.304123711	0.309278351
0	0	0	0	0.015463918	0.030927835	0.041237113	0.051546392	0.06185567	0.072164948	0.077319588	0.092783505	0.097938144	0.108247423	0.113402062	0.12371134	0.128865979	0.139175258	0.144329897	0.149484536	0.159793814	0.164948454	0.170103093	0.180412371	0.18556701	0.190721649	0.195876289	0.206185567	0.211340206	0.216494845	0.221649485	0.226804124	0.231958763	0.237113402	0.242268041	0.24742268	0.25257732	0.257731959	0.262886598	0.268041237	0.273195876	0.278350515	0.283505155	0.288659794	0.293814433	0.298969072	0.304123711	0.309278351	0.31443299	0.319587629
0	0	0	0	0	0	0.025773196	0.046391753	0.056701031	0.072164948	0.077319588	0.087628866	0.097938144	0.103092784	0.113402062	0.118556701	0.128865979	0.134020619	0.144329897	0.149484536	0.159793814	0.170103093	0.175257732	0.18556701	0.190721649	0.195876289	0.201030928	0.211340206	0.216494845	0.221649485	0.226804124	0.231958763	0.237113402	0.242268041	0.25257732	0.257731959	0.262886598	0.268041237	0.273195876	0.278350515	0.283505155	0.288659794	0.293814433	0.293814433	0.298969072	0.304123711	0.309278351	0.31443299	0.319587629	0.324742268
0	0	0	0	0	0	0	0.036082474	0.046391753	0.067010309	0.072164948	0.082474227	0.092783505	0.108247423	0.113402062	0.12371134	0.134020619	0.139175258	0.149484536	0.154639175	0.159793814	0.170103093	0.175257732	0.18556701	0.190721649	0.195876289	0.201030928	0.211340206	0.216494845	0.221649485	0.226804124	0.231958763	0.242268041	0.25257732	0.257731959	0.262886598	0.268041237	0.273195876	0.278350515	0.283505155	0.288659794	0.293814433	0.298969072	0.304123711	0.309278351	0.31443299	0.31443299	0.319587629	0.324742268	0.329896907
0	0	0	0	0	0	0	0.015463918	0.041237113	0.06185567	0.072164948	0.087628866	0.097938144	0.103092784	0.113402062	0.12371134	0.128865979	0.144329897	0.149484536	0.159793814	0.164948454	0.175257732	0.180412371	0.190721649	0.195876289	0.201030928	0.211340206	0.216494845	0.221649485	0.226804124	0.231958763	0.242268041	0.24742268	0.25257732	0.257731959	0.262886598	0.268041237	0.273195876	0.278350515	0.283505155	0.288659794	0.293814433	0.298969072	0.304123711	0.309278351	0.319587629	0.324742268	0.329896907	0.329896907	0.335051546
0	0	0	0	0	0	0	0	0.025773196	0.051546392	0.067010309	0.082474227	0.092783505	0.103092784	0.118556701	0.12371134	0.134020619	0.144329897	0.149484536	0.159793814	0.164948454	0.180412371	0.18556701	0.195876289	0.201030928	0.206185567	0.216494845	0.221649485	0.226804124	0.231958763	0.242268041	0.24742268	0.25257732	0.257731959	0.262886598	0.268041237	0.273195876	0.278350515	0.283505155	0.288659794	0.293814433	0.298969072	0.304123711	0.309278351	0.31443299	0.319587629	0.324742268	0.329896907	0.335051546	0.340206186
0	0	0	0	0	0	0	0	0.010309278	0.041237113	0.06185567	0.077319588	0.097938144	0.108247423	0.113402062	0.12371134	0.139175258	0.149484536	0.154639175	0.164948454	0.170103093	0.180412371	0.18556701	0.195876289	0.201030928	0.216494845	0.221649485	0.226804124	0.231958763	0.242268041	0.24742268	0.25257732	0.257731959	0.262886598	0.273195876	0.278350515	0.283505155	0.288659794	0.293814433	0.298969072	0.304123711	0.309278351	0.31443299	0.319587629	0.324742268	0.329896907	0.329896907	0.335051546	0.340206186	0.345360825
0	0	0	0	0	0	0	0	0	0.036082474	0.06185567	0.077319588	0.092783505	0.103092784	0.118556701	0.128865979	0.139175258	0.149484536	0.154639175	0.170103093	0.180412371	0.18556701	0.195876289	0.201030928	0.206185567	0.216494845	0.221649485	0.226804124	0.237113402	0.24742268	0.25257732	0.257731959	0.268041237	0.273195876	0.278350515	0.283505155	0.288659794	0.293814433	0.298969072	0.304123711	0.309278351	0.31443299	0.319587629	0.324742268	0.329896907	0.335051546	0.340206186	0.345360825	0.350515464	0.350515464
0	0	0	0	0	0	0	0	0	0.030927835	0.06185567	0.082474227	0.092783505	0.108247423	0.118556701	0.128865979	0.144329897	0.154639175	0.159793814	0.170103093	0.180412371	0.190721649	0.201030928	0.206185567	0.216494845	0.221649485	0.231958763	0.237113402	0.242268041	0.24742268	0.257731959	0.262886598	0.268041237	0.273195876	0.283505155	0.288659794	0.293814433	0.304123711	0.309278351	0.31443299	0.319587629	0.324742268	0.329896907	0.329896907	0.335051546	0.340206186	0.345360825	0.350515464	0.355670103	0.360824742
0	0	0	0	0	0	0	0	0	0.020618557	0.056701031	0.077319588	0.097938144	0.108247423	0.12371134	0.134020619	0.144329897	0.154639175	0.170103093	0.175257732	0.18556701	0.195876289	0.201030928	0.211340206	0.221649485	0.231958763	0.237113402	0.242268041	0.25257732	0.257731959	0.262886598	0.268041237	0.273195876	0.283505155	0.288659794	0.293814433	0.298969072	0.304123711	0.309278351	0.319587629	0.324742268	0.329896907	0.335051546	0.340206186	0.345360825	0.350515464	0.355670103	0.360824742	0.360824742	0.365979381
0	0	0	0	0	0	0	0	0	0	0.056701031	0.077319588	0.097938144	0.113402062	0.12371134	0.134020619	0.149484536	0.159793814	0.170103093	0.18556701	0.190721649	0.201030928	0.211340206	0.216494845	0.226804124	0.231958763	0.242268041	0.25257732	0.257731959	0.262886598	0.273195876	0.278350515	0.283505155	0.288659794	0.293814433	0.298969072	0.304123711	0.31443299	0.319587629	0.324742268	0.329896907	0.335051546	0.335051546	0.340206186	0.350515464	0.355670103	0.360824742	0.365979381	0.371134021	0.37628866
0	0	0	0	0	0	0	0	0	0	0.056701031	0.077319588	0.097938144	0.113402062	0.134020619	0.144329897	0.154639175	0.170103093	0.175257732	0.18556701	0.195876289	0.211340206	0.216494845	0.226804124	0.231958763	0.242268041	0.24742268	0.25257732	0.262886598	0.273195876	0.278350515	0.283505155	0.293814433	0.298969072	0.304123711	0.309278351	0.31443299	0.319587629	0.324742268	0.329896907	0.335051546	0.340206186	0.345360825	0.350515464	0.355670103	0.360824742	0.365979381	0.365979381	0.371134021	0.381443299
0	0	0	0	0	0	0	0	0	0	0.051546392	0.082474227	0.103092784	0.118556701	0.134020619	0.149484536	0.159793814	0.170103093	0.18556701	0.195876289	0.201030928	0.211340206	0.221649485	0.231958763	0.242268041	0.24742268	0.257731959	0.262886598	0.268041237	0.278350515	0.283505155	0.293814433	0.298969072	0.304123711	0.31443299	0.319587629	0.324742268	0.329896907	0.335051546	0.340206186	0.345360825	0.350515464	0.355670103	0.360824742	0.360824742	0.365979381	0.371134021	0.37628866	0.381443299	0.386597938
0	0	0	0	0	0	0	0	0	0	0.056701031	0.082474227	0.103092784	0.12371134	0.139175258	0.154639175	0.170103093	0.180412371	0.190721649	0.195876289	0.211340206	0.221649485	0.226804124	0.237113402	0.242268041	0.257731959	0.262886598	0.273195876	0.278350515	0.283505155	0.293814433	0.298969072	0.304123711	0.309278351	0.319587629	0.324742268	0.329896907	0.335051546	0.340206186	0.345360825	0.350515464	0.355670103	0.360824742	0.365979381	0.371134021	0.37628866	0.381443299	0.386597938	0.386597938	0.391752577
0	0	0	0	0	0	0	0	0	0	0.06185567	0.087628866	0.113402062	0.128865979	0.144329897	0.159793814	0.170103093	0.18556701	0.195876289	0.206185567	0.216494845	0.231958763	0.237113402	0.24742268	0.25257732	0.262886598	0.273195876	0.278350515	0.288659794	0.293814433	0.298969072	0.309278351	0.31443299	0.319587629	0.324742268	0.329896907	0.335051546	0.345360825	0.350515464	0.355670103	0.360824742	0.365979381	0.371134021	0.37628866	0.381443299	0.386597938	0.386597938	0.391752577	0.396907216	0.402061856
0	0	0	0	0	0	0	0	0	0	0.067010309	0.092783505	0.118556701	0.134020619	0.154639175	0.164948454	0.180412371	0.190721649	0.206185567	0.216494845	0.226804124	0.231958763	0.24742268	0.257731959	0.262886598	0.273195876	0.278350515	0.283505155	0.298969072	0.304123711	0.309278351	0.31443299	0.324742268	0.329896907	0.335051546	0.340206186	0.345360825	0.350515464	0.355670103	0.360824742	0.371134021	0.37628866	0.381443299	0.381443299	0.386597938	0.391752577	0.396907216	0.402061856	0.407216495	0.407216495
0	0	0	0	0	0	0	0	0	0.015463918	0.077319588	0.097938144	0.12371134	0.144329897	0.159793814	0.175257732	0.18556701	0.201030928	0.211340206	0.221649485	0.237113402	0.242268041	0.25257732	0.262886598	0.273195876	0.283505155	0.288659794	0.293814433	0.304123711	0.309278351	0.319587629	0.324742268	0.329896907	0.340206186	0.345360825	0.350515464	0.355670103	0.360824742	0.365979381	0.371134021	0.37628866	0.37628866	0.381443299	0.391752577	0.396907216	0.402061856	0.407216495	0.412371134	0.412371134	0.417525773
0	0	0	0	0	0	0	0	0	0.036082474	0.082474227	0.108247423	0.134020619	0.149484536	0.170103093	0.180412371	0.195876289	0.206185567	0.221649485	0.231958763	0.242268041	0.257731959	0.262886598	0.273195876	0.278350515	0.293814433	0.298969072	0.304123711	0.31443299	0.319587629	0.324742268	0.329896907	0.340206186	0.345360825	0.355670103	0.360824742	0.365979381	0.371134021	0.37628866	0.37628866	0.381443299	0.386597938	0.391752577	0.396907216	0.402061856	0.407216495	0.407216495	0.417525773	0.422680412	0.427835052
0	0	0	0	0	0	0	0	0	0.051546392	0.092783505	0.12371134	0.144329897	0.164948454	0.180412371	0.190721649	0.211340206	0.221649485	0.237113402	0.242268041	0.25257732	0.262886598	0.273195876	0.283505155	0.288659794	0.298969072	0.309278351	0.31443299	0.324742268	0.329896907	0.335051546	0.340206186	0.345360825	0.350515464	0.365979381	0.371134021	0.37628866	0.37628866	0.381443299	0.386597938	0.391752577	0.396907216	0.402061856	0.407216495	0.412371134	0.412371134	0.417525773	0.422680412	0.427835052	0.427835052
0	0	0	0	0	0	0	0	0	0.067010309	0.108247423	0.128865979	0.149484536	0.170103093	0.190721649	0.206185567	0.216494845	0.231958763	0.242268041	0.257731959	0.268041237	0.273195876	0.283505155	0.293814433	0.304123711	0.309278351	0.31443299	0.324742268	0.335051546	0.340206186	0.345360825	0.350515464	0.360824742	0.365979381	0.371134021	0.37628866	0.386597938	0.386597938	0.391752577	0.396907216	0.402061856	0.407216495	0.412371134	0.417525773	0.417525773	0.422680412	0.427835052	0.432989691	0.432989691	0.43814433
0	0	0	0	0	0	0	0	0.030927835	0.082474227	0.12371134	0.144329897	0.164948454	0.18556701	0.201030928	0.216494845	0.231958763	0.242268041	0.257731959	0.262886598	0.278350515	0.288659794	0.293814433	0.304123711	0.31443299	0.324742268	0.329896907	0.335051546	0.340206186	0.350515464	0.360824742	0.365979381	0.371134021	0.37628866	0.381443299	0.386597938	0.391752577	0.396907216	0.396907216	0.407216495	0.412371134	0.417525773	0.422680412	0.427835052	0.427835052	0.432989691	0.43814433	0.443298969	0.443298969	0.448453608
0	0	0	0	0	0	0	0	0.056701031	0.103092784	0.134020619	0.159793814	0.180412371	0.201030928	0.216494845	0.226804124	0.24742268	0.25257732	0.268041237	0.278350515	0.288659794	0.298969072	0.309278351	0.31443299	0.324742268	0.335051546	0.340206186	0.345360825	0.355670103	0.360824742	0.365979381	0.37628866	0.381443299	0.386597938	0.391752577	0.396907216	0.402061856	0.407216495	0.407216495	0.412371134	0.417525773	0.427835052	0.432989691	0.432989691	0.43814433	0.443298969	0.448453608	0.448453608	0.453608247	0.458762887
0	0	0	0	0	0	0	0	0.087628866	0.12371134	0.149484536	0.175257732	0.195876289	0.211340206	0.226804124	0.24742268	0.257731959	0.268041237	0.278350515	0.293814433	0.304123711	0.309278351	0.324742268	0.329896907	0.335051546	0.345360825	0.355670103	0.360824742	0.365979381	0.371134021	0.37628866	0.381443299	0.386597938	0.396907216	0.402061856	0.407216495	0.412371134	0.417525773	0.422680412	0.422680412	0.427835052	0.432989691	0.43814433	0.443298969	0.448453608	0.453608247	0.458762887	0.458762887	0.463917526	0.469072165
0	0	0	0	0	0	0	0.056701031	0.108247423	0.144329897	0.170103093	0.190721649	0.211340206	0.226804124	0.24742268	0.262886598	0.273195876	0.288659794	0.293814433	0.304123711	0.319587629	0.324742268	0.335051546	0.345360825	0.350515464	0.355670103	0.365979381	0.37628866	0.381443299	0.386597938	0.391752577	0.396907216	0.402061856	0.407216495	0.412371134	0.417525773	0.422680412	0.427835052	0.432989691	0.43814433	0.43814433	0.443298969	0.448453608	0.448453608	0.453608247	0.458762887	0.463917526	0.469072165	0.474226804	0.474226804
0	0	0	0	0	0	0	0.097938144	0.139175258	0.170103093	0.190721649	0.211340206	0.231958763	0.24742268	0.262886598	0.273195876	0.288659794	0.298969072	0.31443299	0.319587629	0.335051546	0.340206186	0.350515464	0.355670103	0.365979381	0.371134021	0.37628866	0.381443299	0.386597938	0.396907216	0.402061856	0.407216495	0.412371134	0.417525773	0.422680412	0.427835052	0.432989691	0.43814433	0.443298969	0.448453608	0.448453608	0.453608247	0.458762887	0.458762887	0.463917526	0.469072165	0.469072165	0.479381443	0.489690722	0.489690722
0	0	0	0	0	0	0.077319588	0.12371134	0.164948454	0.190721649	0.216494845	0.231958763	0.25257732	0.268041237	0.278350515	0.293814433	0.309278351	0.319587629	0.329896907	0.340206186	0.345360825	0.360824742	0.365979381	0.371134021	0.37628866	0.386597938	0.391752577	0.396907216	0.402061856	0.407216495	0.417525773	0.422680412	0.427835052	0.432989691	0.432989691	0.43814433	0.443298969	0.448453608	0.453608247	0.458762887	0.463917526	0.463917526	0.469072165	0.479381443	0.479381443	0.484536082	0.484536082	0.489690722	0.489690722	0.494845361
0	0	0	0	0	0.056701031	0.118556701	0.159793814	0.190721649	0.216494845	0.237113402	0.257731959	0.273195876	0.293814433	0.304123711	0.31443299	0.324742268	0.340206186	0.345360825	0.355670103	0.365979381	0.371134021	0.381443299	0.386597938	0.391752577	0.396907216	0.407216495	0.412371134	0.417525773	0.422680412	0.427835052	0.43814433	0.43814433	0.443298969	0.448453608	0.453608247	0.453608247	0.458762887	0.463917526	0.469072165	0.479381443	0.484536082	0.484536082	0.484536082	0.489690722	0.494845361	0.494845361	0.5	0.5	0.505154639
0	0	0	0	0	0.118556701	0.159793814	0.190721649	0.221649485	0.24742268	0.268041237	0.283505155	0.298969072	0.309278351	0.324742268	0.340206186	0.345360825	0.360824742	0.365979381	0.371134021	0.386597938	0.391752577	0.396907216	0.407216495	0.412371134	0.417525773	0.422680412	0.427835052	0.432989691	0.43814433	0.443298969	0.443298969	0.453608247	0.458762887	0.458762887	0.463917526	0.474226804	0.474226804	0.479381443	0.479381443	0.484536082	0.494845361	0.494845361	0.5	0.5	0.505154639	0.505154639	0.510309278	0.510309278	0.515463918
0	0	0	0	0.113402062	0.164948454	0.206185567	0.231958763	0.25257732	0.278350515	0.298969072	0.31443299	0.324742268	0.335051546	0.350515464	0.360824742	0.371134021	0.37628866	0.386597938	0.396907216	0.407216495	0.412371134	0.412371134	0.422680412	0.427835052	0.432989691	0.43814433	0.443298969	0.448453608	0.453608247	0.458762887	0.458762887	0.469072165	0.474226804	0.479381443	0.479381443	0.484536082	0.489690722	0.489690722	0.494845361	0.494845361	0.5	0.5	0.510309278	0.510309278	0.515463918	0.515463918	0.520618557	0.520618557	0.525773196
0	0	0	0.12371134	0.175257732	0.216494845	0.24742268	0.273195876	0.293814433	0.31443299	0.329896907	0.345360825	0.355670103	0.365979381	0.37628866	0.386597938	0.396907216	0.402061856	0.412371134	0.417525773	0.422680412	0.432989691	0.432989691	0.43814433	0.448453608	0.453608247	0.453608247	0.463917526	0.463917526	0.474226804	0.474226804	0.479381443	0.484536082	0.484536082	0.489690722	0.494845361	0.5	0.5	0.505154639	0.505154639	0.510309278	0.510309278	0.515463918	0.515463918	0.520618557	0.525773196	0.525773196	0.530927835	0.530927835	0.536082474
0	0	0.149484536	0.206185567	0.24742268	0.273195876	0.298969072	0.319587629	0.340206186	0.355670103	0.365979381	0.37628866	0.386597938	0.396907216	0.402061856	0.412371134	0.422680412	0.427835052	0.432989691	0.43814433	0.443298969	0.453608247	0.458762887	0.463917526	0.463917526	0.474226804	0.474226804	0.479381443	0.484536082	0.484536082	0.489690722	0.494845361	0.494845361	0.5	0.5	0.505154639	0.505154639	0.515463918	0.515463918	0.520618557	0.520618557	0.520618557	0.525773196	0.525773196	0.530927835	0.530927835	0.536082474	0.541237113	0.541237113	0.546391753
0.221649485	0.206185567	0.257731959	0.293814433	0.324742268	0.340206186	0.360824742	0.37628866	0.391752577	0.402061856	0.412371134	0.417525773	0.422680412	0.43814433	0.443298969	0.448453608	0.448453608	0.458762887	0.458762887	0.469072165	0.469072165	0.474226804	0.479381443	0.484536082	0.484536082	0.489690722	0.494845361	0.494845361	0.5	0.5	0.505154639	0.510309278	0.510309278	0.515463918	0.515463918	0.520618557	0.520618557	0.520618557	0.530927835	0.530927835	0.530927835	0.536082474	0.536082474	0.541237113	0.541237113	0.541237113	0.546391753	0.546391753	0.546391753	0.551546392
0.659793814	0.649484536	0.608247423	0.458762887	0.443298969	0.443298969	0.443298969	0.448453608	0.453608247	0.458762887	0.458762887	0.463917526	0.469072165	0.474226804	0.474226804	0.479381443	0.479381443	0.489690722	0.489690722	0.489690722	0.494845361	0.494845361	0.5	0.505154639	0.505154639	0.505154639	0.510309278	0.515463918	0.515463918	0.520618557	0.520618557	0.520618557	0.525773196	0.530927835	0.530927835	0.530927835	0.536082474	0.536082474	0.536082474	0.541237113	0.546391753	0.546391753	0.551546392	0.551546392	0.551546392	0.551546392	0.556701031	0.556701031	0.556701031	0.56185567
0.690721649	0.68556701	0.670103093	0.649484536	0.618556701	0.572164948	0.551546392	0.530927835	0.520618557	0.515463918	0.510309278	0.510309278	0.510309278	0.510309278	0.510309278	0.515463918	0.510309278	0.510309278	0.515463918	0.515463918	0.520618557	0.520618557	0.520618557	0.520618557	0.525773196	0.525773196	0.525773196	0.530927835	0.536082474	0.536082474	0.536082474	0.536082474	0.536082474	0.546391753	0.546391753	0.546391753	0.546391753	0.551546392	0.551546392	0.551546392	0.551546392	0.56185567	0.56185567	0.56185567	0.56185567	0.567010309	0.567010309	0.567010309	0.572164948	0.572164948
0.711340206	0.706185567	0.701030928	0.690721649	0.670103093	0.654639175	0.628865979	0.608247423	0.592783505	0.577319588	0.56185567	0.556701031	0.556701031	0.546391753	0.546391753	0.541237113	0.546391753	0.541237113	0.546391753	0.541237113	0.541237113	0.546391753	0.546391753	0.541237113	0.546391753	0.546391753	0.546391753	0.546391753	0.546391753	0.551546392	0.551546392	0.551546392	0.556701031	0.556701031	0.556701031	0.56185567	0.56185567	0.56185567	0.56185567	0.567010309	0.567010309	0.567010309	0.567010309	0.572164948	0.577319588	0.577319588	0.577319588	0.577319588	0.582474227	0.582474227
0.721649485	0.721649485	0.716494845	0.711340206	0.701030928	0.690721649	0.675257732	0.659793814	0.644329897	0.628865979	0.613402062	0.603092784	0.597938144	0.587628866	0.582474227	0.577319588	0.577319588	0.572164948	0.572164948	0.567010309	0.567010309	0.567010309	0.567010309	0.567010309	0.56185567	0.567010309	0.567010309	0.567010309	0.567010309	0.567010309	0.572164948	0.572164948	0.572164948	0.572164948	0.572164948	0.572164948	0.577319588	0.577319588	0.577319588	0.577319588	0.577319588	0.577319588	0.582474227	0.582474227	0.582474227	0.587628866	0.587628866	0.592783505	0.592783505	0.592783505
0.731958763	0.731958763	0.726804124	0.726804124	0.716494845	0.711340206	0.701030928	0.68556701	0.675257732	0.664948454	0.649484536	0.639175258	0.634020619	0.62371134	0.618556701	0.608247423	0.608247423	0.597938144	0.592783505	0.592783505	0.592783505	0.587628866	0.587628866	0.587628866	0.582474227	0.582474227	0.587628866	0.582474227	0.582474227	0.582474227	0.582474227	0.587628866	0.587628866	0.587628866	0.587628866	0.587628866	0.587628866	0.592783505	0.592783505	0.592783505	0.592783505	0.592783505	0.592783505	0.592783505	0.592783505	0.592783505	0.592783505	0.603092784	0.603092784	0.603092784
0.742268041	0.742268041	0.742268041	0.737113402	0.731958763	0.721649485	0.716494845	0.706185567	0.701030928	0.690721649	0.675257732	0.670103093	0.659793814	0.649484536	0.644329897	0.639175258	0.628865979	0.628865979	0.618556701	0.618556701	0.613402062	0.608247423	0.608247423	0.608247423	0.603092784	0.603092784	0.597938144	0.603092784	0.603092784	0.597938144	0.597938144	0.597938144	0.603092784	0.597938144	0.597938144	0.597938144	0.597938144	0.597938144	0.603092784	0.603092784	0.603092784	0.603092784	0.603092784	0.603092784	0.603092784	0.608247423	0.608247423	0.608247423	0.608247423	0.613402062
0.75257732	0.74742268	0.74742268	0.74742268	0.742268041	0.742268041	0.726804124	0.721649485	0.716494845	0.711340206	0.701030928	0.690721649	0.680412371	0.675257732	0.664948454	0.659793814	0.654639175	0.649484536	0.644329897	0.639175258	0.634020619	0.628865979	0.628865979	0.628865979	0.62371134	0.618556701	0.618556701	0.618556701	0.618556701	0.613402062	0.613402062	0.613402062	0.613402062	0.613402062	0.613402062	0.613402062	0.613402062	0.613402062	0.613402062	0.613402062	0.618556701	0.618556701	0.618556701	0.618556701	0.618556701	0.618556701	0.618556701	0.618556701	0.618556701	0.618556701
0.757731959	0.757731959	0.757731959	0.75257732	0.75257732	0.74742268	0.742268041	0.737113402	0.731958763	0.726804124	0.716494845	0.711340206	0.701030928	0.695876289	0.68556701	0.680412371	0.675257732	0.670103093	0.664948454	0.654639175	0.654639175	0.649484536	0.644329897	0.639175258	0.644329897	0.639175258	0.634020619	0.634020619	0.634020619	0.634020619	0.628865979	0.628865979	0.62371134	0.62371134	0.628865979	0.628865979	0.62371134	0.62371134	0.62371134	0.62371134	0.62371134	0.628865979	0.628865979	0.628865979	0.628865979	0.628865979	0.628865979	0.628865979	0.628865979	0.628865979
0.762886598	0.762886598	0.762886598	0.757731959	0.757731959	0.757731959	0.75257732	0.742268041	0.742268041	0.737113402	0.726804124	0.726804124	0.716494845	0.711340206	0.701030928	0.701030928	0.690721649	0.68556701	0.680412371	0.675257732	0.670103093	0.670103093	0.664948454	0.659793814	0.659793814	0.654639175	0.649484536	0.649484536	0.644329897	0.649484536	0.644329897	0.644329897	0.639175258	0.639175258	0.639175258	0.639175258	0.639175258	0.639175258	0.639175258	0.634020619	0.634020619	0.634020619	0.634020619	0.639175258	0.639175258	0.639175258	0.639175258	0.639175258	0.639175258	0.639175258
0.768041237	0.768041237	0.768041237	0.762886598	0.762886598	0.762886598	0.757731959	0.75257732	0.74742268	0.74742268	0.737113402	0.737113402	0.726804124	0.726804124	0.716494845	0.711340206	0.706185567	0.701030928	0.695876289	0.690721649	0.68556701	0.68556701	0.680412371	0.675257732	0.670103093	0.670103093	0.664948454	0.664948454	0.659793814	0.654639175	0.659793814	0.654639175	0.654639175	0.649484536	0.649484536	0.649484536	0.649484536	0.649484536	0.649484536	0.649484536	0.649484536	0.644329897	0.644329897	0.644329897	0.649484536	0.649484536	0.649484536	0.649484536	0.649484536	0.649484536
0.773195876	0.773195876	0.773195876	0.773195876	0.768041237	0.768041237	0.762886598	0.757731959	0.757731959	0.75257732	0.74742268	0.74742268	0.737113402	0.737113402	0.726804124	0.721649485	0.721649485	0.711340206	0.706185567	0.706185567	0.701030928	0.695876289	0.695876289	0.690721649	0.68556701	0.680412371	0.680412371	0.675257732	0.675257732	0.670103093	0.664948454	0.670103093	0.664948454	0.664948454	0.664948454	0.659793814	0.659793814	0.664948454	0.659793814	0.659793814	0.659793814	0.659793814	0.654639175	0.654639175	0.654639175	0.654639175	0.659793814	0.659793814	0.659793814	0.659793814
0.778350515	0.773195876	0.773195876	0.773195876	0.773195876	0.768041237	0.768041237	0.762886598	0.762886598	0.762886598	0.757731959	0.75257732	0.74742268	0.742268041	0.737113402	0.731958763	0.731958763	0.726804124	0.721649485	0.716494845	0.711340206	0.706185567	0.706185567	0.701030928	0.695876289	0.695876289	0.690721649	0.690721649	0.68556701	0.68556701	0.680412371	0.675257732	0.680412371	0.675257732	0.675257732	0.675257732	0.670103093	0.670103093	0.670103093	0.670103093	0.670103093	0.670103093	0.670103093	0.664948454	0.664948454	0.664948454	0.664948454	0.664948454	0.670103093	0.670103093
0.783505155	0.783505155	0.778350515	0.778350515	0.778350515	0.773195876	0.773195876	0.773195876	0.768041237	0.768041237	0.762886598	0.762886598	0.757731959	0.74742268	0.74742268	0.742268041	0.742268041	0.737113402	0.731958763	0.731958763	0.726804124	0.721649485	0.716494845	0.716494845	0.711340206	0.706185567	0.701030928	0.701030928	0.701030928	0.695876289	0.690721649	0.690721649	0.68556701	0.690721649	0.68556701	0.68556701	0.680412371	0.680412371	0.680412371	0.675257732	0.680412371	0.680412371	0.680412371	0.675257732	0.675257732	0.675257732	0.675257732	0.675257732	0.675257732	0.670103093
0.783505155	0.783505155	0.783505155	0.783505155	0.783505155	0.778350515	0.778350515	0.778350515	0.773195876	0.773195876	0.768041237	0.768041237	0.762886598	0.757731959	0.757731959	0.75257732	0.74742268	0.74742268	0.742268041	0.731958763	0.731958763	0.731958763	0.726804124	0.721649485	0.721649485	0.716494845	0.711340206	0.706185567	0.711340206	0.706185567	0.701030928	0.701030928	0.695876289	0.695876289	0.695876289	0.695876289	0.690721649	0.690721649	0.690721649	0.68556701	0.68556701	0.690721649	0.68556701	0.68556701	0.68556701	0.68556701	0.68556701	0.68556701	0.680412371	0.680412371
0.783505155	0.788659794	0.788659794	0.783505155	0.783505155	0.783505155	0.783505155	0.783505155	0.778350515	0.778350515	0.773195876	0.768041237	0.768041237	0.762886598	0.762886598	0.757731959	0.75257732	0.75257732	0.74742268	0.742268041	0.742268041	0.737113402	0.731958763	0.731958763	0.731958763	0.726804124	0.721649485	0.716494845	0.716494845	0.716494845	0.711340206	0.711340206	0.706185567	0.706185567	0.701030928	0.706185567	0.701030928	0.701030928	0.701030928	0.695876289	0.695876289	0.695876289	0.690721649	0.695876289	0.695876289	0.695876289	0.690721649	0.690721649	0.690721649	0.690721649
0.788659794	0.788659794	0.788659794	0.788659794	0.788659794	0.788659794	0.783505155	0.783505155	0.783505155	0.783505155	0.778350515	0.773195876	0.773195876	0.768041237	0.768041237	0.762886598	0.757731959	0.762886598	0.757731959	0.75257732	0.74742268	0.74742268	0.742268041	0.737113402	0.737113402	0.737113402	0.731958763	0.726804124	0.726804124	0.721649485	0.721649485	0.721649485	0.716494845	0.716494845	0.711340206	0.711340206	0.711340206	0.711340206	0.706185567	0.706185567	0.706185567	0.701030928	0.701030928	0.701030928	0.706185567	0.701030928	0.701030928	0.701030928	0.701030928	0.701030928
0.793814433	0.793814433	0.788659794	0.793814433	0.788659794	0.788659794	0.788659794	0.788659794	0.783505155	0.783505155	0.783505155	0.778350515	0.778350515	0.773195876	0.768041237	0.768041237	0.768041237	0.762886598	0.762886598	0.757731959	0.75257732	0.75257732	0.75257732	0.74742268	0.742268041	0.742268041	0.742268041	0.737113402	0.731958763	0.731958763	0.726804124	0.731958763	0.726804124	0.721649485	0.721649485	0.716494845	0.716494845	0.721649485	0.716494845	0.716494845	0.711340206	0.711340206	0.711340206	0.711340206	0.706185567	0.706185567	0.711340206	0.711340206	0.706185567	0.706185567
0.793814433	0.793814433	0.793814433	0.793814433	0.788659794	0.793814433	0.788659794	0.788659794	0.788659794	0.788659794	0.783505155	0.783505155	0.783505155	0.778350515	0.773195876	0.773195876	0.773195876	0.768041237	0.768041237	0.762886598	0.762886598	0.757731959	0.757731959	0.75257732	0.75257732	0.74742268	0.74742268	0.74742268	0.742268041	0.737113402	0.737113402	0.737113402	0.737113402	0.731958763	0.731958763	0.726804124	0.726804124	0.721649485	0.726804124	0.726804124	0.721649485	0.721649485	0.721649485	0.716494845	0.716494845	0.716494845	0.711340206	0.716494845	0.716494845	0.716494845
0.793814433	0.798969072	0.793814433	0.793814433	0.793814433	0.793814433	0.793814433	0.793814433	0.788659794	0.793814433	0.788659794	0.783505155	0.788659794	0.783505155	0.778350515	0.778350515	0.778350515	0.773195876	0.773195876	0.768041237	0.768041237	0.762886598	0.762886598	0.762886598	0.757731959	0.75257732	0.75257732	0.75257732	0.74742268	0.74742268	0.742268041	0.742268041	0.742268041	0.742268041	0.737113402	0.737113402	0.731958763	0.731958763	0.726804124	0.731958763	0.731958763	0.726804124	0.726804124	0.726804124	0.721649485	0.721649485	0.721649485	0.721649485	0.721649485	0.721649485
0.798969072	0.798969072	0.798969072	0.798969072	0.798969072	0.798969072	0.793814433	0.793814433	0.793814433	0.793814433	0.793814433	0.788659794	0.788659794	0.788659794	0.783505155	0.783505155	0.783505155	0.778350515	0.773195876	0.773195876	0.773195876	0.768041237	0.762886598	0.768041237	0.762886598	0.762886598	0.757731959	0.75257732	0.757731959	0.75257732	0.75257732	0.74742268	0.74742268	0.74742268	0.74742268	0.742268041	0.742268041	0.737113402	0.737113402	0.737113402	0.731958763	0.737113402	0.737113402	0.731958763	0.731958763	0.731958763	0.726804124	0.726804124	0.726804124	0.726804124
0.804123711	0.798969072	0.804123711	0.798969072	0.798969072	0.798969072	0.793814433	0.798969072	0.793814433	0.798969072	0.793814433	0.788659794	0.793814433	0.788659794	0.788659794	0.788659794	0.783505155	0.783505155	0.778350515	0.778350515	0.778350515	0.773195876	0.773195876	0.773195876	0.768041237	0.768041237	0.762886598	0.762886598	0.762886598	0.762886598	0.757731959	0.75257732	0.75257732	0.75257732	0.75257732	0.75257732	0.74742268	0.74742268	0.742268041	0.742268041	0.742268041	0.737113402	0.742268041	0.742268041	0.737113402	0.737113402	0.737113402	0.737113402	0.731958763	0.731958763
0.804123711	0.798969072	0.804123711	0.798969072	0.804123711	0.798969072	0.798969072	0.798969072	0.798969072	0.798969072	0.798969072	0.793814433	0.793814433	0.793814433	0.788659794	0.788659794	0.788659794	0.783505155	0.783505155	0.778350515	0.783505155	0.778350515	0.778350515	0.773195876	0.773195876	0.773195876	0.768041237	0.768041237	0.762886598	0.768041237	0.762886598	0.762886598	0.757731959	0.757731959	0.75257732	0.757731959	0.75257732	0.75257732	0.75257732	0.74742268	0.74742268	0.74742268	0.742268041	0.742268041	0.74742268	0.742268041	0.742268041	0.742268041	0.742268041	0.742268041
0.804123711	0.804123711	0.804123711	0.804123711	0.804123711	0.804123711	0.798969072	0.804123711	0.798969072	0.804123711	0.798969072	0.793814433	0.793814433	0.793814433	0.793814433	0.788659794	0.793814433	0.788659794	0.788659794	0.783505155	0.788659794	0.783505155	0.778350515	0.778350515	0.773195876	0.778350515	0.773195876	0.773195876	0.768041237	0.768041237	0.768041237	0.768041237	0.762886598	0.762886598	0.762886598	0.757731959	0.757731959	0.757731959	0.757731959	0.757731959	0.75257732	0.75257732	0.75257732	0.74742268	0.74742268	0.75257732	0.75257732	0.74742268	0.74742268	0.74742268
0.804123711	0.809278351	0.804123711	0.804123711	0.804123711	0.804123711	0.804123711	0.804123711	0.798969072	0.804123711	0.798969072	0.798969072	0.793814433	0.798969072	0.793814433	0.793814433	0.793814433	0.793814433	0.788659794	0.788659794	0.788659794	0.788659794	0.783505155	0.783505155	0.778350515	0.783505155	0.778350515	0.778350515	0.773195876	0.773195876	0.768041237	0.773195876	0.773195876	0.768041237	0.768041237	0.762886598	0.762886598	0.762886598	0.762886598	0.762886598	0.757731959	0.757731959	0.757731959	0.757731959	0.75257732	0.75257732	0.75257732	0.757731959	0.75257732	0.75257732
0.804123711	0.809278351	0.804123711	0.809278351	0.809278351	0.804123711	0.809278351	0.804123711	0.804123711	0.804123711	0.804123711	0.798969072	0.798969072	0.798969072	0.798969072	0.793814433	0.793814433	0.793814433	0.793814433	0.793814433	0.788659794	0.793814433	0.788659794	0.788659794	0.783505155	0.783505155	0.783505155	0.783505155	0.778350515	0.778350515	0.773195876	0.773195876	0.778350515	0.773195876	0.773195876	0.768041237	0.768041237	0.768041237	0.762886598	0.768041237	0.768041237	0.762886598	0.762886598	0.762886598	0.757731959	0.757731959	0.757731959	0.757731959	0.75257732	0.757731959
0.809278351	0.809278351	0.809278351	0.809278351	0.809278351	0.804123711	0.809278351	0.809278351	0.804123711	0.809278351	0.804123711	0.804123711	0.798969072	0.804123711	0.798969072	0.798969072	0.798969072	0.798969072	0.798969072	0.793814433	0.793814433	0.793814433	0.793814433	0.788659794	0.788659794	0.783505155	0.783505155	0.788659794	0.783505155	0.783505155	0.778350515	0.778350515	0.778350515	0.778350515	0.778350515	0.773195876	0.773195876	0.773195876	0.768041237	0.768041237	0.773195876	0.768041237	0.768041237	0.768041237	0.768041237	0.762886598	0.762886598	0.762886598	0.762886598	0.757731959
0.809278351	0.809278351	0.809278351	0.809278351	0.809278351	0.809278351	0.809278351	0.809278351	0.804123711	0.809278351	0.809278351	0.804123711	0.804123711	0.804123711	0.804123711	0.798969072	0.798969072	0.804123711	0.798969072	0.798969072	0.793814433	0.793814433	0.793814433	0.793814433	0.793814433	0.788659794	0.788659794	0.788659794	0.788659794	0.788659794	0.783505155	0.783505155	0.778350515	0.778350515	0.783505155	0.778350515	0.778350515	0.778350515	0.773195876	0.773195876	0.773195876	0.768041237	0.773195876	0.773195876	0.773195876	0.768041237	0.768041237	0.768041237	0.768041237	0.768041237
0.81443299	0.809278351	0.809278351	0.809278351	0.809278351	0.809278351	0.809278351	0.809278351	0.809278351	0.809278351	0.809278351	0.809278351	0.804123711	0.809278351	0.804123711	0.804123711	0.804123711	0.798969072	0.804123711	0.798969072	0.798969072	0.793814433	0.798969072	0.798969072	0.793814433	0.793814433	0.788659794	0.788659794	0.793814433	0.788659794	0.788659794	0.788659794	0.783505155	0.783505155	0.783505155	0.783505155	0.783505155	0.783505155	0.778350515	0.778350515	0.778350515	0.773195876	0.773195876	0.778350515	0.778350515	0.773195876	0.773195876	0.773195876	0.773195876	0.773195876
0.81443299	0.809278351	0.81443299	0.81443299	0.809278351	0.809278351	0.81443299	0.809278351	0.809278351	0.809278351	0.809278351	0.809278351	0.804123711	0.804123711	0.809278351	0.804123711	0.804123711	0.804123711	0.804123711	0.804123711	0.798969072	0.798969072	0.798969072	0.798969072	0.798969072	0.798969072	0.793814433	0.793814433	0.788659794	0.793814433	0.793814433	0.788659794	0.788659794	0.788659794	0.783505155	0.783505155	0.788659794	0.783505155	0.783505155	0.783505155	0.783505155	0.778350515	0.778350515	0.778350515	0.778350515	0.778350515	0.778350515	0.778350515	0.778350515	0.778350515
0.81443299	0.809278351	0.81443299	0.81443299	0.81443299	0.809278351	0.81443299	0.81443299	0.809278351	0.809278351	0.809278351	0.809278351	0.809278351	0.804123711	0.809278351	0.809278351	0.804123711	0.804123711	0.809278351	0.804123711	0.804123711	0.804123711	0.798969072	0.798969072	0.804123711	0.798969072	0.798969072	0.793814433	0.793814433	0.793814433	0.793814433	0.793814433	0.793814433	0.793814433	0.788659794	0.788659794	0.788659794	0.788659794	0.788659794	0.788659794	0.788659794	0.783505155	0.783505155	0.783505155	0.783505155	0.778350515	0.778350515	0.783505155	0.783505155	0.778350515
0.81443299	0.81443299	0.81443299	0.81443299	0.81443299	0.809278351	0.81443299	0.81443299	0.809278351	0.809278351	0.81443299	0.809278351	0.809278351	0.809278351	0.809278351	0.809278351	0.809278351	0.804123711	0.804123711	0.809278351	0.804123711	0.804123711	0.804123711	0.798969072	0.804123711	0.804123711	0.798969072	0.798969072	0.798969072	0.793814433	0.793814433	0.798969072	0.798969072	0.793814433	0.793814433	0.793814433	0.788659794	0.788659794	0.788659794	0.793814433	0.788659794	0.788659794	0.788659794	0.788659794	0.783505155	0.783505155	0.783505155	0.783505155	0.783505155	0.783505155
0.81443299	0.81443299	0.81443299	0.81443299	0.81443299	0.819587629	0.81443299	0.81443299	0.81443299	0.809278351	0.81443299	0.81443299	0.809278351	0.809278351	0.81443299	0.809278351	0.809278351	0.809278351	0.809278351	0.809278351	0.809278351	0.809278351	0.804123711	0.804123711	0.804123711	0.804123711	0.804123711	0.804123711	0.798969072	0.798969072	0.798969072	0.798969072	0.798969072	0.798969072	0.798969072	0.793814433	0.793814433	0.793814433	0.793814433	0.788659794	0.793814433	0.793814433	0.793814433	0.788659794	0.788659794	0.788659794	0.788659794	0.788659794	0.783505155	0.783505155
0.81443299	0.819587629	0.819587629	0.81443299	0.81443299	0.819587629	0.81443299	0.81443299	0.81443299	0.81443299	0.81443299	0.81443299	0.81443299	0.809278351	0.81443299	0.81443299	0.81443299	0.809278351	0.809278351	0.809278351	0.809278351	0.809278351	0.809278351	0.804123711	0.804123711	0.804123711	0.809278351	0.804123711	0.804123711	0.804123711	0.798969072	0.798969072	0.798969072	0.804123711	0.798969072	0.798969072	0.798969072	0.798969072	0.793814433	0.793814433	0.793814433	0.793814433	0.793814433	0.793814433	0.793814433	0.793814433	0.793814433	0.788659794	0.788659794	0.788659794
0.81443299	0.819587629	0.819587629	0.81443299	0.81443299	0.819587629	0.819587629	0.81443299	0.81443299	0.81443299	0.819587629	0.81443299	0.81443299	0.81443299	0.809278351	0.81443299	0.81443299	0.81443299	0.809278351	0.809278351	0.81443299	0.809278351	0.809278351	0.809278351	0.809278351	0.804123711	0.809278351	0.809278351	0.809278351	0.804123711	0.804123711	0.804123711	0.798969072	0.798969072	0.804123711	0.804123711	0.804123711	0.798969072	0.798969072	0.798969072	0.798969072	0.793814433	0.793814433	0.798969072	0.798969072	0.798969072	0.793814433	0.793814433	0.793814433	0.793814433
0.81443299	0.819587629	0.819587629	0.819587629	0.81443299	0.819587629	0.819587629	0.819587629	0.81443299	0.81443299	0.819587629	0.81443299	0.81443299	0.81443299	0.81443299	0.81443299	0.81443299	0.81443299	0.81443299	0.809278351	0.809278351	0.81443299	0.81443299	0.809278351	0.809278351	0.809278351	0.809278351	0.809278351	0.809278351	0.809278351	0.809278351	0.804123711	0.804123711	0.804123711	0.804123711	0.804123711	0.804123711	0.804123711	0.804123711	0.798969072	0.798969072	0.798969072	0.798969072	0.798969072	0.793814433	0.798969072	0.798969072	0.798969072	0.798969072	0.798969072
0.819587629	0.819587629	0.819587629	0.819587629	0.81443299	0.819587629	0.819587629	0.819587629	0.81443299	0.81443299	0.819587629	0.819587629	0.81443299	0.81443299	0.81443299	0.819587629	0.81443299	0.81443299	0.81443299	0.81443299	0.809278351	0.81443299	0.81443299	0.81443299	0.81443299	0.809278351	0.809278351	0.809278351	0.81443299	0.809278351	0.809278351	0.809278351	0.809278351	0.804123711	0.804123711	0.804123711	0.804123711	0.809278351	0.804123711	0.804123711	0.804123711	0.804123711	0.804123711	0.798969072	0.798969072	0.798969072	0.798969072	0.804123711	0.804123711	0.798969072
0.819587629	0.819587629	0.819587629	0.819587629	0.819587629	0.819587629	0.819587629	0.819587629	0.819587629	0.81443299	0.819587629	0.819587629	0.819587629	0.81443299	0.81443299	0.81443299	0.819587629	0.819587629	0.81443299	0.81443299	0.81443299	0.81443299	0.81443299	0.81443299	0.81443299	0.81443299	0.809278351	0.809278351	0.809278351	0.81443299	0.81443299	0.809278351	0.809278351	0.809278351	0.809278351	0.809278351	0.804123711	0.804123711	0.809278351	0.809278351	0.809278351	0.804123711	0.804123711	0.804123711	0.804123711	0.804123711	0.804123711	0.798969072	0.798969072	0.804123711
0.819587629	0.819587629	0.819587629	0.819587629	0.824742268	0.819587629	0.819587629	0.819587629	0.819587629	0.819587629	0.819587629	0.819587629	0.819587629	0.819587629	0.819587629	0.81443299	0.819587629	0.819587629	0.819587629	0.81443299	0.81443299	0.81443299	0.81443299	0.819587629	0.81443299	0.81443299	0.81443299	0.81443299	0.809278351	0.809278351	0.81443299	0.81443299	0.81443299	0.809278351	0.809278351	0.809278351	0.809278351	0.809278351	0.809278351	0.804123711	0.809278351	0.809278351	0.809278351	0.809278351	0.804123711	0.804123711	0.804123711	0.804123711	0.804123711	0.804123711
0.824742268	0.819587629	0.819587629	0.819587629	0.824742268	0.824742268	0.819587629	0.819587629	0.819587629	0.819587629	0.824742268	0.819587629	0.819587629	0.819587629	0.819587629	0.819587629	0.819587629	0.819587629	0.819587629	0.819587629	0.819587629	0.81443299	0.81443299	0.819587629	0.819587629	0.81443299	0.81443299	0.81443299	0.81443299	0.81443299	0.81443299	0.81443299	0.81443299	0.81443299	0.81443299	0.81443299	0.809278351	0.809278351	0.809278351	0.809278351	0.809278351	0.81443299	0.809278351	0.809278351	0.809278351	0.809278351	0.809278351	0.809278351	0.809278351	0.804123711
0.824742268	0.819587629	0.819587629	0.819587629	0.824742268	0.824742268	0.824742268	0.819587629	0.819587629	0.819587629	0.824742268	0.824742268	0.819587629	0.819587629	0.819587629	0.819587629	0.819587629	0.819587629	0.819587629	0.819587629	0.819587629	0.819587629	0.81443299	0.81443299	0.819587629	0.819587629	0.819587629	0.81443299	0.81443299	0.81443299	0.81443299	0.81443299	0.81443299	0.81443299	0.81443299	0.81443299	0.81443299	0.81443299	0.81443299	0.809278351	0.809278351	0.809278351	0.809278351	0.81443299	0.81443299	0.81443299	0.809278351	0.809278351	0.809278351	0.809278351
0.824742268	0.824742268	0.819587629	0.819587629	0.824742268	0.824742268	0.824742268	0.819587629	0.819587629	0.819587629	0.824742268	0.824742268	0.824742268	0.819587629	0.819587629	0.819587629	0.819587629	0.824742268	0.819587629	0.819587629	0.819587629	0.819587629	0.819587629	0.819587629	0.81443299	0.819587629	0.819587629	0.819587629	0.819587629	0.819587629	0.81443299	0.81443299	0.81443299	0.81443299	0.819587629	0.819587629	0.81443299	0.81443299	0.81443299	0.81443299	0.81443299	0.81443299	0.81443299	0.809278351	0.809278351	0.81443299	0.81443299	0.81443299	0.81443299	0.81443299
0.824742268	0.824742268	0.819587629	0.819587629	0.824742268	0.824742268	0.824742268	0.824742268	0.819587629	0.819587629	0.824742268	0.824742268	0.824742268	0.824742268	0.819587629	0.819587629	0.819587629	0.819587629	0.824742268	0.824742268	0.819587629	0.819587629	0.819587629	0.819587629	0.819587629	0.819587629	0.819587629	0.819587629	0.819587629	0.819587629	0.819587629	0.819587629	0.81443299	0.81443299	0.81443299	0.81443299	0.819587629	0.819587629	0.819587629	0.81443299	0.81443299	0.81443299	0.81443299	0.81443299	0.81443299	0.81443299	0.81443299	0.809278351	0.81443299	0.81443299
0.824742268	0.824742268	0.824742268	0.824742268	0.824742268	0.824742268	0.824742268	0.824742268	0.824742268	0.819587629	0.824742268	0.824742268	0.824742268	0.824742268	0.824742268	0.819587629	0.819587629	0.819587629	0.824742268	0.824742268	0.824742268	0.824742268	0.819587629	0.819587629	0.819587629	0.819587629	0.819587629	0.824742268	0.819587629	0.819587629	0.819587629	0.819587629	0.819587629	0.819587629	0.819587629	0.81443299	0.81443299	0.819587629	0.819587629	0.819587629	0.819587629	0.819587629	0.819587629	0.81443299	0.81443299	0.81443299	0.81443299	0.81443299	0.81443299	0.81443299
0.824742268	0.824742268	0.824742268	0.824742268	0.824742268	0.824742268	0.824742268	0.824742268	0.824742268	0.824742268	0.824742268	0.824742268	0.824742268	0.824742268	0.824742268	0.824742268	0.824742268	0.819587629	0.819587629	0.824742268	0.824742268	0.824742268	0.824742268	0.824742268	0.819587629	0.819587629	0.819587629	0.819587629	0.824742268	0.824742268	0.824742268	0.819587629	0.819587629	0.819587629	0.819587629	0.819587629	0.819587629	0.819587629	0.81443299	0.819587629	0.819587629	0.819587629	0.819587629	0.819587629	0.819587629	0.819587629	0.819587629	0.81443299	0.81443299	0.81443299
0.824742268	0.824742268	0.824742268	0.829896907	0.824742268	0.824742268	0.824742268	0.824742268	0.824742268	0.824742268	0.824742268	0.824742268	0.824742268	0.824742268	0.824742268	0.824742268	0.824742268	0.824742268	0.819587629	0.824742268	0.824742268	0.824742268	0.824742268	0.824742268	0.824742268	0.824742268	0.819587629	0.819587629	0.819587629	0.824742268	0.824742268	0.824742268	0.824742268	0.824742268	0.819587629	0.819587629	0.819587629	0.819587629	0.819587629	0.819587629	0.819587629	0.824742268	0.819587629	0.819587629	0.819587629	0.819587629	0.819587629	0.819587629	0.819587629	0.819587629
0.824742268	0.824742268	0.829896907	0.829896907	0.829896907	0.824742268	0.824742268	0.824742268	0.824742268	0.824742268	0.824742268	0.829896907	0.824742268	0.824742268	0.824742268	0.824742268	0.824742268	0.824742268	0.824742268	0.824742268	0.824742268	0.824742268	0.824742268	0.824742268	0.824742268	0.824742268	0.824742268	0.824742268	0.819587629	0.819587629	0.819587629	0.824742268	0.824742268	0.824742268	0.824742268	0.824742268	0.824742268	0.819587629	0.819587629	0.819587629	0.819587629	0.819587629	0.819587629	0.819587629	0.824742268	0.824742268	0.824742268	0.819587629	0.819587629	0.819587629
0.824742268	0.824742268	0.829896907	0.829896907	0.829896907	0.824742268	0.824742268	0.824742268	0.824742268	0.824742268	0.824742268	0.829896907	0.829896907	0.829896907	0.824742268	0.824742268	0.824742268	0.824742268	0.824742268	0.824742268	0.824742268	0.829896907	0.824742268	0.824742268	0.824742268	0.824742268	0.824742268	0.824742268	0.824742268	0.824742268	0.824742268	0.819587629	0.824742268	0.824742268	0.824742268	0.824742268	0.824742268	0.824742268	0.824742268	0.824742268	0.824742268	0.819587629	0.819587629	0.819587629	0.819587629	0.819587629	0.824742268	0.824742268	0.824742268	0.824742268
0.824742268	0.824742268	0.829896907	0.829896907	0.829896907	0.829896907	0.824742268	0.824742268	0.824742268	0.824742268	0.824742268	0.829896907	0.829896907	0.829896907	0.829896907	0.824742268	0.824742268	0.824742268	0.824742268	0.824742268	0.824742268	0.824742268	0.829896907	0.829896907	0.829896907	0.824742268	0.824742268	0.824742268	0.824742268	0.824742268	0.824742268	0.824742268	0.824742268	0.824742268	0.824742268	0.824742268	0.824742268	0.824742268	0.824742268	0.824742268	0.824742268	0.824742268	0.824742268	0.824742268	0.824742268	0.824742268	0.819587629	0.819587629	0.819587629	0.819587629
0.824742268	0.829896907	0.829896907	0.829896907	0.829896907	0.829896907	0.829896907	0.824742268	0.824742268	0.824742268	0.824742268	0.829896907	0.829896907	0.829896907	0.829896907	0.829896907	0.829896907	0.824742268	0.824742268	0.824742268	0.824742268	0.824742268	0.824742268	0.829896907	0.829896907	0.829896907	0.829896907	0.824742268	0.824742268	0.824742268	0.824742268	0.824742268	0.824742268	0.824742268	0.824742268	0.824742268	0.829896907	0.829896907	0.824742268	0.824742268	0.824742268	0.824742268	0.824742268	0.824742268	0.824742268	0.824742268	0.824742268	0.824742268	0.824742268	0.824742268
0.824742268	0.829896907	0.829896907	0.829896907	0.829896907	0.829896907	0.829896907	0.829896907	0.829896907	0.824742268	0.824742268	0.824742268	0.829896907	0.829896907	0.829896907	0.829896907	0.829896907	0.829896907	0.829896907	0.824742268	0.824742268	0.824742268	0.824742268	0.824742268	0.829896907	0.829896907	0.829896907	0.829896907	0.829896907	0.829896907	0.824742268	0.824742268	0.824742268	0.824742268	0.824742268	0.824742268	0.824742268	0.824742268	0.824742268	0.829896907	0.829896907	0.829896907	0.829896907	0.824742268	0.824742268	0.824742268	0.824742268	0.824742268	0.824742268	0.824742268
0.829896907	0.829896907	0.829896907	0.829896907	0.829896907	0.829896907	0.829896907	0.829896907	0.829896907	0.829896907	0.824742268	0.824742268	0.829896907	0.829896907	0.829896907	0.829896907	0.829896907	0.829896907	0.829896907	0.829896907	0.829896907	0.829896907	0.824742268	0.824742268	0.824742268	0.829896907	0.829896907	0.829896907	0.829896907	0.829896907	0.829896907	0.829896907	0.829896907	0.829896907	0.824742268	0.824742268	0.824742268	0.824742268	0.824742268	0.824742268	0.824742268	0.829896907	0.829896907	0.829896907	0.829896907	0.829896907	0.829896907	0.829896907	0.829896907	0.829896907
0.829896907	0.829896907	0.829896907	0.829896907	0.829896907	0.829896907	0.829896907	0.829896907	0.829896907	0.829896907	0.829896907	0.824742268	0.829896907	0.829896907	0.829896907	0.829896907	0.829896907	0.829896907	0.829896907	0.829896907	0.829896907	0.829896907	0.829896907	0.829896907	0.824742268	0.824742268	0.824742268	0.829896907	0.829896907	0.829896907	0.829896907	0.829896907	0.829896907	0.829896907	0.829896907	0.829896907	0.829896907	0.829896907	0.829896907	0.824742268	0.824742268	0.824742268	0.824742268	0.824742268	0.824742268	0.829896907	0.829896907	0.829896907	0.829896907	0.829896907
0.829896907	0.829896907	0.829896907	0.829896907	0.829896907	0.829896907	0.829896907	0.829896907	0.829896907	0.829896907	0.829896907	0.829896907	0.829896907	0.829896907	0.829896907	0.829896907	0.829896907	0.829896907	0.829896907	0.829896907	0.829896907	0.829896907	0.829896907	0.829896907	0.829896907	0.829896907	0.829896907	0.829896907	0.824742268	0.829896907	0.829896907	0.829896907	0.829896907	0.829896907	0.829896907	0.829896907	0.829896907	0.829896907	0.829896907	0.829896907	0.829896907	0.829896907	0.829896907	0.829896907	0.829896907	0.824742268	0.824742268	0.824742268	0.824742268	0.829896907
0.829896907	0.829896907	0.829896907	0.829896907	0.829896907	0.829896907	0.829896907	0.829896907	0.829896907	0.829896907	0.829896907	0.829896907	0.829896907	0.835051546	0.835051546	0.835051546	0.829896907	0.829896907	0.829896907	0.829896907	0.829896907	0.829896907	0.829896907	0.829896907	0.829896907	0.829896907	0.829896907	0.829896907	0.829896907	0.829896907	0.829896907	0.835051546	0.829896907	0.829896907	0.829896907	0.829896907	0.829896907	0.829896907	0.829896907	0.829896907	0.829896907	0.829896907	0.829896907	0.829896907	0.829896907	0.829896907	0.829896907	0.829896907	0.829896907	0.829896907
0.835051546	0.829896907	0.829896907	0.829896907	0.829896907	0.829896907	0.829896907	0.829896907	0.829896907	0.829896907	0.829896907	0.829896907	0.829896907	0.829896907	0.835051546	0.835051546	0.835051546	0.835051546	0.829896907	0.829896907	0.829896907	0.829896907	0.829896907	0.829896907	0.829896907	0.829896907	0.829896907	0.829896907	0.829896907	0.829896907	0.829896907	0.829896907	0.829896907	0.829896907	0.835051546	0.835051546	0.835051546	0.835051546	0.829896907	0.829896907	0.829896907	0.829896907	0.829896907	0.829896907	0.829896907	0.829896907	0.829896907	0.829896907	0.829896907	0.829896907
0.835051546	0.835051546	0.829896907	0.829896907	0.829896907	0.829896907	0.829896907	0.829896907	0.829896907	0.829896907	0.829896907	0.829896907	0.829896907	0.829896907	0.829896907	0.835051546	0.835051546	0.835051546	0.835051546	0.835051546	0.835051546	0.835051546	0.829896907	0.829896907	0.829896907	0.829896907	0.829896907	0.829896907	0.829896907	0.829896907	0.829896907	0.829896907	0.829896907	0.829896907	0.829896907	0.829896907	0.829896907	0.829896907	0.835051546	0.835051546	0.835051546	0.835051546	0.835051546	0.835051546	0.835051546	0.835051546	0.829896907	0.829896907	0.829896907	0.829896907
0.835051546	0.835051546	0.835051546	0.829896907	0.829896907	0.829896907	0.829896907	0.829896907	0.829896907	0.829896907	0.829896907	0.829896907	0.829896907	0.829896907	0.829896907	0.829896907	0.835051546	0.835051546	0.835051546	0.835051546	0.835051546	0.835051546	0.835051546	0.835051546	0.835051546	0.835051546	0.835051546	0.829896907	0.829896907	0.829896907	0.829896907	0.829896907	0.829896907	0.829896907	0.829896907	0.829896907	0.829896907	0.829896907	0.829896907	0.829896907	0.829896907	0.829896907	0.829896907	0.835051546	0.835051546	0.835051546	0.835051546	0.835051546	0.835051546	0.835051546
0.835051546	0.835051546	0.835051546	0.835051546	0.829896907	0.829896907	0.829896907	0.829896907	0.829896907	0.829896907	0.829896907	0.829896907	0.829896907	0.829896907	0.829896907	0.829896907	0.829896907	0.835051546	0.835051546	0.835051546	0.835051546	0.835051546	0.835051546	0.835051546	0.835051546	0.835051546	0.835051546	0.835051546	0.835051546	0.835051546	0.835051546	0.835051546	0.835051546	0.829896907	0.829896907	0.829896907	0.829896907	0.829896907	0.829896907	0.829896907	0.829896907	0.829896907	0.829896907	0.829896907	0.829896907	0.829896907	0.829896907	0.829896907	0.829896907	0.829896907
0.835051546	0.835051546	0.835051546	0.835051546	0.835051546	0.835051546	0.835051546	0.829896907	0.829896907	0.829896907	0.829896907	0.829896907	0.829896907	0.829896907	0.829896907	0.829896907	0.829896907	0.829896907	0.829896907	0.835051546	0.835051546	0.835051546	0.835051546	0.835051546	0.835051546	0.835051546	0.835051546	0.835051546	0.835051546	0.835051546	0.835051546	0.835051546	0.835051546	0.835051546	0.835051546	0.835051546	0.835051546	0.835051546	0.835051546	0.835051546	0.835051546	0.835051546	0.835051546	0.835051546	0.829896907	0.829896907	0.829896907	0.829896907	0.829896907	0.829896907
0.835051546	0.835051546	0.835051546	0.835051546	0.835051546	0.835051546	0.835051546	0.835051546	0.835051546	0.835051546	0.829896907	0.829896907	0.829896907	0.829896907	0.829896907	0.829896907	0.829896907	0.829896907	0.829896907	0.829896907	0.829896907	0.829896907	0.835051546	0.835051546	0.835051546	0.835051546	0.835051546	0.835051546	0.835051546	0.835051546	0.835051546	0.835051546	0.835051546	0.835051546	0.835051546	0.835051546	0.835051546	0.835051546	0.835051546	0.835051546	0.835051546	0.835051546	0.835051546	0.835051546	0.835051546	0.835051546	0.835051546	0.835051546	0.835051546	0.835051546
0.835051546	0.835051546	0.835051546	0.835051546	0.835051546	0.835051546	0.835051546	0.835051546	0.835051546	0.835051546	0.835051546	0.835051546	0.835051546	0.835051546	0.835051546	0.835051546	0.829896907	0.829896907	0.829896907	0.829896907	0.829896907	0.829896907	0.829896907	0.829896907	0.829896907	0.829896907	0.829896907	0.829896907	0.835051546	0.835051546	0.835051546	0.835051546	0.835051546	0.835051546	0.835051546	0.835051546	0.835051546	0.835051546	0.835051546	0.835051546	0.835051546	0.835051546	0.835051546	0.835051546	0.835051546	0.835051546	0.835051546	0.835051546	0.835051546	0.835051546
0.835051546	0.835051546	0.835051546	0.835051546	0.835051546	0.835051546	0.835051546	0.835051546	0.835051546	0.835051546	0.835051546	0.835051546	0.835051546	0.835051546	0.835051546	0.835051546	0.835051546	0.835051546	0.835051546	0.835051546	0.835051546	0.835051546	0.835051546	0.835051546	0.835051546	0.835051546	0.835051546	0.835051546	0.835051546	0.829896907	0.829896907	0.829896907	0.829896907	0.829896907	0.829896907	0.829896907	0.829896907	0.829896907	0.829896907	0.835051546	0.835051546	0.835051546	0.835051546	0.835051546	0.835051546	0.835051546	0.835051546	0.835051546	0.835051546	0.835051546
0.835051546	0.835051546	0.835051546	0.835051546	0.835051546	0.835051546	0.835051546	0.835051546	0.835051546	0.835051546	0.835051546	0.835051546	0.835051546	0.835051546	0.835051546	0.835051546	0.835051546	0.835051546	0.835051546	0.835051546	0.835051546	0.835051546	0.835051546	0.835051546	0.835051546	0.835051546	0.835051546	0.835051546	0.835051546	0.835051546	0.835051546	0.835051546	0.835051546	0.835051546	0.835051546	0.835051546	0.835051546	0.835051546	0.835051546	0.835051546	0.835051546	0.835051546	0.835051546	0.835051546	0.835051546	0.835051546	0.835051546	0.835051546	0.835051546	0.835051546
[truncated: 310 more columns]
