# Supplementary material for: Multi-orbit lunar GNSS constellation design with distant retrograde orbit and Halo orbit combination
Source: Sci Rep. 2023 Jun 22;13:10158. doi: 10.1038/s41598-023-37348-x (PMC10287729; doi:10.1038/s41598-023-37348-x)
Supplement: Supplementary file 1 — Supplementary Information. [file 41598_2023_37348_MOESM1_ESM.zip › supplement materials of the manuscript/Figure 5/L2 North Family Halo orbit/SVOP/11.467.csv]

0.156565657	0.156565657	0.156565657	0.156565657	0.156565657	0.156565657	0.156565657	0.156565657	0.156565657	0.156565657	0.156565657	0.156565657	0.156565657	0.156565657	0.156565657	0.156565657	0.156565657	0.156565657	0.156565657	0.156565657	0.156565657	0.156565657	0.156565657	0.156565657	0.156565657	0.156565657	0.156565657	0.156565657	0.156565657	0.156565657	0.156565657	0.156565657	0.156565657	0.156565657	0.156565657	0.156565657	0.156565657	0.156565657	0.156565657	0.156565657	0.156565657	0.156565657	0.156565657	0.156565657	0.156565657	0.156565657	0.156565657	0.156565657	0.156565657	0.156565657
0.156565657	0.156565657	0.156565657	0.156565657	0.156565657	0.156565657	0.156565657	0.156565657	0.156565657	0.156565657	0.156565657	0.156565657	0.156565657	0.156565657	0.156565657	0.156565657	0.156565657	0.156565657	0.156565657	0.156565657	0.156565657	0.156565657	0.156565657	0.156565657	0.156565657	0.156565657	0.156565657	0.156565657	0.156565657	0.156565657	0.156565657	0.156565657	0.156565657	0.156565657	0.156565657	0.156565657	0.156565657	0.156565657	0.156565657	0.156565657	0.151515152	0.151515152	0.151515152	0.151515152	0.151515152	0.151515152	0.151515152	0.151515152	0.151515152	0.151515152
0.156565657	0.156565657	0.156565657	0.156565657	0.156565657	0.156565657	0.156565657	0.156565657	0.156565657	0.156565657	0.156565657	0.156565657	0.156565657	0.156565657	0.156565657	0.151515152	0.151515152	0.151515152	0.151515152	0.151515152	0.151515152	0.151515152	0.151515152	0.151515152	0.151515152	0.151515152	0.151515152	0.151515152	0.151515152	0.151515152	0.151515152	0.151515152	0.151515152	0.151515152	0.151515152	0.151515152	0.151515152	0.151515152	0.151515152	0.151515152	0.151515152	0.151515152	0.151515152	0.151515152	0.151515152	0.151515152	0.151515152	0.151515152	0.151515152	0.156565657
0.156565657	0.156565657	0.156565657	0.156565657	0.156565657	0.156565657	0.156565657	0.151515152	0.151515152	0.151515152	0.151515152	0.151515152	0.151515152	0.151515152	0.151515152	0.151515152	0.151515152	0.151515152	0.151515152	0.151515152	0.151515152	0.151515152	0.151515152	0.151515152	0.151515152	0.151515152	0.151515152	0.151515152	0.151515152	0.151515152	0.151515152	0.151515152	0.151515152	0.151515152	0.156565657	0.156565657	0.156565657	0.156565657	0.156565657	0.156565657	0.156565657	0.156565657	0.156565657	0.156565657	0.156565657	0.156565657	0.156565657	0.156565657	0.156565657	0.156565657
0.156565657	0.156565657	0.156565657	0.156565657	0.151515152	0.151515152	0.151515152	0.151515152	0.151515152	0.151515152	0.151515152	0.151515152	0.151515152	0.151515152	0.151515152	0.151515152	0.151515152	0.151515152	0.151515152	0.151515152	0.151515152	0.151515152	0.151515152	0.151515152	0.151515152	0.151515152	0.151515152	0.156565657	0.156565657	0.156565657	0.156565657	0.156565657	0.156565657	0.156565657	0.156565657	0.156565657	0.156565657	0.156565657	0.156565657	0.156565657	0.156565657	0.156565657	0.156565657	0.156565657	0.156565657	0.156565657	0.156565657	0.156565657	0.156565657	0.156565657
0.156565657	0.156565657	0.151515152	0.151515152	0.151515152	0.151515152	0.151515152	0.151515152	0.151515152	0.151515152	0.151515152	0.151515152	0.151515152	0.151515152	0.151515152	0.151515152	0.151515152	0.151515152	0.151515152	0.151515152	0.151515152	0.151515152	0.151515152	0.156565657	0.156565657	0.156565657	0.156565657	0.156565657	0.156565657	0.156565657	0.156565657	0.156565657	0.156565657	0.156565657	0.156565657	0.156565657	0.156565657	0.156565657	0.156565657	0.156565657	0.156565657	0.156565657	0.156565657	0.151515152	0.151515152	0.151515152	0.151515152	0.151515152	0.151515152	0.151515152
0.151515152	0.151515152	0.151515152	0.151515152	0.151515152	0.151515152	0.151515152	0.151515152	0.151515152	0.151515152	0.151515152	0.151515152	0.151515152	0.151515152	0.151515152	0.151515152	0.151515152	0.151515152	0.151515152	0.151515152	0.151515152	0.156565657	0.156565657	0.156565657	0.156565657	0.156565657	0.156565657	0.156565657	0.156565657	0.156565657	0.156565657	0.156565657	0.156565657	0.151515152	0.151515152	0.151515152	0.151515152	0.151515152	0.151515152	0.151515152	0.151515152	0.151515152	0.151515152	0.151515152	0.151515152	0.151515152	0.151515152	0.151515152	0.151515152	0.151515152
0.151515152	0.151515152	0.151515152	0.151515152	0.151515152	0.151515152	0.151515152	0.151515152	0.151515152	0.151515152	0.151515152	0.151515152	0.151515152	0.151515152	0.151515152	0.151515152	0.151515152	0.151515152	0.151515152	0.156565657	0.156565657	0.156565657	0.156565657	0.156565657	0.156565657	0.156565657	0.151515152	0.151515152	0.151515152	0.151515152	0.151515152	0.151515152	0.151515152	0.151515152	0.151515152	0.151515152	0.151515152	0.151515152	0.151515152	0.151515152	0.151515152	0.151515152	0.151515152	0.151515152	0.156565657	0.156565657	0.156565657	0.156565657	0.156565657	0.156565657
0.151515152	0.151515152	0.151515152	0.151515152	0.151515152	0.151515152	0.151515152	0.151515152	0.151515152	0.151515152	0.151515152	0.151515152	0.151515152	0.151515152	0.151515152	0.151515152	0.151515152	0.151515152	0.156565657	0.156565657	0.156565657	0.156565657	0.151515152	0.151515152	0.151515152	0.151515152	0.151515152	0.151515152	0.151515152	0.151515152	0.151515152	0.151515152	0.151515152	0.151515152	0.151515152	0.151515152	0.151515152	0.151515152	0.151515152	0.156565657	0.156565657	0.156565657	0.156565657	0.156565657	0.156565657	0.156565657	0.156565657	0.156565657	0.156565657	0.156565657
0.151515152	0.151515152	0.151515152	0.151515152	0.151515152	0.151515152	0.151515152	0.151515152	0.151515152	0.151515152	0.151515152	0.151515152	0.151515152	0.151515152	0.151515152	0.151515152	0.156565657	0.156565657	0.151515152	0.151515152	0.151515152	0.151515152	0.151515152	0.151515152	0.151515152	0.151515152	0.151515152	0.151515152	0.151515152	0.151515152	0.151515152	0.151515152	0.151515152	0.151515152	0.151515152	0.156565657	0.156565657	0.156565657	0.156565657	0.156565657	0.156565657	0.156565657	0.156565657	0.156565657	0.156565657	0.156565657	0.151515152	0.151515152	0.151515152	0.151515152
0.151515152	0.151515152	0.151515152	0.151515152	0.151515152	0.151515152	0.151515152	0.151515152	0.151515152	0.151515152	0.151515152	0.151515152	0.151515152	0.151515152	0.151515152	0.151515152	0.151515152	0.151515152	0.151515152	0.151515152	0.151515152	0.151515152	0.151515152	0.151515152	0.151515152	0.151515152	0.151515152	0.151515152	0.151515152	0.151515152	0.151515152	0.151515152	0.156565657	0.156565657	0.156565657	0.156565657	0.156565657	0.156565657	0.156565657	0.151515152	0.151515152	0.151515152	0.151515152	0.151515152	0.151515152	0.151515152	0.151515152	0.151515152	0.151515152	0.151515152
0.151515152	0.151515152	0.151515152	0.151515152	0.151515152	0.151515152	0.151515152	0.151515152	0.151515152	0.151515152	0.151515152	0.151515152	0.151515152	0.146464646	0.146464646	0.151515152	0.151515152	0.151515152	0.151515152	0.151515152	0.151515152	0.151515152	0.151515152	0.151515152	0.151515152	0.151515152	0.151515152	0.151515152	0.151515152	0.151515152	0.156565657	0.156565657	0.156565657	0.156565657	0.151515152	0.151515152	0.151515152	0.151515152	0.151515152	0.151515152	0.151515152	0.151515152	0.151515152	0.151515152	0.151515152	0.156565657	0.156565657	0.156565657	0.156565657	0.156565657
0.151515152	0.151515152	0.151515152	0.151515152	0.151515152	0.151515152	0.151515152	0.151515152	0.151515152	0.151515152	0.151515152	0.151515152	0.146464646	0.146464646	0.151515152	0.151515152	0.151515152	0.151515152	0.151515152	0.151515152	0.151515152	0.151515152	0.151515152	0.151515152	0.151515152	0.151515152	0.151515152	0.151515152	0.156565657	0.156565657	0.151515152	0.151515152	0.151515152	0.151515152	0.151515152	0.151515152	0.151515152	0.151515152	0.151515152	0.151515152	0.151515152	0.151515152	0.156565657	0.156565657	0.156565657	0.156565657	0.156565657	0.156565657	0.156565657	0.156565657
0.146464646	0.151515152	0.151515152	0.151515152	0.151515152	0.151515152	0.151515152	0.151515152	0.151515152	0.151515152	0.146464646	0.146464646	0.146464646	0.146464646	0.151515152	0.151515152	0.151515152	0.151515152	0.151515152	0.151515152	0.151515152	0.151515152	0.151515152	0.151515152	0.151515152	0.151515152	0.151515152	0.151515152	0.151515152	0.151515152	0.151515152	0.151515152	0.151515152	0.151515152	0.151515152	0.151515152	0.151515152	0.151515152	0.151515152	0.156565657	0.156565657	0.156565657	0.156565657	0.156565657	0.156565657	0.156565657	0.156565657	0.156565657	0.156565657	0.151515152
0.146464646	0.151515152	0.151515152	0.151515152	0.151515152	0.151515152	0.151515152	0.151515152	0.151515152	0.146464646	0.146464646	0.146464646	0.146464646	0.146464646	0.151515152	0.151515152	0.151515152	0.151515152	0.151515152	0.151515152	0.151515152	0.151515152	0.151515152	0.151515152	0.146464646	0.151515152	0.151515152	0.151515152	0.151515152	0.151515152	0.151515152	0.151515152	0.151515152	0.151515152	0.151515152	0.151515152	0.151515152	0.156565657	0.156565657	0.156565657	0.156565657	0.156565657	0.156565657	0.151515152	0.151515152	0.151515152	0.151515152	0.151515152	0.151515152	0.156565657
0.146464646	0.146464646	0.151515152	0.151515152	0.151515152	0.151515152	0.151515152	0.151515152	0.146464646	0.146464646	0.146464646	0.146464646	0.146464646	0.151515152	0.151515152	0.151515152	0.151515152	0.151515152	0.151515152	0.151515152	0.151515152	0.146464646	0.146464646	0.146464646	0.151515152	0.151515152	0.151515152	0.151515152	0.151515152	0.151515152	0.151515152	0.151515152	0.151515152	0.151515152	0.151515152	0.156565657	0.156565657	0.156565657	0.156565657	0.151515152	0.151515152	0.151515152	0.151515152	0.151515152	0.151515152	0.151515152	0.156565657	0.156565657	0.156565657	0.156565657
0.146464646	0.146464646	0.151515152	0.151515152	0.151515152	0.151515152	0.151515152	0.146464646	0.146464646	0.146464646	0.146464646	0.146464646	0.146464646	0.151515152	0.151515152	0.151515152	0.151515152	0.151515152	0.151515152	0.146464646	0.146464646	0.146464646	0.146464646	0.151515152	0.151515152	0.151515152	0.151515152	0.151515152	0.151515152	0.151515152	0.151515152	0.151515152	0.151515152	0.156565657	0.156565657	0.151515152	0.151515152	0.151515152	0.151515152	0.151515152	0.151515152	0.151515152	0.151515152	0.156565657	0.156565657	0.156565657	0.156565657	0.156565657	0.156565657	0.156565657
0.146464646	0.146464646	0.146464646	0.151515152	0.151515152	0.151515152	0.146464646	0.146464646	0.146464646	0.146464646	0.146464646	0.146464646	0.146464646	0.151515152	0.151515152	0.151515152	0.151515152	0.151515152	0.146464646	0.146464646	0.146464646	0.146464646	0.151515152	0.151515152	0.151515152	0.151515152	0.151515152	0.151515152	0.151515152	0.151515152	0.151515152	0.156565657	0.151515152	0.151515152	0.151515152	0.151515152	0.151515152	0.151515152	0.151515152	0.151515152	0.151515152	0.156565657	0.156565657	0.156565657	0.156565657	0.156565657	0.156565657	0.156565657	0.156565657	0.156565657
0.146464646	0.146464646	0.146464646	0.151515152	0.151515152	0.146464646	0.146464646	0.146464646	0.146464646	0.146464646	0.146464646	0.146464646	0.151515152	0.151515152	0.151515152	0.151515152	0.146464646	0.146464646	0.146464646	0.146464646	0.146464646	0.151515152	0.151515152	0.151515152	0.151515152	0.151515152	0.151515152	0.151515152	0.151515152	0.151515152	0.151515152	0.151515152	0.151515152	0.151515152	0.151515152	0.151515152	0.151515152	0.151515152	0.151515152	0.156565657	0.156565657	0.156565657	0.156565657	0.156565657	0.156565657	0.156565657	0.156565657	0.156565657	0.156565657	0.156565657
0.146464646	0.146464646	0.146464646	0.151515152	0.146464646	0.146464646	0.146464646	0.146464646	0.146464646	0.146464646	0.146464646	0.146464646	0.151515152	0.151515152	0.151515152	0.146464646	0.146464646	0.146464646	0.146464646	0.146464646	0.146464646	0.151515152	0.151515152	0.151515152	0.151515152	0.151515152	0.151515152	0.146464646	0.146464646	0.151515152	0.151515152	0.151515152	0.151515152	0.151515152	0.151515152	0.151515152	0.151515152	0.156565657	0.156565657	0.156565657	0.156565657	0.156565657	0.156565657	0.151515152	0.151515152	0.156565657	0.156565657	0.156565657	0.156565657	0.156565657
0.146464646	0.146464646	0.146464646	0.146464646	0.146464646	0.146464646	0.146464646	0.146464646	0.146464646	0.146464646	0.146464646	0.146464646	0.151515152	0.151515152	0.146464646	0.146464646	0.146464646	0.146464646	0.146464646	0.146464646	0.151515152	0.151515152	0.151515152	0.151515152	0.151515152	0.146464646	0.146464646	0.146464646	0.151515152	0.151515152	0.151515152	0.151515152	0.151515152	0.151515152	0.151515152	0.156565657	0.156565657	0.156565657	0.156565657	0.156565657	0.151515152	0.151515152	0.151515152	0.156565657	0.156565657	0.156565657	0.156565657	0.156565657	0.156565657	0.156565657
0.146464646	0.146464646	0.146464646	0.141414141	0.146464646	0.146464646	0.146464646	0.146464646	0.146464646	0.146464646	0.146464646	0.146464646	0.151515152	0.146464646	0.146464646	0.146464646	0.146464646	0.146464646	0.146464646	0.151515152	0.151515152	0.151515152	0.151515152	0.146464646	0.146464646	0.146464646	0.146464646	0.151515152	0.151515152	0.151515152	0.151515152	0.151515152	0.151515152	0.151515152	0.156565657	0.156565657	0.156565657	0.151515152	0.151515152	0.151515152	0.151515152	0.156565657	0.156565657	0.156565657	0.156565657	0.156565657	0.156565657	0.156565657	0.156565657	0.161616162
0.146464646	0.146464646	0.146464646	0.141414141	0.146464646	0.146464646	0.146464646	0.146464646	0.146464646	0.146464646	0.146464646	0.146464646	0.146464646	0.146464646	0.146464646	0.146464646	0.146464646	0.146464646	0.146464646	0.151515152	0.151515152	0.151515152	0.146464646	0.146464646	0.146464646	0.146464646	0.151515152	0.151515152	0.151515152	0.151515152	0.151515152	0.151515152	0.151515152	0.156565657	0.151515152	0.151515152	0.151515152	0.151515152	0.151515152	0.151515152	0.156565657	0.156565657	0.156565657	0.156565657	0.156565657	0.156565657	0.161616162	0.161616162	0.161616162	0.161616162
0.146464646	0.146464646	0.141414141	0.141414141	0.146464646	0.146464646	0.146464646	0.146464646	0.146464646	0.146464646	0.146464646	0.141414141	0.146464646	0.146464646	0.146464646	0.146464646	0.146464646	0.146464646	0.146464646	0.151515152	0.146464646	0.146464646	0.146464646	0.146464646	0.146464646	0.151515152	0.151515152	0.151515152	0.151515152	0.151515152	0.151515152	0.151515152	0.151515152	0.151515152	0.151515152	0.151515152	0.151515152	0.151515152	0.156565657	0.156565657	0.156565657	0.156565657	0.156565657	0.156565657	0.156565657	0.161616162	0.161616162	0.161616162	0.156565657	0.156565657
0.146464646	0.146464646	0.141414141	0.141414141	0.141414141	0.146464646	0.146464646	0.146464646	0.146464646	0.146464646	0.141414141	0.141414141	0.146464646	0.146464646	0.146464646	0.146464646	0.146464646	0.146464646	0.151515152	0.146464646	0.146464646	0.146464646	0.146464646	0.146464646	0.151515152	0.151515152	0.151515152	0.151515152	0.151515152	0.151515152	0.146464646	0.151515152	0.151515152	0.151515152	0.151515152	0.151515152	0.151515152	0.156565657	0.156565657	0.156565657	0.156565657	0.156565657	0.156565657	0.161616162	0.156565657	0.156565657	0.156565657	0.156565657	0.156565657	0.161616162
0.146464646	0.141414141	0.141414141	0.141414141	0.141414141	0.146464646	0.146464646	0.146464646	0.146464646	0.141414141	0.141414141	0.146464646	0.146464646	0.146464646	0.146464646	0.146464646	0.146464646	0.146464646	0.146464646	0.146464646	0.146464646	0.146464646	0.146464646	0.146464646	0.151515152	0.151515152	0.151515152	0.151515152	0.146464646	0.146464646	0.151515152	0.151515152	0.151515152	0.151515152	0.151515152	0.156565657	0.156565657	0.156565657	0.156565657	0.156565657	0.156565657	0.156565657	0.156565657	0.156565657	0.156565657	0.156565657	0.156565657	0.161616162	0.161616162	0.161616162
0.146464646	0.141414141	0.141414141	0.141414141	0.141414141	0.146464646	0.146464646	0.146464646	0.141414141	0.141414141	0.141414141	0.146464646	0.146464646	0.146464646	0.146464646	0.146464646	0.146464646	0.146464646	0.146464646	0.146464646	0.146464646	0.146464646	0.146464646	0.151515152	0.151515152	0.151515152	0.146464646	0.146464646	0.146464646	0.151515152	0.151515152	0.151515152	0.151515152	0.151515152	0.156565657	0.156565657	0.156565657	0.156565657	0.156565657	0.151515152	0.156565657	0.156565657	0.156565657	0.156565657	0.156565657	0.161616162	0.161616162	0.161616162	0.161616162	0.161616162
0.141414141	0.141414141	0.141414141	0.141414141	0.141414141	0.146464646	0.146464646	0.146464646	0.141414141	0.141414141	0.141414141	0.146464646	0.146464646	0.146464646	0.146464646	0.141414141	0.141414141	0.146464646	0.146464646	0.146464646	0.146464646	0.146464646	0.146464646	0.151515152	0.151515152	0.146464646	0.146464646	0.146464646	0.151515152	0.151515152	0.151515152	0.151515152	0.151515152	0.156565657	0.156565657	0.156565657	0.151515152	0.151515152	0.156565657	0.156565657	0.156565657	0.156565657	0.156565657	0.156565657	0.161616162	0.161616162	0.161616162	0.161616162	0.161616162	0.166666667
0.141414141	0.141414141	0.141414141	0.141414141	0.141414141	0.146464646	0.146464646	0.141414141	0.141414141	0.141414141	0.141414141	0.146464646	0.146464646	0.146464646	0.141414141	0.141414141	0.141414141	0.146464646	0.146464646	0.146464646	0.146464646	0.146464646	0.151515152	0.146464646	0.146464646	0.146464646	0.146464646	0.151515152	0.151515152	0.151515152	0.151515152	0.151515152	0.156565657	0.156565657	0.151515152	0.151515152	0.151515152	0.156565657	0.156565657	0.156565657	0.156565657	0.156565657	0.161616162	0.161616162	0.161616162	0.161616162	0.161616162	0.166666667	0.166666667	0.161616162
0.141414141	0.141414141	0.141414141	0.141414141	0.141414141	0.146464646	0.141414141	0.141414141	0.141414141	0.141414141	0.141414141	0.146464646	0.146464646	0.146464646	0.141414141	0.141414141	0.146464646	0.146464646	0.146464646	0.146464646	0.146464646	0.146464646	0.146464646	0.146464646	0.146464646	0.146464646	0.151515152	0.151515152	0.151515152	0.151515152	0.151515152	0.156565657	0.151515152	0.151515152	0.151515152	0.151515152	0.156565657	0.156565657	0.156565657	0.156565657	0.156565657	0.161616162	0.161616162	0.161616162	0.161616162	0.161616162	0.161616162	0.161616162	0.161616162	0.161616162
0.141414141	0.141414141	0.141414141	0.141414141	0.141414141	0.141414141	0.141414141	0.141414141	0.141414141	0.141414141	0.141414141	0.146464646	0.146464646	0.141414141	0.141414141	0.141414141	0.146464646	0.146464646	0.146464646	0.146464646	0.146464646	0.146464646	0.146464646	0.146464646	0.146464646	0.146464646	0.151515152	0.151515152	0.151515152	0.151515152	0.151515152	0.151515152	0.151515152	0.151515152	0.151515152	0.156565657	0.156565657	0.156565657	0.156565657	0.156565657	0.161616162	0.161616162	0.161616162	0.156565657	0.161616162	0.161616162	0.161616162	0.161616162	0.161616162	0.166666667
0.141414141	0.141414141	0.141414141	0.141414141	0.141414141	0.136363636	0.141414141	0.141414141	0.141414141	0.141414141	0.141414141	0.146464646	0.141414141	0.141414141	0.141414141	0.141414141	0.146464646	0.146464646	0.146464646	0.146464646	0.141414141	0.146464646	0.146464646	0.146464646	0.146464646	0.151515152	0.151515152	0.151515152	0.151515152	0.146464646	0.151515152	0.151515152	0.151515152	0.151515152	0.156565657	0.156565657	0.156565657	0.156565657	0.161616162	0.161616162	0.161616162	0.156565657	0.156565657	0.161616162	0.161616162	0.161616162	0.161616162	0.166666667	0.166666667	0.166666667
0.141414141	0.141414141	0.141414141	0.141414141	0.141414141	0.136363636	0.141414141	0.141414141	0.141414141	0.141414141	0.141414141	0.141414141	0.141414141	0.141414141	0.141414141	0.141414141	0.146464646	0.146464646	0.141414141	0.141414141	0.146464646	0.146464646	0.146464646	0.146464646	0.146464646	0.151515152	0.151515152	0.146464646	0.146464646	0.151515152	0.151515152	0.151515152	0.151515152	0.156565657	0.156565657	0.156565657	0.156565657	0.161616162	0.156565657	0.156565657	0.156565657	0.156565657	0.161616162	0.161616162	0.161616162	0.161616162	0.166666667	0.166666667	0.166666667	0.166666667
0.136363636	0.141414141	0.141414141	0.141414141	0.136363636	0.136363636	0.141414141	0.141414141	0.141414141	0.141414141	0.136363636	0.141414141	0.141414141	0.141414141	0.141414141	0.146464646	0.146464646	0.141414141	0.141414141	0.141414141	0.146464646	0.146464646	0.146464646	0.146464646	0.151515152	0.151515152	0.146464646	0.146464646	0.151515152	0.151515152	0.151515152	0.151515152	0.156565657	0.156565657	0.156565657	0.156565657	0.156565657	0.156565657	0.156565657	0.156565657	0.161616162	0.161616162	0.161616162	0.161616162	0.166666667	0.166666667	0.166666667	0.166666667	0.171717172	0.171717172
0.136363636	0.141414141	0.141414141	0.141414141	0.136363636	0.136363636	0.141414141	0.141414141	0.141414141	0.141414141	0.136363636	0.141414141	0.141414141	0.141414141	0.141414141	0.146464646	0.141414141	0.141414141	0.141414141	0.146464646	0.146464646	0.146464646	0.146464646	0.146464646	0.146464646	0.146464646	0.146464646	0.146464646	0.151515152	0.151515152	0.151515152	0.151515152	0.156565657	0.156565657	0.151515152	0.156565657	0.156565657	0.156565657	0.156565657	0.161616162	0.161616162	0.161616162	0.161616162	0.166666667	0.166666667	0.166666667	0.166666667	0.171717172	0.166666667	0.166666667
0.136363636	0.141414141	0.141414141	0.136363636	0.136363636	0.136363636	0.141414141	0.141414141	0.141414141	0.136363636	0.136363636	0.141414141	0.141414141	0.141414141	0.141414141	0.146464646	0.141414141	0.141414141	0.141414141	0.146464646	0.146464646	0.146464646	0.146464646	0.146464646	0.146464646	0.146464646	0.146464646	0.151515152	0.151515152	0.151515152	0.151515152	0.156565657	0.151515152	0.151515152	0.156565657	0.156565657	0.156565657	0.156565657	0.161616162	0.161616162	0.161616162	0.161616162	0.166666667	0.166666667	0.166666667	0.161616162	0.166666667	0.166666667	0.166666667	0.171717172
0.136363636	0.136363636	0.141414141	0.136363636	0.136363636	0.136363636	0.141414141	0.141414141	0.141414141	0.136363636	0.136363636	0.141414141	0.141414141	0.141414141	0.141414141	0.141414141	0.141414141	0.141414141	0.141414141	0.146464646	0.146464646	0.146464646	0.141414141	0.146464646	0.146464646	0.146464646	0.151515152	0.151515152	0.151515152	0.151515152	0.156565657	0.151515152	0.151515152	0.151515152	0.156565657	0.156565657	0.156565657	0.161616162	0.161616162	0.161616162	0.161616162	0.166666667	0.166666667	0.161616162	0.166666667	0.166666667	0.166666667	0.166666667	0.171717172	0.171717172
0.136363636	0.136363636	0.141414141	0.136363636	0.136363636	0.136363636	0.141414141	0.141414141	0.136363636	0.136363636	0.136363636	0.141414141	0.141414141	0.141414141	0.136363636	0.141414141	0.141414141	0.141414141	0.141414141	0.146464646	0.146464646	0.141414141	0.146464646	0.146464646	0.146464646	0.146464646	0.151515152	0.151515152	0.151515152	0.151515152	0.151515152	0.151515152	0.151515152	0.156565657	0.156565657	0.156565657	0.161616162	0.161616162	0.161616162	0.161616162	0.161616162	0.161616162	0.161616162	0.166666667	0.166666667	0.166666667	0.171717172	0.171717172	0.171717172	0.171717172
0.136363636	0.136363636	0.136363636	0.136363636	0.136363636	0.136363636	0.141414141	0.136363636	0.136363636	0.136363636	0.136363636	0.141414141	0.141414141	0.136363636	0.136363636	0.141414141	0.141414141	0.141414141	0.146464646	0.146464646	0.141414141	0.141414141	0.146464646	0.146464646	0.146464646	0.151515152	0.151515152	0.151515152	0.146464646	0.151515152	0.151515152	0.151515152	0.156565657	0.156565657	0.156565657	0.161616162	0.161616162	0.161616162	0.156565657	0.161616162	0.161616162	0.161616162	0.166666667	0.166666667	0.166666667	0.171717172	0.171717172	0.171717172	0.176767677	0.176767677
0.136363636	0.136363636	0.136363636	0.136363636	0.136363636	0.136363636	0.136363636	0.136363636	0.136363636	0.136363636	0.136363636	0.141414141	0.136363636	0.136363636	0.141414141	0.141414141	0.141414141	0.141414141	0.146464646	0.141414141	0.141414141	0.146464646	0.146464646	0.146464646	0.146464646	0.151515152	0.146464646	0.146464646	0.151515152	0.151515152	0.151515152	0.156565657	0.156565657	0.156565657	0.156565657	0.161616162	0.156565657	0.156565657	0.161616162	0.161616162	0.161616162	0.166666667	0.166666667	0.166666667	0.171717172	0.171717172	0.171717172	0.176767677	0.176767677	0.176767677
0.136363636	0.136363636	0.131313131	0.136363636	0.136363636	0.136363636	0.131313131	0.136363636	0.136363636	0.136363636	0.136363636	0.141414141	0.136363636	0.136363636	0.141414141	0.141414141	0.141414141	0.141414141	0.141414141	0.141414141	0.141414141	0.146464646	0.146464646	0.146464646	0.151515152	0.146464646	0.146464646	0.146464646	0.151515152	0.151515152	0.151515152	0.156565657	0.156565657	0.156565657	0.156565657	0.156565657	0.156565657	0.161616162	0.161616162	0.161616162	0.166666667	0.166666667	0.166666667	0.171717172	0.171717172	0.171717172	0.176767677	0.171717172	0.171717172	0.176767677
0.136363636	0.131313131	0.131313131	0.136363636	0.136363636	0.136363636	0.131313131	0.136363636	0.136363636	0.136363636	0.136363636	0.136363636	0.136363636	0.136363636	0.141414141	0.141414141	0.141414141	0.141414141	0.141414141	0.141414141	0.141414141	0.146464646	0.146464646	0.146464646	0.146464646	0.146464646	0.146464646	0.151515152	0.151515152	0.151515152	0.156565657	0.156565657	0.156565657	0.156565657	0.156565657	0.156565657	0.161616162	0.161616162	0.161616162	0.166666667	0.166666667	0.166666667	0.171717172	0.171717172	0.171717172	0.171717172	0.171717172	0.171717172	0.176767677	0.176767677
0.136363636	0.131313131	0.131313131	0.136363636	0.136363636	0.131313131	0.131313131	0.136363636	0.136363636	0.136363636	0.131313131	0.136363636	0.136363636	0.136363636	0.141414141	0.141414141	0.136363636	0.141414141	0.141414141	0.141414141	0.146464646	0.146464646	0.146464646	0.146464646	0.146464646	0.146464646	0.151515152	0.151515152	0.151515152	0.156565657	0.156565657	0.151515152	0.156565657	0.156565657	0.156565657	0.161616162	0.161616162	0.161616162	0.166666667	0.166666667	0.166666667	0.171717172	0.166666667	0.166666667	0.171717172	0.171717172	0.176767677	0.176767677	0.176767677	0.181818182
0.136363636	0.131313131	0.131313131	0.136363636	0.136363636	0.131313131	0.131313131	0.136363636	0.136363636	0.136363636	0.136363636	0.136363636	0.136363636	0.136363636	0.141414141	0.136363636	0.136363636	0.141414141	0.141414141	0.141414141	0.146464646	0.146464646	0.141414141	0.146464646	0.146464646	0.146464646	0.151515152	0.151515152	0.151515152	0.156565657	0.151515152	0.151515152	0.156565657	0.156565657	0.161616162	0.161616162	0.161616162	0.166666667	0.166666667	0.166666667	0.166666667	0.166666667	0.171717172	0.171717172	0.171717172	0.176767677	0.176767677	0.176767677	0.181818182	0.181818182
0.131313131	0.131313131	0.131313131	0.136363636	0.131313131	0.131313131	0.131313131	0.136363636	0.136363636	0.131313131	0.136363636	0.136363636	0.136363636	0.136363636	0.136363636	0.136363636	0.136363636	0.141414141	0.141414141	0.141414141	0.146464646	0.141414141	0.141414141	0.146464646	0.146464646	0.151515152	0.151515152	0.151515152	0.151515152	0.151515152	0.151515152	0.156565657	0.156565657	0.156565657	0.161616162	0.161616162	0.166666667	0.166666667	0.161616162	0.166666667	0.166666667	0.171717172	0.171717172	0.171717172	0.176767677	0.176767677	0.176767677	0.181818182	0.181818182	0.186868687
0.131313131	0.131313131	0.131313131	0.131313131	0.131313131	0.131313131	0.131313131	0.136363636	0.131313131	0.131313131	0.136363636	0.136363636	0.136363636	0.136363636	0.136363636	0.136363636	0.136363636	0.141414141	0.141414141	0.141414141	0.141414141	0.141414141	0.146464646	0.146464646	0.146464646	0.151515152	0.151515152	0.146464646	0.151515152	0.151515152	0.156565657	0.156565657	0.156565657	0.161616162	0.161616162	0.166666667	0.161616162	0.161616162	0.166666667	0.166666667	0.171717172	0.171717172	0.171717172	0.176767677	0.176767677	0.176767677	0.181818182	0.181818182	0.186868687	0.186868687
0.131313131	0.131313131	0.131313131	0.131313131	0.131313131	0.131313131	0.131313131	0.136363636	0.131313131	0.131313131	0.136363636	0.136363636	0.136363636	0.136363636	0.136363636	0.136363636	0.141414141	0.141414141	0.141414141	0.141414141	0.141414141	0.141414141	0.146464646	0.146464646	0.146464646	0.146464646	0.146464646	0.151515152	0.151515152	0.151515152	0.156565657	0.156565657	0.161616162	0.161616162	0.156565657	0.161616162	0.161616162	0.166666667	0.166666667	0.166666667	0.171717172	0.171717172	0.176767677	0.176767677	0.181818182	0.181818182	0.181818182	0.181818182	0.181818182	0.186868687
0.131313131	0.131313131	0.131313131	0.126262626	0.131313131	0.131313131	0.131313131	0.131313131	0.131313131	0.131313131	0.136363636	0.136363636	0.131313131	0.136363636	0.136363636	0.136363636	0.141414141	0.141414141	0.136363636	0.141414141	0.141414141	0.141414141	0.146464646	0.146464646	0.146464646	0.146464646	0.146464646	0.151515152	0.151515152	0.156565657	0.156565657	0.161616162	0.161616162	0.156565657	0.161616162	0.161616162	0.166666667	0.166666667	0.166666667	0.171717172	0.171717172	0.176767677	0.176767677	0.181818182	0.181818182	0.176767677	0.181818182	0.181818182	0.186868687	0.186868687
0.126262626	0.131313131	0.131313131	0.126262626	0.131313131	0.131313131	0.131313131	0.131313131	0.131313131	0.131313131	0.136363636	0.131313131	0.131313131	0.136363636	0.136363636	0.136363636	0.141414141	0.136363636	0.136363636	0.141414141	0.141414141	0.146464646	0.146464646	0.141414141	0.146464646	0.146464646	0.151515152	0.151515152	0.156565657	0.156565657	0.156565657	0.156565657	0.156565657	0.161616162	0.161616162	0.166666667	0.166666667	0.166666667	0.171717172	0.171717172	0.176767677	0.176767677	0.176767677	0.176767677	0.176767677	0.181818182	0.181818182	0.186868687	0.186868687	0.191919192
0.126262626	0.131313131	0.126262626	0.126262626	0.131313131	0.131313131	0.126262626	0.131313131	0.131313131	0.131313131	0.136363636	0.131313131	0.131313131	0.136363636	0.136363636	0.136363636	0.136363636	0.136363636	0.141414141	0.141414141	0.141414141	0.146464646	0.141414141	0.146464646	0.146464646	0.146464646	0.151515152	0.151515152	0.156565657	0.156565657	0.156565657	0.156565657	0.161616162	0.161616162	0.161616162	0.166666667	0.166666667	0.171717172	0.171717172	0.176767677	0.171717172	0.176767677	0.176767677	0.176767677	0.181818182	0.181818182	0.186868687	0.186868687	0.191919192	0.191919192
0.126262626	0.131313131	0.126262626	0.126262626	0.126262626	0.131313131	0.126262626	0.126262626	0.131313131	0.131313131	0.131313131	0.131313131	0.131313131	0.136363636	0.136363636	0.131313131	0.136363636	0.136363636	0.141414141	0.141414141	0.141414141	0.141414141	0.141414141	0.146464646	0.146464646	0.151515152	0.151515152	0.156565657	0.151515152	0.151515152	0.156565657	0.156565657	0.161616162	0.161616162	0.166666667	0.166666667	0.171717172	0.171717172	0.171717172	0.171717172	0.176767677	0.176767677	0.176767677	0.181818182	0.181818182	0.186868687	0.186868687	0.191919192	0.191919192	0.196969697
0.126262626	0.126262626	0.126262626	0.126262626	0.126262626	0.126262626	0.126262626	0.126262626	0.131313131	0.126262626	0.131313131	0.131313131	0.131313131	0.136363636	0.131313131	0.136363636	0.136363636	0.136363636	0.141414141	0.141414141	0.141414141	0.141414141	0.146464646	0.146464646	0.146464646	0.151515152	0.151515152	0.151515152	0.151515152	0.156565657	0.156565657	0.161616162	0.161616162	0.166666667	0.166666667	0.171717172	0.166666667	0.171717172	0.171717172	0.171717172	0.176767677	0.176767677	0.181818182	0.181818182	0.186868687	0.186868687	0.191919192	0.191919192	0.196969697	0.196969697
0.126262626	0.121212121	0.126262626	0.126262626	0.126262626	0.126262626	0.126262626	0.126262626	0.131313131	0.126262626	0.131313131	0.131313131	0.131313131	0.131313131	0.131313131	0.136363636	0.136363636	0.136363636	0.141414141	0.136363636	0.141414141	0.141414141	0.146464646	0.146464646	0.151515152	0.146464646	0.151515152	0.151515152	0.151515152	0.156565657	0.156565657	0.161616162	0.161616162	0.166666667	0.161616162	0.166666667	0.166666667	0.171717172	0.171717172	0.176767677	0.176767677	0.181818182	0.181818182	0.186868687	0.186868687	0.191919192	0.191919192	0.196969697	0.191919192	0.196969697
0.126262626	0.121212121	0.126262626	0.126262626	0.121212121	0.126262626	0.126262626	0.126262626	0.126262626	0.126262626	0.131313131	0.131313131	0.131313131	0.131313131	0.131313131	0.136363636	0.136363636	0.141414141	0.136363636	0.136363636	0.141414141	0.141414141	0.146464646	0.146464646	0.146464646	0.146464646	0.151515152	0.151515152	0.156565657	0.156565657	0.161616162	0.161616162	0.161616162	0.161616162	0.166666667	0.166666667	0.171717172	0.171717172	0.176767677	0.176767677	0.181818182	0.181818182	0.186868687	0.186868687	0.191919192	0.186868687	0.191919192	0.191919192	0.196969697	0.196969697
0.126262626	0.121212121	0.126262626	0.126262626	0.121212121	0.126262626	0.126262626	0.126262626	0.126262626	0.126262626	0.131313131	0.131313131	0.126262626	0.131313131	0.131313131	0.136363636	0.136363636	0.136363636	0.136363636	0.141414141	0.141414141	0.146464646	0.146464646	0.146464646	0.146464646	0.151515152	0.151515152	0.156565657	0.156565657	0.161616162	0.161616162	0.161616162	0.161616162	0.166666667	0.166666667	0.171717172	0.171717172	0.176767677	0.176767677	0.181818182	0.181818182	0.186868687	0.181818182	0.186868687	0.186868687	0.191919192	0.191919192	0.196969697	0.196969697	0.202020202
0.121212121	0.121212121	0.121212121	0.126262626	0.121212121	0.126262626	0.126262626	0.121212121	0.126262626	0.126262626	0.131313131	0.126262626	0.126262626	0.131313131	0.131313131	0.136363636	0.131313131	0.136363636	0.136363636	0.141414141	0.141414141	0.146464646	0.141414141	0.146464646	0.146464646	0.151515152	0.151515152	0.156565657	0.156565657	0.156565657	0.156565657	0.161616162	0.161616162	0.166666667	0.171717172	0.171717172	0.176767677	0.176767677	0.181818182	0.181818182	0.181818182	0.181818182	0.186868687	0.186868687	0.191919192	0.191919192	0.196969697	0.202020202	0.202020202	0.207070707
0.121212121	0.121212121	0.121212121	0.121212121	0.121212121	0.121212121	0.121212121	0.121212121	0.126262626	0.126262626	0.126262626	0.126262626	0.126262626	0.131313131	0.131313131	0.131313131	0.131313131	0.136363636	0.136363636	0.141414141	0.136363636	0.141414141	0.141414141	0.146464646	0.146464646	0.151515152	0.156565657	0.151515152	0.156565657	0.156565657	0.161616162	0.161616162	0.166666667	0.166666667	0.171717172	0.171717172	0.176767677	0.181818182	0.176767677	0.181818182	0.181818182	0.186868687	0.186868687	0.191919192	0.191919192	0.196969697	0.202020202	0.202020202	0.207070707	0.207070707
0.121212121	0.121212121	0.121212121	0.121212121	0.121212121	0.121212121	0.121212121	0.121212121	0.126262626	0.126262626	0.126262626	0.126262626	0.126262626	0.131313131	0.126262626	0.131313131	0.131313131	0.136363636	0.136363636	0.136363636	0.141414141	0.141414141	0.146464646	0.146464646	0.151515152	0.151515152	0.151515152	0.151515152	0.156565657	0.156565657	0.161616162	0.166666667	0.166666667	0.171717172	0.171717172	0.176767677	0.171717172	0.176767677	0.181818182	0.181818182	0.186868687	0.186868687	0.191919192	0.191919192	0.196969697	0.202020202	0.202020202	0.207070707	0.207070707	0.212121212
0.116161616	0.121212121	0.116161616	0.121212121	0.121212121	0.116161616	0.121212121	0.121212121	0.126262626	0.121212121	0.126262626	0.126262626	0.131313131	0.126262626	0.131313131	0.131313131	0.136363636	0.136363636	0.136363636	0.136363636	0.141414141	0.141414141	0.146464646	0.146464646	0.151515152	0.146464646	0.151515152	0.156565657	0.156565657	0.161616162	0.161616162	0.166666667	0.171717172	0.171717172	0.171717172	0.171717172	0.176767677	0.181818182	0.181818182	0.186868687	0.186868687	0.191919192	0.191919192	0.196969697	0.202020202	0.202020202	0.207070707	0.207070707	0.212121212	0.207070707
0.116161616	0.121212121	0.116161616	0.116161616	0.121212121	0.116161616	0.121212121	0.121212121	0.121212121	0.121212121	0.126262626	0.126262626	0.126262626	0.126262626	0.131313131	0.131313131	0.136363636	0.131313131	0.136363636	0.136363636	0.141414141	0.141414141	0.146464646	0.146464646	0.146464646	0.151515152	0.151515152	0.156565657	0.161616162	0.161616162	0.166666667	0.166666667	0.166666667	0.171717172	0.171717172	0.176767677	0.176767677	0.181818182	0.186868687	0.186868687	0.191919192	0.191919192	0.196969697	0.202020202	0.202020202	0.202020202	0.202020202	0.207070707	0.212121212	0.212121212
0.116161616	0.116161616	0.116161616	0.116161616	0.116161616	0.116161616	0.121212121	0.121212121	0.121212121	0.121212121	0.126262626	0.121212121	0.126262626	0.126262626	0.131313131	0.131313131	0.131313131	0.131313131	0.136363636	0.136363636	0.141414141	0.146464646	0.141414141	0.146464646	0.146464646	0.151515152	0.156565657	0.156565657	0.161616162	0.166666667	0.161616162	0.166666667	0.166666667	0.171717172	0.176767677	0.176767677	0.181818182	0.181818182	0.186868687	0.191919192	0.191919192	0.196969697	0.196969697	0.196969697	0.202020202	0.202020202	0.207070707	0.212121212	0.212121212	0.217171717
0.116161616	0.111111111	0.116161616	0.116161616	0.116161616	0.116161616	0.121212121	0.116161616	0.121212121	0.121212121	0.126262626	0.121212121	0.126262626	0.126262626	0.131313131	0.126262626	0.131313131	0.131313131	0.136363636	0.141414141	0.136363636	0.141414141	0.141414141	0.146464646	0.151515152	0.151515152	0.156565657	0.161616162	0.156565657	0.161616162	0.166666667	0.166666667	0.171717172	0.171717172	0.176767677	0.181818182	0.181818182	0.186868687	0.191919192	0.191919192	0.191919192	0.196969697	0.196969697	0.202020202	0.202020202	0.207070707	0.212121212	0.212121212	0.217171717	0.222222222
0.116161616	0.111111111	0.116161616	0.111111111	0.116161616	0.116161616	0.116161616	0.116161616	0.121212121	0.121212121	0.121212121	0.121212121	0.126262626	0.126262626	0.126262626	0.126262626	0.131313131	0.136363636	0.136363636	0.136363636	0.136363636	0.141414141	0.146464646	0.146464646	0.151515152	0.156565657	0.151515152	0.156565657	0.161616162	0.161616162	0.166666667	0.171717172	0.171717172	0.176767677	0.181818182	0.181818182	0.186868687	0.186868687	0.186868687	0.191919192	0.191919192	0.196969697	0.202020202	0.202020202	0.207070707	0.212121212	0.212121212	0.217171717	0.222222222	0.222222222
0.111111111	0.111111111	0.116161616	0.111111111	0.111111111	0.116161616	0.111111111	0.116161616	0.116161616	0.116161616	0.121212121	0.121212121	0.126262626	0.121212121	0.126262626	0.126262626	0.131313131	0.136363636	0.131313131	0.136363636	0.141414141	0.141414141	0.146464646	0.151515152	0.146464646	0.151515152	0.156565657	0.156565657	0.161616162	0.166666667	0.166666667	0.171717172	0.176767677	0.176767677	0.176767677	0.181818182	0.181818182	0.186868687	0.191919192	0.191919192	0.196969697	0.202020202	0.202020202	0.207070707	0.212121212	0.212121212	0.217171717	0.222222222	0.222222222	0.227272727
0.111111111	0.111111111	0.106060606	0.111111111	0.111111111	0.111111111	0.111111111	0.116161616	0.111111111	0.116161616	0.121212121	0.121212121	0.121212121	0.121212121	0.126262626	0.131313131	0.131313131	0.131313131	0.136363636	0.136363636	0.141414141	0.146464646	0.146464646	0.146464646	0.151515152	0.151515152	0.156565657	0.161616162	0.161616162	0.166666667	0.171717172	0.171717172	0.171717172	0.176767677	0.181818182	0.181818182	0.186868687	0.191919192	0.191919192	0.196969697	0.202020202	0.202020202	0.207070707	0.212121212	0.212121212	0.217171717	0.222222222	0.222222222	0.227272727	0.232323232
0.106060606	0.111111111	0.106060606	0.111111111	0.111111111	0.111111111	0.111111111	0.116161616	0.111111111	0.116161616	0.121212121	0.116161616	0.121212121	0.121212121	0.126262626	0.126262626	0.126262626	0.131313131	0.136363636	0.136363636	0.141414141	0.141414141	0.141414141	0.146464646	0.151515152	0.156565657	0.156565657	0.161616162	0.166666667	0.166666667	0.166666667	0.171717172	0.176767677	0.176767677	0.181818182	0.186868687	0.186868687	0.191919192	0.196969697	0.202020202	0.202020202	0.207070707	0.212121212	0.212121212	0.217171717	0.222222222	0.217171717	0.222222222	0.227272727	0.227272727
0.106060606	0.106060606	0.106060606	0.111111111	0.106060606	0.111111111	0.111111111	0.111111111	0.111111111	0.116161616	0.116161616	0.116161616	0.121212121	0.121212121	0.121212121	0.126262626	0.131313131	0.131313131	0.136363636	0.141414141	0.136363636	0.141414141	0.146464646	0.146464646	0.151515152	0.156565657	0.161616162	0.161616162	0.161616162	0.166666667	0.171717172	0.171717172	0.176767677	0.181818182	0.186868687	0.186868687	0.191919192	0.196969697	0.202020202	0.202020202	0.207070707	0.212121212	0.207070707	0.212121212	0.217171717	0.217171717	0.222222222	0.227272727	0.232323232	0.232323232
0.106060606	0.101010101	0.106060606	0.101010101	0.106060606	0.111111111	0.106060606	0.111111111	0.111111111	0.111111111	0.116161616	0.116161616	0.121212121	0.121212121	0.121212121	0.126262626	0.131313131	0.131313131	0.131313131	0.136363636	0.141414141	0.141414141	0.146464646	0.151515152	0.156565657	0.156565657	0.156565657	0.161616162	0.166666667	0.166666667	0.171717172	0.176767677	0.181818182	0.181818182	0.186868687	0.191919192	0.196969697	0.196969697	0.196969697	0.202020202	0.207070707	0.207070707	0.212121212	0.217171717	0.222222222	0.222222222	0.227272727	0.232323232	0.232323232	0.237373737
0.106060606	0.101010101	0.106060606	0.101010101	0.106060606	0.101010101	0.106060606	0.111111111	0.106060606	0.111111111	0.116161616	0.116161616	0.116161616	0.121212121	0.121212121	0.126262626	0.131313131	0.131313131	0.131313131	0.136363636	0.141414141	0.146464646	0.146464646	0.151515152	0.151515152	0.156565657	0.156565657	0.161616162	0.166666667	0.171717172	0.176767677	0.176767677	0.181818182	0.186868687	0.191919192	0.186868687	0.191919192	0.196969697	0.202020202	0.207070707	0.207070707	0.212121212	0.217171717	0.222222222	0.222222222	0.227272727	0.232323232	0.232323232	0.237373737	0.242424242
0.101010101	0.101010101	0.101010101	0.101010101	0.106060606	0.101010101	0.106060606	0.106060606	0.106060606	0.111111111	0.116161616	0.111111111	0.116161616	0.121212121	0.121212121	0.121212121	0.126262626	0.131313131	0.136363636	0.136363636	0.141414141	0.146464646	0.146464646	0.146464646	0.151515152	0.156565657	0.161616162	0.166666667	0.171717172	0.171717172	0.176767677	0.181818182	0.181818182	0.186868687	0.186868687	0.191919192	0.196969697	0.202020202	0.202020202	0.207070707	0.212121212	0.217171717	0.222222222	0.222222222	0.227272727	0.232323232	0.237373737	0.237373737	0.242424242	0.247474747
0.095959596	0.101010101	0.095959596	0.101010101	0.101010101	0.101010101	0.106060606	0.101010101	0.106060606	0.111111111	0.111111111	0.111111111	0.116161616	0.121212121	0.121212121	0.121212121	0.126262626	0.131313131	0.136363636	0.141414141	0.136363636	0.141414141	0.146464646	0.151515152	0.156565657	0.161616162	0.161616162	0.166666667	0.171717172	0.171717172	0.176767677	0.176767677	0.181818182	0.186868687	0.191919192	0.196969697	0.202020202	0.202020202	0.207070707	0.212121212	0.217171717	0.222222222	0.222222222	0.227272727	0.232323232	0.237373737	0.237373737	0.242424242	0.247474747	0.252525253
0.095959596	0.095959596	0.095959596	0.095959596	0.095959596	0.101010101	0.101010101	0.101010101	0.106060606	0.106060606	0.111111111	0.111111111	0.116161616	0.116161616	0.121212121	0.121212121	0.126262626	0.131313131	0.131313131	0.136363636	0.141414141	0.146464646	0.146464646	0.151515152	0.156565657	0.161616162	0.166666667	0.166666667	0.171717172	0.171717172	0.176767677	0.181818182	0.186868687	0.191919192	0.196969697	0.196969697	0.202020202	0.207070707	0.212121212	0.217171717	0.217171717	0.222222222	0.227272727	0.232323232	0.237373737	0.237373737	0.237373737	0.242424242	0.247474747	0.247474747
0.095959596	0.090909091	0.095959596	0.095959596	0.095959596	0.095959596	0.101010101	0.101010101	0.101010101	0.106060606	0.111111111	0.106060606	0.111111111	0.116161616	0.121212121	0.126262626	0.126262626	0.126262626	0.131313131	0.136363636	0.141414141	0.146464646	0.151515152	0.156565657	0.156565657	0.156565657	0.161616162	0.166666667	0.171717172	0.176767677	0.181818182	0.186868687	0.191919192	0.191919192	0.196969697	0.202020202	0.207070707	0.212121212	0.217171717	0.217171717	0.222222222	0.222222222	0.227272727	0.232323232	0.232323232	0.237373737	0.242424242	0.247474747	0.252525253	0.252525253
0.090909091	0.090909091	0.090909091	0.090909091	0.090909091	0.095959596	0.095959596	0.095959596	0.101010101	0.106060606	0.106060606	0.106060606	0.111111111	0.116161616	0.116161616	0.121212121	0.126262626	0.131313131	0.136363636	0.136363636	0.141414141	0.141414141	0.146464646	0.151515152	0.156565657	0.161616162	0.166666667	0.171717172	0.176767677	0.176767677	0.181818182	0.186868687	0.191919192	0.196969697	0.202020202	0.207070707	0.207070707	0.207070707	0.212121212	0.217171717	0.222222222	0.227272727	0.232323232	0.232323232	0.237373737	0.242424242	0.247474747	0.252525253	0.252525253	0.257575758
0.085858586	0.085858586	0.085858586	0.085858586	0.090909091	0.095959596	0.090909091	0.095959596	0.101010101	0.101010101	0.106060606	0.106060606	0.111111111	0.111111111	0.116161616	0.121212121	0.126262626	0.131313131	0.136363636	0.136363636	0.141414141	0.146464646	0.151515152	0.151515152	0.156565657	0.161616162	0.166666667	0.171717172	0.176767677	0.181818182	0.186868687	0.186868687	0.191919192	0.196969697	0.202020202	0.202020202	0.207070707	0.212121212	0.217171717	0.222222222	0.227272727	0.232323232	0.232323232	0.237373737	0.242424242	0.247474747	0.252525253	0.257575758	0.257575758	0.262626263
0.085858586	0.080808081	0.080808081	0.085858586	0.090909091	0.085858586	0.090909091	0.090909091	0.095959596	0.101010101	0.106060606	0.101010101	0.106060606	0.111111111	0.116161616	0.121212121	0.126262626	0.126262626	0.131313131	0.136363636	0.141414141	0.146464646	0.151515152	0.156565657	0.161616162	0.166666667	0.171717172	0.171717172	0.176767677	0.181818182	0.186868687	0.191919192	0.196969697	0.196969697	0.202020202	0.207070707	0.212121212	0.217171717	0.222222222	0.227272727	0.232323232	0.237373737	0.237373737	0.242424242	0.247474747	0.252525253	0.257575758	0.257575758	0.262626263	0.267676768
0.075757576	0.080808081	0.080808081	0.085858586	0.080808081	0.085858586	0.085858586	0.090909091	0.095959596	0.095959596	0.101010101	0.101010101	0.106060606	0.111111111	0.111111111	0.116161616	0.121212121	0.126262626	0.131313131	0.136363636	0.141414141	0.146464646	0.151515152	0.151515152	0.156565657	0.161616162	0.166666667	0.171717172	0.176767677	0.181818182	0.186868687	0.191919192	0.196969697	0.202020202	0.207070707	0.212121212	0.217171717	0.222222222	0.227272727	0.232323232	0.237373737	0.237373737	0.242424242	0.247474747	0.252525253	0.257575758	0.262626263	0.262626263	0.267676768	0.272727273
0.075757576	0.075757576	0.075757576	0.075757576	0.080808081	0.080808081	0.085858586	0.090909091	0.090909091	0.095959596	0.101010101	0.106060606	0.106060606	0.111111111	0.116161616	0.121212121	0.126262626	0.131313131	0.136363636	0.141414141	0.141414141	0.146464646	0.151515152	0.156565657	0.161616162	0.166666667	0.171717172	0.176767677	0.181818182	0.186868687	0.191919192	0.196969697	0.202020202	0.207070707	0.212121212	0.217171717	0.222222222	0.227272727	0.232323232	0.232323232	0.237373737	0.242424242	0.247474747	0.252525253	0.257575758	0.262626263	0.262626263	0.262626263	0.267676768	0.272727273
0.070707071	0.070707071	0.070707071	0.075757576	0.075757576	0.080808081	0.075757576	0.080808081	0.085858586	0.090909091	0.090909091	0.101010101	0.106060606	0.111111111	0.116161616	0.121212121	0.121212121	0.126262626	0.131313131	0.136363636	0.141414141	0.146464646	0.151515152	0.161616162	0.166666667	0.171717172	0.176767677	0.181818182	0.186868687	0.191919192	0.196969697	0.202020202	0.207070707	0.212121212	0.217171717	0.222222222	0.222222222	0.227272727	0.227272727	0.232323232	0.237373737	0.242424242	0.247474747	0.252525253	0.257575758	0.262626263	0.267676768	0.267676768	0.272727273	0.277777778
0.065656566	0.065656566	0.060606061	0.065656566	0.065656566	0.070707071	0.075757576	0.075757576	0.080808081	0.085858586	0.090909091	0.101010101	0.106060606	0.106060606	0.111111111	0.116161616	0.121212121	0.126262626	0.136363636	0.141414141	0.146464646	0.151515152	0.156565657	0.161616162	0.166666667	0.171717172	0.176767677	0.176767677	0.181818182	0.186868687	0.196969697	0.202020202	0.207070707	0.212121212	0.217171717	0.222222222	0.222222222	0.227272727	0.232323232	0.237373737	0.242424242	0.247474747	0.252525253	0.257575758	0.262626263	0.267676768	0.272727273	0.272727273	0.277777778	0.282828283
0.055555556	0.055555556	0.060606061	0.060606061	0.065656566	0.065656566	0.070707071	0.075757576	0.080808081	0.080808081	0.085858586	0.095959596	0.101010101	0.106060606	0.111111111	0.116161616	0.126262626	0.131313131	0.136363636	0.141414141	0.141414141	0.146464646	0.156565657	0.161616162	0.166666667	0.171717172	0.176767677	0.181818182	0.186868687	0.191919192	0.196969697	0.202020202	0.207070707	0.212121212	0.217171717	0.222222222	0.227272727	0.232323232	0.237373737	0.242424242	0.247474747	0.252525253	0.257575758	0.262626263	0.267676768	0.272727273	0.277777778	0.277777778	0.282828283	0.287878788
0.045454545	0.045454545	0.050505051	0.050505051	0.055555556	0.060606061	0.060606061	0.070707071	0.075757576	0.080808081	0.085858586	0.095959596	0.101010101	0.101010101	0.106060606	0.116161616	0.121212121	0.126262626	0.131313131	0.141414141	0.146464646	0.151515152	0.156565657	0.161616162	0.166666667	0.176767677	0.181818182	0.186868687	0.191919192	0.196969697	0.202020202	0.207070707	0.212121212	0.217171717	0.222222222	0.227272727	0.232323232	0.237373737	0.242424242	0.247474747	0.252525253	0.257575758	0.262626263	0.267676768	0.272727273	0.277777778	0.282828283	0.282828283	0.287878788	0.292929293
0.035353535	0.035353535	0.04040404	0.04040404	0.045454545	0.055555556	0.060606061	0.060606061	0.070707071	0.075757576	0.080808081	0.090909091	0.095959596	0.101010101	0.111111111	0.116161616	0.121212121	0.131313131	0.136363636	0.141414141	0.146464646	0.156565657	0.161616162	0.166666667	0.171717172	0.176767677	0.186868687	0.191919192	0.196969697	0.202020202	0.207070707	0.212121212	0.217171717	0.222222222	0.227272727	0.232323232	0.237373737	0.242424242	0.247474747	0.252525253	0.257575758	0.262626263	0.267676768	0.272727273	0.277777778	0.282828283	0.287878788	0.292929293	0.292929293	0.297979798
0.01010101	0.015151515	0.02020202	0.03030303	0.035353535	0.045454545	0.045454545	0.055555556	0.060606061	0.070707071	0.075757576	0.085858586	0.090909091	0.101010101	0.106060606	0.111111111	0.121212121	0.126262626	0.131313131	0.141414141	0.146464646	0.151515152	0.156565657	0.166666667	0.171717172	0.176767677	0.181818182	0.186868687	0.196969697	0.202020202	0.207070707	0.212121212	0.217171717	0.222222222	0.227272727	0.232323232	0.237373737	0.242424242	0.247474747	0.252525253	0.257575758	0.262626263	0.267676768	0.272727273	0.277777778	0.282828283	0.287878788	0.292929293	0.297979798	0.297979798
0	0	0	0	0.01010101	0.03030303	0.04040404	0.045454545	0.060606061	0.070707071	0.075757576	0.085858586	0.090909091	0.101010101	0.106060606	0.116161616	0.121212121	0.131313131	0.136363636	0.141414141	0.151515152	0.156565657	0.161616162	0.166666667	0.176767677	0.181818182	0.186868687	0.191919192	0.202020202	0.207070707	0.212121212	0.217171717	0.222222222	0.227272727	0.232323232	0.237373737	0.242424242	0.247474747	0.252525253	0.257575758	0.262626263	0.267676768	0.272727273	0.277777778	0.282828283	0.287878788	0.292929293	0.297979798	0.303030303	0.308080808
0	0	0	0	0	0	0.02020202	0.04040404	0.050505051	0.065656566	0.070707071	0.080808081	0.090909091	0.095959596	0.106060606	0.111111111	0.126262626	0.131313131	0.141414141	0.146464646	0.151515152	0.161616162	0.166666667	0.171717172	0.181818182	0.186868687	0.191919192	0.196969697	0.202020202	0.212121212	0.217171717	0.222222222	0.227272727	0.232323232	0.237373737	0.242424242	0.247474747	0.252525253	0.257575758	0.262626263	0.267676768	0.272727273	0.277777778	0.282828283	0.287878788	0.292929293	0.297979798	0.303030303	0.308080808	0.313131313
0	0	0	0	0	0	0	0.02020202	0.04040404	0.055555556	0.065656566	0.075757576	0.090909091	0.095959596	0.106060606	0.116161616	0.121212121	0.131313131	0.136363636	0.146464646	0.151515152	0.156565657	0.166666667	0.171717172	0.181818182	0.191919192	0.196969697	0.202020202	0.207070707	0.217171717	0.222222222	0.227272727	0.232323232	0.237373737	0.242424242	0.247474747	0.252525253	0.262626263	0.267676768	0.272727273	0.277777778	0.282828283	0.287878788	0.287878788	0.292929293	0.297979798	0.303030303	0.308080808	0.313131313	0.318181818
0	0	0	0	0	0	0	0	0.03030303	0.050505051	0.060606061	0.075757576	0.085858586	0.095959596	0.101010101	0.111111111	0.126262626	0.131313131	0.141414141	0.146464646	0.156565657	0.161616162	0.171717172	0.176767677	0.181818182	0.191919192	0.196969697	0.202020202	0.207070707	0.217171717	0.222222222	0.232323232	0.237373737	0.242424242	0.247474747	0.257575758	0.262626263	0.267676768	0.272727273	0.277777778	0.282828283	0.287878788	0.292929293	0.297979798	0.303030303	0.308080808	0.308080808	0.313131313	0.318181818	0.323232323
0	0	0	0	0	0	0	0	0	0.035353535	0.055555556	0.070707071	0.080808081	0.090909091	0.106060606	0.116161616	0.121212121	0.131313131	0.141414141	0.151515152	0.161616162	0.166666667	0.176767677	0.181818182	0.186868687	0.196969697	0.202020202	0.207070707	0.217171717	0.222222222	0.227272727	0.232323232	0.237373737	0.242424242	0.252525253	0.257575758	0.262626263	0.267676768	0.272727273	0.282828283	0.287878788	0.292929293	0.297979798	0.303030303	0.308080808	0.313131313	0.318181818	0.323232323	0.328282828	0.328282828
0	0	0	0	0	0	0	0	0	0.025252525	0.050505051	0.065656566	0.080808081	0.095959596	0.106060606	0.111111111	0.126262626	0.136363636	0.141414141	0.151515152	0.161616162	0.166666667	0.176767677	0.186868687	0.191919192	0.202020202	0.207070707	0.212121212	0.222222222	0.227272727	0.232323232	0.237373737	0.247474747	0.252525253	0.257575758	0.262626263	0.267676768	0.272727273	0.277777778	0.282828283	0.287878788	0.292929293	0.297979798	0.303030303	0.308080808	0.313131313	0.318181818	0.323232323	0.333333333	0.338383838
0	0	0	0	0	0	0	0	0	0	0.045454545	0.065656566	0.080808081	0.090909091	0.106060606	0.116161616	0.126262626	0.136363636	0.146464646	0.156565657	0.161616162	0.171717172	0.181818182	0.186868687	0.191919192	0.202020202	0.207070707	0.222222222	0.227272727	0.232323232	0.237373737	0.247474747	0.252525253	0.257575758	0.262626263	0.267676768	0.272727273	0.277777778	0.282828283	0.287878788	0.292929293	0.303030303	0.303030303	0.308080808	0.313131313	0.318181818	0.323232323	0.328282828	0.333333333	0.338383838
0	0	0	0	0	0	0	0	0	0	0.03030303	0.060606061	0.075757576	0.090909091	0.106060606	0.116161616	0.131313131	0.136363636	0.146464646	0.156565657	0.166666667	0.176767677	0.186868687	0.191919192	0.202020202	0.207070707	0.212121212	0.222222222	0.227272727	0.232323232	0.242424242	0.252525253	0.257575758	0.262626263	0.267676768	0.272727273	0.282828283	0.287878788	0.292929293	0.297979798	0.303030303	0.308080808	0.313131313	0.318181818	0.323232323	0.328282828	0.333333333	0.333333333	0.338383838	0.343434343
0	0	0	0	0	0	0	0	0	0	0.025252525	0.055555556	0.075757576	0.090909091	0.106060606	0.121212121	0.131313131	0.136363636	0.151515152	0.161616162	0.171717172	0.176767677	0.186868687	0.196969697	0.207070707	0.212121212	0.222222222	0.227272727	0.232323232	0.242424242	0.247474747	0.252525253	0.257575758	0.267676768	0.272727273	0.282828283	0.287878788	0.292929293	0.297979798	0.303030303	0.308080808	0.313131313	0.318181818	0.323232323	0.328282828	0.333333333	0.338383838	0.343434343	0.348484848	0.353535354
0	0	0	0	0	0	0	0	0	0	0	0.050505051	0.070707071	0.090909091	0.106060606	0.116161616	0.136363636	0.141414141	0.151515152	0.161616162	0.176767677	0.181818182	0.191919192	0.202020202	0.207070707	0.217171717	0.227272727	0.232323232	0.242424242	0.247474747	0.252525253	0.257575758	0.267676768	0.272727273	0.277777778	0.282828283	0.287878788	0.292929293	0.297979798	0.313131313	0.318181818	0.323232323	0.328282828	0.333333333	0.333333333	0.338383838	0.343434343	0.348484848	0.353535354	0.358585859
0	0	0	0	0	0	0	0	0	0	0	0.050505051	0.070707071	0.090909091	0.106060606	0.121212121	0.136363636	0.146464646	0.156565657	0.166666667	0.176767677	0.191919192	0.196969697	0.207070707	0.212121212	0.222222222	0.227272727	0.237373737	0.247474747	0.252525253	0.262626263	0.267676768	0.272727273	0.277777778	0.287878788	0.292929293	0.297979798	0.303030303	0.308080808	0.313131313	0.318181818	0.323232323	0.328282828	0.338383838	0.343434343	0.348484848	0.353535354	0.358585859	0.363636364	0.363636364
0	0	0	0	0	0	0	0	0	0	0	0.045454545	0.075757576	0.095959596	0.111111111	0.126262626	0.141414141	0.151515152	0.161616162	0.176767677	0.181818182	0.191919192	0.202020202	0.212121212	0.222222222	0.227272727	0.237373737	0.242424242	0.252525253	0.257575758	0.262626263	0.272727273	0.282828283	0.287878788	0.292929293	0.297979798	0.303030303	0.308080808	0.313131313	0.318181818	0.323232323	0.328282828	0.333333333	0.338383838	0.343434343	0.348484848	0.353535354	0.358585859	0.368686869	0.373737374
0	0	0	0	0	0	0	0	0	0	0	0.045454545	0.075757576	0.095959596	0.111111111	0.131313131	0.141414141	0.156565657	0.166666667	0.176767677	0.191919192	0.196969697	0.207070707	0.217171717	0.222222222	0.237373737	0.242424242	0.252525253	0.257575758	0.262626263	0.272727273	0.277777778	0.282828283	0.292929293	0.303030303	0.308080808	0.313131313	0.318181818	0.323232323	0.328282828	0.333333333	0.338383838	0.343434343	0.348484848	0.353535354	0.358585859	0.363636364	0.368686869	0.368686869	0.373737374
0	0	0	0	0	0	0	0	0	0	0	0.045454545	0.075757576	0.095959596	0.116161616	0.131313131	0.146464646	0.161616162	0.176767677	0.181818182	0.191919192	0.202020202	0.217171717	0.222222222	0.232323232	0.237373737	0.247474747	0.257575758	0.267676768	0.272727273	0.277777778	0.287878788	0.292929293	0.297979798	0.303030303	0.308080808	0.318181818	0.323232323	0.328282828	0.338383838	0.343434343	0.348484848	0.348484848	0.353535354	0.358585859	0.363636364	0.368686869	0.373737374	0.378787879	0.383838384
0	0	0	0	0	0	0	0	0	0	0	0.045454545	0.080808081	0.101010101	0.121212121	0.141414141	0.151515152	0.166666667	0.176767677	0.191919192	0.202020202	0.212121212	0.217171717	0.232323232	0.242424242	0.247474747	0.252525253	0.262626263	0.267676768	0.282828283	0.287878788	0.292929293	0.297979798	0.308080808	0.313131313	0.318181818	0.323232323	0.328282828	0.333333333	0.343434343	0.348484848	0.353535354	0.358585859	0.363636364	0.368686869	0.373737374	0.378787879	0.383838384	0.383838384	0.388888889
0	0	0	0	0	0	0	0	0	0	0	0.055555556	0.085858586	0.106060606	0.126262626	0.141414141	0.161616162	0.171717172	0.186868687	0.196969697	0.207070707	0.217171717	0.227272727	0.237373737	0.247474747	0.257575758	0.262626263	0.272727273	0.277777778	0.282828283	0.292929293	0.303030303	0.308080808	0.313131313	0.318181818	0.328282828	0.333333333	0.338383838	0.343434343	0.348484848	0.353535354	0.358585859	0.368686869	0.373737374	0.378787879	0.378787879	0.383838384	0.388888889	0.393939394	0.398989899
0	0	0	0	0	0	0	0	0	0	0	0.055555556	0.085858586	0.116161616	0.131313131	0.151515152	0.161616162	0.176767677	0.191919192	0.207070707	0.212121212	0.222222222	0.237373737	0.242424242	0.252525253	0.262626263	0.272727273	0.277777778	0.287878788	0.292929293	0.297979798	0.308080808	0.318181818	0.323232323	0.328282828	0.333333333	0.338383838	0.343434343	0.348484848	0.353535354	0.358585859	0.363636364	0.368686869	0.373737374	0.378787879	0.388888889	0.393939394	0.398989899	0.404040404	0.404040404
0	0	0	0	0	0	0	0	0	0	0	0.065656566	0.095959596	0.116161616	0.136363636	0.156565657	0.171717172	0.186868687	0.196969697	0.207070707	0.222222222	0.232323232	0.242424242	0.252525253	0.262626263	0.272727273	0.277777778	0.287878788	0.297979798	0.303030303	0.308080808	0.318181818	0.323232323	0.328282828	0.338383838	0.343434343	0.348484848	0.353535354	0.358585859	0.363636364	0.368686869	0.373737374	0.378787879	0.383838384	0.388888889	0.393939394	0.398989899	0.398989899	0.409090909	0.414141414
0	0	0	0	0	0	0	0	0	0	0.015151515	0.075757576	0.106060606	0.126262626	0.146464646	0.166666667	0.181818182	0.191919192	0.212121212	0.217171717	0.227272727	0.242424242	0.252525253	0.257575758	0.272727273	0.282828283	0.287878788	0.292929293	0.303030303	0.313131313	0.318181818	0.323232323	0.333333333	0.338383838	0.343434343	0.348484848	0.353535354	0.363636364	0.368686869	0.373737374	0.378787879	0.383838384	0.388888889	0.393939394	0.398989899	0.398989899	0.404040404	0.409090909	0.414141414	0.419191919
0	0	0	0	0	0	0	0	0	0	0.04040404	0.085858586	0.116161616	0.141414141	0.161616162	0.171717172	0.186868687	0.207070707	0.217171717	0.232323232	0.242424242	0.247474747	0.262626263	0.272727273	0.277777778	0.292929293	0.297979798	0.303030303	0.313131313	0.318181818	0.328282828	0.333333333	0.343434343	0.348484848	0.353535354	0.358585859	0.363636364	0.368686869	0.373737374	0.383838384	0.388888889	0.393939394	0.398989899	0.398989899	0.404040404	0.409090909	0.414141414	0.419191919	0.424242424	0.424242424
0	0	0	0	0	0	0	0	0	0	0.055555556	0.095959596	0.126262626	0.146464646	0.166666667	0.181818182	0.202020202	0.212121212	0.227272727	0.237373737	0.252525253	0.262626263	0.272727273	0.282828283	0.287878788	0.297979798	0.308080808	0.318181818	0.323232323	0.328282828	0.333333333	0.343434343	0.353535354	0.358585859	0.363636364	0.368686869	0.373737374	0.378787879	0.383838384	0.388888889	0.393939394	0.404040404	0.404040404	0.409090909	0.414141414	0.419191919	0.424242424	0.424242424	0.429292929	0.434343434
0	0	0	0	0	0	0	0	0	0	0.075757576	0.111111111	0.141414141	0.161616162	0.181818182	0.196969697	0.212121212	0.227272727	0.242424242	0.247474747	0.262626263	0.272727273	0.282828283	0.292929293	0.303030303	0.308080808	0.318181818	0.328282828	0.333333333	0.338383838	0.348484848	0.353535354	0.358585859	0.368686869	0.373737374	0.378787879	0.383838384	0.388888889	0.393939394	0.398989899	0.404040404	0.404040404	0.409090909	0.419191919	0.424242424	0.429292929	0.429292929	0.434343434	0.439393939	0.444444444
0	0	0	0	0	0	0	0	0	0.04040404	0.095959596	0.126262626	0.151515152	0.176767677	0.191919192	0.207070707	0.222222222	0.237373737	0.247474747	0.262626263	0.272727273	0.287878788	0.292929293	0.303030303	0.313131313	0.323232323	0.328282828	0.333333333	0.338383838	0.353535354	0.358585859	0.363636364	0.368686869	0.373737374	0.378787879	0.388888889	0.393939394	0.398989899	0.404040404	0.409090909	0.414141414	0.414141414	0.419191919	0.424242424	0.429292929	0.439393939	0.439393939	0.444444444	0.449494949	0.449494949
0	0	0	0	0	0	0	0	0	0.070707071	0.116161616	0.141414141	0.166666667	0.186868687	0.202020202	0.222222222	0.237373737	0.252525253	0.262626263	0.277777778	0.287878788	0.292929293	0.308080808	0.313131313	0.323232323	0.333333333	0.338383838	0.348484848	0.353535354	0.358585859	0.368686869	0.373737374	0.378787879	0.383838384	0.388888889	0.393939394	0.398989899	0.409090909	0.414141414	0.419191919	0.424242424	0.424242424	0.429292929	0.434343434	0.439393939	0.439393939	0.444444444	0.449494949	0.45959596	0.45959596
0	0	0	0	0	0	0	0	0.025252525	0.095959596	0.131313131	0.161616162	0.181818182	0.202020202	0.222222222	0.237373737	0.252525253	0.262626263	0.277777778	0.287878788	0.297979798	0.308080808	0.318181818	0.328282828	0.333333333	0.343434343	0.353535354	0.358585859	0.363636364	0.368686869	0.378787879	0.388888889	0.393939394	0.398989899	0.398989899	0.404040404	0.409090909	0.414141414	0.424242424	0.429292929	0.434343434	0.434343434	0.439393939	0.444444444	0.449494949	0.449494949	0.454545455	0.45959596	0.45959596	0.464646465
0	0	0	0	0	0	0	0	0.075757576	0.121212121	0.151515152	0.181818182	0.202020202	0.222222222	0.237373737	0.252525253	0.262626263	0.277777778	0.287878788	0.303030303	0.313131313	0.323232323	0.333333333	0.338383838	0.348484848	0.353535354	0.363636364	0.373737374	0.378787879	0.383838384	0.388888889	0.393939394	0.398989899	0.409090909	0.414141414	0.419191919	0.424242424	0.424242424	0.429292929	0.434343434	0.444444444	0.444444444	0.449494949	0.454545455	0.45959596	0.45959596	0.464646465	0.46969697	0.46969697	0.47979798
0	0	0	0	0	0	0	0.045454545	0.106060606	0.146464646	0.176767677	0.202020202	0.222222222	0.237373737	0.257575758	0.267676768	0.282828283	0.297979798	0.308080808	0.318181818	0.328282828	0.338383838	0.348484848	0.353535354	0.363636364	0.368686869	0.378787879	0.383838384	0.393939394	0.398989899	0.404040404	0.409090909	0.409090909	0.414141414	0.424242424	0.429292929	0.434343434	0.439393939	0.439393939	0.444444444	0.449494949	0.454545455	0.45959596	0.464646465	0.46969697	0.46969697	0.47979798	0.47979798	0.484848485	0.484848485
0	0	0	0	0	0	0	0.090909091	0.141414141	0.171717172	0.196969697	0.217171717	0.242424242	0.262626263	0.272727273	0.287878788	0.303030303	0.313131313	0.323232323	0.333333333	0.343434343	0.353535354	0.363636364	0.368686869	0.373737374	0.383838384	0.388888889	0.393939394	0.398989899	0.409090909	0.414141414	0.419191919	0.424242424	0.429292929	0.434343434	0.439393939	0.444444444	0.449494949	0.454545455	0.454545455	0.45959596	0.464646465	0.464646465	0.474747475	0.484848485	0.484848485	0.484848485	0.48989899	0.48989899	0.494949495
0	0	0	0	0	0	0.080808081	0.136363636	0.176767677	0.202020202	0.227272727	0.242424242	0.267676768	0.277777778	0.292929293	0.308080808	0.323232323	0.333333333	0.343434343	0.348484848	0.363636364	0.368686869	0.373737374	0.383838384	0.393939394	0.398989899	0.409090909	0.409090909	0.414141414	0.419191919	0.424242424	0.434343434	0.439393939	0.439393939	0.444444444	0.449494949	0.454545455	0.45959596	0.464646465	0.474747475	0.474747475	0.47979798	0.47979798	0.47979798	0.484848485	0.48989899	0.494949495	0.5	0.5	0.505050505
0	0	0	0	0	0.065656566	0.136363636	0.176767677	0.207070707	0.232323232	0.252525253	0.272727273	0.287878788	0.303030303	0.318181818	0.333333333	0.338383838	0.353535354	0.363636364	0.368686869	0.378787879	0.388888889	0.393939394	0.404040404	0.409090909	0.414141414	0.419191919	0.429292929	0.429292929	0.434343434	0.439393939	0.444444444	0.449494949	0.454545455	0.45959596	0.45959596	0.46969697	0.474747475	0.47979798	0.47979798	0.484848485	0.484848485	0.48989899	0.494949495	0.494949495	0.5	0.5	0.505050505	0.51010101	0.515151515
0	0	0	0	0.060606061	0.136363636	0.181818182	0.212121212	0.242424242	0.267676768	0.282828283	0.297979798	0.313131313	0.328282828	0.343434343	0.353535354	0.363636364	0.373737374	0.378787879	0.393939394	0.398989899	0.409090909	0.414141414	0.414141414	0.424242424	0.429292929	0.434343434	0.439393939	0.444444444	0.449494949	0.454545455	0.464646465	0.464646465	0.474747475	0.474747475	0.474747475	0.47979798	0.47979798	0.484848485	0.48989899	0.494949495	0.5	0.5	0.505050505	0.505050505	0.51010101	0.51010101	0.515151515	0.515151515	0.52020202
0	0	0	0.065656566	0.146464646	0.196969697	0.232323232	0.257575758	0.282828283	0.303030303	0.318181818	0.333333333	0.343434343	0.358585859	0.368686869	0.378787879	0.388888889	0.398989899	0.404040404	0.414141414	0.419191919	0.424242424	0.429292929	0.434343434	0.439393939	0.449494949	0.449494949	0.45959596	0.464646465	0.46969697	0.46969697	0.474747475	0.474747475	0.47979798	0.484848485	0.48989899	0.48989899	0.494949495	0.494949495	0.5	0.5	0.51010101	0.51010101	0.515151515	0.515151515	0.52020202	0.52020202	0.525252525	0.525252525	0.53030303
0	0	0.101010101	0.176767677	0.222222222	0.257575758	0.282828283	0.308080808	0.328282828	0.343434343	0.353535354	0.368686869	0.378787879	0.388888889	0.398989899	0.404040404	0.414141414	0.419191919	0.429292929	0.434343434	0.439393939	0.449494949	0.45959596	0.45959596	0.45959596	0.464646465	0.46969697	0.474747475	0.474747475	0.47979798	0.484848485	0.48989899	0.48989899	0.494949495	0.494949495	0.505050505	0.505050505	0.51010101	0.51010101	0.51010101	0.515151515	0.515151515	0.52020202	0.525252525	0.53030303	0.53030303	0.53030303	0.535353535	0.535353535	0.54040404
0	0.166666667	0.227272727	0.272727273	0.303030303	0.328282828	0.348484848	0.363636364	0.378787879	0.388888889	0.398989899	0.404040404	0.414141414	0.429292929	0.434343434	0.439393939	0.444444444	0.449494949	0.454545455	0.45959596	0.464646465	0.46969697	0.46969697	0.474747475	0.47979798	0.47979798	0.48989899	0.48989899	0.494949495	0.494949495	0.494949495	0.505050505	0.505050505	0.51010101	0.51010101	0.51010101	0.52020202	0.52020202	0.52020202	0.525252525	0.525252525	0.53030303	0.53030303	0.53030303	0.535353535	0.54040404	0.545454545	0.545454545	0.545454545	0.550505051
0.606060606	0.590909091	0.52020202	0.429292929	0.424242424	0.424242424	0.424242424	0.434343434	0.434343434	0.439393939	0.444444444	0.449494949	0.454545455	0.45959596	0.464646465	0.46969697	0.474747475	0.474747475	0.47979798	0.484848485	0.484848485	0.48989899	0.48989899	0.494949495	0.5	0.5	0.5	0.51010101	0.51010101	0.51010101	0.515151515	0.515151515	0.52020202	0.52020202	0.525252525	0.525252525	0.525252525	0.53030303	0.535353535	0.535353535	0.54040404	0.54040404	0.54040404	0.545454545	0.545454545	0.545454545	0.555555556	0.555555556	0.555555556	0.560606061
0.651515152	0.646464646	0.631313131	0.611111111	0.575757576	0.54040404	0.52020202	0.51010101	0.5	0.494949495	0.494949495	0.494949495	0.494949495	0.5	0.494949495	0.5	0.5	0.505050505	0.505050505	0.51010101	0.51010101	0.515151515	0.515151515	0.515151515	0.52020202	0.52020202	0.52020202	0.52020202	0.525252525	0.53030303	0.53030303	0.53030303	0.53030303	0.535353535	0.54040404	0.54040404	0.54040404	0.54040404	0.545454545	0.550505051	0.550505051	0.550505051	0.555555556	0.555555556	0.555555556	0.555555556	0.560606061	0.560606061	0.565656566	0.570707071
0.671717172	0.671717172	0.666666667	0.656565657	0.636363636	0.621212121	0.595959596	0.580808081	0.565656566	0.555555556	0.545454545	0.54040404	0.54040404	0.535353535	0.53030303	0.535353535	0.53030303	0.53030303	0.53030303	0.535353535	0.53030303	0.53030303	0.535353535	0.535353535	0.535353535	0.54040404	0.54040404	0.54040404	0.54040404	0.545454545	0.545454545	0.545454545	0.545454545	0.545454545	0.550505051	0.555555556	0.555555556	0.555555556	0.555555556	0.555555556	0.565656566	0.565656566	0.565656566	0.565656566	0.565656566	0.570707071	0.570707071	0.570707071	0.570707071	0.575757576
0.691919192	0.691919192	0.686868687	0.676767677	0.671717172	0.656565657	0.641414141	0.631313131	0.616161616	0.601010101	0.590909091	0.585858586	0.575757576	0.570707071	0.565656566	0.565656566	0.560606061	0.560606061	0.555555556	0.555555556	0.555555556	0.555555556	0.555555556	0.555555556	0.555555556	0.555555556	0.555555556	0.555555556	0.555555556	0.555555556	0.560606061	0.560606061	0.560606061	0.560606061	0.560606061	0.565656566	0.565656566	0.570707071	0.570707071	0.570707071	0.570707071	0.570707071	0.575757576	0.575757576	0.580808081	0.580808081	0.580808081	0.580808081	0.585858586	0.585858586
0.702020202	0.707070707	0.702020202	0.696969697	0.686868687	0.681818182	0.671717172	0.661616162	0.651515152	0.641414141	0.626262626	0.621212121	0.611111111	0.601010101	0.595959596	0.590909091	0.590909091	0.580808081	0.580808081	0.580808081	0.580808081	0.575757576	0.575757576	0.575757576	0.575757576	0.570707071	0.575757576	0.575757576	0.575757576	0.575757576	0.570707071	0.575757576	0.575757576	0.575757576	0.575757576	0.575757576	0.580808081	0.580808081	0.580808081	0.580808081	0.580808081	0.585858586	0.585858586	0.590909091	0.590909091	0.590909091	0.590909091	0.590909091	0.595959596	0.595959596
0.717171717	0.717171717	0.712121212	0.712121212	0.707070707	0.696969697	0.691919192	0.681818182	0.676767677	0.666666667	0.656565657	0.646464646	0.641414141	0.631313131	0.626262626	0.616161616	0.616161616	0.606060606	0.606060606	0.601010101	0.601010101	0.601010101	0.595959596	0.595959596	0.595959596	0.590909091	0.590909091	0.590909091	0.590909091	0.590909091	0.590909091	0.590909091	0.590909091	0.590909091	0.590909091	0.590909091	0.590909091	0.595959596	0.595959596	0.595959596	0.595959596	0.595959596	0.595959596	0.595959596	0.595959596	0.601010101	0.601010101	0.601010101	0.606060606	0.606060606
0.727272727	0.727272727	0.722222222	0.722222222	0.717171717	0.712121212	0.707070707	0.702020202	0.691919192	0.686868687	0.676767677	0.671717172	0.666666667	0.656565657	0.651515152	0.641414141	0.636363636	0.631313131	0.631313131	0.626262626	0.621212121	0.621212121	0.616161616	0.611111111	0.611111111	0.611111111	0.606060606	0.606060606	0.606060606	0.606060606	0.606060606	0.601010101	0.606060606	0.606060606	0.606060606	0.606060606	0.601010101	0.601010101	0.606060606	0.606060606	0.606060606	0.606060606	0.606060606	0.606060606	0.606060606	0.606060606	0.606060606	0.616161616	0.616161616	0.616161616
0.732323232	0.732323232	0.732323232	0.727272727	0.727272727	0.722222222	0.717171717	0.712121212	0.707070707	0.702020202	0.691919192	0.686868687	0.681818182	0.671717172	0.671717172	0.661616162	0.656565657	0.651515152	0.646464646	0.641414141	0.636363636	0.636363636	0.631313131	0.631313131	0.626262626	0.626262626	0.626262626	0.621212121	0.616161616	0.621212121	0.621212121	0.616161616	0.616161616	0.621212121	0.616161616	0.616161616	0.616161616	0.616161616	0.616161616	0.616161616	0.621212121	0.621212121	0.621212121	0.616161616	0.616161616	0.621212121	0.621212121	0.621212121	0.626262626	0.626262626
0.742424242	0.742424242	0.737373737	0.737373737	0.737373737	0.732323232	0.732323232	0.722222222	0.717171717	0.717171717	0.707070707	0.702020202	0.696969697	0.691919192	0.686868687	0.676767677	0.671717172	0.671717172	0.661616162	0.661616162	0.656565657	0.651515152	0.651515152	0.646464646	0.641414141	0.641414141	0.641414141	0.636363636	0.631313131	0.636363636	0.631313131	0.631313131	0.631313131	0.626262626	0.631313131	0.631313131	0.631313131	0.626262626	0.626262626	0.626262626	0.626262626	0.631313131	0.631313131	0.631313131	0.631313131	0.631313131	0.631313131	0.631313131	0.631313131	0.631313131
0.747474747	0.742424242	0.742424242	0.742424242	0.742424242	0.737373737	0.737373737	0.732323232	0.727272727	0.727272727	0.717171717	0.712121212	0.707070707	0.702020202	0.696969697	0.691919192	0.686868687	0.686868687	0.676767677	0.676767677	0.671717172	0.666666667	0.666666667	0.661616162	0.656565657	0.651515152	0.656565657	0.651515152	0.646464646	0.646464646	0.646464646	0.646464646	0.641414141	0.641414141	0.641414141	0.641414141	0.641414141	0.641414141	0.641414141	0.636363636	0.636363636	0.636363636	0.641414141	0.641414141	0.641414141	0.641414141	0.641414141	0.641414141	0.641414141	0.641414141
0.752525253	0.752525253	0.752525253	0.747474747	0.747474747	0.747474747	0.742424242	0.737373737	0.737373737	0.732323232	0.727272727	0.722222222	0.717171717	0.717171717	0.707070707	0.707070707	0.702020202	0.696969697	0.691919192	0.686868687	0.686868687	0.681818182	0.676767677	0.676767677	0.671717172	0.666666667	0.661616162	0.666666667	0.661616162	0.656565657	0.656565657	0.656565657	0.656565657	0.651515152	0.651515152	0.651515152	0.651515152	0.651515152	0.651515152	0.651515152	0.646464646	0.646464646	0.646464646	0.646464646	0.651515152	0.651515152	0.651515152	0.651515152	0.651515152	0.651515152
0.757575758	0.757575758	0.757575758	0.757575758	0.757575758	0.747474747	0.747474747	0.747474747	0.742424242	0.742424242	0.732323232	0.732323232	0.727272727	0.727272727	0.717171717	0.717171717	0.712121212	0.712121212	0.707070707	0.696969697	0.696969697	0.691919192	0.686868687	0.686868687	0.686868687	0.681818182	0.676767677	0.676767677	0.676767677	0.671717172	0.666666667	0.666666667	0.666666667	0.666666667	0.661616162	0.661616162	0.661616162	0.656565657	0.661616162	0.661616162	0.661616162	0.656565657	0.656565657	0.656565657	0.656565657	0.661616162	0.661616162	0.656565657	0.656565657	0.656565657
0.762626263	0.757575758	0.757575758	0.757575758	0.757575758	0.752525253	0.752525253	0.752525253	0.747474747	0.747474747	0.742424242	0.742424242	0.732323232	0.732323232	0.727272727	0.727272727	0.722222222	0.717171717	0.717171717	0.712121212	0.707070707	0.707070707	0.702020202	0.696969697	0.696969697	0.691919192	0.686868687	0.686868687	0.686868687	0.681818182	0.681818182	0.676767677	0.676767677	0.676767677	0.676767677	0.671717172	0.671717172	0.666666667	0.666666667	0.671717172	0.671717172	0.666666667	0.666666667	0.666666667	0.666666667	0.666666667	0.661616162	0.666666667	0.666666667	0.666666667
0.762626263	0.767676768	0.767676768	0.762626263	0.762626263	0.762626263	0.757575758	0.757575758	0.752525253	0.752525253	0.747474747	0.747474747	0.742424242	0.742424242	0.737373737	0.737373737	0.732323232	0.727272727	0.727272727	0.722222222	0.717171717	0.717171717	0.712121212	0.707070707	0.707070707	0.702020202	0.696969697	0.696969697	0.691919192	0.691919192	0.691919192	0.686868687	0.686868687	0.681818182	0.686868687	0.681818182	0.681818182	0.681818182	0.676767677	0.676767677	0.681818182	0.676767677	0.676767677	0.676767677	0.676767677	0.671717172	0.671717172	0.671717172	0.676767677	0.676767677
0.767676768	0.767676768	0.767676768	0.762626263	0.767676768	0.767676768	0.762626263	0.762626263	0.757575758	0.757575758	0.752525253	0.752525253	0.747474747	0.747474747	0.742424242	0.742424242	0.737373737	0.732323232	0.732323232	0.727272727	0.722222222	0.727272727	0.722222222	0.717171717	0.712121212	0.712121212	0.707070707	0.707070707	0.702020202	0.702020202	0.702020202	0.696969697	0.696969697	0.691919192	0.691919192	0.691919192	0.691919192	0.686868687	0.686868687	0.686868687	0.681818182	0.686868687	0.686868687	0.686868687	0.681818182	0.681818182	0.681818182	0.681818182	0.681818182	0.681818182
0.772727273	0.767676768	0.772727273	0.772727273	0.767676768	0.767676768	0.762626263	0.767676768	0.762626263	0.762626263	0.757575758	0.757575758	0.752525253	0.752525253	0.747474747	0.742424242	0.747474747	0.742424242	0.737373737	0.737373737	0.732323232	0.727272727	0.727272727	0.727272727	0.722222222	0.717171717	0.717171717	0.717171717	0.712121212	0.707070707	0.712121212	0.707070707	0.707070707	0.702020202	0.702020202	0.696969697	0.702020202	0.696969697	0.696969697	0.696969697	0.691919192	0.691919192	0.691919192	0.691919192	0.691919192	0.691919192	0.691919192	0.691919192	0.691919192	0.686868687
0.772727273	0.777777778	0.772727273	0.772727273	0.772727273	0.772727273	0.767676768	0.767676768	0.762626263	0.767676768	0.762626263	0.762626263	0.757575758	0.757575758	0.757575758	0.752525253	0.752525253	0.747474747	0.742424242	0.742424242	0.742424242	0.737373737	0.737373737	0.732323232	0.727272727	0.727272727	0.727272727	0.722222222	0.722222222	0.717171717	0.717171717	0.717171717	0.712121212	0.712121212	0.707070707	0.707070707	0.707070707	0.707070707	0.707070707	0.702020202	0.702020202	0.702020202	0.696969697	0.696969697	0.702020202	0.702020202	0.702020202	0.696969697	0.696969697	0.696969697
0.777777778	0.777777778	0.772727273	0.777777778	0.772727273	0.772727273	0.777777778	0.772727273	0.767676768	0.767676768	0.767676768	0.767676768	0.762626263	0.762626263	0.762626263	0.757575758	0.757575758	0.752525253	0.747474747	0.752525253	0.747474747	0.742424242	0.737373737	0.742424242	0.737373737	0.732323232	0.732323232	0.732323232	0.727272727	0.727272727	0.722222222	0.722222222	0.722222222	0.722222222	0.717171717	0.717171717	0.712121212	0.712121212	0.712121212	0.712121212	0.712121212	0.707070707	0.707070707	0.707070707	0.707070707	0.702020202	0.707070707	0.707070707	0.707070707	0.707070707
0.777777778	0.777777778	0.782828283	0.777777778	0.777777778	0.777777778	0.777777778	0.772727273	0.777777778	0.772727273	0.767676768	0.772727273	0.767676768	0.767676768	0.762626263	0.762626263	0.762626263	0.757575758	0.757575758	0.752525253	0.752525253	0.747474747	0.747474747	0.747474747	0.742424242	0.742424242	0.737373737	0.732323232	0.737373737	0.732323232	0.732323232	0.727272727	0.727272727	0.727272727	0.727272727	0.722222222	0.722222222	0.717171717	0.717171717	0.722222222	0.717171717	0.717171717	0.717171717	0.712121212	0.712121212	0.712121212	0.712121212	0.712121212	0.712121212	0.712121212
0.782828283	0.777777778	0.782828283	0.777777778	0.782828283	0.777777778	0.782828283	0.777777778	0.777777778	0.777777778	0.772727273	0.772727273	0.772727273	0.767676768	0.767676768	0.767676768	0.762626263	0.762626263	0.762626263	0.757575758	0.757575758	0.757575758	0.752525253	0.747474747	0.752525253	0.747474747	0.742424242	0.742424242	0.742424242	0.742424242	0.737373737	0.737373737	0.732323232	0.732323232	0.732323232	0.732323232	0.727272727	0.727272727	0.727272727	0.722222222	0.727272727	0.727272727	0.722222222	0.722222222	0.722222222	0.717171717	0.717171717	0.717171717	0.717171717	0.722222222
0.782828283	0.782828283	0.782828283	0.782828283	0.782828283	0.782828283	0.782828283	0.777777778	0.782828283	0.777777778	0.777777778	0.777777778	0.772727273	0.772727273	0.772727273	0.767676768	0.767676768	0.767676768	0.762626263	0.762626263	0.762626263	0.762626263	0.757575758	0.752525253	0.757575758	0.752525253	0.752525253	0.747474747	0.747474747	0.747474747	0.742424242	0.742424242	0.742424242	0.737373737	0.737373737	0.737373737	0.737373737	0.732323232	0.732323232	0.732323232	0.727272727	0.732323232	0.732323232	0.727272727	0.727272727	0.727272727	0.727272727	0.722222222	0.722222222	0.722222222
0.782828283	0.787878788	0.782828283	0.787878788	0.782828283	0.782828283	0.782828283	0.782828283	0.782828283	0.782828283	0.777777778	0.782828283	0.777777778	0.772727273	0.777777778	0.772727273	0.772727273	0.772727273	0.767676768	0.767676768	0.762626263	0.767676768	0.762626263	0.757575758	0.757575758	0.757575758	0.757575758	0.752525253	0.752525253	0.747474747	0.752525253	0.747474747	0.747474747	0.742424242	0.742424242	0.737373737	0.742424242	0.742424242	0.737373737	0.737373737	0.737373737	0.732323232	0.732323232	0.737373737	0.732323232	0.732323232	0.732323232	0.732323232	0.732323232	0.727272727
0.787878788	0.787878788	0.787878788	0.787878788	0.787878788	0.782828283	0.787878788	0.782828283	0.787878788	0.782828283	0.782828283	0.782828283	0.782828283	0.777777778	0.777777778	0.777777778	0.772727273	0.777777778	0.772727273	0.772727273	0.767676768	0.772727273	0.767676768	0.762626263	0.762626263	0.757575758	0.762626263	0.757575758	0.757575758	0.752525253	0.752525253	0.752525253	0.752525253	0.752525253	0.747474747	0.747474747	0.742424242	0.747474747	0.747474747	0.742424242	0.742424242	0.742424242	0.737373737	0.737373737	0.742424242	0.742424242	0.737373737	0.737373737	0.737373737	0.737373737
0.792929293	0.787878788	0.787878788	0.787878788	0.787878788	0.792929293	0.787878788	0.787878788	0.787878788	0.787878788	0.782828283	0.787878788	0.782828283	0.782828283	0.782828283	0.777777778	0.777777778	0.772727273	0.777777778	0.772727273	0.772727273	0.767676768	0.772727273	0.767676768	0.767676768	0.762626263	0.767676768	0.762626263	0.762626263	0.757575758	0.757575758	0.762626263	0.757575758	0.757575758	0.752525253	0.752525253	0.752525253	0.747474747	0.752525253	0.747474747	0.747474747	0.747474747	0.747474747	0.742424242	0.742424242	0.742424242	0.747474747	0.742424242	0.742424242	0.742424242
0.792929293	0.792929293	0.787878788	0.792929293	0.787878788	0.792929293	0.787878788	0.787878788	0.787878788	0.787878788	0.787878788	0.787878788	0.787878788	0.782828283	0.787878788	0.782828283	0.782828283	0.777777778	0.782828283	0.777777778	0.777777778	0.772727273	0.777777778	0.772727273	0.772727273	0.767676768	0.767676768	0.767676768	0.767676768	0.762626263	0.762626263	0.762626263	0.762626263	0.762626263	0.757575758	0.757575758	0.757575758	0.752525253	0.752525253	0.757575758	0.752525253	0.752525253	0.752525253	0.747474747	0.747474747	0.747474747	0.747474747	0.747474747	0.747474747	0.747474747
0.792929293	0.792929293	0.792929293	0.792929293	0.792929293	0.792929293	0.792929293	0.787878788	0.792929293	0.787878788	0.787878788	0.787878788	0.787878788	0.787878788	0.782828283	0.787878788	0.782828283	0.782828283	0.782828283	0.782828283	0.777777778	0.777777778	0.772727273	0.777777778	0.777777778	0.772727273	0.772727273	0.767676768	0.772727273	0.767676768	0.767676768	0.767676768	0.762626263	0.767676768	0.762626263	0.762626263	0.762626263	0.757575758	0.757575758	0.757575758	0.757575758	0.757575758	0.757575758	0.757575758	0.752525253	0.752525253	0.752525253	0.752525253	0.747474747	0.752525253
0.792929293	0.792929293	0.797979798	0.792929293	0.792929293	0.792929293	0.792929293	0.792929293	0.792929293	0.792929293	0.787878788	0.792929293	0.787878788	0.787878788	0.787878788	0.787878788	0.787878788	0.782828283	0.782828283	0.782828283	0.782828283	0.782828283	0.777777778	0.782828283	0.777777778	0.777777778	0.772727273	0.772727273	0.777777778	0.772727273	0.772727273	0.772727273	0.767676768	0.767676768	0.767676768	0.767676768	0.767676768	0.762626263	0.762626263	0.762626263	0.762626263	0.757575758	0.762626263	0.762626263	0.757575758	0.757575758	0.757575758	0.757575758	0.757575758	0.752525253
0.792929293	0.792929293	0.797979798	0.792929293	0.792929293	0.797979798	0.792929293	0.792929293	0.792929293	0.792929293	0.792929293	0.792929293	0.792929293	0.787878788	0.787878788	0.792929293	0.787878788	0.787878788	0.782828283	0.787878788	0.787878788	0.782828283	0.782828283	0.777777778	0.782828283	0.782828283	0.777777778	0.777777778	0.772727273	0.777777778	0.777777778	0.772727273	0.772727273	0.772727273	0.767676768	0.772727273	0.772727273	0.767676768	0.767676768	0.767676768	0.767676768	0.762626263	0.762626263	0.767676768	0.762626263	0.762626263	0.762626263	0.762626263	0.762626263	0.757575758
0.797979798	0.797979798	0.797979798	0.797979798	0.797979798	0.797979798	0.797979798	0.792929293	0.797979798	0.792929293	0.792929293	0.797979798	0.792929293	0.792929293	0.792929293	0.792929293	0.792929293	0.787878788	0.787878788	0.792929293	0.787878788	0.787878788	0.782828283	0.782828283	0.787878788	0.782828283	0.782828283	0.782828283	0.777777778	0.777777778	0.782828283	0.777777778	0.777777778	0.777777778	0.772727273	0.772727273	0.777777778	0.772727273	0.772727273	0.772727273	0.767676768	0.767676768	0.767676768	0.767676768	0.762626263	0.767676768	0.767676768	0.767676768	0.767676768	0.762626263
0.797979798	0.797979798	0.797979798	0.797979798	0.797979798	0.797979798	0.797979798	0.792929293	0.797979798	0.797979798	0.792929293	0.797979798	0.797979798	0.792929293	0.792929293	0.797979798	0.792929293	0.792929293	0.787878788	0.787878788	0.792929293	0.787878788	0.787878788	0.787878788	0.782828283	0.787878788	0.787878788	0.782828283	0.782828283	0.782828283	0.777777778	0.782828283	0.782828283	0.777777778	0.777777778	0.777777778	0.772727273	0.772727273	0.777777778	0.777777778	0.772727273	0.772727273	0.772727273	0.772727273	0.767676768	0.767676768	0.772727273	0.772727273	0.772727273	0.767676768
0.803030303	0.803030303	0.797979798	0.797979798	0.803030303	0.797979798	0.797979798	0.803030303	0.797979798	0.797979798	0.797979798	0.797979798	0.797979798	0.797979798	0.792929293	0.792929293	0.797979798	0.792929293	0.792929293	0.792929293	0.792929293	0.792929293	0.792929293	0.787878788	0.787878788	0.787878788	0.787878788	0.787878788	0.787878788	0.782828283	0.782828283	0.782828283	0.782828283	0.782828283	0.782828283	0.782828283	0.777777778	0.777777778	0.777777778	0.777777778	0.777777778	0.777777778	0.777777778	0.777777778	0.772727273	0.772727273	0.772727273	0.772727273	0.777777778	0.772727273
0.803030303	0.803030303	0.797979798	0.803030303	0.803030303	0.803030303	0.797979798	0.803030303	0.803030303	0.797979798	0.797979798	0.803030303	0.797979798	0.797979798	0.797979798	0.792929293	0.797979798	0.797979798	0.792929293	0.792929293	0.792929293	0.792929293	0.792929293	0.792929293	0.787878788	0.787878788	0.792929293	0.792929293	0.787878788	0.787878788	0.787878788	0.782828283	0.782828283	0.787878788	0.787878788	0.782828283	0.782828283	0.782828283	0.782828283	0.777777778	0.782828283	0.782828283	0.782828283	0.777777778	0.777777778	0.777777778	0.777777778	0.777777778	0.772727273	0.772727273
0.803030303	0.803030303	0.803030303	0.803030303	0.803030303	0.803030303	0.797979798	0.803030303	0.803030303	0.803030303	0.797979798	0.803030303	0.803030303	0.797979798	0.797979798	0.797979798	0.797979798	0.797979798	0.797979798	0.797979798	0.792929293	0.797979798	0.797979798	0.792929293	0.792929293	0.792929293	0.787878788	0.792929293	0.792929293	0.792929293	0.787878788	0.787878788	0.787878788	0.787878788	0.787878788	0.787878788	0.787878788	0.787878788	0.782828283	0.782828283	0.782828283	0.782828283	0.782828283	0.782828283	0.782828283	0.782828283	0.782828283	0.777777778	0.777777778	0.777777778
0.803030303	0.803030303	0.803030303	0.803030303	0.803030303	0.803030303	0.803030303	0.803030303	0.803030303	0.803030303	0.803030303	0.797979798	0.803030303	0.803030303	0.797979798	0.797979798	0.803030303	0.803030303	0.797979798	0.797979798	0.797979798	0.792929293	0.797979798	0.797979798	0.797979798	0.792929293	0.792929293	0.792929293	0.792929293	0.792929293	0.792929293	0.792929293	0.787878788	0.787878788	0.787878788	0.792929293	0.787878788	0.787878788	0.787878788	0.787878788	0.787878788	0.782828283	0.782828283	0.782828283	0.787878788	0.787878788	0.782828283	0.782828283	0.782828283	0.782828283
0.803030303	0.803030303	0.803030303	0.808080808	0.803030303	0.803030303	0.803030303	0.808080808	0.803030303	0.803030303	0.803030303	0.797979798	0.803030303	0.803030303	0.803030303	0.797979798	0.797979798	0.803030303	0.803030303	0.797979798	0.797979798	0.797979798	0.803030303	0.797979798	0.797979798	0.797979798	0.797979798	0.792929293	0.792929293	0.797979798	0.797979798	0.792929293	0.792929293	0.792929293	0.792929293	0.787878788	0.792929293	0.792929293	0.792929293	0.787878788	0.787878788	0.787878788	0.787878788	0.787878788	0.787878788	0.787878788	0.787878788	0.787878788	0.787878788	0.787878788
0.803030303	0.803030303	0.808080808	0.808080808	0.803030303	0.803030303	0.803030303	0.808080808	0.803030303	0.803030303	0.803030303	0.803030303	0.808080808	0.803030303	0.803030303	0.803030303	0.797979798	0.803030303	0.803030303	0.803030303	0.797979798	0.797979798	0.797979798	0.803030303	0.803030303	0.797979798	0.797979798	0.797979798	0.797979798	0.792929293	0.797979798	0.797979798	0.797979798	0.792929293	0.792929293	0.792929293	0.792929293	0.797979798	0.792929293	0.792929293	0.792929293	0.792929293	0.792929293	0.787878788	0.787878788	0.787878788	0.787878788	0.792929293	0.792929293	0.787878788
0.808080808	0.803030303	0.808080808	0.808080808	0.808080808	0.803030303	0.803030303	0.808080808	0.808080808	0.803030303	0.803030303	0.803030303	0.808080808	0.808080808	0.803030303	0.803030303	0.803030303	0.808080808	0.803030303	0.803030303	0.803030303	0.803030303	0.797979798	0.797979798	0.803030303	0.803030303	0.797979798	0.797979798	0.797979798	0.797979798	0.797979798	0.797979798	0.797979798	0.797979798	0.797979798	0.797979798	0.792929293	0.792929293	0.792929293	0.797979798	0.797979798	0.792929293	0.792929293	0.792929293	0.792929293	0.792929293	0.792929293	0.787878788	0.787878788	0.792929293
0.808080808	0.808080808	0.808080808	0.808080808	0.808080808	0.808080808	0.808080808	0.808080808	0.808080808	0.808080808	0.803030303	0.803030303	0.808080808	0.808080808	0.808080808	0.803030303	0.803030303	0.803030303	0.808080808	0.803030303	0.803030303	0.803030303	0.803030303	0.803030303	0.803030303	0.803030303	0.803030303	0.803030303	0.803030303	0.797979798	0.797979798	0.797979798	0.803030303	0.803030303	0.797979798	0.797979798	0.797979798	0.797979798	0.797979798	0.792929293	0.792929293	0.797979798	0.797979798	0.797979798	0.797979798	0.792929293	0.792929293	0.792929293	0.792929293	0.792929293
0.808080808	0.813131313	0.808080808	0.808080808	0.808080808	0.808080808	0.813131313	0.808080808	0.808080808	0.808080808	0.808080808	0.803030303	0.808080808	0.808080808	0.808080808	0.808080808	0.803030303	0.803030303	0.808080808	0.808080808	0.808080808	0.803030303	0.803030303	0.803030303	0.803030303	0.808080808	0.803030303	0.803030303	0.803030303	0.803030303	0.803030303	0.797979798	0.797979798	0.803030303	0.803030303	0.803030303	0.803030303	0.797979798	0.797979798	0.797979798	0.797979798	0.797979798	0.803030303	0.797979798	0.797979798	0.797979798	0.797979798	0.797979798	0.797979798	0.797979798
0.808080808	0.813131313	0.808080808	0.808080808	0.808080808	0.808080808	0.813131313	0.808080808	0.808080808	0.808080808	0.808080808	0.808080808	0.808080808	0.808080808	0.808080808	0.808080808	0.808080808	0.808080808	0.803030303	0.808080808	0.808080808	0.808080808	0.808080808	0.803030303	0.803030303	0.803030303	0.808080808	0.808080808	0.803030303	0.803030303	0.803030303	0.803030303	0.803030303	0.803030303	0.803030303	0.803030303	0.803030303	0.803030303	0.803030303	0.803030303	0.797979798	0.797979798	0.797979798	0.797979798	0.803030303	0.803030303	0.803030303	0.797979798	0.797979798	0.797979798
0.813131313	0.813131313	0.813131313	0.808080808	0.808080808	0.808080808	0.813131313	0.813131313	0.808080808	0.808080808	0.808080808	0.808080808	0.813131313	0.813131313	0.808080808	0.808080808	0.808080808	0.808080808	0.808080808	0.808080808	0.808080808	0.808080808	0.808080808	0.808080808	0.808080808	0.803030303	0.803030303	0.808080808	0.808080808	0.808080808	0.808080808	0.803030303	0.803030303	0.803030303	0.803030303	0.803030303	0.808080808	0.803030303	0.803030303	0.803030303	0.803030303	0.803030303	0.803030303	0.803030303	0.797979798	0.797979798	0.803030303	0.803030303	0.803030303	0.803030303
0.813131313	0.813131313	0.813131313	0.808080808	0.808080808	0.808080808	0.813131313	0.813131313	0.813131313	0.808080808	0.808080808	0.808080808	0.813131313	0.813131313	0.813131313	0.808080808	0.808080808	0.808080808	0.808080808	0.808080808	0.813131313	0.808080808	0.808080808	0.808080808	0.808080808	0.808080808	0.808080808	0.803030303	0.808080808	0.808080808	0.808080808	0.808080808	0.808080808	0.803030303	0.803030303	0.803030303	0.803030303	0.808080808	0.808080808	0.808080808	0.803030303	0.803030303	0.803030303	0.803030303	0.803030303	0.803030303	0.803030303	0.803030303	0.803030303	0.803030303
0.813131313	0.813131313	0.813131313	0.813131313	0.808080808	0.808080808	0.813131313	0.813131313	0.813131313	0.813131313	0.808080808	0.808080808	0.808080808	0.813131313	0.813131313	0.813131313	0.813131313	0.808080808	0.808080808	0.808080808	0.813131313	0.813131313	0.813131313	0.808080808	0.808080808	0.808080808	0.808080808	0.808080808	0.808080808	0.808080808	0.808080808	0.808080808	0.808080808	0.808080808	0.808080808	0.808080808	0.808080808	0.803030303	0.803030303	0.808080808	0.808080808	0.808080808	0.808080808	0.808080808	0.808080808	0.803030303	0.803030303	0.803030303	0.803030303	0.803030303
0.813131313	0.813131313	0.813131313	0.813131313	0.813131313	0.813131313	0.813131313	0.813131313	0.813131313	0.813131313	0.813131313	0.813131313	0.808080808	0.813131313	0.813131313	0.813131313	0.813131313	0.813131313	0.808080808	0.808080808	0.808080808	0.813131313	0.813131313	0.813131313	0.813131313	0.808080808	0.808080808	0.808080808	0.808080808	0.808080808	0.813131313	0.813131313	0.808080808	0.808080808	0.808080808	0.808080808	0.808080808	0.808080808	0.808080808	0.808080808	0.803030303	0.808080808	0.808080808	0.808080808	0.808080808	0.808080808	0.808080808	0.808080808	0.808080808	0.808080808
0.813131313	0.813131313	0.813131313	0.813131313	0.813131313	0.818181818	0.813131313	0.813131313	0.813131313	0.813131313	0.813131313	0.813131313	0.813131313	0.813131313	0.813131313	0.813131313	0.813131313	0.813131313	0.813131313	0.813131313	0.808080808	0.808080808	0.813131313	0.813131313	0.813131313	0.813131313	0.813131313	0.813131313	0.808080808	0.808080808	0.808080808	0.813131313	0.813131313	0.813131313	0.813131313	0.813131313	0.808080808	0.808080808	0.808080808	0.808080808	0.808080808	0.808080808	0.808080808	0.813131313	0.813131313	0.808080808	0.808080808	0.808080808	0.808080808	0.808080808
0.813131313	0.813131313	0.813131313	0.813131313	0.813131313	0.818181818	0.818181818	0.813131313	0.813131313	0.813131313	0.813131313	0.813131313	0.813131313	0.818181818	0.813131313	0.813131313	0.813131313	0.813131313	0.813131313	0.813131313	0.813131313	0.813131313	0.813131313	0.813131313	0.813131313	0.813131313	0.813131313	0.813131313	0.813131313	0.813131313	0.808080808	0.808080808	0.808080808	0.813131313	0.813131313	0.813131313	0.813131313	0.813131313	0.813131313	0.813131313	0.808080808	0.808080808	0.808080808	0.808080808	0.808080808	0.808080808	0.813131313	0.813131313	0.813131313	0.813131313
0.813131313	0.813131313	0.813131313	0.813131313	0.818181818	0.818181818	0.818181818	0.818181818	0.813131313	0.813131313	0.813131313	0.813131313	0.813131313	0.818181818	0.818181818	0.818181818	0.813131313	0.813131313	0.813131313	0.813131313	0.813131313	0.813131313	0.813131313	0.818181818	0.818181818	0.813131313	0.813131313	0.813131313	0.813131313	0.813131313	0.813131313	0.813131313	0.813131313	0.813131313	0.808080808	0.813131313	0.813131313	0.813131313	0.813131313	0.813131313	0.813131313	0.813131313	0.813131313	0.813131313	0.808080808	0.808080808	0.808080808	0.808080808	0.808080808	0.813131313
0.813131313	0.813131313	0.813131313	0.813131313	0.818181818	0.818181818	0.818181818	0.818181818	0.818181818	0.813131313	0.813131313	0.813131313	0.813131313	0.813131313	0.818181818	0.818181818	0.818181818	0.818181818	0.813131313	0.813131313	0.813131313	0.813131313	0.813131313	0.813131313	0.818181818	0.818181818	0.818181818	0.813131313	0.813131313	0.813131313	0.813131313	0.813131313	0.813131313	0.813131313	0.813131313	0.813131313	0.813131313	0.818181818	0.813131313	0.813131313	0.813131313	0.813131313	0.813131313	0.813131313	0.813131313	0.813131313	0.813131313	0.813131313	0.813131313	0.813131313
0.813131313	0.813131313	0.813131313	0.813131313	0.818181818	0.818181818	0.818181818	0.818181818	0.818181818	0.818181818	0.813131313	0.813131313	0.813131313	0.813131313	0.818181818	0.818181818	0.818181818	0.818181818	0.818181818	0.818181818	0.813131313	0.813131313	0.813131313	0.813131313	0.813131313	0.813131313	0.818181818	0.818181818	0.818181818	0.818181818	0.818181818	0.813131313	0.813131313	0.813131313	0.813131313	0.813131313	0.813131313	0.813131313	0.813131313	0.818181818	0.818181818	0.818181818	0.818181818	0.813131313	0.813131313	0.813131313	0.813131313	0.813131313	0.813131313	0.813131313
0.818181818	0.813131313	0.813131313	0.818181818	0.818181818	0.818181818	0.818181818	0.818181818	0.818181818	0.818181818	0.818181818	0.818181818	0.813131313	0.813131313	0.818181818	0.818181818	0.818181818	0.818181818	0.818181818	0.818181818	0.818181818	0.818181818	0.818181818	0.813131313	0.813131313	0.813131313	0.813131313	0.818181818	0.818181818	0.818181818	0.818181818	0.818181818	0.818181818	0.818181818	0.818181818	0.813131313	0.813131313	0.813131313	0.813131313	0.813131313	0.813131313	0.813131313	0.818181818	0.818181818	0.818181818	0.818181818	0.818181818	0.818181818	0.818181818	0.818181818
0.818181818	0.818181818	0.813131313	0.818181818	0.818181818	0.818181818	0.818181818	0.818181818	0.818181818	0.818181818	0.818181818	0.818181818	0.818181818	0.818181818	0.813131313	0.818181818	0.818181818	0.818181818	0.818181818	0.818181818	0.818181818	0.818181818	0.818181818	0.818181818	0.818181818	0.818181818	0.813131313	0.813131313	0.813131313	0.818181818	0.818181818	0.818181818	0.818181818	0.818181818	0.818181818	0.818181818	0.818181818	0.818181818	0.818181818	0.818181818	0.813131313	0.813131313	0.813131313	0.813131313	0.813131313	0.818181818	0.818181818	0.818181818	0.818181818	0.818181818
0.818181818	0.818181818	0.823232323	0.818181818	0.818181818	0.818181818	0.818181818	0.818181818	0.818181818	0.818181818	0.818181818	0.818181818	0.818181818	0.818181818	0.818181818	0.823232323	0.818181818	0.818181818	0.818181818	0.818181818	0.818181818	0.818181818	0.818181818	0.818181818	0.818181818	0.818181818	0.818181818	0.818181818	0.818181818	0.818181818	0.813131313	0.818181818	0.818181818	0.818181818	0.818181818	0.818181818	0.818181818	0.818181818	0.818181818	0.818181818	0.818181818	0.818181818	0.818181818	0.818181818	0.818181818	0.818181818	0.818181818	0.813131313	0.813131313	0.818181818
0.818181818	0.823232323	0.823232323	0.823232323	0.818181818	0.818181818	0.818181818	0.818181818	0.818181818	0.818181818	0.818181818	0.818181818	0.818181818	0.818181818	0.818181818	0.818181818	0.823232323	0.823232323	0.823232323	0.818181818	0.818181818	0.818181818	0.818181818	0.818181818	0.818181818	0.818181818	0.818181818	0.818181818	0.818181818	0.818181818	0.818181818	0.818181818	0.818181818	0.823232323	0.823232323	0.818181818	0.818181818	0.818181818	0.818181818	0.818181818	0.818181818	0.818181818	0.818181818	0.818181818	0.818181818	0.818181818	0.818181818	0.818181818	0.818181818	0.818181818
0.823232323	0.823232323	0.823232323	0.823232323	0.823232323	0.823232323	0.818181818	0.818181818	0.818181818	0.818181818	0.818181818	0.818181818	0.818181818	0.818181818	0.818181818	0.818181818	0.818181818	0.823232323	0.823232323	0.823232323	0.823232323	0.823232323	0.818181818	0.818181818	0.818181818	0.818181818	0.818181818	0.818181818	0.818181818	0.818181818	0.818181818	0.818181818	0.818181818	0.818181818	0.818181818	0.818181818	0.823232323	0.823232323	0.823232323	0.823232323	0.823232323	0.823232323	0.818181818	0.818181818	0.818181818	0.818181818	0.818181818	0.818181818	0.818181818	0.818181818
0.823232323	0.823232323	0.823232323	0.823232323	0.823232323	0.823232323	0.823232323	0.818181818	0.818181818	0.818181818	0.818181818	0.818181818	0.818181818	0.818181818	0.818181818	0.818181818	0.818181818	0.818181818	0.823232323	0.823232323	0.823232323	0.823232323	0.823232323	0.823232323	0.823232323	0.823232323	0.823232323	0.818181818	0.818181818	0.818181818	0.818181818	0.818181818	0.818181818	0.818181818	0.818181818	0.818181818	0.818181818	0.818181818	0.818181818	0.818181818	0.823232323	0.823232323	0.823232323	0.823232323	0.823232323	0.823232323	0.823232323	0.823232323	0.823232323	0.823232323
0.823232323	0.823232323	0.823232323	0.823232323	0.823232323	0.823232323	0.823232323	0.823232323	0.823232323	0.823232323	0.818181818	0.818181818	0.818181818	0.818181818	0.818181818	0.818181818	0.818181818	0.818181818	0.818181818	0.823232323	0.823232323	0.823232323	0.823232323	0.823232323	0.823232323	0.823232323	0.823232323	0.823232323	0.823232323	0.823232323	0.823232323	0.823232323	0.823232323	0.818181818	0.818181818	0.818181818	0.818181818	0.818181818	0.818181818	0.818181818	0.818181818	0.818181818	0.818181818	0.818181818	0.818181818	0.823232323	0.823232323	0.823232323	0.823232323	0.823232323
0.823232323	0.823232323	0.823232323	0.823232323	0.823232323	0.823232323	0.823232323	0.823232323	0.823232323	0.823232323	0.823232323	0.823232323	0.823232323	0.818181818	0.818181818	0.818181818	0.818181818	0.818181818	0.818181818	0.818181818	0.818181818	0.823232323	0.823232323	0.823232323	0.823232323	0.823232323	0.823232323	0.823232323	0.823232323	0.823232323	0.823232323	0.823232323	0.823232323	0.823232323	0.823232323	0.823232323	0.823232323	0.823232323	0.823232323	0.823232323	0.823232323	0.823232323	0.818181818	0.818181818	0.818181818	0.818181818	0.818181818	0.818181818	0.818181818	0.818181818
0.823232323	0.823232323	0.823232323	0.823232323	0.823232323	0.823232323	0.823232323	0.823232323	0.823232323	0.823232323	0.823232323	0.823232323	0.823232323	0.823232323	0.823232323	0.823232323	0.823232323	0.818181818	0.818181818	0.818181818	0.818181818	0.818181818	0.818181818	0.818181818	0.823232323	0.823232323	0.823232323	0.823232323	0.823232323	0.823232323	0.823232323	0.823232323	0.823232323	0.823232323	0.823232323	0.823232323	0.823232323	0.823232323	0.823232323	0.823232323	0.823232323	0.823232323	0.823232323	0.823232323	0.823232323	0.823232323	0.823232323	0.823232323	0.823232323	0.823232323
0.823232323	0.823232323	0.823232323	0.823232323	0.823232323	0.823232323	0.823232323	0.823232323	0.823232323	0.823232323	0.823232323	0.823232323	0.823232323	0.823232323	0.823232323	0.823232323	0.823232323	0.823232323	0.823232323	0.823232323	0.823232323	0.823232323	0.823232323	0.823232323	0.823232323	0.818181818	0.818181818	0.818181818	0.823232323	0.823232323	0.823232323	0.823232323	0.823232323	0.823232323	0.823232323	0.823232323	0.823232323	0.823232323	0.823232323	0.823232323	0.823232323	0.823232323	0.823232323	0.823232323	0.823232323	0.823232323	0.823232323	0.823232323	0.823232323	0.823232323
0.823232323	0.823232323	0.823232323	0.823232323	0.823232323	0.823232323	0.823232323	0.823232323	0.823232323	0.823232323	0.823232323	0.823232323	0.823232323	0.823232323	0.823232323	0.823232323	0.823232323	0.823232323	0.823232323	0.823232323	0.823232323	0.823232323	0.823232323	0.823232323	0.823232323	0.823232323	0.823232323	0.823232323	0.823232323	0.823232323	0.823232323	0.823232323	0.823232323	0.823232323	0.828282828	0.828282828	0.828282828	0.828282828	0.823232323	0.823232323	0.823232323	0.823232323	0.823232323	0.823232323	0.823232323	0.823232323	0.823232323	0.823232323	0.823232323	0.823232323
0.823232323	0.823232323	0.823232323	0.823232323	0.823232323	0.823232323	0.823232323	0.823232323	0.823232323	0.823232323	0.823232323	0.823232323	0.823232323	0.823232323	0.823232323	0.823232323	0.823232323	0.823232323	0.823232323	0.823232323	0.823232323	0.823232323	0.823232323	0.823232323	0.823232323	0.823232323	0.823232323	0.823232323	0.823232323	0.823232323	0.823232323	0.823232323	0.823232323	0.823232323	0.823232323	0.823232323	0.823232323	0.823232323	0.823232323	0.823232323	0.823232323	0.823232323	0.823232323	0.823232323	0.823232323	0.823232323	0.823232323	0.823232323	0.823232323	0.823232323
0.823232323	0.823232323	0.823232323	0.823232323	0.823232323	0.823232323	0.823232323	0.823232323	0.823232323	0.823232323	0.823232323	0.823232323	0.823232323	0.823232323	0.823232323	0.823232323	0.823232323	0.823232323	0.823232323	0.823232323	0.823232323	0.823232323	0.823232323	0.823232323	0.823232323	0.823232323	0.823232323	0.823232323	0.823232323	0.823232323	0.823232323	0.823232323	0.823232323	0.823232323	0.823232323	0.823232323	0.823232323	0.823232323	0.823232323	0.823232323	0.823232323	0.823232323	0.823232323	0.823232323	0.823232323	0.823232323	0.823232323	0.823232323	0.823232323	0.823232323
[truncated: 310 more columns]
