# Supplementary material for: Multi-orbit lunar GNSS constellation design with distant retrograde orbit and Halo orbit combination
Source: Sci Rep. 2023 Jun 22;13:10158. doi: 10.1038/s41598-023-37348-x (PMC10287729; doi:10.1038/s41598-023-37348-x)
Supplement: Supplementary file 1 — Supplementary Information. [file 41598_2023_37348_MOESM1_ESM.zip › supplement materials of the manuscript/Figure 5/L2 North Family Halo orbit/SVOP/11.733.csv]

0.167487685	0.167487685	0.167487685	0.167487685	0.167487685	0.167487685	0.167487685	0.167487685	0.167487685	0.167487685	0.167487685	0.167487685	0.167487685	0.167487685	0.167487685	0.167487685	0.167487685	0.167487685	0.167487685	0.167487685	0.167487685	0.167487685	0.167487685	0.167487685	0.167487685	0.167487685	0.167487685	0.167487685	0.167487685	0.167487685	0.167487685	0.167487685	0.167487685	0.167487685	0.167487685	0.167487685	0.167487685	0.167487685	0.167487685	0.167487685	0.167487685	0.167487685	0.167487685	0.167487685	0.167487685	0.167487685	0.167487685	0.167487685	0.167487685	0.167487685
0.167487685	0.167487685	0.167487685	0.167487685	0.167487685	0.167487685	0.167487685	0.167487685	0.167487685	0.162561576	0.162561576	0.162561576	0.162561576	0.162561576	0.162561576	0.162561576	0.162561576	0.162561576	0.162561576	0.162561576	0.162561576	0.162561576	0.162561576	0.162561576	0.162561576	0.162561576	0.162561576	0.162561576	0.162561576	0.162561576	0.162561576	0.162561576	0.162561576	0.162561576	0.162561576	0.162561576	0.162561576	0.162561576	0.162561576	0.162561576	0.162561576	0.162561576	0.162561576	0.162561576	0.162561576	0.162561576	0.162561576	0.162561576	0.162561576	0.162561576
0.162561576	0.162561576	0.162561576	0.162561576	0.162561576	0.162561576	0.162561576	0.162561576	0.162561576	0.162561576	0.162561576	0.162561576	0.162561576	0.162561576	0.162561576	0.162561576	0.162561576	0.162561576	0.162561576	0.162561576	0.162561576	0.162561576	0.162561576	0.162561576	0.162561576	0.162561576	0.162561576	0.162561576	0.162561576	0.162561576	0.162561576	0.162561576	0.162561576	0.162561576	0.162561576	0.162561576	0.162561576	0.162561576	0.162561576	0.162561576	0.167487685	0.167487685	0.167487685	0.167487685	0.167487685	0.167487685	0.167487685	0.167487685	0.167487685	0.167487685
0.162561576	0.162561576	0.162561576	0.162561576	0.162561576	0.162561576	0.162561576	0.162561576	0.162561576	0.162561576	0.162561576	0.162561576	0.162561576	0.162561576	0.162561576	0.162561576	0.162561576	0.162561576	0.162561576	0.162561576	0.162561576	0.162561576	0.162561576	0.162561576	0.162561576	0.162561576	0.162561576	0.162561576	0.162561576	0.167487685	0.167487685	0.167487685	0.167487685	0.167487685	0.167487685	0.167487685	0.167487685	0.167487685	0.167487685	0.167487685	0.167487685	0.167487685	0.167487685	0.167487685	0.167487685	0.167487685	0.167487685	0.167487685	0.167487685	0.167487685
0.162561576	0.162561576	0.162561576	0.162561576	0.162561576	0.162561576	0.162561576	0.162561576	0.162561576	0.162561576	0.162561576	0.162561576	0.162561576	0.162561576	0.162561576	0.162561576	0.162561576	0.162561576	0.162561576	0.162561576	0.162561576	0.162561576	0.162561576	0.162561576	0.167487685	0.167487685	0.167487685	0.167487685	0.167487685	0.167487685	0.167487685	0.167487685	0.167487685	0.167487685	0.167487685	0.167487685	0.167487685	0.167487685	0.167487685	0.167487685	0.167487685	0.167487685	0.162561576	0.162561576	0.162561576	0.162561576	0.162561576	0.162561576	0.162561576	0.162561576
0.162561576	0.162561576	0.162561576	0.162561576	0.162561576	0.162561576	0.162561576	0.162561576	0.162561576	0.162561576	0.162561576	0.162561576	0.162561576	0.162561576	0.162561576	0.162561576	0.162561576	0.162561576	0.162561576	0.162561576	0.162561576	0.167487685	0.167487685	0.167487685	0.167487685	0.167487685	0.167487685	0.167487685	0.167487685	0.167487685	0.162561576	0.162561576	0.162561576	0.162561576	0.162561576	0.162561576	0.162561576	0.162561576	0.162561576	0.162561576	0.162561576	0.162561576	0.162561576	0.162561576	0.162561576	0.162561576	0.162561576	0.162561576	0.162561576	0.162561576
0.162561576	0.162561576	0.162561576	0.162561576	0.162561576	0.162561576	0.162561576	0.162561576	0.162561576	0.162561576	0.162561576	0.162561576	0.162561576	0.162561576	0.162561576	0.162561576	0.162561576	0.162561576	0.162561576	0.167487685	0.167487685	0.167487685	0.167487685	0.162561576	0.162561576	0.162561576	0.162561576	0.162561576	0.162561576	0.162561576	0.162561576	0.162561576	0.162561576	0.162561576	0.162561576	0.162561576	0.162561576	0.162561576	0.162561576	0.162561576	0.162561576	0.162561576	0.162561576	0.162561576	0.162561576	0.162561576	0.167487685	0.167487685	0.167487685	0.167487685
0.162561576	0.162561576	0.162561576	0.162561576	0.162561576	0.162561576	0.162561576	0.162561576	0.162561576	0.162561576	0.162561576	0.162561576	0.162561576	0.162561576	0.162561576	0.162561576	0.162561576	0.162561576	0.162561576	0.162561576	0.162561576	0.162561576	0.162561576	0.162561576	0.162561576	0.162561576	0.162561576	0.162561576	0.162561576	0.162561576	0.162561576	0.162561576	0.162561576	0.162561576	0.162561576	0.162561576	0.162561576	0.162561576	0.162561576	0.162561576	0.167487685	0.167487685	0.167487685	0.167487685	0.167487685	0.167487685	0.167487685	0.167487685	0.167487685	0.167487685
0.162561576	0.162561576	0.162561576	0.162561576	0.162561576	0.162561576	0.162561576	0.162561576	0.162561576	0.162561576	0.162561576	0.162561576	0.162561576	0.162561576	0.157635468	0.157635468	0.157635468	0.162561576	0.162561576	0.162561576	0.162561576	0.162561576	0.162561576	0.162561576	0.162561576	0.162561576	0.162561576	0.162561576	0.162561576	0.162561576	0.162561576	0.162561576	0.162561576	0.162561576	0.162561576	0.162561576	0.167487685	0.167487685	0.167487685	0.167487685	0.167487685	0.162561576	0.162561576	0.162561576	0.162561576	0.162561576	0.162561576	0.162561576	0.162561576	0.162561576
0.162561576	0.162561576	0.162561576	0.162561576	0.162561576	0.162561576	0.162561576	0.162561576	0.162561576	0.162561576	0.162561576	0.162561576	0.157635468	0.157635468	0.157635468	0.157635468	0.162561576	0.162561576	0.162561576	0.162561576	0.162561576	0.162561576	0.162561576	0.162561576	0.162561576	0.162561576	0.162561576	0.162561576	0.162561576	0.162561576	0.162561576	0.162561576	0.162561576	0.167487685	0.162561576	0.162561576	0.162561576	0.162561576	0.162561576	0.162561576	0.162561576	0.162561576	0.162561576	0.162561576	0.162561576	0.162561576	0.162561576	0.162561576	0.162561576	0.162561576
0.162561576	0.162561576	0.162561576	0.162561576	0.162561576	0.162561576	0.162561576	0.162561576	0.162561576	0.157635468	0.157635468	0.157635468	0.157635468	0.157635468	0.157635468	0.162561576	0.162561576	0.162561576	0.162561576	0.162561576	0.162561576	0.162561576	0.162561576	0.162561576	0.162561576	0.162561576	0.162561576	0.162561576	0.162561576	0.157635468	0.157635468	0.162561576	0.162561576	0.162561576	0.162561576	0.162561576	0.162561576	0.162561576	0.162561576	0.162561576	0.162561576	0.162561576	0.162561576	0.162561576	0.162561576	0.162561576	0.167487685	0.167487685	0.167487685	0.167487685
0.157635468	0.162561576	0.162561576	0.162561576	0.162561576	0.162561576	0.162561576	0.162561576	0.157635468	0.157635468	0.157635468	0.157635468	0.157635468	0.157635468	0.157635468	0.162561576	0.162561576	0.162561576	0.162561576	0.162561576	0.162561576	0.162561576	0.162561576	0.162561576	0.162561576	0.157635468	0.157635468	0.157635468	0.157635468	0.162561576	0.162561576	0.162561576	0.162561576	0.162561576	0.162561576	0.162561576	0.162561576	0.162561576	0.162561576	0.162561576	0.162561576	0.162561576	0.162561576	0.167487685	0.167487685	0.167487685	0.167487685	0.167487685	0.167487685	0.162561576
0.157635468	0.162561576	0.162561576	0.162561576	0.162561576	0.162561576	0.157635468	0.157635468	0.157635468	0.157635468	0.157635468	0.157635468	0.157635468	0.157635468	0.157635468	0.162561576	0.162561576	0.162561576	0.162561576	0.162561576	0.162561576	0.162561576	0.157635468	0.157635468	0.157635468	0.157635468	0.157635468	0.162561576	0.162561576	0.162561576	0.162561576	0.162561576	0.162561576	0.162561576	0.162561576	0.162561576	0.162561576	0.162561576	0.162561576	0.162561576	0.167487685	0.167487685	0.162561576	0.162561576	0.162561576	0.162561576	0.162561576	0.162561576	0.162561576	0.162561576
0.157635468	0.157635468	0.162561576	0.162561576	0.162561576	0.157635468	0.157635468	0.157635468	0.157635468	0.157635468	0.157635468	0.157635468	0.157635468	0.157635468	0.162561576	0.162561576	0.162561576	0.162561576	0.162561576	0.157635468	0.157635468	0.157635468	0.157635468	0.157635468	0.157635468	0.157635468	0.162561576	0.162561576	0.162561576	0.162561576	0.162561576	0.162561576	0.162561576	0.162561576	0.162561576	0.162561576	0.162561576	0.162561576	0.162561576	0.162561576	0.162561576	0.162561576	0.162561576	0.162561576	0.162561576	0.162561576	0.162561576	0.162561576	0.162561576	0.167487685
0.157635468	0.157635468	0.157635468	0.162561576	0.157635468	0.157635468	0.157635468	0.157635468	0.157635468	0.157635468	0.157635468	0.157635468	0.157635468	0.157635468	0.162561576	0.162561576	0.162561576	0.157635468	0.157635468	0.157635468	0.157635468	0.157635468	0.157635468	0.157635468	0.157635468	0.162561576	0.162561576	0.162561576	0.162561576	0.162561576	0.162561576	0.162561576	0.162561576	0.157635468	0.157635468	0.162561576	0.162561576	0.162561576	0.162561576	0.162561576	0.162561576	0.162561576	0.162561576	0.162561576	0.162561576	0.162561576	0.167487685	0.167487685	0.167487685	0.167487685
0.157635468	0.157635468	0.157635468	0.157635468	0.157635468	0.157635468	0.157635468	0.157635468	0.157635468	0.157635468	0.157635468	0.157635468	0.157635468	0.157635468	0.162561576	0.157635468	0.157635468	0.157635468	0.157635468	0.157635468	0.157635468	0.157635468	0.157635468	0.157635468	0.162561576	0.162561576	0.162561576	0.162561576	0.162561576	0.162561576	0.157635468	0.157635468	0.157635468	0.162561576	0.162561576	0.162561576	0.162561576	0.162561576	0.162561576	0.162561576	0.162561576	0.162561576	0.162561576	0.167487685	0.167487685	0.167487685	0.167487685	0.167487685	0.167487685	0.167487685
0.157635468	0.157635468	0.15270936	0.15270936	0.157635468	0.157635468	0.157635468	0.157635468	0.157635468	0.157635468	0.157635468	0.157635468	0.157635468	0.162561576	0.157635468	0.157635468	0.157635468	0.157635468	0.157635468	0.157635468	0.157635468	0.157635468	0.157635468	0.162561576	0.162561576	0.162561576	0.162561576	0.157635468	0.157635468	0.157635468	0.157635468	0.157635468	0.162561576	0.162561576	0.162561576	0.162561576	0.162561576	0.162561576	0.162561576	0.162561576	0.162561576	0.167487685	0.167487685	0.167487685	0.162561576	0.162561576	0.162561576	0.162561576	0.162561576	0.162561576
0.157635468	0.157635468	0.15270936	0.15270936	0.157635468	0.157635468	0.157635468	0.157635468	0.157635468	0.157635468	0.157635468	0.157635468	0.15270936	0.157635468	0.157635468	0.157635468	0.157635468	0.157635468	0.157635468	0.157635468	0.157635468	0.157635468	0.162561576	0.162561576	0.157635468	0.157635468	0.157635468	0.157635468	0.157635468	0.157635468	0.162561576	0.162561576	0.162561576	0.162561576	0.162561576	0.162561576	0.162561576	0.162561576	0.162561576	0.167487685	0.162561576	0.162561576	0.162561576	0.162561576	0.162561576	0.162561576	0.162561576	0.162561576	0.167487685	0.167487685
0.157635468	0.15270936	0.15270936	0.15270936	0.157635468	0.157635468	0.157635468	0.157635468	0.157635468	0.157635468	0.157635468	0.15270936	0.15270936	0.157635468	0.157635468	0.157635468	0.157635468	0.157635468	0.157635468	0.157635468	0.157635468	0.162561576	0.157635468	0.157635468	0.157635468	0.157635468	0.157635468	0.157635468	0.157635468	0.162561576	0.162561576	0.162561576	0.162561576	0.162561576	0.162561576	0.162561576	0.157635468	0.162561576	0.162561576	0.162561576	0.162561576	0.162561576	0.162561576	0.162561576	0.162561576	0.167487685	0.167487685	0.167487685	0.167487685	0.167487685
0.15270936	0.15270936	0.15270936	0.15270936	0.15270936	0.157635468	0.157635468	0.157635468	0.157635468	0.157635468	0.15270936	0.15270936	0.15270936	0.157635468	0.157635468	0.157635468	0.157635468	0.157635468	0.157635468	0.157635468	0.15270936	0.157635468	0.157635468	0.157635468	0.157635468	0.157635468	0.157635468	0.157635468	0.162561576	0.162561576	0.162561576	0.162561576	0.162561576	0.157635468	0.157635468	0.157635468	0.162561576	0.162561576	0.162561576	0.162561576	0.162561576	0.162561576	0.162561576	0.167487685	0.167487685	0.167487685	0.167487685	0.167487685	0.167487685	0.167487685
0.15270936	0.15270936	0.15270936	0.15270936	0.15270936	0.157635468	0.157635468	0.157635468	0.157635468	0.15270936	0.15270936	0.15270936	0.15270936	0.157635468	0.157635468	0.157635468	0.157635468	0.157635468	0.157635468	0.15270936	0.157635468	0.157635468	0.157635468	0.157635468	0.157635468	0.157635468	0.157635468	0.162561576	0.162561576	0.162561576	0.162561576	0.157635468	0.157635468	0.157635468	0.162561576	0.162561576	0.162561576	0.162561576	0.162561576	0.162561576	0.162561576	0.167487685	0.167487685	0.167487685	0.167487685	0.167487685	0.162561576	0.162561576	0.162561576	0.167487685
0.15270936	0.15270936	0.15270936	0.15270936	0.15270936	0.157635468	0.157635468	0.157635468	0.15270936	0.15270936	0.15270936	0.15270936	0.15270936	0.157635468	0.157635468	0.157635468	0.157635468	0.15270936	0.15270936	0.15270936	0.157635468	0.157635468	0.157635468	0.157635468	0.157635468	0.157635468	0.162561576	0.162561576	0.157635468	0.157635468	0.157635468	0.157635468	0.157635468	0.162561576	0.162561576	0.162561576	0.162561576	0.162561576	0.162561576	0.162561576	0.167487685	0.167487685	0.162561576	0.162561576	0.162561576	0.162561576	0.167487685	0.167487685	0.167487685	0.167487685
0.15270936	0.15270936	0.15270936	0.15270936	0.15270936	0.15270936	0.157635468	0.15270936	0.15270936	0.15270936	0.15270936	0.15270936	0.15270936	0.157635468	0.157635468	0.157635468	0.15270936	0.15270936	0.15270936	0.157635468	0.157635468	0.157635468	0.157635468	0.157635468	0.157635468	0.157635468	0.157635468	0.157635468	0.157635468	0.157635468	0.157635468	0.157635468	0.162561576	0.162561576	0.162561576	0.162561576	0.162561576	0.162561576	0.167487685	0.162561576	0.162561576	0.162561576	0.162561576	0.162561576	0.162561576	0.167487685	0.167487685	0.167487685	0.167487685	0.167487685
0.15270936	0.15270936	0.15270936	0.15270936	0.15270936	0.15270936	0.15270936	0.15270936	0.15270936	0.15270936	0.15270936	0.15270936	0.157635468	0.157635468	0.157635468	0.15270936	0.15270936	0.15270936	0.15270936	0.157635468	0.157635468	0.157635468	0.157635468	0.157635468	0.15270936	0.157635468	0.157635468	0.157635468	0.157635468	0.157635468	0.157635468	0.162561576	0.162561576	0.162561576	0.162561576	0.162561576	0.157635468	0.162561576	0.162561576	0.162561576	0.162561576	0.162561576	0.162561576	0.167487685	0.167487685	0.167487685	0.167487685	0.167487685	0.167487685	0.172413793
0.15270936	0.15270936	0.15270936	0.15270936	0.15270936	0.147783251	0.15270936	0.15270936	0.15270936	0.15270936	0.15270936	0.15270936	0.157635468	0.15270936	0.15270936	0.15270936	0.15270936	0.15270936	0.157635468	0.157635468	0.157635468	0.157635468	0.157635468	0.15270936	0.157635468	0.157635468	0.157635468	0.157635468	0.157635468	0.157635468	0.162561576	0.162561576	0.162561576	0.162561576	0.157635468	0.157635468	0.162561576	0.162561576	0.162561576	0.162561576	0.162561576	0.167487685	0.167487685	0.167487685	0.167487685	0.167487685	0.167487685	0.172413793	0.172413793	0.167487685
0.15270936	0.15270936	0.15270936	0.15270936	0.15270936	0.147783251	0.15270936	0.15270936	0.15270936	0.15270936	0.15270936	0.15270936	0.15270936	0.15270936	0.15270936	0.15270936	0.15270936	0.15270936	0.157635468	0.157635468	0.157635468	0.15270936	0.15270936	0.15270936	0.157635468	0.157635468	0.157635468	0.157635468	0.157635468	0.162561576	0.162561576	0.157635468	0.157635468	0.157635468	0.162561576	0.162561576	0.162561576	0.162561576	0.162561576	0.162561576	0.167487685	0.167487685	0.167487685	0.167487685	0.167487685	0.167487685	0.167487685	0.167487685	0.167487685	0.167487685
0.15270936	0.15270936	0.15270936	0.15270936	0.147783251	0.147783251	0.15270936	0.15270936	0.15270936	0.15270936	0.15270936	0.147783251	0.15270936	0.15270936	0.15270936	0.15270936	0.15270936	0.15270936	0.157635468	0.157635468	0.15270936	0.15270936	0.15270936	0.157635468	0.157635468	0.157635468	0.157635468	0.157635468	0.162561576	0.157635468	0.157635468	0.157635468	0.157635468	0.162561576	0.162561576	0.162561576	0.162561576	0.162561576	0.162561576	0.167487685	0.167487685	0.167487685	0.162561576	0.162561576	0.167487685	0.167487685	0.167487685	0.167487685	0.167487685	0.172413793
0.147783251	0.15270936	0.15270936	0.15270936	0.147783251	0.147783251	0.147783251	0.15270936	0.15270936	0.15270936	0.15270936	0.147783251	0.15270936	0.15270936	0.15270936	0.15270936	0.15270936	0.157635468	0.15270936	0.15270936	0.15270936	0.15270936	0.15270936	0.157635468	0.157635468	0.157635468	0.157635468	0.157635468	0.157635468	0.157635468	0.157635468	0.157635468	0.157635468	0.162561576	0.162561576	0.162561576	0.162561576	0.167487685	0.167487685	0.162561576	0.162561576	0.162561576	0.167487685	0.167487685	0.167487685	0.167487685	0.167487685	0.172413793	0.172413793	0.172413793
0.147783251	0.15270936	0.15270936	0.147783251	0.147783251	0.147783251	0.147783251	0.15270936	0.15270936	0.15270936	0.147783251	0.147783251	0.15270936	0.15270936	0.15270936	0.15270936	0.15270936	0.15270936	0.15270936	0.15270936	0.15270936	0.15270936	0.157635468	0.157635468	0.157635468	0.157635468	0.15270936	0.157635468	0.157635468	0.157635468	0.157635468	0.157635468	0.162561576	0.162561576	0.162561576	0.162561576	0.167487685	0.162561576	0.162561576	0.162561576	0.162561576	0.167487685	0.167487685	0.167487685	0.167487685	0.167487685	0.172413793	0.172413793	0.172413793	0.172413793
0.147783251	0.15270936	0.15270936	0.147783251	0.147783251	0.147783251	0.147783251	0.15270936	0.15270936	0.147783251	0.147783251	0.147783251	0.15270936	0.15270936	0.15270936	0.15270936	0.147783251	0.15270936	0.15270936	0.15270936	0.15270936	0.15270936	0.157635468	0.157635468	0.15270936	0.15270936	0.157635468	0.157635468	0.157635468	0.157635468	0.157635468	0.162561576	0.162561576	0.162561576	0.157635468	0.162561576	0.162561576	0.162561576	0.162561576	0.162561576	0.167487685	0.167487685	0.167487685	0.167487685	0.172413793	0.172413793	0.172413793	0.172413793	0.167487685	0.172413793
0.147783251	0.147783251	0.147783251	0.147783251	0.147783251	0.147783251	0.147783251	0.15270936	0.147783251	0.147783251	0.147783251	0.147783251	0.15270936	0.15270936	0.15270936	0.147783251	0.147783251	0.15270936	0.15270936	0.15270936	0.15270936	0.157635468	0.157635468	0.15270936	0.15270936	0.15270936	0.157635468	0.157635468	0.157635468	0.157635468	0.162561576	0.162561576	0.157635468	0.157635468	0.162561576	0.162561576	0.162561576	0.162561576	0.162561576	0.167487685	0.167487685	0.167487685	0.167487685	0.172413793	0.172413793	0.167487685	0.167487685	0.172413793	0.172413793	0.172413793
0.147783251	0.147783251	0.147783251	0.147783251	0.147783251	0.147783251	0.147783251	0.147783251	0.147783251	0.147783251	0.147783251	0.147783251	0.15270936	0.15270936	0.147783251	0.147783251	0.147783251	0.15270936	0.15270936	0.15270936	0.15270936	0.15270936	0.15270936	0.15270936	0.15270936	0.157635468	0.157635468	0.157635468	0.157635468	0.162561576	0.157635468	0.157635468	0.157635468	0.162561576	0.162561576	0.162561576	0.162561576	0.167487685	0.167487685	0.167487685	0.167487685	0.167487685	0.167487685	0.167487685	0.167487685	0.167487685	0.172413793	0.172413793	0.172413793	0.172413793
0.147783251	0.142857143	0.147783251	0.147783251	0.147783251	0.147783251	0.147783251	0.147783251	0.147783251	0.147783251	0.147783251	0.147783251	0.15270936	0.147783251	0.147783251	0.147783251	0.15270936	0.15270936	0.15270936	0.15270936	0.147783251	0.15270936	0.15270936	0.15270936	0.15270936	0.157635468	0.157635468	0.157635468	0.157635468	0.157635468	0.157635468	0.157635468	0.157635468	0.162561576	0.162561576	0.162561576	0.167487685	0.167487685	0.167487685	0.167487685	0.167487685	0.167487685	0.167487685	0.167487685	0.172413793	0.172413793	0.172413793	0.172413793	0.177339901	0.177339901
0.147783251	0.142857143	0.142857143	0.147783251	0.147783251	0.147783251	0.142857143	0.147783251	0.147783251	0.147783251	0.147783251	0.147783251	0.147783251	0.147783251	0.147783251	0.147783251	0.15270936	0.15270936	0.15270936	0.147783251	0.15270936	0.15270936	0.15270936	0.15270936	0.157635468	0.157635468	0.157635468	0.15270936	0.157635468	0.157635468	0.157635468	0.157635468	0.162561576	0.162561576	0.162561576	0.162561576	0.167487685	0.162561576	0.162561576	0.167487685	0.167487685	0.167487685	0.167487685	0.172413793	0.172413793	0.172413793	0.172413793	0.177339901	0.177339901	0.177339901
0.142857143	0.142857143	0.142857143	0.147783251	0.147783251	0.147783251	0.142857143	0.142857143	0.147783251	0.147783251	0.147783251	0.142857143	0.147783251	0.147783251	0.147783251	0.147783251	0.15270936	0.15270936	0.147783251	0.147783251	0.15270936	0.15270936	0.15270936	0.15270936	0.157635468	0.157635468	0.15270936	0.157635468	0.157635468	0.157635468	0.157635468	0.162561576	0.162561576	0.162561576	0.162561576	0.162561576	0.162561576	0.162561576	0.167487685	0.167487685	0.167487685	0.167487685	0.172413793	0.172413793	0.172413793	0.177339901	0.177339901	0.177339901	0.177339901	0.177339901
0.142857143	0.142857143	0.142857143	0.147783251	0.147783251	0.142857143	0.142857143	0.142857143	0.147783251	0.147783251	0.147783251	0.142857143	0.147783251	0.147783251	0.147783251	0.147783251	0.15270936	0.147783251	0.147783251	0.147783251	0.15270936	0.15270936	0.15270936	0.157635468	0.15270936	0.15270936	0.15270936	0.157635468	0.157635468	0.157635468	0.162561576	0.162561576	0.162561576	0.157635468	0.162561576	0.162561576	0.162561576	0.167487685	0.167487685	0.167487685	0.167487685	0.172413793	0.172413793	0.172413793	0.177339901	0.177339901	0.172413793	0.172413793	0.177339901	0.177339901
0.142857143	0.142857143	0.142857143	0.147783251	0.147783251	0.142857143	0.142857143	0.142857143	0.147783251	0.147783251	0.142857143	0.142857143	0.147783251	0.147783251	0.147783251	0.147783251	0.147783251	0.147783251	0.147783251	0.15270936	0.15270936	0.15270936	0.15270936	0.15270936	0.15270936	0.15270936	0.157635468	0.157635468	0.157635468	0.157635468	0.162561576	0.157635468	0.157635468	0.162561576	0.162561576	0.162561576	0.167487685	0.167487685	0.167487685	0.167487685	0.172413793	0.172413793	0.172413793	0.172413793	0.172413793	0.172413793	0.177339901	0.177339901	0.177339901	0.177339901
0.142857143	0.142857143	0.142857143	0.142857143	0.142857143	0.142857143	0.142857143	0.142857143	0.147783251	0.142857143	0.142857143	0.142857143	0.147783251	0.147783251	0.147783251	0.147783251	0.147783251	0.147783251	0.147783251	0.15270936	0.15270936	0.15270936	0.15270936	0.15270936	0.15270936	0.15270936	0.157635468	0.157635468	0.157635468	0.162561576	0.157635468	0.157635468	0.162561576	0.162561576	0.162561576	0.162561576	0.167487685	0.167487685	0.167487685	0.172413793	0.167487685	0.167487685	0.172413793	0.172413793	0.172413793	0.177339901	0.177339901	0.177339901	0.18226601	0.18226601
0.142857143	0.142857143	0.142857143	0.142857143	0.142857143	0.142857143	0.142857143	0.142857143	0.147783251	0.142857143	0.142857143	0.142857143	0.147783251	0.147783251	0.142857143	0.147783251	0.147783251	0.147783251	0.147783251	0.15270936	0.147783251	0.147783251	0.15270936	0.15270936	0.15270936	0.157635468	0.157635468	0.157635468	0.15270936	0.157635468	0.157635468	0.157635468	0.162561576	0.162561576	0.162561576	0.167487685	0.167487685	0.167487685	0.167487685	0.167487685	0.167487685	0.172413793	0.172413793	0.172413793	0.177339901	0.177339901	0.177339901	0.18226601	0.18226601	0.18226601
0.142857143	0.142857143	0.142857143	0.137931034	0.142857143	0.142857143	0.142857143	0.142857143	0.142857143	0.142857143	0.142857143	0.142857143	0.147783251	0.142857143	0.142857143	0.147783251	0.147783251	0.147783251	0.147783251	0.147783251	0.147783251	0.147783251	0.15270936	0.15270936	0.15270936	0.157635468	0.157635468	0.15270936	0.157635468	0.157635468	0.157635468	0.162561576	0.162561576	0.162561576	0.167487685	0.167487685	0.162561576	0.167487685	0.167487685	0.167487685	0.172413793	0.172413793	0.172413793	0.177339901	0.177339901	0.177339901	0.18226601	0.18226601	0.18226601	0.18226601
0.142857143	0.142857143	0.142857143	0.137931034	0.142857143	0.142857143	0.142857143	0.137931034	0.142857143	0.142857143	0.142857143	0.142857143	0.142857143	0.142857143	0.142857143	0.147783251	0.147783251	0.147783251	0.147783251	0.147783251	0.147783251	0.15270936	0.15270936	0.15270936	0.157635468	0.15270936	0.15270936	0.157635468	0.157635468	0.157635468	0.162561576	0.162561576	0.162561576	0.167487685	0.162561576	0.162561576	0.167487685	0.167487685	0.167487685	0.172413793	0.172413793	0.172413793	0.177339901	0.177339901	0.177339901	0.18226601	0.177339901	0.18226601	0.18226601	0.18226601
0.137931034	0.142857143	0.137931034	0.137931034	0.137931034	0.142857143	0.142857143	0.137931034	0.142857143	0.142857143	0.142857143	0.142857143	0.142857143	0.142857143	0.142857143	0.147783251	0.147783251	0.142857143	0.147783251	0.147783251	0.147783251	0.15270936	0.15270936	0.15270936	0.15270936	0.15270936	0.15270936	0.157635468	0.157635468	0.157635468	0.162561576	0.162561576	0.157635468	0.162561576	0.162561576	0.167487685	0.167487685	0.167487685	0.172413793	0.172413793	0.172413793	0.177339901	0.177339901	0.177339901	0.177339901	0.177339901	0.18226601	0.18226601	0.18226601	0.187192118
0.137931034	0.142857143	0.137931034	0.137931034	0.137931034	0.142857143	0.137931034	0.137931034	0.142857143	0.142857143	0.142857143	0.137931034	0.142857143	0.142857143	0.142857143	0.147783251	0.142857143	0.142857143	0.147783251	0.147783251	0.147783251	0.15270936	0.15270936	0.147783251	0.15270936	0.15270936	0.157635468	0.157635468	0.157635468	0.162561576	0.157635468	0.157635468	0.162561576	0.162561576	0.162561576	0.167487685	0.167487685	0.172413793	0.172413793	0.172413793	0.177339901	0.172413793	0.177339901	0.177339901	0.177339901	0.18226601	0.18226601	0.18226601	0.187192118	0.187192118
0.137931034	0.137931034	0.137931034	0.137931034	0.137931034	0.142857143	0.137931034	0.137931034	0.142857143	0.142857143	0.137931034	0.137931034	0.142857143	0.142857143	0.142857143	0.142857143	0.142857143	0.142857143	0.147783251	0.147783251	0.147783251	0.147783251	0.147783251	0.15270936	0.15270936	0.15270936	0.157635468	0.157635468	0.157635468	0.157635468	0.157635468	0.162561576	0.162561576	0.162561576	0.167487685	0.167487685	0.172413793	0.172413793	0.172413793	0.172413793	0.172413793	0.172413793	0.177339901	0.177339901	0.18226601	0.18226601	0.18226601	0.187192118	0.187192118	0.192118227
0.137931034	0.133004926	0.137931034	0.137931034	0.137931034	0.137931034	0.137931034	0.137931034	0.137931034	0.137931034	0.137931034	0.137931034	0.142857143	0.142857143	0.137931034	0.142857143	0.142857143	0.147783251	0.147783251	0.147783251	0.147783251	0.147783251	0.147783251	0.15270936	0.15270936	0.15270936	0.157635468	0.15270936	0.157635468	0.157635468	0.157635468	0.162561576	0.162561576	0.167487685	0.167487685	0.167487685	0.172413793	0.167487685	0.172413793	0.172413793	0.172413793	0.177339901	0.177339901	0.18226601	0.18226601	0.18226601	0.187192118	0.187192118	0.192118227	0.192118227
0.137931034	0.133004926	0.137931034	0.137931034	0.137931034	0.137931034	0.137931034	0.137931034	0.137931034	0.137931034	0.137931034	0.137931034	0.142857143	0.142857143	0.137931034	0.142857143	0.142857143	0.147783251	0.147783251	0.142857143	0.147783251	0.147783251	0.147783251	0.15270936	0.15270936	0.157635468	0.15270936	0.15270936	0.157635468	0.157635468	0.162561576	0.162561576	0.167487685	0.167487685	0.167487685	0.167487685	0.167487685	0.172413793	0.172413793	0.172413793	0.177339901	0.177339901	0.18226601	0.18226601	0.187192118	0.187192118	0.187192118	0.192118227	0.187192118	0.192118227
0.133004926	0.133004926	0.137931034	0.137931034	0.133004926	0.133004926	0.137931034	0.137931034	0.133004926	0.137931034	0.137931034	0.137931034	0.142857143	0.137931034	0.142857143	0.142857143	0.142857143	0.147783251	0.142857143	0.142857143	0.147783251	0.147783251	0.15270936	0.15270936	0.15270936	0.15270936	0.15270936	0.157635468	0.157635468	0.157635468	0.162561576	0.162561576	0.167487685	0.162561576	0.167487685	0.167487685	0.167487685	0.172413793	0.172413793	0.177339901	0.177339901	0.18226601	0.18226601	0.187192118	0.187192118	0.18226601	0.187192118	0.187192118	0.192118227	0.192118227
0.133004926	0.133004926	0.133004926	0.137931034	0.133004926	0.133004926	0.137931034	0.137931034	0.133004926	0.137931034	0.137931034	0.137931034	0.137931034	0.137931034	0.142857143	0.142857143	0.142857143	0.142857143	0.142857143	0.147783251	0.147783251	0.147783251	0.15270936	0.147783251	0.15270936	0.15270936	0.15270936	0.157635468	0.157635468	0.162561576	0.162561576	0.162561576	0.162561576	0.162561576	0.167487685	0.167487685	0.172413793	0.172413793	0.177339901	0.177339901	0.18226601	0.18226601	0.18226601	0.18226601	0.18226601	0.187192118	0.187192118	0.192118227	0.192118227	0.197044335
0.133004926	0.133004926	0.133004926	0.133004926	0.133004926	0.133004926	0.137931034	0.133004926	0.133004926	0.137931034	0.137931034	0.133004926	0.137931034	0.137931034	0.142857143	0.142857143	0.137931034	0.142857143	0.142857143	0.147783251	0.147783251	0.147783251	0.147783251	0.147783251	0.15270936	0.15270936	0.157635468	0.157635468	0.162561576	0.157635468	0.157635468	0.162561576	0.162561576	0.167487685	0.167487685	0.172413793	0.172413793	0.177339901	0.177339901	0.18226601	0.177339901	0.177339901	0.18226601	0.18226601	0.187192118	0.187192118	0.192118227	0.192118227	0.197044335	0.197044335
0.133004926	0.133004926	0.133004926	0.133004926	0.133004926	0.133004926	0.133004926	0.133004926	0.133004926	0.137931034	0.133004926	0.133004926	0.137931034	0.137931034	0.142857143	0.137931034	0.137931034	0.142857143	0.142857143	0.147783251	0.147783251	0.147783251	0.147783251	0.147783251	0.15270936	0.15270936	0.157635468	0.157635468	0.157635468	0.157635468	0.162561576	0.162561576	0.167487685	0.167487685	0.172413793	0.172413793	0.177339901	0.172413793	0.172413793	0.177339901	0.177339901	0.18226601	0.18226601	0.187192118	0.187192118	0.192118227	0.192118227	0.197044335	0.197044335	0.201970443
0.133004926	0.133004926	0.128078818	0.133004926	0.133004926	0.133004926	0.133004926	0.133004926	0.133004926	0.137931034	0.133004926	0.133004926	0.137931034	0.137931034	0.137931034	0.137931034	0.142857143	0.142857143	0.142857143	0.147783251	0.142857143	0.147783251	0.147783251	0.15270936	0.15270936	0.157635468	0.15270936	0.157635468	0.157635468	0.157635468	0.162561576	0.162561576	0.167487685	0.167487685	0.172413793	0.167487685	0.172413793	0.172413793	0.177339901	0.177339901	0.18226601	0.18226601	0.187192118	0.187192118	0.192118227	0.192118227	0.197044335	0.197044335	0.201970443	0.197044335
0.128078818	0.133004926	0.128078818	0.128078818	0.133004926	0.128078818	0.128078818	0.133004926	0.133004926	0.133004926	0.133004926	0.133004926	0.137931034	0.133004926	0.137931034	0.137931034	0.142857143	0.142857143	0.142857143	0.142857143	0.142857143	0.147783251	0.147783251	0.15270936	0.15270936	0.15270936	0.15270936	0.157635468	0.157635468	0.162561576	0.162561576	0.167487685	0.167487685	0.167487685	0.167487685	0.172413793	0.172413793	0.177339901	0.177339901	0.18226601	0.18226601	0.187192118	0.187192118	0.192118227	0.192118227	0.197044335	0.192118227	0.197044335	0.197044335	0.201970443
0.128078818	0.128078818	0.128078818	0.128078818	0.133004926	0.128078818	0.128078818	0.133004926	0.128078818	0.133004926	0.133004926	0.133004926	0.137931034	0.133004926	0.137931034	0.137931034	0.142857143	0.137931034	0.142857143	0.142857143	0.147783251	0.147783251	0.147783251	0.147783251	0.147783251	0.15270936	0.15270936	0.157635468	0.157635468	0.162561576	0.167487685	0.162561576	0.167487685	0.167487685	0.172413793	0.172413793	0.177339901	0.177339901	0.18226601	0.18226601	0.187192118	0.187192118	0.192118227	0.187192118	0.192118227	0.192118227	0.197044335	0.197044335	0.201970443	0.201970443
0.128078818	0.128078818	0.128078818	0.128078818	0.128078818	0.128078818	0.128078818	0.133004926	0.128078818	0.133004926	0.133004926	0.133004926	0.133004926	0.133004926	0.137931034	0.137931034	0.137931034	0.137931034	0.142857143	0.142857143	0.147783251	0.147783251	0.147783251	0.147783251	0.15270936	0.15270936	0.157635468	0.157635468	0.162561576	0.162561576	0.162561576	0.162561576	0.167487685	0.167487685	0.172413793	0.172413793	0.177339901	0.18226601	0.18226601	0.187192118	0.18226601	0.187192118	0.187192118	0.192118227	0.192118227	0.197044335	0.197044335	0.201970443	0.201970443	0.206896552
0.128078818	0.123152709	0.128078818	0.128078818	0.128078818	0.128078818	0.128078818	0.128078818	0.128078818	0.133004926	0.133004926	0.128078818	0.133004926	0.133004926	0.137931034	0.133004926	0.137931034	0.137931034	0.142857143	0.142857143	0.147783251	0.142857143	0.147783251	0.147783251	0.15270936	0.15270936	0.157635468	0.157635468	0.157635468	0.162561576	0.162561576	0.167487685	0.167487685	0.172413793	0.172413793	0.177339901	0.177339901	0.18226601	0.18226601	0.18226601	0.187192118	0.187192118	0.192118227	0.192118227	0.197044335	0.197044335	0.201970443	0.201970443	0.206896552	0.21182266
0.123152709	0.123152709	0.128078818	0.123152709	0.123152709	0.128078818	0.123152709	0.128078818	0.128078818	0.133004926	0.128078818	0.128078818	0.133004926	0.133004926	0.133004926	0.133004926	0.137931034	0.137931034	0.142857143	0.142857143	0.142857143	0.142857143	0.147783251	0.15270936	0.15270936	0.157635468	0.15270936	0.157635468	0.157635468	0.162561576	0.162561576	0.167487685	0.172413793	0.172413793	0.177339901	0.177339901	0.177339901	0.177339901	0.18226601	0.187192118	0.187192118	0.192118227	0.192118227	0.197044335	0.197044335	0.201970443	0.206896552	0.206896552	0.21182266	0.21182266
0.123152709	0.123152709	0.128078818	0.123152709	0.123152709	0.128078818	0.123152709	0.128078818	0.128078818	0.123152709	0.128078818	0.128078818	0.133004926	0.128078818	0.133004926	0.133004926	0.137931034	0.137931034	0.137931034	0.142857143	0.142857143	0.147783251	0.147783251	0.15270936	0.15270936	0.15270936	0.15270936	0.157635468	0.162561576	0.162561576	0.167487685	0.167487685	0.172413793	0.172413793	0.172413793	0.177339901	0.177339901	0.18226601	0.18226601	0.187192118	0.192118227	0.192118227	0.197044335	0.197044335	0.201970443	0.206896552	0.206896552	0.21182266	0.206896552	0.21182266
0.123152709	0.123152709	0.118226601	0.123152709	0.123152709	0.123152709	0.123152709	0.128078818	0.128078818	0.123152709	0.128078818	0.128078818	0.133004926	0.128078818	0.133004926	0.133004926	0.137931034	0.137931034	0.137931034	0.142857143	0.142857143	0.147783251	0.147783251	0.147783251	0.15270936	0.15270936	0.157635468	0.157635468	0.162561576	0.162561576	0.167487685	0.167487685	0.167487685	0.172413793	0.172413793	0.177339901	0.18226601	0.18226601	0.187192118	0.192118227	0.192118227	0.197044335	0.197044335	0.201970443	0.201970443	0.201970443	0.206896552	0.206896552	0.21182266	0.21182266
0.118226601	0.123152709	0.118226601	0.123152709	0.123152709	0.123152709	0.123152709	0.123152709	0.123152709	0.123152709	0.128078818	0.128078818	0.128078818	0.128078818	0.133004926	0.137931034	0.133004926	0.137931034	0.137931034	0.142857143	0.142857143	0.147783251	0.147783251	0.147783251	0.15270936	0.15270936	0.157635468	0.162561576	0.162561576	0.162561576	0.162561576	0.167487685	0.172413793	0.172413793	0.177339901	0.18226601	0.18226601	0.187192118	0.187192118	0.192118227	0.197044335	0.192118227	0.197044335	0.197044335	0.201970443	0.206896552	0.206896552	0.21182266	0.216748768	0.216748768
0.118226601	0.118226601	0.118226601	0.123152709	0.118226601	0.118226601	0.123152709	0.118226601	0.123152709	0.123152709	0.128078818	0.123152709	0.128078818	0.128078818	0.133004926	0.133004926	0.133004926	0.137931034	0.137931034	0.142857143	0.142857143	0.142857143	0.147783251	0.147783251	0.15270936	0.157635468	0.157635468	0.157635468	0.162561576	0.162561576	0.167487685	0.167487685	0.172413793	0.177339901	0.177339901	0.18226601	0.187192118	0.187192118	0.187192118	0.192118227	0.192118227	0.197044335	0.197044335	0.201970443	0.206896552	0.206896552	0.21182266	0.216748768	0.216748768	0.221674877
0.118226601	0.118226601	0.118226601	0.118226601	0.118226601	0.118226601	0.123152709	0.118226601	0.123152709	0.123152709	0.123152709	0.123152709	0.128078818	0.133004926	0.128078818	0.133004926	0.133004926	0.137931034	0.137931034	0.137931034	0.142857143	0.142857143	0.147783251	0.15270936	0.15270936	0.157635468	0.157635468	0.157635468	0.162561576	0.162561576	0.167487685	0.172413793	0.172413793	0.177339901	0.18226601	0.18226601	0.18226601	0.187192118	0.187192118	0.192118227	0.197044335	0.197044335	0.201970443	0.206896552	0.206896552	0.21182266	0.216748768	0.216748768	0.221674877	0.221674877
0.113300493	0.113300493	0.118226601	0.113300493	0.118226601	0.118226601	0.118226601	0.118226601	0.123152709	0.118226601	0.123152709	0.123152709	0.128078818	0.128078818	0.128078818	0.133004926	0.133004926	0.137931034	0.137931034	0.137931034	0.142857143	0.147783251	0.147783251	0.15270936	0.147783251	0.15270936	0.157635468	0.157635468	0.162561576	0.167487685	0.172413793	0.172413793	0.177339901	0.177339901	0.177339901	0.18226601	0.187192118	0.187192118	0.192118227	0.197044335	0.197044335	0.201970443	0.206896552	0.206896552	0.21182266	0.216748768	0.216748768	0.221674877	0.226600985	0.226600985
0.113300493	0.113300493	0.113300493	0.113300493	0.118226601	0.113300493	0.118226601	0.118226601	0.118226601	0.118226601	0.123152709	0.123152709	0.123152709	0.128078818	0.128078818	0.133004926	0.128078818	0.133004926	0.137931034	0.137931034	0.142857143	0.147783251	0.142857143	0.147783251	0.15270936	0.15270936	0.157635468	0.162561576	0.167487685	0.167487685	0.172413793	0.172413793	0.172413793	0.177339901	0.18226601	0.18226601	0.187192118	0.192118227	0.192118227	0.197044335	0.201970443	0.206896552	0.206896552	0.21182266	0.216748768	0.216748768	0.216748768	0.221674877	0.221674877	0.226600985
0.113300493	0.113300493	0.113300493	0.113300493	0.113300493	0.113300493	0.118226601	0.113300493	0.118226601	0.118226601	0.123152709	0.118226601	0.123152709	0.128078818	0.128078818	0.128078818	0.133004926	0.133004926	0.137931034	0.142857143	0.142857143	0.142857143	0.147783251	0.147783251	0.15270936	0.157635468	0.157635468	0.162561576	0.162561576	0.167487685	0.167487685	0.172413793	0.177339901	0.177339901	0.18226601	0.187192118	0.192118227	0.192118227	0.197044335	0.201970443	0.201970443	0.206896552	0.206896552	0.21182266	0.21182266	0.216748768	0.221674877	0.221674877	0.226600985	0.231527094
0.108374384	0.108374384	0.108374384	0.113300493	0.108374384	0.113300493	0.113300493	0.113300493	0.118226601	0.118226601	0.118226601	0.118226601	0.123152709	0.128078818	0.123152709	0.128078818	0.133004926	0.133004926	0.137931034	0.137931034	0.137931034	0.142857143	0.147783251	0.15270936	0.15270936	0.157635468	0.157635468	0.162561576	0.162561576	0.167487685	0.172413793	0.172413793	0.177339901	0.18226601	0.187192118	0.187192118	0.192118227	0.197044335	0.197044335	0.197044335	0.201970443	0.206896552	0.206896552	0.21182266	0.216748768	0.221674877	0.221674877	0.226600985	0.231527094	0.231527094
0.108374384	0.108374384	0.108374384	0.108374384	0.108374384	0.113300493	0.108374384	0.113300493	0.113300493	0.113300493	0.118226601	0.118226601	0.123152709	0.123152709	0.123152709	0.128078818	0.133004926	0.133004926	0.133004926	0.137931034	0.142857143	0.142857143	0.147783251	0.15270936	0.15270936	0.15270936	0.157635468	0.162561576	0.167487685	0.167487685	0.172413793	0.177339901	0.18226601	0.18226601	0.187192118	0.187192118	0.192118227	0.192118227	0.197044335	0.201970443	0.206896552	0.206896552	0.21182266	0.216748768	0.221674877	0.221674877	0.226600985	0.231527094	0.231527094	0.236453202
0.103448276	0.103448276	0.108374384	0.103448276	0.108374384	0.108374384	0.108374384	0.113300493	0.108374384	0.113300493	0.118226601	0.118226601	0.118226601	0.123152709	0.123152709	0.128078818	0.128078818	0.133004926	0.133004926	0.137931034	0.142857143	0.147783251	0.142857143	0.147783251	0.15270936	0.157635468	0.157635468	0.162561576	0.167487685	0.172413793	0.177339901	0.177339901	0.177339901	0.18226601	0.187192118	0.187192118	0.192118227	0.197044335	0.201970443	0.206896552	0.206896552	0.21182266	0.216748768	0.221674877	0.221674877	0.226600985	0.231527094	0.231527094	0.236453202	0.24137931
0.103448276	0.103448276	0.103448276	0.103448276	0.103448276	0.103448276	0.108374384	0.108374384	0.108374384	0.113300493	0.113300493	0.113300493	0.118226601	0.123152709	0.128078818	0.123152709	0.128078818	0.133004926	0.137931034	0.137931034	0.137931034	0.142857143	0.147783251	0.147783251	0.15270936	0.157635468	0.162561576	0.167487685	0.167487685	0.167487685	0.172413793	0.177339901	0.18226601	0.18226601	0.187192118	0.192118227	0.197044335	0.201970443	0.201970443	0.206896552	0.21182266	0.216748768	0.216748768	0.221674877	0.226600985	0.231527094	0.231527094	0.236453202	0.24137931	0.24137931
0.098522167	0.098522167	0.103448276	0.103448276	0.103448276	0.103448276	0.103448276	0.108374384	0.108374384	0.108374384	0.113300493	0.113300493	0.118226601	0.118226601	0.123152709	0.123152709	0.128078818	0.133004926	0.133004926	0.137931034	0.137931034	0.142857143	0.147783251	0.15270936	0.157635468	0.157635468	0.157635468	0.162561576	0.167487685	0.172413793	0.177339901	0.177339901	0.18226601	0.187192118	0.192118227	0.197044335	0.197044335	0.201970443	0.206896552	0.21182266	0.216748768	0.216748768	0.221674877	0.221674877	0.226600985	0.226600985	0.231527094	0.236453202	0.24137931	0.24137931
0.098522167	0.098522167	0.098522167	0.098522167	0.098522167	0.098522167	0.103448276	0.103448276	0.103448276	0.108374384	0.113300493	0.113300493	0.113300493	0.118226601	0.123152709	0.123152709	0.128078818	0.128078818	0.133004926	0.137931034	0.142857143	0.142857143	0.147783251	0.15270936	0.15270936	0.157635468	0.162561576	0.167487685	0.167487685	0.172413793	0.177339901	0.18226601	0.187192118	0.192118227	0.192118227	0.197044335	0.201970443	0.206896552	0.206896552	0.21182266	0.21182266	0.216748768	0.221674877	0.226600985	0.226600985	0.231527094	0.236453202	0.24137931	0.246305419	0.246305419
0.093596059	0.093596059	0.093596059	0.098522167	0.093596059	0.098522167	0.103448276	0.098522167	0.103448276	0.108374384	0.108374384	0.108374384	0.113300493	0.118226601	0.123152709	0.123152709	0.123152709	0.128078818	0.133004926	0.137931034	0.142857143	0.142857143	0.147783251	0.147783251	0.15270936	0.157635468	0.162561576	0.167487685	0.172413793	0.177339901	0.18226601	0.18226601	0.187192118	0.192118227	0.192118227	0.197044335	0.201970443	0.206896552	0.206896552	0.21182266	0.216748768	0.221674877	0.226600985	0.226600985	0.231527094	0.236453202	0.24137931	0.246305419	0.246305419	0.251231527
0.093596059	0.093596059	0.093596059	0.093596059	0.093596059	0.098522167	0.093596059	0.098522167	0.103448276	0.103448276	0.103448276	0.108374384	0.113300493	0.113300493	0.118226601	0.123152709	0.128078818	0.128078818	0.133004926	0.133004926	0.137931034	0.142857143	0.147783251	0.15270936	0.157635468	0.162561576	0.167487685	0.167487685	0.172413793	0.177339901	0.177339901	0.18226601	0.187192118	0.192118227	0.197044335	0.201970443	0.201970443	0.206896552	0.21182266	0.216748768	0.221674877	0.226600985	0.226600985	0.231527094	0.236453202	0.24137931	0.246305419	0.246305419	0.251231527	0.256157635
0.088669951	0.088669951	0.088669951	0.088669951	0.093596059	0.088669951	0.093596059	0.098522167	0.098522167	0.103448276	0.103448276	0.103448276	0.108374384	0.113300493	0.118226601	0.123152709	0.128078818	0.128078818	0.133004926	0.133004926	0.137931034	0.142857143	0.147783251	0.15270936	0.157635468	0.162561576	0.162561576	0.167487685	0.172413793	0.177339901	0.18226601	0.187192118	0.187192118	0.192118227	0.197044335	0.201970443	0.206896552	0.21182266	0.216748768	0.221674877	0.226600985	0.226600985	0.231527094	0.236453202	0.24137931	0.246305419	0.246305419	0.251231527	0.256157635	0.261083744
0.083743842	0.083743842	0.083743842	0.088669951	0.083743842	0.088669951	0.093596059	0.093596059	0.098522167	0.098522167	0.098522167	0.103448276	0.108374384	0.113300493	0.113300493	0.118226601	0.123152709	0.128078818	0.133004926	0.137931034	0.142857143	0.147783251	0.147783251	0.15270936	0.157635468	0.162561576	0.162561576	0.167487685	0.172413793	0.177339901	0.18226601	0.187192118	0.192118227	0.197044335	0.201970443	0.206896552	0.21182266	0.216748768	0.221674877	0.221674877	0.226600985	0.231527094	0.236453202	0.24137931	0.246305419	0.246305419	0.246305419	0.251231527	0.256157635	0.261083744
0.078817734	0.078817734	0.083743842	0.078817734	0.083743842	0.083743842	0.088669951	0.093596059	0.088669951	0.093596059	0.098522167	0.103448276	0.103448276	0.108374384	0.113300493	0.118226601	0.123152709	0.128078818	0.133004926	0.133004926	0.137931034	0.142857143	0.147783251	0.15270936	0.157635468	0.162561576	0.167487685	0.172413793	0.177339901	0.18226601	0.187192118	0.192118227	0.197044335	0.201970443	0.206896552	0.21182266	0.206896552	0.21182266	0.216748768	0.221674877	0.226600985	0.231527094	0.236453202	0.24137931	0.246305419	0.246305419	0.251231527	0.256157635	0.261083744	0.266009852
0.073891626	0.078817734	0.073891626	0.078817734	0.078817734	0.083743842	0.083743842	0.083743842	0.088669951	0.093596059	0.093596059	0.098522167	0.103448276	0.108374384	0.113300493	0.118226601	0.118226601	0.123152709	0.128078818	0.133004926	0.137931034	0.142857143	0.147783251	0.15270936	0.162561576	0.167487685	0.172413793	0.177339901	0.18226601	0.18226601	0.187192118	0.187192118	0.192118227	0.197044335	0.201970443	0.206896552	0.21182266	0.216748768	0.221674877	0.226600985	0.231527094	0.236453202	0.24137931	0.246305419	0.246305419	0.251231527	0.256157635	0.261083744	0.266009852	0.270935961
0.068965517	0.068965517	0.073891626	0.068965517	0.073891626	0.073891626	0.078817734	0.083743842	0.083743842	0.088669951	0.093596059	0.098522167	0.103448276	0.103448276	0.108374384	0.113300493	0.118226601	0.128078818	0.133004926	0.137931034	0.142857143	0.147783251	0.15270936	0.15270936	0.157635468	0.162561576	0.167487685	0.172413793	0.177339901	0.18226601	0.187192118	0.192118227	0.197044335	0.201970443	0.206896552	0.21182266	0.216748768	0.221674877	0.226600985	0.231527094	0.236453202	0.24137931	0.246305419	0.246305419	0.251231527	0.256157635	0.261083744	0.266009852	0.270935961	0.275862069
0.064039409	0.064039409	0.064039409	0.064039409	0.068965517	0.073891626	0.073891626	0.078817734	0.083743842	0.088669951	0.088669951	0.093596059	0.098522167	0.103448276	0.108374384	0.118226601	0.123152709	0.128078818	0.128078818	0.133004926	0.137931034	0.142857143	0.147783251	0.15270936	0.162561576	0.167487685	0.172413793	0.177339901	0.18226601	0.187192118	0.192118227	0.197044335	0.201970443	0.206896552	0.21182266	0.216748768	0.221674877	0.226600985	0.231527094	0.236453202	0.24137931	0.246305419	0.246305419	0.251231527	0.256157635	0.261083744	0.266009852	0.270935961	0.275862069	0.280788177
0.054187192	0.0591133	0.054187192	0.0591133	0.0591133	0.064039409	0.068965517	0.068965517	0.078817734	0.083743842	0.088669951	0.093596059	0.098522167	0.098522167	0.108374384	0.113300493	0.118226601	0.123152709	0.128078818	0.133004926	0.142857143	0.147783251	0.15270936	0.157635468	0.162561576	0.167487685	0.172413793	0.177339901	0.18226601	0.192118227	0.197044335	0.201970443	0.206896552	0.21182266	0.216748768	0.221674877	0.226600985	0.231527094	0.236453202	0.24137931	0.24137931	0.246305419	0.251231527	0.256157635	0.261083744	0.266009852	0.270935961	0.275862069	0.280788177	0.285714286
0.044334975	0.049261084	0.049261084	0.054187192	0.054187192	0.0591133	0.064039409	0.068965517	0.068965517	0.073891626	0.083743842	0.088669951	0.093596059	0.098522167	0.108374384	0.113300493	0.118226601	0.123152709	0.133004926	0.137931034	0.142857143	0.147783251	0.15270936	0.162561576	0.167487685	0.167487685	0.172413793	0.177339901	0.18226601	0.187192118	0.192118227	0.197044335	0.201970443	0.206896552	0.21182266	0.221674877	0.226600985	0.231527094	0.231527094	0.236453202	0.24137931	0.246305419	0.251231527	0.256157635	0.261083744	0.266009852	0.270935961	0.275862069	0.280788177	0.285714286
0.034482759	0.02955665	0.034482759	0.039408867	0.044334975	0.049261084	0.054187192	0.064039409	0.068965517	0.073891626	0.078817734	0.083743842	0.088669951	0.098522167	0.103448276	0.108374384	0.113300493	0.123152709	0.128078818	0.133004926	0.137931034	0.147783251	0.15270936	0.157635468	0.162561576	0.167487685	0.177339901	0.18226601	0.187192118	0.192118227	0.197044335	0.201970443	0.206896552	0.21182266	0.216748768	0.221674877	0.226600985	0.231527094	0.236453202	0.24137931	0.246305419	0.251231527	0.256157635	0.261083744	0.266009852	0.270935961	0.275862069	0.280788177	0.285714286	0.290640394
0	0	0.014778325	0.024630542	0.02955665	0.039408867	0.049261084	0.054187192	0.064039409	0.068965517	0.073891626	0.083743842	0.088669951	0.098522167	0.103448276	0.108374384	0.118226601	0.123152709	0.128078818	0.137931034	0.142857143	0.147783251	0.15270936	0.162561576	0.167487685	0.172413793	0.177339901	0.18226601	0.192118227	0.197044335	0.201970443	0.206896552	0.21182266	0.216748768	0.221674877	0.226600985	0.231527094	0.236453202	0.24137931	0.246305419	0.251231527	0.256157635	0.261083744	0.266009852	0.270935961	0.275862069	0.280788177	0.285714286	0.290640394	0.295566502
0	0	0	0	0	0.019704433	0.02955665	0.039408867	0.054187192	0.064039409	0.068965517	0.078817734	0.083743842	0.093596059	0.098522167	0.108374384	0.113300493	0.118226601	0.128078818	0.133004926	0.137931034	0.147783251	0.15270936	0.162561576	0.172413793	0.177339901	0.18226601	0.187192118	0.192118227	0.201970443	0.206896552	0.21182266	0.216748768	0.221674877	0.226600985	0.231527094	0.236453202	0.24137931	0.246305419	0.251231527	0.256157635	0.261083744	0.266009852	0.270935961	0.275862069	0.280788177	0.285714286	0.290640394	0.295566502	0.300492611
0	0	0	0	0	0	0	0.02955665	0.039408867	0.054187192	0.064039409	0.073891626	0.078817734	0.093596059	0.098522167	0.108374384	0.113300493	0.123152709	0.128078818	0.137931034	0.142857143	0.147783251	0.157635468	0.162561576	0.167487685	0.177339901	0.18226601	0.187192118	0.192118227	0.197044335	0.206896552	0.21182266	0.216748768	0.221674877	0.226600985	0.231527094	0.236453202	0.24137931	0.251231527	0.256157635	0.261083744	0.266009852	0.270935961	0.275862069	0.280788177	0.285714286	0.290640394	0.295566502	0.300492611	0.305418719
0	0	0	0	0	0	0	0	0.02955665	0.049261084	0.0591133	0.068965517	0.078817734	0.088669951	0.098522167	0.103448276	0.113300493	0.118226601	0.128078818	0.137931034	0.147783251	0.15270936	0.157635468	0.167487685	0.172413793	0.177339901	0.187192118	0.192118227	0.197044335	0.201970443	0.21182266	0.216748768	0.221674877	0.226600985	0.231527094	0.236453202	0.24137931	0.246305419	0.251231527	0.256157635	0.261083744	0.266009852	0.270935961	0.275862069	0.280788177	0.285714286	0.290640394	0.295566502	0.300492611	0.305418719
0	0	0	0	0	0	0	0	0	0.034482759	0.049261084	0.0591133	0.073891626	0.083743842	0.093596059	0.108374384	0.113300493	0.123152709	0.128078818	0.137931034	0.142857143	0.15270936	0.157635468	0.167487685	0.177339901	0.18226601	0.187192118	0.197044335	0.201970443	0.206896552	0.21182266	0.221674877	0.226600985	0.231527094	0.236453202	0.24137931	0.246305419	0.251231527	0.256157635	0.261083744	0.266009852	0.275862069	0.280788177	0.280788177	0.285714286	0.290640394	0.295566502	0.300492611	0.305418719	0.310344828
0	0	0	0	0	0	0	0	0	0.014778325	0.044334975	0.054187192	0.068965517	0.078817734	0.093596059	0.103448276	0.113300493	0.118226601	0.133004926	0.137931034	0.147783251	0.15270936	0.162561576	0.167487685	0.177339901	0.18226601	0.187192118	0.197044335	0.201970443	0.206896552	0.216748768	0.226600985	0.231527094	0.236453202	0.24137931	0.246305419	0.251231527	0.256157635	0.266009852	0.270935961	0.275862069	0.280788177	0.285714286	0.290640394	0.295566502	0.300492611	0.300492611	0.305418719	0.310344828	0.315270936
0	0	0	0	0	0	0	0	0	0	0.02955665	0.049261084	0.064039409	0.083743842	0.093596059	0.098522167	0.113300493	0.123152709	0.133004926	0.137931034	0.147783251	0.15270936	0.167487685	0.172413793	0.18226601	0.187192118	0.192118227	0.201970443	0.206896552	0.21182266	0.216748768	0.226600985	0.231527094	0.236453202	0.24137931	0.251231527	0.256157635	0.266009852	0.270935961	0.275862069	0.280788177	0.285714286	0.290640394	0.295566502	0.300492611	0.305418719	0.310344828	0.315270936	0.320197044	0.320197044
0	0	0	0	0	0	0	0	0	0	0	0.044334975	0.0591133	0.078817734	0.088669951	0.103448276	0.113300493	0.123152709	0.133004926	0.142857143	0.15270936	0.157635468	0.167487685	0.172413793	0.18226601	0.192118227	0.197044335	0.206896552	0.21182266	0.216748768	0.226600985	0.231527094	0.236453202	0.24137931	0.246305419	0.256157635	0.261083744	0.266009852	0.270935961	0.275862069	0.280788177	0.290640394	0.295566502	0.300492611	0.305418719	0.310344828	0.315270936	0.320197044	0.325123153	0.330049261
0	0	0	0	0	0	0	0	0	0	0	0.02955665	0.054187192	0.073891626	0.088669951	0.098522167	0.108374384	0.123152709	0.133004926	0.142857143	0.15270936	0.162561576	0.172413793	0.177339901	0.187192118	0.192118227	0.197044335	0.206896552	0.216748768	0.221674877	0.231527094	0.236453202	0.24137931	0.246305419	0.256157635	0.261083744	0.266009852	0.270935961	0.275862069	0.280788177	0.285714286	0.290640394	0.295566502	0.300492611	0.305418719	0.310344828	0.320197044	0.325123153	0.330049261	0.334975369
0	0	0	0	0	0	0	0	0	0	0	0.014778325	0.054187192	0.068965517	0.088669951	0.098522167	0.113300493	0.123152709	0.137931034	0.147783251	0.15270936	0.162561576	0.167487685	0.18226601	0.192118227	0.197044335	0.201970443	0.21182266	0.216748768	0.226600985	0.231527094	0.24137931	0.246305419	0.256157635	0.261083744	0.266009852	0.270935961	0.275862069	0.280788177	0.285714286	0.290640394	0.295566502	0.300492611	0.305418719	0.310344828	0.315270936	0.320197044	0.325123153	0.330049261	0.334975369
0	0	0	0	0	0	0	0	0	0	0	0	0.049261084	0.068965517	0.083743842	0.103448276	0.113300493	0.128078818	0.137931034	0.142857143	0.157635468	0.167487685	0.177339901	0.18226601	0.192118227	0.201970443	0.21182266	0.216748768	0.221674877	0.231527094	0.236453202	0.24137931	0.251231527	0.256157635	0.261083744	0.270935961	0.275862069	0.280788177	0.290640394	0.295566502	0.300492611	0.305418719	0.310344828	0.315270936	0.320197044	0.325123153	0.330049261	0.334975369	0.339901478	0.339901478
0	0	0	0	0	0	0	0	0	0	0	0	0.044334975	0.064039409	0.083743842	0.098522167	0.118226601	0.128078818	0.142857143	0.147783251	0.157635468	0.167487685	0.18226601	0.187192118	0.197044335	0.201970443	0.21182266	0.221674877	0.231527094	0.236453202	0.24137931	0.251231527	0.256157635	0.261083744	0.266009852	0.270935961	0.280788177	0.285714286	0.295566502	0.300492611	0.305418719	0.310344828	0.315270936	0.320197044	0.325123153	0.330049261	0.334975369	0.339901478	0.344827586	0.349753695
0	0	0	0	0	0	0	0	0	0	0	0	0.034482759	0.064039409	0.088669951	0.098522167	0.113300493	0.133004926	0.142857143	0.15270936	0.162561576	0.172413793	0.18226601	0.192118227	0.201970443	0.21182266	0.216748768	0.226600985	0.231527094	0.236453202	0.251231527	0.256157635	0.261083744	0.266009852	0.275862069	0.280788177	0.285714286	0.290640394	0.295566502	0.300492611	0.305418719	0.315270936	0.320197044	0.325123153	0.330049261	0.334975369	0.339901478	0.344827586	0.349753695	0.354679803
0	0	0	0	0	0	0	0	0	0	0	0	0.02955665	0.064039409	0.083743842	0.103448276	0.118226601	0.133004926	0.147783251	0.157635468	0.167487685	0.177339901	0.187192118	0.197044335	0.201970443	0.216748768	0.221674877	0.231527094	0.236453202	0.246305419	0.251231527	0.256157635	0.270935961	0.275862069	0.280788177	0.285714286	0.290640394	0.300492611	0.305418719	0.310344828	0.315270936	0.320197044	0.325123153	0.330049261	0.334975369	0.344827586	0.349753695	0.354679803	0.359605911	0.359605911
0	0	0	0	0	0	0	0	0	0	0	0	0.024630542	0.064039409	0.083743842	0.103448276	0.123152709	0.137931034	0.147783251	0.162561576	0.172413793	0.18226601	0.192118227	0.201970443	0.21182266	0.216748768	0.226600985	0.236453202	0.246305419	0.251231527	0.256157635	0.266009852	0.270935961	0.275862069	0.285714286	0.295566502	0.300492611	0.305418719	0.310344828	0.315270936	0.320197044	0.325123153	0.330049261	0.334975369	0.339901478	0.344827586	0.349753695	0.354679803	0.359605911	0.369458128
0	0	0	0	0	0	0	0	0	0	0	0	0.019704433	0.064039409	0.088669951	0.108374384	0.123152709	0.137931034	0.15270936	0.162561576	0.177339901	0.187192118	0.197044335	0.206896552	0.216748768	0.226600985	0.231527094	0.24137931	0.246305419	0.261083744	0.266009852	0.270935961	0.280788177	0.285714286	0.290640394	0.295566502	0.300492611	0.310344828	0.320197044	0.325123153	0.330049261	0.334975369	0.339901478	0.344827586	0.349753695	0.354679803	0.359605911	0.359605911	0.36453202	0.369458128
0	0	0	0	0	0	0	0	0	0	0	0	0.024630542	0.064039409	0.093596059	0.113300493	0.128078818	0.142857143	0.157635468	0.172413793	0.18226601	0.192118227	0.201970443	0.21182266	0.221674877	0.231527094	0.24137931	0.246305419	0.256157635	0.261083744	0.270935961	0.280788177	0.285714286	0.290640394	0.300492611	0.305418719	0.310344828	0.315270936	0.320197044	0.330049261	0.334975369	0.339901478	0.344827586	0.349753695	0.354679803	0.359605911	0.36453202	0.369458128	0.374384236	0.379310345
0	0	0	0	0	0	0	0	0	0	0	0	0.024630542	0.068965517	0.093596059	0.118226601	0.133004926	0.147783251	0.162561576	0.172413793	0.187192118	0.197044335	0.206896552	0.221674877	0.226600985	0.236453202	0.246305419	0.256157635	0.261083744	0.270935961	0.275862069	0.280788177	0.295566502	0.300492611	0.305418719	0.310344828	0.315270936	0.325123153	0.330049261	0.334975369	0.339901478	0.344827586	0.354679803	0.359605911	0.36453202	0.369458128	0.374384236	0.374384236	0.379310345	0.384236453
0	0	0	0	0	0	0	0	0	0	0	0	0.034482759	0.073891626	0.098522167	0.118226601	0.137931034	0.15270936	0.167487685	0.18226601	0.192118227	0.206896552	0.216748768	0.221674877	0.236453202	0.246305419	0.251231527	0.261083744	0.270935961	0.275862069	0.285714286	0.290640394	0.295566502	0.305418719	0.315270936	0.320197044	0.325123153	0.330049261	0.334975369	0.339901478	0.344827586	0.349753695	0.354679803	0.359605911	0.369458128	0.374384236	0.379310345	0.384236453	0.389162562	0.39408867
0	0	0	0	0	0	0	0	0	0	0	0	0.034482759	0.083743842	0.103448276	0.128078818	0.147783251	0.157635468	0.172413793	0.187192118	0.201970443	0.206896552	0.221674877	0.231527094	0.24137931	0.251231527	0.261083744	0.266009852	0.275862069	0.285714286	0.290640394	0.300492611	0.305418719	0.310344828	0.315270936	0.325123153	0.334975369	0.339901478	0.344827586	0.349753695	0.354679803	0.359605911	0.36453202	0.369458128	0.374384236	0.379310345	0.384236453	0.39408867	0.39408867	0.399014778
0	0	0	0	0	0	0	0	0	0	0	0	0.049261084	0.083743842	0.113300493	0.133004926	0.15270936	0.167487685	0.18226601	0.192118227	0.206896552	0.216748768	0.226600985	0.24137931	0.251231527	0.256157635	0.270935961	0.275862069	0.285714286	0.290640394	0.295566502	0.310344828	0.315270936	0.320197044	0.325123153	0.330049261	0.334975369	0.344827586	0.354679803	0.359605911	0.36453202	0.369458128	0.374384236	0.379310345	0.379310345	0.384236453	0.389162562	0.39408867	0.399014778	0.403940887
0	0	0	0	0	0	0	0	0	0	0	0	0.0591133	0.093596059	0.118226601	0.142857143	0.162561576	0.172413793	0.187192118	0.201970443	0.21182266	0.226600985	0.236453202	0.246305419	0.256157635	0.266009852	0.275862069	0.285714286	0.290640394	0.300492611	0.305418719	0.310344828	0.325123153	0.330049261	0.334975369	0.339901478	0.344827586	0.349753695	0.354679803	0.359605911	0.369458128	0.374384236	0.379310345	0.384236453	0.389162562	0.39408867	0.399014778	0.403940887	0.408866995	0.408866995
0	0	0	0	0	0	0	0	0	0	0	0	0.068965517	0.108374384	0.128078818	0.147783251	0.167487685	0.18226601	0.197044335	0.206896552	0.221674877	0.231527094	0.246305419	0.256157635	0.266009852	0.275862069	0.285714286	0.290640394	0.300492611	0.310344828	0.315270936	0.320197044	0.330049261	0.334975369	0.344827586	0.349753695	0.354679803	0.359605911	0.36453202	0.369458128	0.374384236	0.379310345	0.389162562	0.39408867	0.399014778	0.403940887	0.408866995	0.408866995	0.413793103	0.418719212
0	0	0	0	0	0	0	0	0	0	0	0.024630542	0.083743842	0.113300493	0.137931034	0.157635468	0.177339901	0.192118227	0.206896552	0.221674877	0.236453202	0.246305419	0.251231527	0.266009852	0.275862069	0.280788177	0.295566502	0.300492611	0.310344828	0.315270936	0.325123153	0.330049261	0.339901478	0.344827586	0.349753695	0.359605911	0.36453202	0.369458128	0.374384236	0.379310345	0.384236453	0.389162562	0.39408867	0.399014778	0.408866995	0.408866995	0.413793103	0.418719212	0.42364532	0.428571429
0	0	0	0	0	0	0	0	0	0	0	0.049261084	0.098522167	0.128078818	0.147783251	0.172413793	0.187192118	0.201970443	0.216748768	0.231527094	0.24137931	0.256157635	0.266009852	0.275862069	0.285714286	0.290640394	0.300492611	0.310344828	0.320197044	0.325123153	0.330049261	0.339901478	0.349753695	0.354679803	0.359605911	0.36453202	0.369458128	0.379310345	0.384236453	0.389162562	0.39408867	0.399014778	0.403940887	0.403940887	0.408866995	0.413793103	0.42364532	0.428571429	0.433497537	0.433497537
0	0	0	0	0	0	0	0	0	0	0	0.073891626	0.113300493	0.142857143	0.162561576	0.18226601	0.197044335	0.21182266	0.231527094	0.24137931	0.256157635	0.261083744	0.275862069	0.285714286	0.295566502	0.305418719	0.310344828	0.320197044	0.330049261	0.334975369	0.339901478	0.349753695	0.359605911	0.36453202	0.369458128	0.374384236	0.379310345	0.384236453	0.389162562	0.399014778	0.403940887	0.408866995	0.408866995	0.413793103	0.418719212	0.42364532	0.428571429	0.428571429	0.433497537	0.443349754
0	0	0	0	0	0	0	0	0	0	0.034482759	0.093596059	0.128078818	0.157635468	0.177339901	0.192118227	0.21182266	0.226600985	0.236453202	0.251231527	0.266009852	0.275862069	0.290640394	0.295566502	0.305418719	0.315270936	0.325123153	0.330049261	0.334975369	0.344827586	0.354679803	0.359605911	0.36453202	0.374384236	0.379310345	0.384236453	0.389162562	0.39408867	0.399014778	0.403940887	0.413793103	0.418719212	0.418719212	0.42364532	0.428571429	0.433497537	0.438423645	0.438423645	0.443349754	0.448275862
0	0	0	0	0	0	0	0	0	0	0.068965517	0.113300493	0.142857143	0.167487685	0.192118227	0.206896552	0.226600985	0.24137931	0.251231527	0.266009852	0.275862069	0.290640394	0.295566502	0.310344828	0.315270936	0.325123153	0.334975369	0.339901478	0.349753695	0.354679803	0.36453202	0.369458128	0.374384236	0.379310345	0.384236453	0.39408867	0.399014778	0.403940887	0.408866995	0.413793103	0.418719212	0.418719212	0.428571429	0.433497537	0.438423645	0.443349754	0.443349754	0.448275862	0.45320197	0.458128079
0	0	0	0	0	0	0	0	0	0.02955665	0.098522167	0.133004926	0.162561576	0.18226601	0.206896552	0.226600985	0.236453202	0.251231527	0.266009852	0.280788177	0.290640394	0.305418719	0.310344828	0.320197044	0.330049261	0.334975369	0.344827586	0.354679803	0.359605911	0.36453202	0.369458128	0.379310345	0.389162562	0.389162562	0.39408867	0.399014778	0.408866995	0.413793103	0.418719212	0.42364532	0.428571429	0.428571429	0.433497537	0.438423645	0.448275862	0.448275862	0.45320197	0.458128079	0.463054187	0.463054187
0	0	0	0	0	0	0	0	0	0.078817734	0.123152709	0.157635468	0.18226601	0.201970443	0.221674877	0.236453202	0.251231527	0.270935961	0.280788177	0.290640394	0.305418719	0.315270936	0.325123153	0.334975369	0.339901478	0.349753695	0.354679803	0.36453202	0.374384236	0.379310345	0.384236453	0.389162562	0.399014778	0.403940887	0.408866995	0.413793103	0.418719212	0.42364532	0.428571429	0.433497537	0.438423645	0.443349754	0.443349754	0.448275862	0.45320197	0.45320197	0.463054187	0.467980296	0.467980296	0.477832512
0	0	0	0	0	0	0	0	0.049261084	0.113300493	0.147783251	0.177339901	0.201970443	0.221674877	0.24137931	0.256157635	0.270935961	0.285714286	0.295566502	0.310344828	0.320197044	0.330049261	0.334975369	0.349753695	0.354679803	0.36453202	0.369458128	0.374384236	0.379310345	0.39408867	0.399014778	0.399014778	0.403940887	0.413793103	0.418719212	0.42364532	0.428571429	0.433497537	0.433497537	0.443349754	0.448275862	0.45320197	0.45320197	0.458128079	0.463054187	0.463054187	0.472906404	0.477832512	0.482758621	0.482758621
0	0	0	0	0	0	0	0	0.098522167	0.142857143	0.172413793	0.201970443	0.226600985	0.24137931	0.261083744	0.275862069	0.290640394	0.305418719	0.315270936	0.325123153	0.334975369	0.344827586	0.349753695	0.36453202	0.369458128	0.374384236	0.384236453	0.389162562	0.39408867	0.399014778	0.408866995	0.413793103	0.418719212	0.42364532	0.433497537	0.433497537	0.438423645	0.443349754	0.448275862	0.448275862	0.458128079	0.463054187	0.463054187	0.472906404	0.477832512	0.477832512	0.482758621	0.482758621	0.487684729	0.487684729
0	0	0	0	0	0	0	0.088669951	0.142857143	0.177339901	0.206896552	0.226600985	0.251231527	0.266009852	0.280788177	0.295566502	0.310344828	0.320197044	0.330049261	0.344827586	0.349753695	0.36453202	0.369458128	0.374384236	0.384236453	0.389162562	0.39408867	0.403940887	0.408866995	0.413793103	0.42364532	0.428571429	0.433497537	0.433497537	0.438423645	0.448275862	0.45320197	0.45320197	0.458128079	0.467980296	0.467980296	0.472906404	0.477832512	0.482758621	0.482758621	0.487684729	0.492610837	0.492610837	0.497536946	0.497536946
0	0	0	0	0	0	0.078817734	0.142857143	0.177339901	0.206896552	0.231527094	0.251231527	0.275862069	0.290640394	0.305418719	0.320197044	0.330049261	0.339901478	0.354679803	0.359605911	0.369458128	0.374384236	0.384236453	0.39408867	0.403940887	0.408866995	0.408866995	0.413793103	0.42364532	0.428571429	0.433497537	0.443349754	0.443349754	0.448275862	0.45320197	0.45320197	0.467980296	0.472906404	0.472906404	0.472906404	0.477832512	0.482758621	0.482758621	0.492610837	0.492610837	0.497536946	0.502463054	0.502463054	0.507389163	0.507389163
0	0	0	0	0	0.078817734	0.147783251	0.187192118	0.221674877	0.246305419	0.266009852	0.285714286	0.300492611	0.315270936	0.330049261	0.344827586	0.349753695	0.36453202	0.374384236	0.379310345	0.389162562	0.39408867	0.403940887	0.408866995	0.413793103	0.42364532	0.428571429	0.428571429	0.438423645	0.443349754	0.448275862	0.448275862	0.463054187	0.467980296	0.467980296	0.467980296	0.472906404	0.477832512	0.482758621	0.487684729	0.487684729	0.492610837	0.492610837	0.497536946	0.502463054	0.507389163	0.512315271	0.512315271	0.517241379	0.517241379
0	0	0	0	0.083743842	0.157635468	0.197044335	0.231527094	0.256157635	0.280788177	0.300492611	0.320197044	0.330049261	0.344827586	0.359605911	0.36453202	0.374384236	0.384236453	0.389162562	0.399014778	0.403940887	0.413793103	0.418719212	0.428571429	0.433497537	0.433497537	0.443349754	0.45320197	0.45320197	0.463054187	0.463054187	0.467980296	0.467980296	0.477832512	0.482758621	0.482758621	0.487684729	0.487684729	0.492610837	0.497536946	0.502463054	0.502463054	0.507389163	0.507389163	0.512315271	0.512315271	0.517241379	0.522167488	0.527093596	0.527093596
0	0	0	0.118226601	0.18226601	0.226600985	0.256157635	0.285714286	0.305418719	0.320197044	0.334975369	0.354679803	0.36453202	0.374384236	0.379310345	0.389162562	0.399014778	0.408866995	0.413793103	0.42364532	0.428571429	0.433497537	0.443349754	0.448275862	0.45320197	0.45320197	0.463054187	0.467980296	0.467980296	0.472906404	0.477832512	0.482758621	0.482758621	0.487684729	0.492610837	0.497536946	0.497536946	0.502463054	0.502463054	0.507389163	0.512315271	0.512315271	0.517241379	0.517241379	0.522167488	0.522167488	0.527093596	0.527093596	0.532019704	0.536945813
0	0.064039409	0.172413793	0.231527094	0.266009852	0.295566502	0.320197044	0.334975369	0.354679803	0.36453202	0.379310345	0.389162562	0.399014778	0.408866995	0.418719212	0.42364532	0.433497537	0.433497537	0.443349754	0.448275862	0.45320197	0.45320197	0.463054187	0.463054187	0.472906404	0.472906404	0.477832512	0.482758621	0.482758621	0.487684729	0.487684729	0.497536946	0.497536946	0.502463054	0.502463054	0.502463054	0.512315271	0.512315271	0.517241379	0.517241379	0.517241379	0.522167488	0.527093596	0.532019704	0.532019704	0.532019704	0.536945813	0.536945813	0.541871921	0.541871921
0.532019704	0.502463054	0.379310345	0.374384236	0.384236453	0.389162562	0.399014778	0.408866995	0.413793103	0.42364532	0.428571429	0.433497537	0.438423645	0.448275862	0.448275862	0.45320197	0.458128079	0.463054187	0.467980296	0.467980296	0.472906404	0.477832512	0.482758621	0.482758621	0.487684729	0.492610837	0.492610837	0.497536946	0.502463054	0.502463054	0.507389163	0.507389163	0.512315271	0.512315271	0.517241379	0.517241379	0.517241379	0.527093596	0.527093596	0.527093596	0.532019704	0.532019704	0.536945813	0.541871921	0.541871921	0.54679803	0.54679803	0.54679803	0.551724138	0.551724138
0.596059113	0.596059113	0.57635468	0.551724138	0.517241379	0.497536946	0.487684729	0.477832512	0.477832512	0.477832512	0.477832512	0.477832512	0.477832512	0.477832512	0.482758621	0.482758621	0.487684729	0.487684729	0.492610837	0.492610837	0.497536946	0.497536946	0.497536946	0.502463054	0.507389163	0.512315271	0.512315271	0.512315271	0.512315271	0.517241379	0.522167488	0.522167488	0.522167488	0.527093596	0.532019704	0.532019704	0.532019704	0.532019704	0.541871921	0.541871921	0.541871921	0.54679803	0.54679803	0.54679803	0.54679803	0.556650246	0.556650246	0.556650246	0.561576355	0.561576355
0.630541872	0.625615764	0.625615764	0.610837438	0.596059113	0.57635468	0.556650246	0.54679803	0.536945813	0.527093596	0.522167488	0.522167488	0.517241379	0.512315271	0.512315271	0.517241379	0.512315271	0.517241379	0.517241379	0.517241379	0.517241379	0.522167488	0.522167488	0.527093596	0.527093596	0.527093596	0.532019704	0.532019704	0.532019704	0.536945813	0.536945813	0.536945813	0.536945813	0.536945813	0.541871921	0.54679803	0.54679803	0.54679803	0.54679803	0.551724138	0.556650246	0.556650246	0.556650246	0.556650246	0.561576355	0.561576355	0.566502463	0.566502463	0.571428571	0.571428571
0.655172414	0.655172414	0.650246305	0.640394089	0.63546798	0.620689655	0.610837438	0.596059113	0.586206897	0.57635468	0.566502463	0.561576355	0.556650246	0.54679803	0.54679803	0.54679803	0.541871921	0.541871921	0.541871921	0.541871921	0.541871921	0.541871921	0.541871921	0.541871921	0.54679803	0.541871921	0.54679803	0.54679803	0.54679803	0.54679803	0.551724138	0.551724138	0.551724138	0.551724138	0.556650246	0.556650246	0.561576355	0.561576355	0.561576355	0.561576355	0.566502463	0.566502463	0.566502463	0.571428571	0.571428571	0.571428571	0.571428571	0.57635468	0.581280788	0.581280788
0.669950739	0.669950739	0.665024631	0.665024631	0.655172414	0.650246305	0.640394089	0.630541872	0.620689655	0.610837438	0.600985222	0.596059113	0.591133005	0.581280788	0.57635468	0.57635468	0.571428571	0.571428571	0.566502463	0.566502463	0.561576355	0.566502463	0.561576355	0.561576355	0.561576355	0.561576355	0.561576355	0.566502463	0.561576355	0.561576355	0.561576355	0.566502463	0.566502463	0.566502463	0.566502463	0.571428571	0.571428571	0.571428571	0.571428571	0.571428571	0.57635468	0.581280788	0.581280788	0.581280788	0.581280788	0.581280788	0.581280788	0.586206897	0.586206897	0.591133005
0.684729064	0.684729064	0.679802956	0.679802956	0.674876847	0.669950739	0.660098522	0.650246305	0.645320197	0.63546798	0.630541872	0.620689655	0.615763547	0.60591133	0.60591133	0.600985222	0.596059113	0.596059113	0.586206897	0.586206897	0.586206897	0.581280788	0.581280788	0.581280788	0.57635468	0.581280788	0.57635468	0.57635468	0.581280788	0.581280788	0.57635468	0.57635468	0.581280788	0.581280788	0.581280788	0.581280788	0.581280788	0.586206897	0.586206897	0.586206897	0.586206897	0.586206897	0.586206897	0.591133005	0.591133005	0.591133005	0.596059113	0.596059113	0.596059113	0.596059113
0.694581281	0.694581281	0.694581281	0.689655172	0.684729064	0.684729064	0.679802956	0.674876847	0.669950739	0.655172414	0.650246305	0.645320197	0.640394089	0.630541872	0.625615764	0.620689655	0.615763547	0.610837438	0.610837438	0.60591133	0.60591133	0.600985222	0.600985222	0.596059113	0.596059113	0.596059113	0.596059113	0.591133005	0.596059113	0.596059113	0.591133005	0.591133005	0.591133005	0.596059113	0.596059113	0.596059113	0.591133005	0.591133005	0.596059113	0.596059113	0.596059113	0.596059113	0.596059113	0.596059113	0.600985222	0.60591133	0.60591133	0.60591133	0.60591133	0.60591133
0.704433498	0.704433498	0.704433498	0.704433498	0.699507389	0.694581281	0.689655172	0.689655172	0.684729064	0.674876847	0.669950739	0.665024631	0.660098522	0.650246305	0.645320197	0.640394089	0.63546798	0.630541872	0.630541872	0.625615764	0.625615764	0.620689655	0.615763547	0.615763547	0.610837438	0.610837438	0.610837438	0.610837438	0.60591133	0.610837438	0.60591133	0.60591133	0.60591133	0.610837438	0.60591133	0.60591133	0.60591133	0.60591133	0.60591133	0.610837438	0.610837438	0.610837438	0.610837438	0.610837438	0.610837438	0.615763547	0.615763547	0.615763547	0.615763547	0.615763547
0.714285714	0.714285714	0.714285714	0.709359606	0.709359606	0.704433498	0.699507389	0.699507389	0.694581281	0.689655172	0.684729064	0.679802956	0.674876847	0.665024631	0.665024631	0.655172414	0.655172414	0.650246305	0.645320197	0.640394089	0.640394089	0.63546798	0.630541872	0.630541872	0.630541872	0.625615764	0.625615764	0.625615764	0.620689655	0.620689655	0.620689655	0.620689655	0.615763547	0.615763547	0.620689655	0.620689655	0.615763547	0.615763547	0.615763547	0.615763547	0.620689655	0.620689655	0.620689655	0.620689655	0.620689655	0.620689655	0.620689655	0.625615764	0.625615764	0.625615764
0.719211823	0.724137931	0.724137931	0.719211823	0.719211823	0.709359606	0.709359606	0.709359606	0.704433498	0.699507389	0.694581281	0.689655172	0.689655172	0.679802956	0.679802956	0.669950739	0.669950739	0.665024631	0.660098522	0.655172414	0.650246305	0.650246305	0.645320197	0.640394089	0.645320197	0.640394089	0.63546798	0.640394089	0.63546798	0.630541872	0.630541872	0.63546798	0.630541872	0.630541872	0.625615764	0.630541872	0.630541872	0.630541872	0.625615764	0.625615764	0.625615764	0.630541872	0.630541872	0.630541872	0.630541872	0.630541872	0.630541872	0.630541872	0.630541872	0.63546798
0.729064039	0.729064039	0.724137931	0.724137931	0.724137931	0.724137931	0.719211823	0.714285714	0.714285714	0.709359606	0.704433498	0.699507389	0.699507389	0.694581281	0.689655172	0.684729064	0.684729064	0.674876847	0.669950739	0.669950739	0.665024631	0.665024631	0.660098522	0.655172414	0.655172414	0.655172414	0.650246305	0.650246305	0.650246305	0.645320197	0.645320197	0.645320197	0.645320197	0.640394089	0.640394089	0.640394089	0.640394089	0.640394089	0.640394089	0.640394089	0.63546798	0.63546798	0.640394089	0.640394089	0.640394089	0.640394089	0.640394089	0.640394089	0.640394089	0.640394089
0.733990148	0.733990148	0.729064039	0.729064039	0.729064039	0.729064039	0.729064039	0.719211823	0.719211823	0.719211823	0.714285714	0.709359606	0.709359606	0.704433498	0.704433498	0.694581281	0.694581281	0.689655172	0.684729064	0.684729064	0.679802956	0.674876847	0.674876847	0.669950739	0.665024631	0.665024631	0.665024631	0.660098522	0.660098522	0.660098522	0.655172414	0.655172414	0.655172414	0.655172414	0.650246305	0.650246305	0.650246305	0.650246305	0.650246305	0.650246305	0.650246305	0.645320197	0.645320197	0.645320197	0.650246305	0.650246305	0.650246305	0.650246305	0.650246305	0.650246305
0.738916256	0.738916256	0.738916256	0.738916256	0.733990148	0.733990148	0.733990148	0.733990148	0.724137931	0.724137931	0.719211823	0.719211823	0.719211823	0.714285714	0.709359606	0.704433498	0.699507389	0.699507389	0.694581281	0.694581281	0.689655172	0.684729064	0.684729064	0.679802956	0.674876847	0.679802956	0.674876847	0.669950739	0.669950739	0.669950739	0.665024631	0.665024631	0.660098522	0.665024631	0.660098522	0.660098522	0.660098522	0.655172414	0.660098522	0.660098522	0.660098522	0.655172414	0.655172414	0.655172414	0.655172414	0.660098522	0.660098522	0.655172414	0.655172414	0.655172414
0.743842365	0.738916256	0.738916256	0.738916256	0.743842365	0.738916256	0.738916256	0.738916256	0.733990148	0.729064039	0.724137931	0.724137931	0.724137931	0.719211823	0.714285714	0.714285714	0.709359606	0.709359606	0.704433498	0.704433498	0.699507389	0.694581281	0.694581281	0.689655172	0.689655172	0.684729064	0.684729064	0.679802956	0.679802956	0.679802956	0.679802956	0.674876847	0.674876847	0.669950739	0.674876847	0.669950739	0.669950739	0.665024631	0.665024631	0.669950739	0.669950739	0.665024631	0.665024631	0.665024631	0.665024631	0.665024631	0.665024631	0.665024631	0.665024631	0.665024631
0.748768473	0.748768473	0.748768473	0.743842365	0.743842365	0.743842365	0.738916256	0.738916256	0.738916256	0.738916256	0.733990148	0.733990148	0.729064039	0.729064039	0.724137931	0.724137931	0.719211823	0.719211823	0.714285714	0.709359606	0.709359606	0.704433498	0.699507389	0.699507389	0.699507389	0.694581281	0.694581281	0.689655172	0.689655172	0.684729064	0.689655172	0.684729064	0.684729064	0.679802956	0.679802956	0.679802956	0.679802956	0.674876847	0.674876847	0.674876847	0.669950739	0.674876847	0.674876847	0.674876847	0.674876847	0.669950739	0.669950739	0.669950739	0.674876847	0.674876847
0.748768473	0.748768473	0.748768473	0.748768473	0.748768473	0.748768473	0.743842365	0.743842365	0.738916256	0.743842365	0.743842365	0.738916256	0.733990148	0.733990148	0.729064039	0.729064039	0.724137931	0.724137931	0.719211823	0.714285714	0.719211823	0.714285714	0.709359606	0.709359606	0.704433498	0.704433498	0.699507389	0.699507389	0.699507389	0.694581281	0.694581281	0.694581281	0.689655172	0.689655172	0.689655172	0.684729064	0.689655172	0.684729064	0.684729064	0.684729064	0.679802956	0.679802956	0.684729064	0.684729064	0.679802956	0.679802956	0.679802956	0.679802956	0.679802956	0.684729064
0.753694581	0.753694581	0.753694581	0.753694581	0.748768473	0.753694581	0.748768473	0.748768473	0.748768473	0.743842365	0.748768473	0.743842365	0.738916256	0.738916256	0.733990148	0.733990148	0.729064039	0.729064039	0.729064039	0.724137931	0.724137931	0.719211823	0.719211823	0.714285714	0.714285714	0.709359606	0.709359606	0.709359606	0.709359606	0.704433498	0.699507389	0.699507389	0.699507389	0.699507389	0.694581281	0.694581281	0.694581281	0.694581281	0.694581281	0.689655172	0.689655172	0.689655172	0.689655172	0.689655172	0.689655172	0.689655172	0.689655172	0.684729064	0.684729064	0.684729064
0.75862069	0.75862069	0.753694581	0.75862069	0.753694581	0.753694581	0.753694581	0.753694581	0.753694581	0.748768473	0.748768473	0.748768473	0.743842365	0.743842365	0.738916256	0.738916256	0.738916256	0.733990148	0.733990148	0.729064039	0.729064039	0.729064039	0.724137931	0.719211823	0.724137931	0.719211823	0.714285714	0.714285714	0.714285714	0.714285714	0.709359606	0.709359606	0.709359606	0.709359606	0.704433498	0.704433498	0.699507389	0.699507389	0.699507389	0.699507389	0.699507389	0.694581281	0.694581281	0.694581281	0.699507389	0.694581281	0.694581281	0.694581281	0.694581281	0.694581281
0.75862069	0.75862069	0.763546798	0.75862069	0.75862069	0.75862069	0.75862069	0.753694581	0.75862069	0.753694581	0.753694581	0.748768473	0.748768473	0.748768473	0.743842365	0.743842365	0.743842365	0.738916256	0.738916256	0.738916256	0.733990148	0.733990148	0.729064039	0.729064039	0.724137931	0.729064039	0.724137931	0.719211823	0.719211823	0.719211823	0.719211823	0.714285714	0.714285714	0.714285714	0.714285714	0.709359606	0.709359606	0.704433498	0.704433498	0.709359606	0.704433498	0.704433498	0.704433498	0.704433498	0.699507389	0.699507389	0.704433498	0.704433498	0.699507389	0.699507389
0.763546798	0.763546798	0.763546798	0.75862069	0.763546798	0.75862069	0.763546798	0.75862069	0.75862069	0.75862069	0.75862069	0.753694581	0.753694581	0.753694581	0.748768473	0.748768473	0.748768473	0.743842365	0.743842365	0.743842365	0.738916256	0.738916256	0.738916256	0.733990148	0.729064039	0.733990148	0.729064039	0.729064039	0.724137931	0.729064039	0.724137931	0.724137931	0.719211823	0.719211823	0.719211823	0.719211823	0.714285714	0.714285714	0.714285714	0.709359606	0.714285714	0.714285714	0.709359606	0.709359606	0.709359606	0.709359606	0.704433498	0.709359606	0.709359606	0.709359606
0.763546798	0.763546798	0.763546798	0.763546798	0.763546798	0.763546798	0.763546798	0.75862069	0.763546798	0.75862069	0.763546798	0.75862069	0.753694581	0.75862069	0.753694581	0.753694581	0.753694581	0.748768473	0.748768473	0.748768473	0.743842365	0.743842365	0.743842365	0.738916256	0.738916256	0.733990148	0.738916256	0.733990148	0.733990148	0.729064039	0.729064039	0.729064039	0.729064039	0.724137931	0.724137931	0.724137931	0.724137931	0.719211823	0.719211823	0.719211823	0.714285714	0.719211823	0.719211823	0.719211823	0.714285714	0.714285714	0.714285714	0.714285714	0.709359606	0.714285714
0.768472906	0.768472906	0.768472906	0.768472906	0.768472906	0.768472906	0.763546798	0.763546798	0.763546798	0.763546798	0.763546798	0.763546798	0.75862069	0.75862069	0.75862069	0.753694581	0.75862069	0.753694581	0.748768473	0.753694581	0.748768473	0.748768473	0.748768473	0.743842365	0.743842365	0.738916256	0.743842365	0.738916256	0.738916256	0.733990148	0.733990148	0.733990148	0.733990148	0.729064039	0.729064039	0.729064039	0.729064039	0.729064039	0.724137931	0.724137931	0.724137931	0.719211823	0.724137931	0.724137931	0.724137931	0.719211823	0.719211823	0.719211823	0.719211823	0.719211823
0.768472906	0.768472906	0.768472906	0.768472906	0.768472906	0.768472906	0.768472906	0.768472906	0.768472906	0.763546798	0.768472906	0.763546798	0.763546798	0.763546798	0.75862069	0.75862069	0.75862069	0.75862069	0.753694581	0.75862069	0.753694581	0.753694581	0.748768473	0.748768473	0.748768473	0.743842365	0.743842365	0.743842365	0.743842365	0.738916256	0.738916256	0.743842365	0.738916256	0.738916256	0.733990148	0.733990148	0.729064039	0.733990148	0.733990148	0.729064039	0.729064039	0.729064039	0.729064039	0.724137931	0.729064039	0.729064039	0.729064039	0.724137931	0.724137931	0.724137931
0.773399015	0.773399015	0.773399015	0.773399015	0.768472906	0.773399015	0.768472906	0.773399015	0.768472906	0.768472906	0.768472906	0.768472906	0.763546798	0.768472906	0.763546798	0.763546798	0.763546798	0.763546798	0.75862069	0.75862069	0.75862069	0.753694581	0.753694581	0.753694581	0.753694581	0.748768473	0.748768473	0.748768473	0.748768473	0.748768473	0.743842365	0.743842365	0.743842365	0.743842365	0.738916256	0.738916256	0.738916256	0.733990148	0.738916256	0.738916256	0.733990148	0.733990148	0.733990148	0.733990148	0.729064039	0.733990148	0.733990148	0.733990148	0.729064039	0.729064039
0.773399015	0.773399015	0.773399015	0.773399015	0.773399015	0.773399015	0.773399015	0.773399015	0.773399015	0.768472906	0.773399015	0.768472906	0.768472906	0.768472906	0.768472906	0.763546798	0.768472906	0.763546798	0.763546798	0.75862069	0.763546798	0.75862069	0.75862069	0.753694581	0.75862069	0.753694581	0.753694581	0.748768473	0.753694581	0.753694581	0.748768473	0.748768473	0.743842365	0.748768473	0.748768473	0.743842365	0.743842365	0.743842365	0.738916256	0.743842365	0.743842365	0.738916256	0.738916256	0.738916256	0.738916256	0.733990148	0.733990148	0.738916256	0.738916256	0.733990148
0.778325123	0.773399015	0.778325123	0.773399015	0.778325123	0.773399015	0.773399015	0.778325123	0.773399015	0.773399015	0.773399015	0.773399015	0.768472906	0.773399015	0.768472906	0.768472906	0.768472906	0.768472906	0.763546798	0.763546798	0.768472906	0.763546798	0.763546798	0.75862069	0.763546798	0.75862069	0.75862069	0.753694581	0.753694581	0.75862069	0.753694581	0.753694581	0.748768473	0.748768473	0.753694581	0.748768473	0.748768473	0.748768473	0.743842365	0.743842365	0.748768473	0.743842365	0.743842365	0.743842365	0.743842365	0.738916256	0.738916256	0.738916256	0.743842365	0.743842365
0.778325123	0.778325123	0.778325123	0.778325123	0.778325123	0.778325123	0.773399015	0.778325123	0.773399015	0.773399015	0.778325123	0.773399015	0.773399015	0.773399015	0.773399015	0.768472906	0.773399015	0.773399015	0.768472906	0.768472906	0.768472906	0.768472906	0.763546798	0.763546798	0.763546798	0.763546798	0.763546798	0.75862069	0.75862069	0.763546798	0.75862069	0.75862069	0.753694581	0.753694581	0.753694581	0.753694581	0.753694581	0.753694581	0.748768473	0.748768473	0.748768473	0.748768473	0.748768473	0.748768473	0.748768473	0.748768473	0.743842365	0.743842365	0.743842365	0.743842365
0.778325123	0.783251232	0.778325123	0.778325123	0.778325123	0.778325123	0.778325123	0.778325123	0.778325123	0.773399015	0.778325123	0.778325123	0.773399015	0.778325123	0.773399015	0.773399015	0.773399015	0.773399015	0.773399015	0.768472906	0.768472906	0.768472906	0.768472906	0.768472906	0.763546798	0.768472906	0.768472906	0.763546798	0.763546798	0.75862069	0.763546798	0.763546798	0.75862069	0.75862069	0.75862069	0.753694581	0.75862069	0.75862069	0.753694581	0.753694581	0.753694581	0.753694581	0.748768473	0.753694581	0.753694581	0.753694581	0.748768473	0.748768473	0.748768473	0.748768473
0.783251232	0.783251232	0.778325123	0.783251232	0.783251232	0.778325123	0.783251232	0.783251232	0.778325123	0.778325123	0.778325123	0.778325123	0.778325123	0.778325123	0.778325123	0.773399015	0.773399015	0.778325123	0.773399015	0.773399015	0.773399015	0.773399015	0.773399015	0.768472906	0.768472906	0.768472906	0.768472906	0.768472906	0.768472906	0.763546798	0.763546798	0.768472906	0.763546798	0.763546798	0.763546798	0.75862069	0.75862069	0.763546798	0.75862069	0.75862069	0.75862069	0.75862069	0.753694581	0.753694581	0.753694581	0.75862069	0.753694581	0.753694581	0.753694581	0.753694581
0.783251232	0.783251232	0.783251232	0.783251232	0.783251232	0.783251232	0.783251232	0.783251232	0.778325123	0.778325123	0.783251232	0.778325123	0.778325123	0.783251232	0.778325123	0.778325123	0.778325123	0.778325123	0.778325123	0.773399015	0.773399015	0.773399015	0.773399015	0.773399015	0.773399015	0.768472906	0.773399015	0.773399015	0.768472906	0.768472906	0.768472906	0.763546798	0.768472906	0.768472906	0.763546798	0.763546798	0.763546798	0.763546798	0.763546798	0.763546798	0.763546798	0.763546798	0.75862069	0.75862069	0.75862069	0.75862069	0.75862069	0.75862069	0.75862069	0.75862069
0.783251232	0.783251232	0.78817734	0.783251232	0.783251232	0.783251232	0.783251232	0.783251232	0.783251232	0.783251232	0.783251232	0.783251232	0.778325123	0.783251232	0.783251232	0.778325123	0.778325123	0.783251232	0.778325123	0.778325123	0.778325123	0.773399015	0.778325123	0.778325123	0.773399015	0.773399015	0.773399015	0.773399015	0.773399015	0.773399015	0.768472906	0.768472906	0.768472906	0.773399015	0.768472906	0.768472906	0.768472906	0.763546798	0.763546798	0.763546798	0.768472906	0.763546798	0.763546798	0.763546798	0.763546798	0.763546798	0.75862069	0.75862069	0.763546798	0.763546798
0.78817734	0.783251232	0.78817734	0.78817734	0.783251232	0.783251232	0.78817734	0.783251232	0.783251232	0.78817734	0.783251232	0.783251232	0.783251232	0.783251232	0.783251232	0.783251232	0.778325123	0.778325123	0.783251232	0.783251232	0.778325123	0.778325123	0.783251232	0.778325123	0.778325123	0.778325123	0.773399015	0.773399015	0.778325123	0.773399015	0.773399015	0.773399015	0.773399015	0.768472906	0.773399015	0.773399015	0.768472906	0.768472906	0.768472906	0.768472906	0.768472906	0.768472906	0.768472906	0.768472906	0.768472906	0.763546798	0.763546798	0.763546798	0.763546798	0.763546798
0.78817734	0.783251232	0.78817734	0.78817734	0.78817734	0.78817734	0.78817734	0.78817734	0.783251232	0.78817734	0.78817734	0.783251232	0.783251232	0.78817734	0.78817734	0.783251232	0.783251232	0.783251232	0.783251232	0.783251232	0.783251232	0.778325123	0.778325123	0.783251232	0.783251232	0.778325123	0.778325123	0.778325123	0.778325123	0.778325123	0.778325123	0.778325123	0.773399015	0.773399015	0.773399015	0.778325123	0.773399015	0.773399015	0.773399015	0.773399015	0.768472906	0.768472906	0.773399015	0.773399015	0.773399015	0.768472906	0.768472906	0.768472906	0.768472906	0.768472906
0.78817734	0.793103448	0.78817734	0.78817734	0.78817734	0.78817734	0.78817734	0.78817734	0.78817734	0.78817734	0.78817734	0.78817734	0.783251232	0.783251232	0.78817734	0.78817734	0.783251232	0.783251232	0.78817734	0.783251232	0.783251232	0.783251232	0.783251232	0.783251232	0.783251232	0.783251232	0.783251232	0.778325123	0.778325123	0.783251232	0.778325123	0.778325123	0.778325123	0.778325123	0.773399015	0.773399015	0.778325123	0.778325123	0.778325123	0.773399015	0.773399015	0.773399015	0.773399015	0.773399015	0.773399015	0.773399015	0.773399015	0.773399015	0.773399015	0.773399015
0.78817734	0.793103448	0.78817734	0.78817734	0.78817734	0.793103448	0.78817734	0.78817734	0.78817734	0.793103448	0.78817734	0.78817734	0.78817734	0.78817734	0.78817734	0.78817734	0.78817734	0.783251232	0.783251232	0.78817734	0.78817734	0.783251232	0.783251232	0.783251232	0.78817734	0.783251232	0.783251232	0.783251232	0.783251232	0.778325123	0.783251232	0.783251232	0.783251232	0.778325123	0.778325123	0.778325123	0.778325123	0.778325123	0.778325123	0.778325123	0.778325123	0.778325123	0.773399015	0.773399015	0.773399015	0.773399015	0.778325123	0.778325123	0.773399015	0.773399015
0.793103448	0.793103448	0.793103448	0.78817734	0.793103448	0.793103448	0.793103448	0.78817734	0.78817734	0.793103448	0.793103448	0.78817734	0.78817734	0.78817734	0.793103448	0.78817734	0.78817734	0.78817734	0.78817734	0.78817734	0.78817734	0.78817734	0.78817734	0.783251232	0.783251232	0.78817734	0.78817734	0.783251232	0.783251232	0.783251232	0.783251232	0.783251232	0.783251232	0.783251232	0.783251232	0.783251232	0.778325123	0.778325123	0.778325123	0.783251232	0.783251232	0.778325123	0.778325123	0.778325123	0.778325123	0.778325123	0.778325123	0.773399015	0.778325123	0.778325123
0.793103448	0.793103448	0.793103448	0.793103448	0.793103448	0.793103448	0.793103448	0.793103448	0.78817734	0.793103448	0.793103448	0.793103448	0.78817734	0.78817734	0.793103448	0.793103448	0.78817734	0.78817734	0.78817734	0.793103448	0.78817734	0.78817734	0.78817734	0.78817734	0.78817734	0.78817734	0.78817734	0.78817734	0.78817734	0.783251232	0.783251232	0.783251232	0.78817734	0.78817734	0.783251232	0.783251232	0.783251232	0.783251232	0.783251232	0.778325123	0.783251232	0.783251232	0.783251232	0.783251232	0.783251232	0.778325123	0.778325123	0.778325123	0.778325123	0.778325123
0.793103448	0.793103448	0.793103448	0.793103448	0.793103448	0.793103448	0.793103448	0.793103448	0.793103448	0.793103448	0.793103448	0.793103448	0.793103448	0.78817734	0.793103448	0.793103448	0.793103448	0.793103448	0.78817734	0.78817734	0.793103448	0.793103448	0.78817734	0.78817734	0.78817734	0.78817734	0.793103448	0.78817734	0.78817734	0.78817734	0.78817734	0.78817734	0.783251232	0.78817734	0.78817734	0.78817734	0.78817734	0.783251232	0.783251232	0.783251232	0.783251232	0.783251232	0.78817734	0.783251232	0.783251232	0.783251232	0.783251232	0.783251232	0.783251232	0.783251232
0.793103448	0.793103448	0.793103448	0.798029557	0.798029557	0.793103448	0.793103448	0.793103448	0.793103448	0.798029557	0.793103448	0.793103448	0.793103448	0.793103448	0.798029557	0.793103448	0.793103448	0.793103448	0.793103448	0.78817734	0.793103448	0.793103448	0.793103448	0.793103448	0.78817734	0.78817734	0.78817734	0.793103448	0.793103448	0.78817734	0.78817734	0.78817734	0.78817734	0.78817734	0.793103448	0.78817734	0.78817734	0.78817734	0.78817734	0.78817734	0.78817734	0.783251232	0.783251232	0.78817734	0.78817734	0.78817734	0.78817734	0.78817734	0.783251232	0.783251232
0.798029557	0.793103448	0.793103448	0.798029557	0.798029557	0.798029557	0.793103448	0.793103448	0.798029557	0.798029557	0.798029557	0.793103448	0.793103448	0.793103448	0.798029557	0.798029557	0.793103448	0.793103448	0.793103448	0.793103448	0.793103448	0.793103448	0.793103448	0.793103448	0.793103448	0.793103448	0.793103448	0.78817734	0.793103448	0.793103448	0.793103448	0.793103448	0.78817734	0.78817734	0.78817734	0.78817734	0.793103448	0.793103448	0.78817734	0.78817734	0.78817734	0.78817734	0.78817734	0.78817734	0.78817734	0.78817734	0.78817734	0.78817734	0.78817734	0.78817734
0.798029557	0.793103448	0.798029557	0.798029557	0.798029557	0.798029557	0.798029557	0.793103448	0.798029557	0.798029557	0.798029557	0.798029557	0.793103448	0.793103448	0.793103448	0.798029557	0.798029557	0.798029557	0.793103448	0.793103448	0.793103448	0.798029557	0.798029557	0.793103448	0.793103448	0.793103448	0.793103448	0.793103448	0.793103448	0.793103448	0.793103448	0.793103448	0.793103448	0.793103448	0.793103448	0.78817734	0.78817734	0.793103448	0.793103448	0.793103448	0.793103448	0.793103448	0.78817734	0.78817734	0.78817734	0.78817734	0.78817734	0.78817734	0.793103448	0.793103448
0.798029557	0.798029557	0.798029557	0.798029557	0.798029557	0.798029557	0.798029557	0.798029557	0.798029557	0.798029557	0.798029557	0.798029557	0.798029557	0.798029557	0.793103448	0.798029557	0.798029557	0.798029557	0.798029557	0.798029557	0.793103448	0.793103448	0.798029557	0.798029557	0.798029557	0.798029557	0.793103448	0.793103448	0.793103448	0.793103448	0.798029557	0.798029557	0.793103448	0.793103448	0.793103448	0.793103448	0.793103448	0.793103448	0.793103448	0.793103448	0.793103448	0.793103448	0.793103448	0.793103448	0.793103448	0.793103448	0.793103448	0.78817734	0.78817734	0.78817734
0.798029557	0.802955665	0.802955665	0.798029557	0.798029557	0.798029557	0.798029557	0.798029557	0.802955665	0.798029557	0.798029557	0.798029557	0.798029557	0.798029557	0.798029557	0.798029557	0.798029557	0.798029557	0.798029557	0.798029557	0.798029557	0.798029557	0.798029557	0.798029557	0.798029557	0.798029557	0.798029557	0.798029557	0.793103448	0.793103448	0.793103448	0.798029557	0.798029557	0.798029557	0.798029557	0.793103448	0.793103448	0.793103448	0.793103448	0.793103448	0.793103448	0.798029557	0.798029557	0.793103448	0.793103448	0.793103448	0.793103448	0.793103448	0.793103448	0.793103448
0.798029557	0.802955665	0.802955665	0.802955665	0.798029557	0.798029557	0.798029557	0.798029557	0.802955665	0.802955665	0.798029557	0.798029557	0.798029557	0.798029557	0.798029557	0.802955665	0.802955665	0.798029557	0.798029557	0.798029557	0.798029557	0.798029557	0.798029557	0.802955665	0.798029557	0.798029557	0.798029557	0.798029557	0.798029557	0.798029557	0.798029557	0.793103448	0.798029557	0.798029557	0.798029557	0.798029557	0.798029557	0.798029557	0.798029557	0.793103448	0.793103448	0.793103448	0.793103448	0.798029557	0.798029557	0.798029557	0.798029557	0.798029557	0.798029557	0.793103448
0.802955665	0.802955665	0.802955665	0.802955665	0.802955665	0.798029557	0.798029557	0.798029557	0.802955665	0.802955665	0.802955665	0.802955665	0.798029557	0.798029557	0.798029557	0.802955665	0.802955665	0.802955665	0.802955665	0.798029557	0.798029557	0.798029557	0.798029557	0.798029557	0.802955665	0.802955665	0.802955665	0.798029557	0.798029557	0.798029557	0.798029557	0.798029557	0.798029557	0.798029557	0.802955665	0.798029557	0.798029557	0.798029557	0.798029557	0.798029557	0.798029557	0.798029557	0.798029557	0.798029557	0.793103448	0.798029557	0.798029557	0.798029557	0.798029557	0.798029557
0.802955665	0.802955665	0.802955665	0.802955665	0.802955665	0.802955665	0.798029557	0.802955665	0.802955665	0.802955665	0.802955665	0.802955665	0.802955665	0.798029557	0.798029557	0.798029557	0.802955665	0.802955665	0.802955665	0.802955665	0.802955665	0.798029557	0.798029557	0.798029557	0.798029557	0.802955665	0.802955665	0.802955665	0.802955665	0.802955665	0.798029557	0.798029557	0.798029557	0.798029557	0.798029557	0.802955665	0.802955665	0.802955665	0.802955665	0.798029557	0.798029557	0.798029557	0.798029557	0.798029557	0.798029557	0.798029557	0.798029557	0.798029557	0.802955665	0.802955665
0.802955665	0.802955665	0.802955665	0.802955665	0.802955665	0.802955665	0.802955665	0.802955665	0.802955665	0.802955665	0.802955665	0.802955665	0.802955665	0.802955665	0.802955665	0.798029557	0.802955665	0.802955665	0.802955665	0.802955665	0.802955665	0.802955665	0.802955665	0.802955665	0.798029557	0.798029557	0.802955665	0.802955665	0.802955665	0.802955665	0.802955665	0.802955665	0.802955665	0.798029557	0.798029557	0.798029557	0.798029557	0.802955665	0.802955665	0.802955665	0.802955665	0.802955665	0.802955665	0.802955665	0.798029557	0.798029557	0.798029557	0.798029557	0.798029557	0.798029557
0.802955665	0.802955665	0.802955665	0.802955665	0.802955665	0.802955665	0.802955665	0.807881773	0.802955665	0.802955665	0.802955665	0.802955665	0.802955665	0.802955665	0.802955665	0.802955665	0.802955665	0.802955665	0.802955665	0.802955665	0.802955665	0.802955665	0.802955665	0.802955665	0.802955665	0.802955665	0.802955665	0.802955665	0.802955665	0.802955665	0.802955665	0.802955665	0.802955665	0.802955665	0.802955665	0.802955665	0.802955665	0.802955665	0.798029557	0.798029557	0.802955665	0.802955665	0.802955665	0.802955665	0.802955665	0.802955665	0.802955665	0.802955665	0.802955665	0.802955665
0.802955665	0.802955665	0.802955665	0.802955665	0.802955665	0.802955665	0.807881773	0.807881773	0.807881773	0.807881773	0.802955665	0.802955665	0.802955665	0.802955665	0.802955665	0.802955665	0.802955665	0.807881773	0.807881773	0.807881773	0.802955665	0.802955665	0.802955665	0.802955665	0.802955665	0.802955665	0.802955665	0.802955665	0.802955665	0.807881773	0.807881773	0.802955665	0.802955665	0.802955665	0.802955665	0.802955665	0.802955665	0.802955665	0.802955665	0.802955665	0.802955665	0.802955665	0.807881773	0.802955665	0.802955665	0.802955665	0.802955665	0.802955665	0.802955665	0.802955665
0.807881773	0.802955665	0.802955665	0.802955665	0.802955665	0.802955665	0.807881773	0.807881773	0.807881773	0.807881773	0.807881773	0.807881773	0.802955665	0.802955665	0.802955665	0.802955665	0.802955665	0.802955665	0.807881773	0.807881773	0.807881773	0.807881773	0.807881773	0.802955665	0.802955665	0.802955665	0.802955665	0.802955665	0.802955665	0.802955665	0.807881773	0.807881773	0.807881773	0.807881773	0.807881773	0.802955665	0.802955665	0.802955665	0.802955665	0.802955665	0.802955665	0.802955665	0.802955665	0.802955665	0.802955665	0.807881773	0.807881773	0.807881773	0.807881773	0.807881773
0.807881773	0.807881773	0.802955665	0.802955665	0.802955665	0.802955665	0.807881773	0.807881773	0.807881773	0.807881773	0.807881773	0.807881773	0.807881773	0.807881773	0.802955665	0.802955665	0.802955665	0.802955665	0.807881773	0.807881773	0.807881773	0.807881773	0.807881773	0.807881773	0.807881773	0.807881773	0.802955665	0.802955665	0.802955665	0.802955665	0.802955665	0.802955665	0.807881773	0.807881773	0.807881773	0.807881773	0.807881773	0.807881773	0.807881773	0.807881773	0.807881773	0.802955665	0.802955665	0.802955665	0.802955665	0.802955665	0.802955665	0.802955665	0.802955665	0.807881773
0.807881773	0.807881773	0.807881773	0.802955665	0.802955665	0.807881773	0.807881773	0.807881773	0.807881773	0.807881773	0.807881773	0.807881773	0.807881773	0.807881773	0.807881773	0.807881773	0.802955665	0.802955665	0.802955665	0.807881773	0.807881773	0.807881773	0.807881773	0.807881773	0.807881773	0.807881773	0.807881773	0.807881773	0.807881773	0.807881773	0.807881773	0.802955665	0.802955665	0.802955665	0.802955665	0.807881773	0.807881773	0.807881773	0.807881773	0.807881773	0.807881773	0.807881773	0.807881773	0.807881773	0.807881773	0.807881773	0.807881773	0.807881773	0.807881773	0.807881773
0.807881773	0.807881773	0.807881773	0.807881773	0.807881773	0.807881773	0.807881773	0.807881773	0.807881773	0.807881773	0.807881773	0.807881773	0.807881773	0.807881773	0.807881773	0.807881773	0.807881773	0.807881773	0.807881773	0.807881773	0.807881773	0.807881773	0.807881773	0.807881773	0.807881773	0.807881773	0.807881773	0.807881773	0.807881773	0.807881773	0.807881773	0.807881773	0.807881773	0.807881773	0.807881773	0.807881773	0.807881773	0.802955665	0.807881773	0.807881773	0.807881773	0.807881773	0.807881773	0.807881773	0.807881773	0.807881773	0.807881773	0.807881773	0.807881773	0.807881773
0.807881773	0.807881773	0.807881773	0.807881773	0.812807882	0.812807882	0.807881773	0.807881773	0.807881773	0.807881773	0.807881773	0.807881773	0.807881773	0.807881773	0.807881773	0.807881773	0.807881773	0.807881773	0.807881773	0.807881773	0.807881773	0.812807882	0.812807882	0.812807882	0.807881773	0.807881773	0.807881773	0.807881773	0.807881773	0.807881773	0.807881773	0.807881773	0.807881773	0.807881773	0.807881773	0.807881773	0.807881773	0.807881773	0.807881773	0.807881773	0.807881773	0.807881773	0.812807882	0.812807882	0.812807882	0.812807882	0.807881773	0.807881773	0.807881773	0.807881773
0.807881773	0.807881773	0.807881773	0.812807882	0.812807882	0.812807882	0.812807882	0.812807882	0.807881773	0.807881773	0.807881773	0.807881773	0.807881773	0.807881773	0.807881773	0.807881773	0.807881773	0.807881773	0.807881773	0.807881773	0.807881773	0.807881773	0.807881773	0.812807882	0.812807882	0.812807882	0.812807882	0.812807882	0.812807882	0.812807882	0.807881773	0.807881773	0.807881773	0.807881773	0.807881773	0.807881773	0.807881773	0.807881773	0.807881773	0.807881773	0.807881773	0.807881773	0.807881773	0.807881773	0.807881773	0.807881773	0.807881773	0.812807882	0.812807882	0.812807882
0.807881773	0.812807882	0.812807882	0.812807882	0.812807882	0.812807882	0.812807882	0.812807882	0.812807882	0.812807882	0.812807882	0.812807882	0.807881773	0.807881773	0.807881773	0.807881773	0.807881773	0.807881773	0.807881773	0.807881773	0.807881773	0.807881773	0.807881773	0.807881773	0.807881773	0.812807882	0.812807882	0.812807882	0.812807882	0.812807882	0.812807882	0.812807882	0.812807882	0.812807882	0.812807882	0.812807882	0.812807882	0.812807882	0.807881773	0.807881773	0.807881773	0.807881773	0.807881773	0.807881773	0.807881773	0.807881773	0.807881773	0.807881773	0.807881773	0.807881773
0.812807882	0.812807882	0.812807882	0.812807882	0.812807882	0.812807882	0.812807882	0.812807882	0.812807882	0.812807882	0.812807882	0.812807882	0.812807882	0.812807882	0.812807882	0.812807882	0.807881773	0.807881773	0.807881773	0.807881773	0.807881773	0.807881773	0.807881773	0.807881773	0.807881773	0.807881773	0.807881773	0.807881773	0.812807882	0.812807882	0.812807882	0.812807882	0.812807882	0.812807882	0.812807882	0.812807882	0.812807882	0.812807882	0.812807882	0.812807882	0.812807882	0.812807882	0.812807882	0.812807882	0.812807882	0.812807882	0.812807882	0.812807882	0.812807882	0.812807882
0.812807882	0.812807882	0.812807882	0.812807882	0.812807882	0.812807882	0.812807882	0.812807882	0.812807882	0.812807882	0.812807882	0.812807882	0.812807882	0.812807882	0.812807882	0.812807882	0.812807882	0.812807882	0.812807882	0.812807882	0.812807882	0.812807882	0.812807882	0.812807882	0.807881773	0.807881773	0.807881773	0.807881773	0.807881773	0.807881773	0.807881773	0.807881773	0.807881773	0.812807882	0.812807882	0.812807882	0.812807882	0.812807882	0.812807882	0.812807882	0.812807882	0.812807882	0.812807882	0.812807882	0.812807882	0.812807882	0.812807882	0.812807882	0.812807882	0.812807882
0.812807882	0.812807882	0.812807882	0.812807882	0.812807882	0.812807882	0.812807882	0.812807882	0.812807882	0.812807882	0.812807882	0.812807882	0.812807882	0.812807882	0.812807882	0.812807882	0.812807882	0.812807882	0.812807882	0.812807882	0.812807882	0.812807882	0.812807882	0.812807882	0.812807882	0.812807882	0.812807882	0.812807882	0.812807882	0.812807882	0.812807882	0.812807882	0.812807882	0.812807882	0.812807882	0.812807882	0.812807882	0.807881773	0.807881773	0.807881773	0.807881773	0.807881773	0.812807882	0.812807882	0.812807882	0.812807882	0.812807882	0.812807882	0.812807882	0.812807882
0.812807882	0.812807882	0.812807882	0.812807882	0.812807882	0.812807882	0.812807882	0.812807882	0.812807882	0.812807882	0.812807882	0.812807882	0.812807882	0.812807882	0.812807882	0.812807882	0.812807882	0.812807882	0.812807882	0.812807882	0.812807882	0.812807882	0.812807882	0.812807882	0.812807882	0.812807882	0.812807882	0.812807882	0.812807882	0.812807882	0.812807882	0.812807882	0.812807882	0.812807882	0.812807882	0.812807882	0.812807882	0.812807882	0.812807882	0.812807882	0.812807882	0.812807882	0.812807882	0.812807882	0.812807882	0.812807882	0.812807882	0.812807882	0.812807882	0.812807882
0.812807882	0.812807882	0.812807882	0.812807882	0.812807882	0.812807882	0.812807882	0.812807882	0.812807882	0.812807882	0.812807882	0.812807882	0.812807882	0.812807882	0.812807882	0.812807882	0.812807882	0.812807882	0.812807882	0.812807882	0.812807882	0.812807882	0.812807882	0.812807882	0.812807882	0.812807882	0.812807882	0.812807882	0.812807882	0.812807882	0.812807882	0.812807882	0.812807882	0.812807882	0.812807882	0.812807882	0.812807882	0.812807882	0.812807882	0.812807882	0.812807882	0.812807882	0.812807882	0.812807882	0.812807882	0.812807882	0.812807882	0.812807882	0.812807882	0.812807882
[truncated: 310 more columns]
