# Supplementary material for: Multi-orbit lunar GNSS constellation design with distant retrograde orbit and Halo orbit combination
Source: Sci Rep. 2023 Jun 22;13:10158. doi: 10.1038/s41598-023-37348-x (PMC10287729; doi:10.1038/s41598-023-37348-x)
Supplement: Supplementary file 1 — Supplementary Information. [file 41598_2023_37348_MOESM1_ESM.zip › supplement materials of the manuscript/Figure 5/L2 North Family Halo orbit/SVOP/12.000.csv]

0.177884615	0.177884615	0.177884615	0.177884615	0.177884615	0.177884615	0.177884615	0.177884615	0.177884615	0.177884615	0.177884615	0.177884615	0.177884615	0.177884615	0.177884615	0.177884615	0.177884615	0.177884615	0.177884615	0.177884615	0.177884615	0.177884615	0.177884615	0.177884615	0.177884615	0.177884615	0.177884615	0.177884615	0.177884615	0.177884615	0.177884615	0.177884615	0.177884615	0.177884615	0.177884615	0.177884615	0.177884615	0.177884615	0.177884615	0.177884615	0.177884615	0.177884615	0.177884615	0.177884615	0.177884615	0.177884615	0.177884615	0.177884615	0.177884615	0.177884615
0.177884615	0.177884615	0.177884615	0.177884615	0.177884615	0.177884615	0.177884615	0.173076923	0.173076923	0.173076923	0.173076923	0.173076923	0.173076923	0.173076923	0.173076923	0.173076923	0.173076923	0.173076923	0.173076923	0.173076923	0.173076923	0.173076923	0.173076923	0.173076923	0.173076923	0.173076923	0.173076923	0.173076923	0.173076923	0.173076923	0.173076923	0.173076923	0.173076923	0.173076923	0.173076923	0.173076923	0.173076923	0.173076923	0.173076923	0.173076923	0.173076923	0.173076923	0.173076923	0.173076923	0.173076923	0.177884615	0.177884615	0.177884615	0.177884615	0.177884615
0.173076923	0.173076923	0.173076923	0.173076923	0.173076923	0.173076923	0.173076923	0.173076923	0.173076923	0.173076923	0.173076923	0.173076923	0.173076923	0.173076923	0.173076923	0.173076923	0.173076923	0.173076923	0.173076923	0.173076923	0.173076923	0.173076923	0.173076923	0.173076923	0.173076923	0.173076923	0.173076923	0.177884615	0.177884615	0.177884615	0.177884615	0.177884615	0.177884615	0.177884615	0.177884615	0.177884615	0.177884615	0.177884615	0.177884615	0.177884615	0.177884615	0.177884615	0.177884615	0.177884615	0.177884615	0.177884615	0.177884615	0.177884615	0.177884615	0.177884615
0.173076923	0.173076923	0.173076923	0.173076923	0.173076923	0.173076923	0.173076923	0.173076923	0.173076923	0.173076923	0.173076923	0.173076923	0.173076923	0.173076923	0.173076923	0.173076923	0.173076923	0.173076923	0.173076923	0.173076923	0.173076923	0.173076923	0.177884615	0.177884615	0.177884615	0.177884615	0.177884615	0.177884615	0.177884615	0.177884615	0.177884615	0.177884615	0.177884615	0.177884615	0.177884615	0.177884615	0.177884615	0.177884615	0.177884615	0.177884615	0.177884615	0.177884615	0.177884615	0.177884615	0.177884615	0.177884615	0.177884615	0.177884615	0.177884615	0.177884615
0.173076923	0.173076923	0.173076923	0.173076923	0.173076923	0.173076923	0.173076923	0.173076923	0.173076923	0.173076923	0.173076923	0.173076923	0.173076923	0.173076923	0.173076923	0.173076923	0.173076923	0.173076923	0.173076923	0.177884615	0.177884615	0.177884615	0.177884615	0.177884615	0.177884615	0.177884615	0.177884615	0.177884615	0.177884615	0.177884615	0.177884615	0.177884615	0.177884615	0.177884615	0.177884615	0.177884615	0.173076923	0.173076923	0.173076923	0.173076923	0.173076923	0.173076923	0.173076923	0.173076923	0.173076923	0.173076923	0.173076923	0.173076923	0.173076923	0.173076923
0.173076923	0.173076923	0.173076923	0.173076923	0.173076923	0.173076923	0.173076923	0.173076923	0.173076923	0.173076923	0.173076923	0.173076923	0.173076923	0.173076923	0.173076923	0.173076923	0.173076923	0.173076923	0.177884615	0.177884615	0.177884615	0.177884615	0.177884615	0.177884615	0.177884615	0.173076923	0.173076923	0.173076923	0.173076923	0.173076923	0.173076923	0.173076923	0.173076923	0.173076923	0.173076923	0.173076923	0.173076923	0.173076923	0.173076923	0.173076923	0.173076923	0.173076923	0.173076923	0.173076923	0.173076923	0.173076923	0.173076923	0.177884615	0.177884615	0.177884615
0.173076923	0.173076923	0.173076923	0.173076923	0.173076923	0.173076923	0.173076923	0.173076923	0.173076923	0.173076923	0.173076923	0.173076923	0.173076923	0.173076923	0.173076923	0.173076923	0.173076923	0.177884615	0.173076923	0.173076923	0.173076923	0.173076923	0.173076923	0.173076923	0.173076923	0.173076923	0.173076923	0.173076923	0.173076923	0.173076923	0.173076923	0.173076923	0.173076923	0.173076923	0.173076923	0.173076923	0.173076923	0.173076923	0.173076923	0.173076923	0.173076923	0.177884615	0.177884615	0.177884615	0.177884615	0.177884615	0.177884615	0.177884615	0.177884615	0.177884615
0.173076923	0.173076923	0.173076923	0.173076923	0.173076923	0.173076923	0.173076923	0.173076923	0.173076923	0.173076923	0.173076923	0.173076923	0.173076923	0.173076923	0.168269231	0.168269231	0.173076923	0.173076923	0.173076923	0.173076923	0.173076923	0.173076923	0.173076923	0.173076923	0.173076923	0.173076923	0.173076923	0.173076923	0.173076923	0.173076923	0.173076923	0.173076923	0.173076923	0.173076923	0.173076923	0.173076923	0.177884615	0.177884615	0.177884615	0.177884615	0.177884615	0.177884615	0.177884615	0.173076923	0.173076923	0.173076923	0.173076923	0.173076923	0.173076923	0.173076923
0.173076923	0.173076923	0.173076923	0.173076923	0.173076923	0.173076923	0.173076923	0.173076923	0.173076923	0.173076923	0.173076923	0.168269231	0.168269231	0.168269231	0.168269231	0.173076923	0.173076923	0.173076923	0.173076923	0.173076923	0.173076923	0.173076923	0.173076923	0.173076923	0.173076923	0.173076923	0.173076923	0.173076923	0.173076923	0.173076923	0.173076923	0.173076923	0.173076923	0.177884615	0.173076923	0.173076923	0.173076923	0.173076923	0.173076923	0.173076923	0.173076923	0.173076923	0.173076923	0.173076923	0.173076923	0.173076923	0.173076923	0.173076923	0.173076923	0.173076923
0.173076923	0.173076923	0.173076923	0.173076923	0.173076923	0.173076923	0.173076923	0.173076923	0.168269231	0.168269231	0.168269231	0.168269231	0.168269231	0.168269231	0.168269231	0.173076923	0.173076923	0.173076923	0.173076923	0.173076923	0.173076923	0.173076923	0.173076923	0.173076923	0.173076923	0.173076923	0.173076923	0.173076923	0.168269231	0.168269231	0.173076923	0.173076923	0.173076923	0.173076923	0.173076923	0.173076923	0.173076923	0.173076923	0.173076923	0.173076923	0.173076923	0.173076923	0.173076923	0.173076923	0.173076923	0.173076923	0.173076923	0.177884615	0.177884615	0.177884615
0.173076923	0.173076923	0.173076923	0.173076923	0.173076923	0.173076923	0.168269231	0.168269231	0.168269231	0.168269231	0.168269231	0.168269231	0.168269231	0.168269231	0.168269231	0.173076923	0.173076923	0.173076923	0.173076923	0.173076923	0.173076923	0.173076923	0.173076923	0.173076923	0.168269231	0.168269231	0.168269231	0.168269231	0.168269231	0.173076923	0.173076923	0.173076923	0.173076923	0.173076923	0.173076923	0.173076923	0.173076923	0.173076923	0.173076923	0.173076923	0.173076923	0.173076923	0.173076923	0.177884615	0.177884615	0.177884615	0.177884615	0.177884615	0.173076923	0.173076923
0.168269231	0.173076923	0.173076923	0.173076923	0.173076923	0.168269231	0.168269231	0.168269231	0.168269231	0.168269231	0.168269231	0.168269231	0.168269231	0.168269231	0.173076923	0.173076923	0.173076923	0.173076923	0.173076923	0.173076923	0.168269231	0.168269231	0.168269231	0.168269231	0.168269231	0.168269231	0.168269231	0.173076923	0.173076923	0.173076923	0.173076923	0.173076923	0.173076923	0.173076923	0.173076923	0.173076923	0.173076923	0.173076923	0.173076923	0.173076923	0.173076923	0.173076923	0.173076923	0.173076923	0.173076923	0.173076923	0.173076923	0.173076923	0.173076923	0.173076923
0.168269231	0.168269231	0.173076923	0.168269231	0.168269231	0.168269231	0.168269231	0.168269231	0.168269231	0.168269231	0.168269231	0.168269231	0.168269231	0.168269231	0.173076923	0.173076923	0.173076923	0.168269231	0.168269231	0.168269231	0.168269231	0.168269231	0.168269231	0.168269231	0.168269231	0.168269231	0.173076923	0.173076923	0.173076923	0.173076923	0.173076923	0.173076923	0.173076923	0.173076923	0.173076923	0.168269231	0.168269231	0.173076923	0.173076923	0.173076923	0.173076923	0.173076923	0.173076923	0.173076923	0.173076923	0.173076923	0.173076923	0.173076923	0.173076923	0.177884615
0.168269231	0.168269231	0.163461538	0.168269231	0.168269231	0.168269231	0.168269231	0.168269231	0.168269231	0.168269231	0.168269231	0.168269231	0.168269231	0.168269231	0.173076923	0.168269231	0.168269231	0.168269231	0.168269231	0.168269231	0.168269231	0.168269231	0.168269231	0.168269231	0.168269231	0.173076923	0.173076923	0.173076923	0.173076923	0.173076923	0.168269231	0.168269231	0.168269231	0.168269231	0.168269231	0.173076923	0.173076923	0.173076923	0.173076923	0.173076923	0.173076923	0.173076923	0.173076923	0.173076923	0.173076923	0.173076923	0.177884615	0.177884615	0.177884615	0.177884615
0.168269231	0.163461538	0.163461538	0.168269231	0.168269231	0.168269231	0.168269231	0.168269231	0.168269231	0.168269231	0.168269231	0.168269231	0.168269231	0.163461538	0.168269231	0.168269231	0.168269231	0.168269231	0.168269231	0.168269231	0.168269231	0.168269231	0.168269231	0.168269231	0.173076923	0.173076923	0.173076923	0.168269231	0.168269231	0.168269231	0.168269231	0.168269231	0.168269231	0.173076923	0.173076923	0.173076923	0.173076923	0.173076923	0.173076923	0.173076923	0.173076923	0.173076923	0.173076923	0.177884615	0.177884615	0.173076923	0.173076923	0.173076923	0.173076923	0.173076923
0.168269231	0.163461538	0.163461538	0.163461538	0.168269231	0.168269231	0.168269231	0.168269231	0.168269231	0.168269231	0.168269231	0.163461538	0.163461538	0.163461538	0.168269231	0.168269231	0.168269231	0.168269231	0.168269231	0.168269231	0.168269231	0.168269231	0.168269231	0.173076923	0.168269231	0.168269231	0.168269231	0.168269231	0.168269231	0.168269231	0.168269231	0.168269231	0.173076923	0.173076923	0.173076923	0.173076923	0.173076923	0.173076923	0.173076923	0.173076923	0.168269231	0.173076923	0.173076923	0.173076923	0.173076923	0.173076923	0.173076923	0.173076923	0.173076923	0.173076923
0.163461538	0.163461538	0.163461538	0.163461538	0.163461538	0.168269231	0.168269231	0.168269231	0.168269231	0.168269231	0.163461538	0.163461538	0.163461538	0.163461538	0.168269231	0.168269231	0.168269231	0.168269231	0.168269231	0.168269231	0.168269231	0.163461538	0.168269231	0.168269231	0.168269231	0.168269231	0.168269231	0.168269231	0.168269231	0.168269231	0.168269231	0.173076923	0.173076923	0.173076923	0.173076923	0.173076923	0.168269231	0.168269231	0.168269231	0.173076923	0.173076923	0.173076923	0.173076923	0.173076923	0.173076923	0.173076923	0.173076923	0.173076923	0.177884615	0.177884615
0.163461538	0.163461538	0.163461538	0.163461538	0.163461538	0.168269231	0.168269231	0.168269231	0.168269231	0.163461538	0.163461538	0.163461538	0.163461538	0.168269231	0.168269231	0.168269231	0.168269231	0.168269231	0.168269231	0.163461538	0.163461538	0.168269231	0.168269231	0.168269231	0.168269231	0.168269231	0.168269231	0.168269231	0.168269231	0.173076923	0.173076923	0.173076923	0.168269231	0.168269231	0.168269231	0.168269231	0.168269231	0.173076923	0.173076923	0.173076923	0.173076923	0.173076923	0.173076923	0.173076923	0.173076923	0.177884615	0.177884615	0.177884615	0.177884615	0.177884615
0.163461538	0.163461538	0.163461538	0.163461538	0.163461538	0.168269231	0.168269231	0.163461538	0.163461538	0.163461538	0.163461538	0.163461538	0.163461538	0.168269231	0.168269231	0.168269231	0.168269231	0.163461538	0.163461538	0.163461538	0.163461538	0.168269231	0.168269231	0.168269231	0.168269231	0.168269231	0.168269231	0.168269231	0.173076923	0.168269231	0.168269231	0.168269231	0.168269231	0.168269231	0.168269231	0.168269231	0.173076923	0.173076923	0.173076923	0.173076923	0.173076923	0.173076923	0.173076923	0.177884615	0.177884615	0.173076923	0.173076923	0.173076923	0.173076923	0.173076923
0.163461538	0.163461538	0.163461538	0.163461538	0.163461538	0.163461538	0.163461538	0.163461538	0.163461538	0.163461538	0.163461538	0.163461538	0.163461538	0.168269231	0.168269231	0.168269231	0.163461538	0.163461538	0.163461538	0.163461538	0.168269231	0.168269231	0.168269231	0.168269231	0.168269231	0.168269231	0.168269231	0.168269231	0.168269231	0.168269231	0.168269231	0.168269231	0.168269231	0.168269231	0.173076923	0.173076923	0.173076923	0.173076923	0.173076923	0.173076923	0.173076923	0.173076923	0.173076923	0.173076923	0.173076923	0.173076923	0.173076923	0.173076923	0.177884615	0.177884615
0.163461538	0.163461538	0.163461538	0.163461538	0.163461538	0.158653846	0.163461538	0.163461538	0.163461538	0.163461538	0.163461538	0.163461538	0.163461538	0.168269231	0.163461538	0.163461538	0.163461538	0.163461538	0.163461538	0.163461538	0.168269231	0.168269231	0.168269231	0.168269231	0.163461538	0.163461538	0.163461538	0.168269231	0.168269231	0.168269231	0.168269231	0.168269231	0.168269231	0.173076923	0.173076923	0.173076923	0.173076923	0.168269231	0.168269231	0.168269231	0.173076923	0.173076923	0.173076923	0.173076923	0.173076923	0.173076923	0.177884615	0.177884615	0.177884615	0.177884615
0.163461538	0.163461538	0.163461538	0.163461538	0.163461538	0.158653846	0.163461538	0.163461538	0.163461538	0.163461538	0.163461538	0.163461538	0.163461538	0.163461538	0.163461538	0.163461538	0.163461538	0.163461538	0.163461538	0.163461538	0.168269231	0.168269231	0.163461538	0.163461538	0.163461538	0.163461538	0.168269231	0.168269231	0.168269231	0.168269231	0.168269231	0.168269231	0.173076923	0.173076923	0.168269231	0.168269231	0.168269231	0.168269231	0.173076923	0.173076923	0.173076923	0.173076923	0.173076923	0.173076923	0.177884615	0.177884615	0.177884615	0.177884615	0.177884615	0.177884615
0.163461538	0.163461538	0.163461538	0.163461538	0.158653846	0.158653846	0.158653846	0.163461538	0.163461538	0.163461538	0.163461538	0.163461538	0.158653846	0.163461538	0.163461538	0.163461538	0.163461538	0.163461538	0.163461538	0.168269231	0.168269231	0.163461538	0.163461538	0.163461538	0.163461538	0.168269231	0.168269231	0.168269231	0.168269231	0.168269231	0.168269231	0.168269231	0.168269231	0.168269231	0.168269231	0.168269231	0.168269231	0.173076923	0.173076923	0.173076923	0.173076923	0.173076923	0.173076923	0.177884615	0.177884615	0.177884615	0.173076923	0.173076923	0.173076923	0.177884615
0.163461538	0.163461538	0.163461538	0.158653846	0.158653846	0.158653846	0.158653846	0.163461538	0.163461538	0.163461538	0.163461538	0.158653846	0.158653846	0.163461538	0.163461538	0.163461538	0.163461538	0.163461538	0.163461538	0.163461538	0.163461538	0.163461538	0.163461538	0.163461538	0.163461538	0.168269231	0.168269231	0.168269231	0.168269231	0.163461538	0.168269231	0.168269231	0.168269231	0.168269231	0.168269231	0.168269231	0.173076923	0.173076923	0.173076923	0.173076923	0.173076923	0.177884615	0.173076923	0.173076923	0.173076923	0.173076923	0.173076923	0.177884615	0.177884615	0.177884615
0.158653846	0.163461538	0.158653846	0.158653846	0.158653846	0.158653846	0.158653846	0.163461538	0.163461538	0.163461538	0.158653846	0.158653846	0.158653846	0.163461538	0.163461538	0.163461538	0.163461538	0.163461538	0.158653846	0.163461538	0.163461538	0.163461538	0.163461538	0.163461538	0.168269231	0.168269231	0.168269231	0.163461538	0.163461538	0.168269231	0.168269231	0.168269231	0.168269231	0.168269231	0.168269231	0.173076923	0.173076923	0.173076923	0.173076923	0.168269231	0.173076923	0.173076923	0.173076923	0.173076923	0.173076923	0.177884615	0.177884615	0.177884615	0.177884615	0.177884615
0.158653846	0.163461538	0.158653846	0.158653846	0.158653846	0.158653846	0.158653846	0.163461538	0.163461538	0.158653846	0.158653846	0.158653846	0.158653846	0.163461538	0.163461538	0.163461538	0.158653846	0.158653846	0.163461538	0.163461538	0.163461538	0.163461538	0.163461538	0.163461538	0.168269231	0.163461538	0.163461538	0.163461538	0.163461538	0.168269231	0.168269231	0.168269231	0.168269231	0.168269231	0.173076923	0.173076923	0.168269231	0.168269231	0.168269231	0.173076923	0.173076923	0.173076923	0.173076923	0.177884615	0.177884615	0.177884615	0.177884615	0.177884615	0.177884615	0.182692308
0.158653846	0.153846154	0.158653846	0.158653846	0.158653846	0.158653846	0.158653846	0.158653846	0.158653846	0.158653846	0.158653846	0.158653846	0.158653846	0.163461538	0.163461538	0.158653846	0.158653846	0.158653846	0.163461538	0.163461538	0.163461538	0.163461538	0.163461538	0.163461538	0.163461538	0.163461538	0.163461538	0.163461538	0.168269231	0.168269231	0.168269231	0.168269231	0.168269231	0.168269231	0.168269231	0.168269231	0.168269231	0.173076923	0.173076923	0.173076923	0.173076923	0.173076923	0.177884615	0.177884615	0.177884615	0.177884615	0.177884615	0.177884615	0.177884615	0.177884615
0.158653846	0.153846154	0.158653846	0.158653846	0.158653846	0.158653846	0.158653846	0.153846154	0.158653846	0.158653846	0.158653846	0.158653846	0.158653846	0.163461538	0.158653846	0.158653846	0.158653846	0.158653846	0.163461538	0.163461538	0.163461538	0.163461538	0.158653846	0.163461538	0.163461538	0.163461538	0.163461538	0.168269231	0.168269231	0.168269231	0.168269231	0.163461538	0.168269231	0.168269231	0.168269231	0.168269231	0.173076923	0.173076923	0.173076923	0.173076923	0.173076923	0.177884615	0.177884615	0.173076923	0.173076923	0.177884615	0.177884615	0.177884615	0.177884615	0.177884615
0.153846154	0.153846154	0.153846154	0.158653846	0.158653846	0.158653846	0.153846154	0.153846154	0.158653846	0.158653846	0.158653846	0.158653846	0.158653846	0.158653846	0.158653846	0.158653846	0.158653846	0.158653846	0.163461538	0.163461538	0.158653846	0.158653846	0.163461538	0.163461538	0.163461538	0.163461538	0.163461538	0.168269231	0.168269231	0.163461538	0.163461538	0.168269231	0.168269231	0.168269231	0.168269231	0.173076923	0.173076923	0.173076923	0.173076923	0.173076923	0.173076923	0.173076923	0.173076923	0.173076923	0.177884615	0.177884615	0.177884615	0.177884615	0.182692308	0.182692308
0.153846154	0.153846154	0.153846154	0.158653846	0.158653846	0.153846154	0.153846154	0.153846154	0.158653846	0.158653846	0.158653846	0.158653846	0.153846154	0.158653846	0.158653846	0.158653846	0.158653846	0.163461538	0.163461538	0.158653846	0.158653846	0.158653846	0.163461538	0.163461538	0.163461538	0.163461538	0.168269231	0.163461538	0.163461538	0.163461538	0.168269231	0.168269231	0.168269231	0.168269231	0.173076923	0.173076923	0.173076923	0.168269231	0.168269231	0.173076923	0.173076923	0.173076923	0.173076923	0.177884615	0.177884615	0.177884615	0.177884615	0.182692308	0.182692308	0.182692308
0.153846154	0.153846154	0.153846154	0.158653846	0.158653846	0.153846154	0.153846154	0.153846154	0.158653846	0.158653846	0.158653846	0.153846154	0.153846154	0.158653846	0.158653846	0.158653846	0.158653846	0.158653846	0.158653846	0.158653846	0.158653846	0.163461538	0.163461538	0.163461538	0.163461538	0.158653846	0.163461538	0.163461538	0.163461538	0.163461538	0.168269231	0.168269231	0.168269231	0.168269231	0.173076923	0.168269231	0.168269231	0.168269231	0.173076923	0.173076923	0.173076923	0.177884615	0.177884615	0.177884615	0.177884615	0.182692308	0.182692308	0.182692308	0.177884615	0.182692308
0.153846154	0.153846154	0.153846154	0.153846154	0.153846154	0.153846154	0.153846154	0.153846154	0.158653846	0.158653846	0.153846154	0.153846154	0.153846154	0.158653846	0.158653846	0.158653846	0.153846154	0.158653846	0.158653846	0.158653846	0.158653846	0.163461538	0.163461538	0.163461538	0.158653846	0.163461538	0.163461538	0.163461538	0.163461538	0.168269231	0.168269231	0.168269231	0.168269231	0.168269231	0.168269231	0.168269231	0.168269231	0.173076923	0.173076923	0.173076923	0.177884615	0.177884615	0.177884615	0.177884615	0.182692308	0.177884615	0.177884615	0.177884615	0.182692308	0.182692308
0.153846154	0.153846154	0.153846154	0.153846154	0.153846154	0.153846154	0.153846154	0.153846154	0.153846154	0.153846154	0.153846154	0.153846154	0.153846154	0.158653846	0.158653846	0.153846154	0.153846154	0.158653846	0.158653846	0.158653846	0.158653846	0.163461538	0.158653846	0.158653846	0.158653846	0.163461538	0.163461538	0.163461538	0.168269231	0.168269231	0.168269231	0.163461538	0.168269231	0.168269231	0.168269231	0.168269231	0.173076923	0.173076923	0.173076923	0.177884615	0.177884615	0.177884615	0.173076923	0.177884615	0.177884615	0.177884615	0.182692308	0.182692308	0.182692308	0.182692308
0.153846154	0.153846154	0.153846154	0.149038462	0.153846154	0.153846154	0.153846154	0.153846154	0.149038462	0.153846154	0.153846154	0.153846154	0.153846154	0.158653846	0.153846154	0.153846154	0.153846154	0.158653846	0.158653846	0.158653846	0.158653846	0.158653846	0.158653846	0.158653846	0.163461538	0.163461538	0.163461538	0.163461538	0.168269231	0.163461538	0.163461538	0.168269231	0.168269231	0.168269231	0.168269231	0.173076923	0.173076923	0.173076923	0.177884615	0.173076923	0.173076923	0.173076923	0.177884615	0.177884615	0.177884615	0.182692308	0.182692308	0.182692308	0.182692308	0.1875
0.153846154	0.153846154	0.153846154	0.149038462	0.149038462	0.153846154	0.153846154	0.153846154	0.149038462	0.153846154	0.153846154	0.153846154	0.153846154	0.153846154	0.153846154	0.153846154	0.153846154	0.158653846	0.158653846	0.158653846	0.158653846	0.158653846	0.158653846	0.158653846	0.163461538	0.163461538	0.163461538	0.163461538	0.163461538	0.163461538	0.163461538	0.168269231	0.168269231	0.168269231	0.173076923	0.173076923	0.173076923	0.173076923	0.173076923	0.173076923	0.173076923	0.177884615	0.177884615	0.177884615	0.182692308	0.182692308	0.182692308	0.1875	0.1875	0.1875
0.149038462	0.153846154	0.149038462	0.149038462	0.149038462	0.153846154	0.153846154	0.149038462	0.149038462	0.153846154	0.153846154	0.153846154	0.149038462	0.153846154	0.153846154	0.153846154	0.158653846	0.158653846	0.153846154	0.153846154	0.158653846	0.158653846	0.158653846	0.163461538	0.163461538	0.163461538	0.158653846	0.163461538	0.163461538	0.163461538	0.168269231	0.168269231	0.168269231	0.173076923	0.168269231	0.168269231	0.168269231	0.173076923	0.173076923	0.173076923	0.177884615	0.177884615	0.177884615	0.182692308	0.182692308	0.182692308	0.1875	0.182692308	0.182692308	0.1875
0.149038462	0.153846154	0.149038462	0.149038462	0.149038462	0.153846154	0.149038462	0.149038462	0.149038462	0.153846154	0.153846154	0.149038462	0.149038462	0.153846154	0.153846154	0.153846154	0.158653846	0.153846154	0.153846154	0.153846154	0.158653846	0.158653846	0.158653846	0.163461538	0.158653846	0.158653846	0.163461538	0.163461538	0.163461538	0.168269231	0.168269231	0.168269231	0.163461538	0.168269231	0.168269231	0.168269231	0.173076923	0.173076923	0.173076923	0.177884615	0.177884615	0.177884615	0.182692308	0.182692308	0.177884615	0.182692308	0.182692308	0.182692308	0.1875	0.1875
0.149038462	0.149038462	0.149038462	0.149038462	0.149038462	0.153846154	0.149038462	0.149038462	0.149038462	0.153846154	0.153846154	0.149038462	0.149038462	0.153846154	0.153846154	0.153846154	0.153846154	0.153846154	0.153846154	0.153846154	0.158653846	0.158653846	0.158653846	0.158653846	0.158653846	0.158653846	0.163461538	0.163461538	0.163461538	0.168269231	0.168269231	0.163461538	0.168269231	0.168269231	0.168269231	0.173076923	0.173076923	0.173076923	0.177884615	0.177884615	0.177884615	0.177884615	0.177884615	0.177884615	0.182692308	0.182692308	0.182692308	0.1875	0.1875	0.1875
0.149038462	0.144230769	0.149038462	0.149038462	0.149038462	0.144230769	0.149038462	0.149038462	0.149038462	0.153846154	0.149038462	0.149038462	0.149038462	0.153846154	0.153846154	0.149038462	0.153846154	0.153846154	0.153846154	0.158653846	0.158653846	0.153846154	0.158653846	0.158653846	0.158653846	0.163461538	0.163461538	0.163461538	0.168269231	0.163461538	0.163461538	0.168269231	0.168269231	0.168269231	0.173076923	0.173076923	0.173076923	0.177884615	0.173076923	0.173076923	0.177884615	0.177884615	0.177884615	0.182692308	0.182692308	0.182692308	0.1875	0.1875	0.192307692	0.192307692
0.144230769	0.144230769	0.149038462	0.149038462	0.144230769	0.144230769	0.149038462	0.149038462	0.149038462	0.149038462	0.149038462	0.149038462	0.149038462	0.153846154	0.149038462	0.149038462	0.153846154	0.153846154	0.153846154	0.158653846	0.153846154	0.153846154	0.158653846	0.158653846	0.158653846	0.163461538	0.163461538	0.158653846	0.163461538	0.163461538	0.163461538	0.168269231	0.168269231	0.168269231	0.173076923	0.173076923	0.173076923	0.173076923	0.173076923	0.177884615	0.177884615	0.177884615	0.182692308	0.182692308	0.182692308	0.1875	0.1875	0.192307692	0.192307692	0.1875
0.144230769	0.144230769	0.144230769	0.149038462	0.144230769	0.144230769	0.149038462	0.149038462	0.144230769	0.144230769	0.149038462	0.149038462	0.149038462	0.149038462	0.149038462	0.149038462	0.153846154	0.153846154	0.153846154	0.153846154	0.153846154	0.153846154	0.158653846	0.158653846	0.158653846	0.163461538	0.158653846	0.163461538	0.163461538	0.163461538	0.168269231	0.168269231	0.168269231	0.173076923	0.168269231	0.168269231	0.173076923	0.173076923	0.177884615	0.177884615	0.177884615	0.182692308	0.182692308	0.1875	0.1875	0.1875	0.1875	0.1875	0.1875	0.192307692
0.144230769	0.144230769	0.144230769	0.144230769	0.144230769	0.144230769	0.149038462	0.149038462	0.144230769	0.144230769	0.149038462	0.149038462	0.144230769	0.149038462	0.149038462	0.149038462	0.153846154	0.153846154	0.149038462	0.153846154	0.153846154	0.153846154	0.158653846	0.158653846	0.158653846	0.158653846	0.158653846	0.163461538	0.163461538	0.163461538	0.168269231	0.168269231	0.168269231	0.168269231	0.168269231	0.173076923	0.173076923	0.177884615	0.177884615	0.177884615	0.182692308	0.182692308	0.1875	0.182692308	0.182692308	0.1875	0.1875	0.1875	0.192307692	0.192307692
0.144230769	0.144230769	0.144230769	0.144230769	0.144230769	0.144230769	0.144230769	0.144230769	0.144230769	0.144230769	0.149038462	0.144230769	0.144230769	0.149038462	0.149038462	0.149038462	0.153846154	0.149038462	0.149038462	0.153846154	0.153846154	0.158653846	0.158653846	0.153846154	0.158653846	0.158653846	0.158653846	0.163461538	0.163461538	0.168269231	0.163461538	0.163461538	0.168269231	0.168269231	0.173076923	0.173076923	0.173076923	0.177884615	0.177884615	0.182692308	0.177884615	0.177884615	0.182692308	0.182692308	0.1875	0.1875	0.1875	0.192307692	0.192307692	0.197115385
0.144230769	0.144230769	0.139423077	0.139423077	0.144230769	0.144230769	0.139423077	0.144230769	0.144230769	0.144230769	0.149038462	0.144230769	0.144230769	0.149038462	0.149038462	0.149038462	0.149038462	0.149038462	0.153846154	0.153846154	0.153846154	0.153846154	0.153846154	0.153846154	0.158653846	0.158653846	0.163461538	0.163461538	0.158653846	0.163461538	0.163461538	0.168269231	0.168269231	0.173076923	0.173076923	0.173076923	0.177884615	0.177884615	0.177884615	0.177884615	0.177884615	0.182692308	0.182692308	0.1875	0.1875	0.192307692	0.192307692	0.192307692	0.197115385	0.197115385
0.144230769	0.144230769	0.139423077	0.139423077	0.144230769	0.144230769	0.139423077	0.144230769	0.144230769	0.144230769	0.144230769	0.144230769	0.144230769	0.149038462	0.149038462	0.144230769	0.149038462	0.149038462	0.153846154	0.153846154	0.149038462	0.153846154	0.153846154	0.158653846	0.158653846	0.158653846	0.163461538	0.158653846	0.163461538	0.163461538	0.168269231	0.168269231	0.168269231	0.173076923	0.173076923	0.177884615	0.173076923	0.177884615	0.177884615	0.177884615	0.182692308	0.182692308	0.1875	0.1875	0.192307692	0.192307692	0.192307692	0.197115385	0.197115385	0.197115385
0.139423077	0.139423077	0.139423077	0.139423077	0.144230769	0.139423077	0.139423077	0.144230769	0.144230769	0.139423077	0.144230769	0.144230769	0.144230769	0.149038462	0.144230769	0.149038462	0.149038462	0.149038462	0.153846154	0.149038462	0.149038462	0.153846154	0.153846154	0.158653846	0.158653846	0.158653846	0.158653846	0.158653846	0.163461538	0.163461538	0.168269231	0.168269231	0.173076923	0.173076923	0.168269231	0.173076923	0.173076923	0.177884615	0.177884615	0.182692308	0.182692308	0.1875	0.1875	0.192307692	0.192307692	0.1875	0.192307692	0.192307692	0.197115385	0.197115385
0.139423077	0.139423077	0.139423077	0.139423077	0.139423077	0.139423077	0.139423077	0.144230769	0.139423077	0.139423077	0.144230769	0.144230769	0.144230769	0.144230769	0.144230769	0.149038462	0.149038462	0.149038462	0.149038462	0.149038462	0.153846154	0.153846154	0.153846154	0.158653846	0.153846154	0.158653846	0.158653846	0.163461538	0.163461538	0.168269231	0.168269231	0.168269231	0.168269231	0.168269231	0.173076923	0.173076923	0.177884615	0.177884615	0.182692308	0.182692308	0.1875	0.1875	0.182692308	0.1875	0.1875	0.192307692	0.192307692	0.197115385	0.197115385	0.201923077
0.139423077	0.134615385	0.139423077	0.139423077	0.134615385	0.139423077	0.139423077	0.139423077	0.139423077	0.139423077	0.144230769	0.144230769	0.139423077	0.144230769	0.144230769	0.149038462	0.149038462	0.144230769	0.149038462	0.149038462	0.153846154	0.153846154	0.153846154	0.153846154	0.153846154	0.158653846	0.158653846	0.163461538	0.163461538	0.168269231	0.163461538	0.168269231	0.168269231	0.173076923	0.173076923	0.177884615	0.177884615	0.182692308	0.182692308	0.182692308	0.182692308	0.182692308	0.1875	0.1875	0.192307692	0.192307692	0.197115385	0.197115385	0.201923077	0.201923077
0.134615385	0.134615385	0.139423077	0.134615385	0.134615385	0.139423077	0.139423077	0.134615385	0.139423077	0.139423077	0.144230769	0.139423077	0.139423077	0.144230769	0.144230769	0.149038462	0.144230769	0.144230769	0.149038462	0.149038462	0.153846154	0.149038462	0.153846154	0.153846154	0.158653846	0.158653846	0.163461538	0.163461538	0.163461538	0.163461538	0.163461538	0.168269231	0.168269231	0.173076923	0.173076923	0.177884615	0.177884615	0.177884615	0.177884615	0.182692308	0.182692308	0.1875	0.1875	0.192307692	0.192307692	0.197115385	0.197115385	0.201923077	0.201923077	0.206730769
0.134615385	0.134615385	0.139423077	0.134615385	0.134615385	0.139423077	0.134615385	0.134615385	0.139423077	0.139423077	0.139423077	0.139423077	0.139423077	0.144230769	0.144230769	0.144230769	0.144230769	0.149038462	0.149038462	0.149038462	0.149038462	0.149038462	0.153846154	0.153846154	0.158653846	0.158653846	0.158653846	0.158653846	0.163461538	0.163461538	0.168269231	0.168269231	0.173076923	0.173076923	0.177884615	0.173076923	0.177884615	0.177884615	0.182692308	0.182692308	0.1875	0.1875	0.192307692	0.192307692	0.197115385	0.197115385	0.201923077	0.201923077	0.206730769	0.201923077
0.134615385	0.134615385	0.129807692	0.134615385	0.134615385	0.139423077	0.134615385	0.134615385	0.139423077	0.134615385	0.134615385	0.139423077	0.139423077	0.144230769	0.139423077	0.144230769	0.144230769	0.149038462	0.149038462	0.149038462	0.149038462	0.149038462	0.153846154	0.153846154	0.158653846	0.153846154	0.158653846	0.158653846	0.163461538	0.163461538	0.168269231	0.173076923	0.173076923	0.173076923	0.173076923	0.177884615	0.177884615	0.182692308	0.182692308	0.1875	0.1875	0.192307692	0.192307692	0.197115385	0.197115385	0.197115385	0.197115385	0.201923077	0.201923077	0.206730769
0.134615385	0.134615385	0.129807692	0.134615385	0.134615385	0.129807692	0.134615385	0.134615385	0.139423077	0.134615385	0.134615385	0.139423077	0.139423077	0.139423077	0.139423077	0.144230769	0.144230769	0.144230769	0.144230769	0.149038462	0.149038462	0.153846154	0.153846154	0.153846154	0.153846154	0.158653846	0.158653846	0.163461538	0.163461538	0.168269231	0.168269231	0.168269231	0.168269231	0.173076923	0.173076923	0.177884615	0.177884615	0.182692308	0.1875	0.1875	0.192307692	0.192307692	0.192307692	0.192307692	0.197115385	0.197115385	0.201923077	0.201923077	0.206730769	0.206730769
0.129807692	0.129807692	0.129807692	0.134615385	0.129807692	0.129807692	0.134615385	0.134615385	0.134615385	0.134615385	0.134615385	0.139423077	0.134615385	0.139423077	0.139423077	0.144230769	0.139423077	0.144230769	0.144230769	0.149038462	0.149038462	0.153846154	0.149038462	0.153846154	0.153846154	0.158653846	0.158653846	0.163461538	0.163461538	0.163461538	0.168269231	0.168269231	0.173076923	0.173076923	0.177884615	0.177884615	0.182692308	0.182692308	0.1875	0.1875	0.1875	0.192307692	0.192307692	0.197115385	0.197115385	0.201923077	0.201923077	0.206730769	0.206730769	0.211538462
0.129807692	0.129807692	0.129807692	0.129807692	0.129807692	0.129807692	0.134615385	0.129807692	0.129807692	0.134615385	0.134615385	0.134615385	0.134615385	0.139423077	0.139423077	0.139423077	0.139423077	0.144230769	0.144230769	0.149038462	0.144230769	0.149038462	0.149038462	0.153846154	0.153846154	0.158653846	0.163461538	0.158653846	0.163461538	0.163461538	0.168269231	0.168269231	0.173076923	0.177884615	0.177884615	0.182692308	0.177884615	0.182692308	0.182692308	0.1875	0.192307692	0.192307692	0.197115385	0.197115385	0.201923077	0.201923077	0.206730769	0.206730769	0.211538462	0.216346154
0.125	0.129807692	0.129807692	0.125	0.129807692	0.129807692	0.129807692	0.129807692	0.129807692	0.134615385	0.129807692	0.134615385	0.134615385	0.139423077	0.134615385	0.139423077	0.139423077	0.144230769	0.144230769	0.144230769	0.144230769	0.149038462	0.153846154	0.153846154	0.158653846	0.153846154	0.158653846	0.158653846	0.163461538	0.168269231	0.168269231	0.173076923	0.173076923	0.177884615	0.173076923	0.177884615	0.182692308	0.182692308	0.1875	0.1875	0.192307692	0.197115385	0.197115385	0.201923077	0.201923077	0.206730769	0.206730769	0.211538462	0.216346154	0.211538462
0.125	0.125	0.129807692	0.125	0.129807692	0.129807692	0.125	0.129807692	0.129807692	0.129807692	0.129807692	0.134615385	0.134615385	0.134615385	0.134615385	0.139423077	0.139423077	0.144230769	0.139423077	0.144230769	0.149038462	0.149038462	0.153846154	0.153846154	0.153846154	0.153846154	0.158653846	0.163461538	0.163461538	0.168269231	0.168269231	0.173076923	0.173076923	0.173076923	0.177884615	0.177884615	0.182692308	0.1875	0.1875	0.192307692	0.192307692	0.197115385	0.201923077	0.201923077	0.206730769	0.201923077	0.206730769	0.211538462	0.211538462	0.216346154
0.125	0.125	0.125	0.125	0.125	0.125	0.125	0.129807692	0.125	0.129807692	0.129807692	0.134615385	0.129807692	0.134615385	0.134615385	0.139423077	0.139423077	0.139423077	0.144230769	0.144230769	0.149038462	0.149038462	0.149038462	0.149038462	0.153846154	0.158653846	0.158653846	0.163461538	0.168269231	0.168269231	0.168269231	0.168269231	0.173076923	0.177884615	0.177884615	0.182692308	0.182692308	0.1875	0.192307692	0.192307692	0.197115385	0.197115385	0.197115385	0.201923077	0.201923077	0.206730769	0.211538462	0.211538462	0.216346154	0.216346154
0.125	0.125	0.120192308	0.125	0.120192308	0.125	0.125	0.129807692	0.125	0.129807692	0.129807692	0.129807692	0.129807692	0.134615385	0.134615385	0.134615385	0.134615385	0.139423077	0.144230769	0.144230769	0.149038462	0.144230769	0.149038462	0.153846154	0.153846154	0.158653846	0.163461538	0.163461538	0.163461538	0.163461538	0.168269231	0.173076923	0.173076923	0.177884615	0.182692308	0.182692308	0.1875	0.192307692	0.1875	0.192307692	0.192307692	0.197115385	0.201923077	0.201923077	0.206730769	0.211538462	0.211538462	0.216346154	0.216346154	0.221153846
0.120192308	0.120192308	0.120192308	0.125	0.120192308	0.125	0.125	0.125	0.125	0.129807692	0.125	0.129807692	0.129807692	0.134615385	0.129807692	0.134615385	0.139423077	0.139423077	0.144230769	0.139423077	0.144230769	0.149038462	0.149038462	0.153846154	0.153846154	0.158653846	0.158653846	0.158653846	0.163461538	0.168269231	0.168269231	0.173076923	0.177884615	0.177884615	0.182692308	0.182692308	0.182692308	0.1875	0.192307692	0.192307692	0.197115385	0.201923077	0.201923077	0.206730769	0.211538462	0.211538462	0.216346154	0.216346154	0.221153846	0.225961538
0.120192308	0.120192308	0.120192308	0.120192308	0.120192308	0.120192308	0.120192308	0.120192308	0.125	0.125	0.125	0.129807692	0.129807692	0.129807692	0.129807692	0.134615385	0.139423077	0.139423077	0.139423077	0.139423077	0.144230769	0.149038462	0.149038462	0.153846154	0.153846154	0.153846154	0.158653846	0.163461538	0.163461538	0.168269231	0.173076923	0.173076923	0.173076923	0.177884615	0.177884615	0.182692308	0.1875	0.1875	0.192307692	0.197115385	0.197115385	0.201923077	0.206730769	0.206730769	0.211538462	0.216346154	0.216346154	0.221153846	0.225961538	0.221153846
0.115384615	0.115384615	0.120192308	0.115384615	0.120192308	0.115384615	0.120192308	0.120192308	0.120192308	0.120192308	0.125	0.129807692	0.125	0.129807692	0.129807692	0.134615385	0.134615385	0.134615385	0.139423077	0.144230769	0.144230769	0.149038462	0.149038462	0.149038462	0.153846154	0.158653846	0.158653846	0.163461538	0.168269231	0.168269231	0.168269231	0.173076923	0.173076923	0.177884615	0.182692308	0.1875	0.1875	0.192307692	0.197115385	0.197115385	0.201923077	0.206730769	0.206730769	0.211538462	0.211538462	0.211538462	0.216346154	0.221153846	0.221153846	0.225961538
0.115384615	0.115384615	0.115384615	0.115384615	0.120192308	0.115384615	0.120192308	0.115384615	0.120192308	0.120192308	0.125	0.125	0.125	0.129807692	0.129807692	0.129807692	0.134615385	0.134615385	0.139423077	0.144230769	0.139423077	0.144230769	0.149038462	0.149038462	0.153846154	0.158653846	0.163461538	0.163461538	0.163461538	0.168269231	0.168269231	0.173076923	0.177884615	0.182692308	0.182692308	0.1875	0.192307692	0.192307692	0.197115385	0.201923077	0.201923077	0.201923077	0.206730769	0.211538462	0.211538462	0.216346154	0.221153846	0.221153846	0.225961538	0.230769231
0.115384615	0.110576923	0.110576923	0.115384615	0.110576923	0.115384615	0.120192308	0.115384615	0.120192308	0.120192308	0.120192308	0.125	0.125	0.129807692	0.125	0.129807692	0.134615385	0.134615385	0.139423077	0.139423077	0.144230769	0.144230769	0.149038462	0.153846154	0.153846154	0.153846154	0.158653846	0.163461538	0.163461538	0.168269231	0.173076923	0.177884615	0.177884615	0.182692308	0.1875	0.1875	0.1875	0.192307692	0.197115385	0.197115385	0.201923077	0.206730769	0.211538462	0.211538462	0.216346154	0.221153846	0.221153846	0.225961538	0.230769231	0.230769231
0.110576923	0.110576923	0.110576923	0.110576923	0.110576923	0.115384615	0.110576923	0.115384615	0.120192308	0.115384615	0.120192308	0.120192308	0.120192308	0.125	0.125	0.129807692	0.134615385	0.134615385	0.134615385	0.139423077	0.144230769	0.144230769	0.149038462	0.149038462	0.153846154	0.153846154	0.158653846	0.163461538	0.168269231	0.168269231	0.173076923	0.177884615	0.182692308	0.177884615	0.182692308	0.1875	0.192307692	0.192307692	0.197115385	0.201923077	0.206730769	0.206730769	0.211538462	0.216346154	0.221153846	0.221153846	0.225961538	0.230769231	0.230769231	0.235576923
0.105769231	0.110576923	0.110576923	0.110576923	0.110576923	0.110576923	0.110576923	0.115384615	0.110576923	0.115384615	0.120192308	0.115384615	0.120192308	0.125	0.125	0.125	0.129807692	0.134615385	0.134615385	0.139423077	0.144230769	0.144230769	0.144230769	0.149038462	0.153846154	0.158653846	0.163461538	0.163461538	0.168269231	0.173076923	0.173076923	0.173076923	0.177884615	0.182692308	0.1875	0.1875	0.192307692	0.197115385	0.201923077	0.206730769	0.206730769	0.211538462	0.216346154	0.221153846	0.221153846	0.225961538	0.230769231	0.230769231	0.235576923	0.235576923
0.105769231	0.105769231	0.105769231	0.105769231	0.105769231	0.105769231	0.110576923	0.110576923	0.110576923	0.115384615	0.115384615	0.115384615	0.120192308	0.125	0.125	0.125	0.129807692	0.134615385	0.139423077	0.134615385	0.139423077	0.144230769	0.149038462	0.149038462	0.153846154	0.158653846	0.163461538	0.163461538	0.163461538	0.168269231	0.173076923	0.177884615	0.182692308	0.182692308	0.1875	0.192307692	0.197115385	0.201923077	0.201923077	0.206730769	0.211538462	0.216346154	0.216346154	0.216346154	0.221153846	0.225961538	0.225961538	0.230769231	0.235576923	0.240384615
0.100961538	0.100961538	0.105769231	0.100961538	0.105769231	0.105769231	0.105769231	0.110576923	0.110576923	0.110576923	0.115384615	0.115384615	0.115384615	0.120192308	0.125	0.125	0.129807692	0.129807692	0.134615385	0.134615385	0.139423077	0.144230769	0.149038462	0.153846154	0.153846154	0.153846154	0.158653846	0.163461538	0.168269231	0.173076923	0.173076923	0.177884615	0.182692308	0.1875	0.192307692	0.197115385	0.197115385	0.201923077	0.201923077	0.206730769	0.211538462	0.211538462	0.216346154	0.221153846	0.225961538	0.225961538	0.230769231	0.235576923	0.240384615	0.240384615
0.100961538	0.100961538	0.100961538	0.100961538	0.100961538	0.100961538	0.105769231	0.105769231	0.105769231	0.110576923	0.115384615	0.110576923	0.115384615	0.120192308	0.125	0.120192308	0.125	0.129807692	0.134615385	0.139423077	0.139423077	0.144230769	0.144230769	0.149038462	0.153846154	0.158653846	0.163461538	0.163461538	0.168269231	0.173076923	0.177884615	0.182692308	0.1875	0.182692308	0.1875	0.192307692	0.197115385	0.201923077	0.206730769	0.206730769	0.211538462	0.216346154	0.221153846	0.225961538	0.225961538	0.230769231	0.235576923	0.240384615	0.240384615	0.245192308
0.096153846	0.096153846	0.096153846	0.100961538	0.096153846	0.100961538	0.100961538	0.100961538	0.105769231	0.110576923	0.105769231	0.110576923	0.115384615	0.120192308	0.120192308	0.120192308	0.125	0.129807692	0.134615385	0.134615385	0.139423077	0.144230769	0.144230769	0.149038462	0.153846154	0.158653846	0.163461538	0.168269231	0.173076923	0.173076923	0.173076923	0.177884615	0.182692308	0.1875	0.192307692	0.197115385	0.201923077	0.201923077	0.206730769	0.211538462	0.216346154	0.221153846	0.221153846	0.225961538	0.230769231	0.235576923	0.240384615	0.240384615	0.245192308	0.25
0.091346154	0.091346154	0.096153846	0.091346154	0.096153846	0.096153846	0.096153846	0.100961538	0.100961538	0.105769231	0.105769231	0.110576923	0.110576923	0.115384615	0.120192308	0.120192308	0.125	0.125	0.129807692	0.134615385	0.139423077	0.144230769	0.149038462	0.153846154	0.158653846	0.158653846	0.158653846	0.163461538	0.168269231	0.173076923	0.177884615	0.182692308	0.1875	0.192307692	0.192307692	0.197115385	0.201923077	0.206730769	0.211538462	0.216346154	0.221153846	0.221153846	0.225961538	0.230769231	0.235576923	0.240384615	0.240384615	0.245192308	0.25	0.254807692
0.086538462	0.091346154	0.086538462	0.091346154	0.091346154	0.091346154	0.096153846	0.096153846	0.100961538	0.100961538	0.100961538	0.105769231	0.110576923	0.115384615	0.120192308	0.120192308	0.120192308	0.125	0.129807692	0.134615385	0.139423077	0.144230769	0.144230769	0.149038462	0.153846154	0.158653846	0.163461538	0.168269231	0.173076923	0.173076923	0.177884615	0.182692308	0.1875	0.192307692	0.197115385	0.201923077	0.206730769	0.211538462	0.216346154	0.216346154	0.216346154	0.221153846	0.225961538	0.230769231	0.235576923	0.235576923	0.240384615	0.245192308	0.25	0.254807692
0.086538462	0.081730769	0.086538462	0.086538462	0.086538462	0.091346154	0.091346154	0.096153846	0.096153846	0.096153846	0.100961538	0.105769231	0.110576923	0.110576923	0.115384615	0.120192308	0.125	0.129807692	0.129807692	0.129807692	0.134615385	0.139423077	0.144230769	0.149038462	0.153846154	0.158653846	0.163461538	0.168269231	0.173076923	0.177884615	0.182692308	0.1875	0.192307692	0.192307692	0.197115385	0.201923077	0.201923077	0.206730769	0.211538462	0.216346154	0.221153846	0.225961538	0.230769231	0.235576923	0.235576923	0.240384615	0.245192308	0.25	0.254807692	0.254807692
0.076923077	0.081730769	0.076923077	0.081730769	0.081730769	0.086538462	0.086538462	0.086538462	0.091346154	0.096153846	0.096153846	0.100961538	0.105769231	0.110576923	0.115384615	0.120192308	0.120192308	0.125	0.129807692	0.134615385	0.139423077	0.144230769	0.149038462	0.153846154	0.158653846	0.163461538	0.168269231	0.168269231	0.173076923	0.177884615	0.177884615	0.182692308	0.1875	0.192307692	0.197115385	0.201923077	0.206730769	0.211538462	0.216346154	0.221153846	0.225961538	0.230769231	0.230769231	0.235576923	0.240384615	0.245192308	0.25	0.254807692	0.259615385	0.259615385
0.076923077	0.072115385	0.076923077	0.076923077	0.076923077	0.076923077	0.081730769	0.086538462	0.086538462	0.091346154	0.096153846	0.100961538	0.105769231	0.105769231	0.110576923	0.115384615	0.120192308	0.125	0.129807692	0.134615385	0.139423077	0.144230769	0.144230769	0.149038462	0.153846154	0.158653846	0.163461538	0.168269231	0.173076923	0.177884615	0.182692308	0.1875	0.192307692	0.197115385	0.201923077	0.206730769	0.211538462	0.216346154	0.221153846	0.225961538	0.225961538	0.230769231	0.235576923	0.240384615	0.245192308	0.25	0.254807692	0.259615385	0.259615385	0.264423077
0.067307692	0.072115385	0.067307692	0.072115385	0.072115385	0.076923077	0.076923077	0.081730769	0.086538462	0.091346154	0.091346154	0.096153846	0.100961538	0.105769231	0.110576923	0.115384615	0.120192308	0.120192308	0.125	0.129807692	0.134615385	0.139423077	0.144230769	0.149038462	0.153846154	0.158653846	0.168269231	0.173076923	0.177884615	0.182692308	0.1875	0.192307692	0.197115385	0.201923077	0.206730769	0.211538462	0.216346154	0.216346154	0.221153846	0.225961538	0.230769231	0.235576923	0.240384615	0.245192308	0.25	0.254807692	0.259615385	0.259615385	0.264423077	0.269230769
0.0625	0.0625	0.0625	0.0625	0.0625	0.067307692	0.072115385	0.072115385	0.076923077	0.081730769	0.086538462	0.096153846	0.100961538	0.100961538	0.105769231	0.110576923	0.115384615	0.120192308	0.125	0.129807692	0.139423077	0.144230769	0.149038462	0.153846154	0.158653846	0.163461538	0.168269231	0.173076923	0.177884615	0.182692308	0.182692308	0.1875	0.192307692	0.197115385	0.201923077	0.206730769	0.211538462	0.216346154	0.221153846	0.225961538	0.230769231	0.235576923	0.240384615	0.245192308	0.25	0.254807692	0.254807692	0.259615385	0.264423077	0.269230769
0.052884615	0.052884615	0.052884615	0.057692308	0.0625	0.0625	0.067307692	0.072115385	0.076923077	0.076923077	0.081730769	0.086538462	0.096153846	0.100961538	0.105769231	0.110576923	0.115384615	0.120192308	0.129807692	0.129807692	0.134615385	0.139423077	0.144230769	0.149038462	0.153846154	0.158653846	0.168269231	0.173076923	0.177884615	0.182692308	0.1875	0.192307692	0.197115385	0.201923077	0.206730769	0.211538462	0.216346154	0.221153846	0.225961538	0.230769231	0.235576923	0.240384615	0.245192308	0.25	0.254807692	0.254807692	0.259615385	0.264423077	0.269230769	0.274038462
0.043269231	0.043269231	0.043269231	0.048076923	0.052884615	0.052884615	0.057692308	0.0625	0.072115385	0.076923077	0.076923077	0.081730769	0.086538462	0.096153846	0.100961538	0.105769231	0.110576923	0.120192308	0.125	0.129807692	0.134615385	0.139423077	0.149038462	0.153846154	0.158653846	0.163461538	0.168269231	0.173076923	0.177884615	0.182692308	0.192307692	0.197115385	0.201923077	0.206730769	0.211538462	0.216346154	0.221153846	0.225961538	0.230769231	0.235576923	0.240384615	0.245192308	0.25	0.254807692	0.254807692	0.259615385	0.264423077	0.269230769	0.274038462	0.278846154
0.024038462	0.024038462	0.028846154	0.028846154	0.038461538	0.043269231	0.048076923	0.057692308	0.0625	0.067307692	0.076923077	0.081730769	0.086538462	0.096153846	0.100961538	0.105769231	0.115384615	0.120192308	0.125	0.129807692	0.139423077	0.144230769	0.149038462	0.153846154	0.158653846	0.168269231	0.173076923	0.177884615	0.182692308	0.1875	0.192307692	0.197115385	0.201923077	0.206730769	0.216346154	0.221153846	0.225961538	0.230769231	0.235576923	0.240384615	0.245192308	0.25	0.254807692	0.254807692	0.259615385	0.264423077	0.269230769	0.274038462	0.278846154	0.283653846
0	0	0	0	0.019230769	0.028846154	0.038461538	0.048076923	0.052884615	0.0625	0.067307692	0.076923077	0.081730769	0.091346154	0.096153846	0.100961538	0.110576923	0.115384615	0.120192308	0.129807692	0.134615385	0.139423077	0.144230769	0.153846154	0.158653846	0.163461538	0.168269231	0.177884615	0.182692308	0.1875	0.192307692	0.197115385	0.201923077	0.206730769	0.211538462	0.216346154	0.221153846	0.225961538	0.230769231	0.240384615	0.245192308	0.245192308	0.25	0.254807692	0.264423077	0.269230769	0.274038462	0.278846154	0.283653846	0.288461538
0	0	0	0	0	0	0.014423077	0.033653846	0.048076923	0.052884615	0.0625	0.072115385	0.076923077	0.086538462	0.091346154	0.100961538	0.110576923	0.115384615	0.125	0.129807692	0.134615385	0.144230769	0.149038462	0.153846154	0.163461538	0.168269231	0.173076923	0.177884615	0.182692308	0.192307692	0.197115385	0.201923077	0.206730769	0.211538462	0.216346154	0.221153846	0.225961538	0.230769231	0.235576923	0.240384615	0.245192308	0.25	0.254807692	0.259615385	0.264423077	0.269230769	0.274038462	0.278846154	0.283653846	0.288461538
0	0	0	0	0	0	0	0	0.028846154	0.043269231	0.052884615	0.0625	0.072115385	0.086538462	0.091346154	0.100961538	0.105769231	0.115384615	0.120192308	0.125	0.134615385	0.139423077	0.149038462	0.153846154	0.163461538	0.168269231	0.177884615	0.182692308	0.1875	0.192307692	0.197115385	0.206730769	0.211538462	0.216346154	0.221153846	0.225961538	0.230769231	0.235576923	0.240384615	0.245192308	0.25	0.254807692	0.259615385	0.264423077	0.269230769	0.274038462	0.278846154	0.283653846	0.288461538	0.293269231
0	0	0	0	0	0	0	0	0	0.028846154	0.048076923	0.057692308	0.072115385	0.081730769	0.086538462	0.096153846	0.100961538	0.115384615	0.120192308	0.129807692	0.134615385	0.144230769	0.149038462	0.153846154	0.163461538	0.168269231	0.173076923	0.182692308	0.1875	0.192307692	0.197115385	0.201923077	0.216346154	0.221153846	0.225961538	0.230769231	0.235576923	0.240384615	0.245192308	0.25	0.254807692	0.259615385	0.264423077	0.269230769	0.274038462	0.278846154	0.283653846	0.288461538	0.293269231	0.298076923
0	0	0	0	0	0	0	0	0	0	0.033653846	0.048076923	0.067307692	0.072115385	0.081730769	0.096153846	0.105769231	0.110576923	0.120192308	0.125	0.134615385	0.139423077	0.153846154	0.158653846	0.163461538	0.173076923	0.177884615	0.182692308	0.192307692	0.197115385	0.201923077	0.206730769	0.216346154	0.221153846	0.225961538	0.230769231	0.235576923	0.240384615	0.245192308	0.254807692	0.259615385	0.264423077	0.269230769	0.274038462	0.278846154	0.283653846	0.288461538	0.293269231	0.298076923	0.302884615
0	0	0	0	0	0	0	0	0	0	0.009615385	0.043269231	0.052884615	0.067307692	0.076923077	0.091346154	0.100961538	0.110576923	0.120192308	0.129807692	0.134615385	0.144230769	0.149038462	0.158653846	0.163461538	0.173076923	0.182692308	0.1875	0.197115385	0.201923077	0.206730769	0.211538462	0.216346154	0.225961538	0.230769231	0.235576923	0.240384615	0.245192308	0.25	0.254807692	0.259615385	0.264423077	0.269230769	0.274038462	0.278846154	0.283653846	0.293269231	0.298076923	0.302884615	0.307692308
0	0	0	0	0	0	0	0	0	0	0	0.028846154	0.048076923	0.0625	0.076923077	0.086538462	0.096153846	0.110576923	0.120192308	0.125	0.134615385	0.149038462	0.153846154	0.158653846	0.168269231	0.173076923	0.182692308	0.1875	0.192307692	0.201923077	0.211538462	0.216346154	0.221153846	0.230769231	0.235576923	0.240384615	0.245192308	0.25	0.254807692	0.259615385	0.264423077	0.269230769	0.278846154	0.283653846	0.288461538	0.293269231	0.293269231	0.298076923	0.302884615	0.307692308
0	0	0	0	0	0	0	0	0	0	0	0	0.038461538	0.057692308	0.076923077	0.086538462	0.100961538	0.105769231	0.115384615	0.129807692	0.139423077	0.144230769	0.153846154	0.158653846	0.173076923	0.177884615	0.1875	0.192307692	0.197115385	0.206730769	0.211538462	0.216346154	0.221153846	0.230769231	0.240384615	0.245192308	0.25	0.254807692	0.259615385	0.264423077	0.274038462	0.278846154	0.283653846	0.288461538	0.293269231	0.298076923	0.302884615	0.307692308	0.3125	0.3125
0	0	0	0	0	0	0	0	0	0	0	0	0.028846154	0.052884615	0.072115385	0.086538462	0.096153846	0.110576923	0.120192308	0.129807692	0.134615385	0.149038462	0.158653846	0.163461538	0.173076923	0.177884615	0.182692308	0.197115385	0.201923077	0.211538462	0.216346154	0.221153846	0.225961538	0.235576923	0.240384615	0.245192308	0.25	0.254807692	0.264423077	0.274038462	0.278846154	0.283653846	0.288461538	0.293269231	0.298076923	0.302884615	0.307692308	0.3125	0.317307692	0.322115385
0	0	0	0	0	0	0	0	0	0	0	0	0	0.048076923	0.067307692	0.081730769	0.091346154	0.110576923	0.115384615	0.129807692	0.139423077	0.149038462	0.153846154	0.168269231	0.173076923	0.182692308	0.1875	0.197115385	0.201923077	0.211538462	0.221153846	0.225961538	0.235576923	0.240384615	0.245192308	0.25	0.254807692	0.259615385	0.269230769	0.274038462	0.278846154	0.283653846	0.288461538	0.298076923	0.302884615	0.307692308	0.3125	0.317307692	0.322115385	0.326923077
0	0	0	0	0	0	0	0	0	0	0	0	0	0.038461538	0.0625	0.081730769	0.096153846	0.105769231	0.120192308	0.129807692	0.139423077	0.153846154	0.158653846	0.168269231	0.173076923	0.1875	0.192307692	0.201923077	0.206730769	0.216346154	0.221153846	0.225961538	0.240384615	0.245192308	0.25	0.254807692	0.259615385	0.269230769	0.274038462	0.278846154	0.283653846	0.288461538	0.293269231	0.298076923	0.302884615	0.307692308	0.3125	0.322115385	0.326923077	0.331730769
0	0	0	0	0	0	0	0	0	0	0	0	0	0.028846154	0.057692308	0.076923077	0.096153846	0.110576923	0.120192308	0.134615385	0.144230769	0.149038462	0.163461538	0.173076923	0.177884615	0.1875	0.192307692	0.206730769	0.211538462	0.221153846	0.225961538	0.230769231	0.240384615	0.245192308	0.25	0.259615385	0.269230769	0.274038462	0.278846154	0.283653846	0.288461538	0.293269231	0.298076923	0.302884615	0.307692308	0.3125	0.317307692	0.322115385	0.326923077	0.331730769
0	0	0	0	0	0	0	0	0	0	0	0	0	0.019230769	0.052884615	0.076923077	0.091346154	0.105769231	0.125	0.134615385	0.144230769	0.153846154	0.163461538	0.173076923	0.182692308	0.192307692	0.201923077	0.206730769	0.216346154	0.225961538	0.230769231	0.240384615	0.245192308	0.25	0.259615385	0.264423077	0.269230769	0.274038462	0.283653846	0.288461538	0.293269231	0.302884615	0.307692308	0.3125	0.317307692	0.322115385	0.326923077	0.331730769	0.336538462	0.336538462
0	0	0	0	0	0	0	0	0	0	0	0	0	0	0.052884615	0.076923077	0.096153846	0.105769231	0.125	0.139423077	0.149038462	0.153846154	0.168269231	0.177884615	0.1875	0.192307692	0.206730769	0.211538462	0.221153846	0.225961538	0.235576923	0.245192308	0.25	0.259615385	0.264423077	0.269230769	0.274038462	0.278846154	0.288461538	0.293269231	0.298076923	0.307692308	0.3125	0.317307692	0.322115385	0.326923077	0.331730769	0.336538462	0.341346154	0.346153846
0	0	0	0	0	0	0	0	0	0	0	0	0	0	0.048076923	0.076923077	0.096153846	0.110576923	0.120192308	0.139423077	0.149038462	0.163461538	0.168269231	0.182692308	0.192307692	0.197115385	0.206730769	0.221153846	0.225961538	0.230769231	0.240384615	0.245192308	0.254807692	0.264423077	0.269230769	0.274038462	0.283653846	0.288461538	0.293269231	0.298076923	0.302884615	0.307692308	0.3125	0.317307692	0.326923077	0.331730769	0.336538462	0.341346154	0.346153846	0.350961538
0	0	0	0	0	0	0	0	0	0	0	0	0	0	0.048076923	0.076923077	0.096153846	0.110576923	0.125	0.144230769	0.153846154	0.163461538	0.177884615	0.182692308	0.192307692	0.206730769	0.211538462	0.221153846	0.225961538	0.240384615	0.245192308	0.254807692	0.259615385	0.264423077	0.269230769	0.278846154	0.288461538	0.293269231	0.298076923	0.302884615	0.307692308	0.3125	0.322115385	0.326923077	0.331730769	0.336538462	0.341346154	0.350961538	0.350961538	0.355769231
0	0	0	0	0	0	0	0	0	0	0	0	0	0	0.043269231	0.072115385	0.100961538	0.115384615	0.129807692	0.144230769	0.158653846	0.168269231	0.177884615	0.192307692	0.197115385	0.206730769	0.221153846	0.225961538	0.235576923	0.240384615	0.25	0.259615385	0.264423077	0.274038462	0.278846154	0.283653846	0.288461538	0.293269231	0.307692308	0.3125	0.317307692	0.322115385	0.326923077	0.331730769	0.336538462	0.341346154	0.346153846	0.350961538	0.355769231	0.360576923
0	0	0	0	0	0	0	0	0	0	0	0	0	0	0.043269231	0.081730769	0.100961538	0.115384615	0.134615385	0.149038462	0.158653846	0.173076923	0.182692308	0.192307692	0.206730769	0.211538462	0.221153846	0.235576923	0.240384615	0.25	0.254807692	0.259615385	0.274038462	0.278846154	0.283653846	0.288461538	0.298076923	0.302884615	0.307692308	0.3125	0.322115385	0.326923077	0.331730769	0.336538462	0.341346154	0.346153846	0.350961538	0.355769231	0.360576923	0.365384615
0	0	0	0	0	0	0	0	0	0	0	0	0	0	0.043269231	0.081730769	0.100961538	0.120192308	0.134615385	0.149038462	0.168269231	0.177884615	0.192307692	0.197115385	0.206730769	0.221153846	0.225961538	0.235576923	0.245192308	0.254807692	0.259615385	0.269230769	0.274038462	0.278846154	0.293269231	0.298076923	0.302884615	0.307692308	0.3125	0.322115385	0.326923077	0.331730769	0.336538462	0.346153846	0.350961538	0.355769231	0.360576923	0.365384615	0.370192308	0.375
0	0	0	0	0	0	0	0	0	0	0	0	0	0	0.052884615	0.081730769	0.105769231	0.125	0.144230769	0.158653846	0.168269231	0.182692308	0.192307692	0.206730769	0.216346154	0.221153846	0.235576923	0.245192308	0.25	0.259615385	0.269230769	0.274038462	0.283653846	0.288461538	0.293269231	0.302884615	0.3125	0.317307692	0.322115385	0.326923077	0.331730769	0.336538462	0.341346154	0.346153846	0.350961538	0.360576923	0.365384615	0.370192308	0.375	0.379807692
0	0	0	0	0	0	0	0	0	0	0	0	0	0	0.052884615	0.086538462	0.110576923	0.129807692	0.144230769	0.158653846	0.177884615	0.1875	0.201923077	0.211538462	0.221153846	0.230769231	0.240384615	0.25	0.259615385	0.264423077	0.274038462	0.278846154	0.288461538	0.298076923	0.302884615	0.307692308	0.3125	0.317307692	0.331730769	0.336538462	0.341346154	0.346153846	0.350961538	0.355769231	0.360576923	0.365384615	0.370192308	0.379807692	0.384615385	0.384615385
0	0	0	0	0	0	0	0	0	0	0	0	0	0	0.0625	0.091346154	0.115384615	0.134615385	0.153846154	0.168269231	0.177884615	0.192307692	0.201923077	0.216346154	0.225961538	0.240384615	0.245192308	0.254807692	0.264423077	0.274038462	0.278846154	0.288461538	0.293269231	0.302884615	0.3125	0.317307692	0.322115385	0.326923077	0.331730769	0.336538462	0.346153846	0.350961538	0.355769231	0.360576923	0.365384615	0.370192308	0.375	0.379807692	0.384615385	0.389423077
0	0	0	0	0	0	0	0	0	0	0	0	0	0	0.072115385	0.100961538	0.120192308	0.144230769	0.163461538	0.173076923	0.1875	0.201923077	0.211538462	0.225961538	0.235576923	0.245192308	0.254807692	0.264423077	0.269230769	0.278846154	0.288461538	0.293269231	0.302884615	0.307692308	0.317307692	0.322115385	0.331730769	0.336538462	0.341346154	0.346153846	0.350961538	0.360576923	0.365384615	0.370192308	0.375	0.379807692	0.384615385	0.389423077	0.394230769	0.394230769
0	0	0	0	0	0	0	0	0	0	0	0	0	0.028846154	0.076923077	0.110576923	0.129807692	0.149038462	0.163461538	0.182692308	0.197115385	0.206730769	0.221153846	0.230769231	0.245192308	0.25	0.259615385	0.274038462	0.278846154	0.283653846	0.293269231	0.302884615	0.3125	0.317307692	0.322115385	0.326923077	0.336538462	0.341346154	0.350961538	0.355769231	0.360576923	0.365384615	0.370192308	0.379807692	0.384615385	0.384615385	0.389423077	0.394230769	0.399038462	0.403846154
0	0	0	0	0	0	0	0	0	0	0	0	0	0.043269231	0.086538462	0.115384615	0.139423077	0.158653846	0.177884615	0.192307692	0.201923077	0.216346154	0.225961538	0.240384615	0.25	0.259615385	0.269230769	0.274038462	0.288461538	0.293269231	0.302884615	0.307692308	0.317307692	0.326923077	0.331730769	0.336538462	0.341346154	0.350961538	0.355769231	0.360576923	0.365384615	0.370192308	0.375	0.379807692	0.384615385	0.394230769	0.399038462	0.403846154	0.408653846	0.413461538
0	0	0	0	0	0	0	0	0	0	0	0	0	0.0625	0.100961538	0.125	0.144230769	0.163461538	0.182692308	0.197115385	0.211538462	0.221153846	0.235576923	0.25	0.259615385	0.264423077	0.278846154	0.283653846	0.293269231	0.302884615	0.3125	0.317307692	0.322115385	0.331730769	0.341346154	0.346153846	0.350961538	0.355769231	0.360576923	0.370192308	0.375	0.379807692	0.384615385	0.389423077	0.394230769	0.399038462	0.403846154	0.413461538	0.413461538	0.418269231
0	0	0	0	0	0	0	0	0	0	0	0	0	0.076923077	0.110576923	0.139423077	0.158653846	0.177884615	0.192307692	0.206730769	0.221153846	0.230769231	0.245192308	0.254807692	0.269230769	0.278846154	0.283653846	0.298076923	0.302884615	0.307692308	0.322115385	0.326923077	0.331730769	0.336538462	0.346153846	0.355769231	0.360576923	0.365384615	0.370192308	0.375	0.379807692	0.389423077	0.394230769	0.399038462	0.403846154	0.403846154	0.408653846	0.413461538	0.418269231	0.423076923
0	0	0	0	0	0	0	0	0	0	0	0	0.038461538	0.091346154	0.125	0.144230769	0.168269231	0.1875	0.201923077	0.221153846	0.230769231	0.245192308	0.254807692	0.264423077	0.274038462	0.288461538	0.293269231	0.302884615	0.3125	0.322115385	0.326923077	0.336538462	0.341346154	0.346153846	0.355769231	0.360576923	0.370192308	0.375	0.379807692	0.384615385	0.389423077	0.394230769	0.403846154	0.408653846	0.408653846	0.413461538	0.418269231	0.423076923	0.427884615	0.427884615
0	0	0	0	0	0	0	0	0	0	0	0	0.067307692	0.105769231	0.139423077	0.158653846	0.177884615	0.201923077	0.211538462	0.225961538	0.240384615	0.254807692	0.264423077	0.278846154	0.288461538	0.293269231	0.307692308	0.3125	0.317307692	0.331730769	0.336538462	0.341346154	0.350961538	0.360576923	0.365384615	0.370192308	0.375	0.384615385	0.389423077	0.394230769	0.399038462	0.403846154	0.403846154	0.408653846	0.418269231	0.423076923	0.427884615	0.432692308	0.432692308	0.4375
0	0	0	0	0	0	0	0	0	0	0	0	0.091346154	0.120192308	0.149038462	0.173076923	0.192307692	0.211538462	0.225961538	0.240384615	0.254807692	0.264423077	0.278846154	0.283653846	0.298076923	0.307692308	0.317307692	0.322115385	0.331730769	0.341346154	0.346153846	0.350961538	0.360576923	0.370192308	0.375	0.379807692	0.384615385	0.389423077	0.399038462	0.403846154	0.408653846	0.408653846	0.413461538	0.418269231	0.423076923	0.427884615	0.4375	0.4375	0.442307692	0.447115385
0	0	0	0	0	0	0	0	0	0	0	0.0625	0.110576923	0.144230769	0.163461538	0.1875	0.206730769	0.225961538	0.240384615	0.254807692	0.264423077	0.278846154	0.288461538	0.298076923	0.307692308	0.317307692	0.326923077	0.336538462	0.341346154	0.346153846	0.360576923	0.365384615	0.370192308	0.375	0.384615385	0.389423077	0.394230769	0.399038462	0.403846154	0.408653846	0.418269231	0.418269231	0.423076923	0.427884615	0.432692308	0.4375	0.4375	0.447115385	0.451923077	0.456730769
0	0	0	0	0	0	0	0	0	0	0	0.091346154	0.129807692	0.163461538	0.182692308	0.206730769	0.221153846	0.240384615	0.254807692	0.264423077	0.278846154	0.293269231	0.298076923	0.3125	0.317307692	0.331730769	0.336538462	0.341346154	0.355769231	0.360576923	0.365384615	0.375	0.379807692	0.384615385	0.389423077	0.394230769	0.403846154	0.408653846	0.413461538	0.418269231	0.423076923	0.427884615	0.432692308	0.4375	0.442307692	0.447115385	0.447115385	0.451923077	0.456730769	0.461538462
0	0	0	0	0	0	0	0	0	0	0.072115385	0.120192308	0.153846154	0.182692308	0.201923077	0.221153846	0.240384615	0.254807692	0.264423077	0.278846154	0.293269231	0.302884615	0.3125	0.322115385	0.331730769	0.341346154	0.350961538	0.355769231	0.360576923	0.370192308	0.379807692	0.384615385	0.394230769	0.399038462	0.403846154	0.403846154	0.408653846	0.418269231	0.423076923	0.427884615	0.432692308	0.432692308	0.4375	0.447115385	0.451923077	0.451923077	0.456730769	0.461538462	0.471153846	0.471153846
0	0	0	0	0	0	0	0	0	0.038461538	0.110576923	0.149038462	0.177884615	0.201923077	0.221153846	0.235576923	0.254807692	0.269230769	0.283653846	0.298076923	0.307692308	0.317307692	0.326923077	0.336538462	0.346153846	0.350961538	0.360576923	0.370192308	0.375	0.384615385	0.389423077	0.394230769	0.399038462	0.408653846	0.413461538	0.418269231	0.423076923	0.423076923	0.432692308	0.4375	0.442307692	0.447115385	0.447115385	0.451923077	0.461538462	0.461538462	0.471153846	0.475961538	0.475961538	0.480769231
0	0	0	0	0	0	0	0	0	0.096153846	0.144230769	0.173076923	0.197115385	0.221153846	0.240384615	0.254807692	0.274038462	0.288461538	0.298076923	0.3125	0.322115385	0.331730769	0.341346154	0.350961538	0.355769231	0.365384615	0.375	0.384615385	0.389423077	0.394230769	0.403846154	0.408653846	0.413461538	0.413461538	0.423076923	0.427884615	0.432692308	0.4375	0.4375	0.447115385	0.451923077	0.456730769	0.456730769	0.466346154	0.471153846	0.471153846	0.480769231	0.480769231	0.485576923	0.490384615
0	0	0	0	0	0	0	0	0.086538462	0.134615385	0.173076923	0.201923077	0.221153846	0.245192308	0.264423077	0.278846154	0.293269231	0.307692308	0.317307692	0.326923077	0.336538462	0.350961538	0.355769231	0.365384615	0.375	0.384615385	0.389423077	0.394230769	0.403846154	0.408653846	0.413461538	0.418269231	0.423076923	0.427884615	0.432692308	0.442307692	0.442307692	0.447115385	0.451923077	0.451923077	0.466346154	0.471153846	0.471153846	0.475961538	0.475961538	0.480769231	0.485576923	0.490384615	0.495192308	0.495192308
0	0	0	0	0	0	0	0.076923077	0.134615385	0.173076923	0.206730769	0.230769231	0.25	0.269230769	0.283653846	0.298076923	0.3125	0.326923077	0.336538462	0.346153846	0.355769231	0.360576923	0.375	0.384615385	0.389423077	0.394230769	0.403846154	0.408653846	0.413461538	0.423076923	0.423076923	0.427884615	0.4375	0.442307692	0.442307692	0.447115385	0.461538462	0.461538462	0.466346154	0.466346154	0.471153846	0.475961538	0.480769231	0.485576923	0.485576923	0.490384615	0.495192308	0.495192308	0.5	0.504807692
0	0	0	0	0	0	0.072115385	0.139423077	0.182692308	0.211538462	0.235576923	0.259615385	0.283653846	0.298076923	0.3125	0.322115385	0.336538462	0.346153846	0.355769231	0.365384615	0.375	0.379807692	0.389423077	0.394230769	0.403846154	0.408653846	0.418269231	0.423076923	0.427884615	0.4375	0.4375	0.442307692	0.451923077	0.456730769	0.461538462	0.461538462	0.466346154	0.475961538	0.475961538	0.480769231	0.480769231	0.485576923	0.485576923	0.495192308	0.5	0.5	0.504807692	0.504807692	0.509615385	0.509615385
0	0	0	0	0	0.086538462	0.153846154	0.197115385	0.225961538	0.254807692	0.274038462	0.293269231	0.3125	0.322115385	0.336538462	0.350961538	0.360576923	0.370192308	0.375	0.384615385	0.394230769	0.399038462	0.408653846	0.413461538	0.423076923	0.427884615	0.427884615	0.4375	0.447115385	0.451923077	0.456730769	0.456730769	0.461538462	0.466346154	0.471153846	0.475961538	0.475961538	0.480769231	0.490384615	0.490384615	0.495192308	0.495192308	0.5	0.5	0.509615385	0.509615385	0.514423077	0.514423077	0.519230769	0.519230769
0	0	0	0	0.115384615	0.173076923	0.216346154	0.25	0.269230769	0.293269231	0.3125	0.331730769	0.341346154	0.355769231	0.365384615	0.375	0.384615385	0.389423077	0.399038462	0.408653846	0.413461538	0.423076923	0.423076923	0.4375	0.442307692	0.447115385	0.451923077	0.451923077	0.461538462	0.461538462	0.466346154	0.471153846	0.475961538	0.475961538	0.480769231	0.490384615	0.490384615	0.495192308	0.495192308	0.495192308	0.504807692	0.504807692	0.509615385	0.509615385	0.514423077	0.514423077	0.524038462	0.524038462	0.528846154	0.528846154
0	0	0.0625	0.168269231	0.216346154	0.254807692	0.283653846	0.302884615	0.322115385	0.341346154	0.350961538	0.365384615	0.375	0.384615385	0.394230769	0.403846154	0.418269231	0.418269231	0.427884615	0.432692308	0.4375	0.442307692	0.447115385	0.456730769	0.456730769	0.461538462	0.466346154	0.471153846	0.475961538	0.480769231	0.480769231	0.480769231	0.490384615	0.490384615	0.495192308	0.495192308	0.504807692	0.504807692	0.504807692	0.509615385	0.509615385	0.519230769	0.519230769	0.524038462	0.524038462	0.524038462	0.528846154	0.533653846	0.538461538	0.538461538
0.216346154	0.230769231	0.278846154	0.302884615	0.331730769	0.350961538	0.360576923	0.370192308	0.384615385	0.389423077	0.403846154	0.408653846	0.418269231	0.423076923	0.427884615	0.4375	0.4375	0.442307692	0.451923077	0.451923077	0.461538462	0.461538462	0.466346154	0.471153846	0.475961538	0.475961538	0.485576923	0.485576923	0.485576923	0.495192308	0.495192308	0.495192308	0.504807692	0.504807692	0.509615385	0.509615385	0.509615385	0.519230769	0.519230769	0.519230769	0.524038462	0.524038462	0.528846154	0.533653846	0.533653846	0.538461538	0.538461538	0.538461538	0.543269231	0.548076923
0.533653846	0.528846154	0.509615385	0.475961538	0.456730769	0.447115385	0.442307692	0.442307692	0.442307692	0.447115385	0.447115385	0.451923077	0.451923077	0.456730769	0.461538462	0.466346154	0.466346154	0.471153846	0.475961538	0.475961538	0.480769231	0.480769231	0.490384615	0.490384615	0.495192308	0.495192308	0.495192308	0.504807692	0.504807692	0.504807692	0.509615385	0.514423077	0.514423077	0.519230769	0.519230769	0.524038462	0.524038462	0.524038462	0.528846154	0.533653846	0.533653846	0.533653846	0.538461538	0.543269231	0.543269231	0.548076923	0.548076923	0.548076923	0.552884615	0.552884615
0.581730769	0.576923077	0.572115385	0.5625	0.543269231	0.528846154	0.519230769	0.504807692	0.5	0.495192308	0.495192308	0.490384615	0.490384615	0.490384615	0.495192308	0.495192308	0.495192308	0.495192308	0.5	0.5	0.504807692	0.504807692	0.509615385	0.509615385	0.509615385	0.514423077	0.514423077	0.519230769	0.519230769	0.519230769	0.524038462	0.528846154	0.528846154	0.528846154	0.533653846	0.533653846	0.538461538	0.538461538	0.538461538	0.543269231	0.548076923	0.548076923	0.548076923	0.548076923	0.557692308	0.557692308	0.557692308	0.557692308	0.5625	0.5625
0.610576923	0.605769231	0.605769231	0.600961538	0.591346154	0.581730769	0.567307692	0.557692308	0.548076923	0.538461538	0.533653846	0.528846154	0.528846154	0.524038462	0.524038462	0.519230769	0.524038462	0.524038462	0.519230769	0.524038462	0.524038462	0.524038462	0.524038462	0.528846154	0.528846154	0.533653846	0.533653846	0.533653846	0.538461538	0.538461538	0.538461538	0.543269231	0.543269231	0.543269231	0.543269231	0.548076923	0.548076923	0.548076923	0.552884615	0.552884615	0.557692308	0.557692308	0.557692308	0.5625	0.5625	0.5625	0.567307692	0.567307692	0.572115385	0.572115385
0.634615385	0.629807692	0.629807692	0.625	0.620192308	0.610576923	0.605769231	0.591346154	0.581730769	0.576923077	0.567307692	0.5625	0.557692308	0.557692308	0.552884615	0.548076923	0.548076923	0.548076923	0.543269231	0.548076923	0.543269231	0.548076923	0.543269231	0.548076923	0.548076923	0.548076923	0.548076923	0.548076923	0.552884615	0.552884615	0.552884615	0.552884615	0.557692308	0.557692308	0.557692308	0.557692308	0.5625	0.5625	0.5625	0.5625	0.5625	0.567307692	0.572115385	0.572115385	0.572115385	0.572115385	0.572115385	0.581730769	0.581730769	0.581730769
0.649038462	0.649038462	0.644230769	0.644230769	0.639423077	0.634615385	0.625	0.620192308	0.615384615	0.610576923	0.600961538	0.591346154	0.586538462	0.581730769	0.581730769	0.572115385	0.572115385	0.572115385	0.567307692	0.567307692	0.5625	0.567307692	0.5625	0.567307692	0.5625	0.5625	0.567307692	0.5625	0.5625	0.567307692	0.567307692	0.567307692	0.567307692	0.572115385	0.567307692	0.567307692	0.567307692	0.576923077	0.576923077	0.576923077	0.576923077	0.576923077	0.581730769	0.581730769	0.581730769	0.581730769	0.581730769	0.586538462	0.586538462	0.591346154
0.663461538	0.663461538	0.658653846	0.658653846	0.653846154	0.649038462	0.649038462	0.639423077	0.634615385	0.629807692	0.625	0.615384615	0.610576923	0.605769231	0.605769231	0.596153846	0.596153846	0.596153846	0.586538462	0.586538462	0.586538462	0.586538462	0.581730769	0.576923077	0.581730769	0.576923077	0.576923077	0.581730769	0.576923077	0.576923077	0.581730769	0.581730769	0.576923077	0.581730769	0.581730769	0.581730769	0.581730769	0.581730769	0.586538462	0.586538462	0.586538462	0.586538462	0.586538462	0.591346154	0.591346154	0.591346154	0.596153846	0.596153846	0.596153846	0.596153846
0.673076923	0.673076923	0.673076923	0.673076923	0.668269231	0.663461538	0.658653846	0.658653846	0.653846154	0.649038462	0.644230769	0.639423077	0.629807692	0.625	0.625	0.615384615	0.615384615	0.610576923	0.605769231	0.600961538	0.600961538	0.600961538	0.600961538	0.596153846	0.596153846	0.596153846	0.591346154	0.596153846	0.591346154	0.591346154	0.596153846	0.591346154	0.591346154	0.591346154	0.596153846	0.596153846	0.596153846	0.596153846	0.591346154	0.596153846	0.596153846	0.596153846	0.596153846	0.596153846	0.600961538	0.605769231	0.605769231	0.605769231	0.605769231	0.605769231
0.682692308	0.6875	0.682692308	0.682692308	0.677884615	0.673076923	0.673076923	0.668269231	0.663461538	0.658653846	0.658653846	0.653846154	0.644230769	0.644230769	0.639423077	0.634615385	0.629807692	0.625	0.625	0.620192308	0.620192308	0.615384615	0.615384615	0.610576923	0.610576923	0.610576923	0.605769231	0.605769231	0.605769231	0.605769231	0.605769231	0.605769231	0.605769231	0.605769231	0.600961538	0.605769231	0.605769231	0.605769231	0.605769231	0.605769231	0.610576923	0.610576923	0.610576923	0.610576923	0.610576923	0.610576923	0.615384615	0.615384615	0.615384615	0.615384615
0.692307692	0.692307692	0.692307692	0.692307692	0.692307692	0.6875	0.6875	0.682692308	0.673076923	0.673076923	0.668269231	0.668269231	0.658653846	0.658653846	0.653846154	0.649038462	0.649038462	0.639423077	0.639423077	0.634615385	0.634615385	0.629807692	0.629807692	0.625	0.625	0.625	0.620192308	0.620192308	0.620192308	0.620192308	0.615384615	0.615384615	0.620192308	0.615384615	0.615384615	0.615384615	0.620192308	0.615384615	0.615384615	0.615384615	0.615384615	0.620192308	0.620192308	0.620192308	0.620192308	0.620192308	0.620192308	0.625	0.625	0.625
0.701923077	0.701923077	0.697115385	0.697115385	0.697115385	0.692307692	0.692307692	0.692307692	0.6875	0.682692308	0.682692308	0.677884615	0.673076923	0.668269231	0.668269231	0.663461538	0.658653846	0.653846154	0.653846154	0.649038462	0.649038462	0.644230769	0.639423077	0.639423077	0.639423077	0.634615385	0.634615385	0.634615385	0.629807692	0.629807692	0.629807692	0.629807692	0.629807692	0.629807692	0.625	0.625	0.625	0.629807692	0.625	0.625	0.625	0.625	0.629807692	0.629807692	0.629807692	0.629807692	0.629807692	0.629807692	0.629807692	0.634615385
0.706730769	0.706730769	0.706730769	0.706730769	0.706730769	0.701923077	0.697115385	0.697115385	0.697115385	0.692307692	0.6875	0.6875	0.682692308	0.682692308	0.677884615	0.673076923	0.673076923	0.668269231	0.668269231	0.663461538	0.658653846	0.658653846	0.653846154	0.653846154	0.649038462	0.644230769	0.649038462	0.644230769	0.644230769	0.644230769	0.639423077	0.639423077	0.639423077	0.639423077	0.639423077	0.634615385	0.634615385	0.634615385	0.639423077	0.634615385	0.634615385	0.634615385	0.634615385	0.639423077	0.639423077	0.639423077	0.639423077	0.639423077	0.639423077	0.634615385
0.711538462	0.711538462	0.711538462	0.711538462	0.711538462	0.711538462	0.706730769	0.706730769	0.701923077	0.701923077	0.697115385	0.697115385	0.692307692	0.6875	0.6875	0.682692308	0.682692308	0.677884615	0.673076923	0.673076923	0.668269231	0.668269231	0.663461538	0.658653846	0.663461538	0.658653846	0.653846154	0.658653846	0.653846154	0.649038462	0.653846154	0.649038462	0.649038462	0.644230769	0.649038462	0.649038462	0.644230769	0.644230769	0.644230769	0.649038462	0.644230769	0.644230769	0.644230769	0.644230769	0.649038462	0.649038462	0.644230769	0.644230769	0.644230769	0.644230769
0.721153846	0.721153846	0.721153846	0.716346154	0.716346154	0.716346154	0.716346154	0.711538462	0.711538462	0.711538462	0.701923077	0.701923077	0.697115385	0.697115385	0.697115385	0.692307692	0.6875	0.6875	0.682692308	0.682692308	0.677884615	0.677884615	0.673076923	0.673076923	0.673076923	0.668269231	0.663461538	0.668269231	0.663461538	0.663461538	0.658653846	0.663461538	0.658653846	0.658653846	0.653846154	0.658653846	0.653846154	0.653846154	0.653846154	0.653846154	0.653846154	0.653846154	0.653846154	0.653846154	0.653846154	0.649038462	0.653846154	0.653846154	0.653846154	0.653846154
0.721153846	0.721153846	0.721153846	0.721153846	0.725961538	0.721153846	0.721153846	0.721153846	0.716346154	0.716346154	0.711538462	0.711538462	0.706730769	0.706730769	0.706730769	0.701923077	0.697115385	0.697115385	0.692307692	0.692307692	0.6875	0.682692308	0.682692308	0.682692308	0.682692308	0.677884615	0.677884615	0.673076923	0.673076923	0.673076923	0.668269231	0.673076923	0.668269231	0.668269231	0.663461538	0.663461538	0.663461538	0.663461538	0.663461538	0.663461538	0.658653846	0.663461538	0.663461538	0.663461538	0.658653846	0.658653846	0.658653846	0.663461538	0.663461538	0.663461538
0.730769231	0.730769231	0.725961538	0.725961538	0.725961538	0.721153846	0.725961538	0.725961538	0.721153846	0.721153846	0.716346154	0.716346154	0.716346154	0.711538462	0.706730769	0.706730769	0.701923077	0.701923077	0.701923077	0.701923077	0.697115385	0.692307692	0.692307692	0.692307692	0.6875	0.6875	0.682692308	0.682692308	0.682692308	0.682692308	0.677884615	0.677884615	0.677884615	0.677884615	0.673076923	0.673076923	0.668269231	0.673076923	0.673076923	0.668269231	0.668269231	0.668269231	0.673076923	0.668269231	0.668269231	0.668269231	0.668269231	0.668269231	0.673076923	0.673076923
0.730769231	0.730769231	0.730769231	0.730769231	0.730769231	0.730769231	0.725961538	0.725961538	0.725961538	0.725961538	0.725961538	0.721153846	0.721153846	0.716346154	0.711538462	0.716346154	0.711538462	0.711538462	0.706730769	0.706730769	0.706730769	0.701923077	0.701923077	0.697115385	0.697115385	0.697115385	0.692307692	0.692307692	0.6875	0.6875	0.6875	0.682692308	0.682692308	0.682692308	0.682692308	0.682692308	0.677884615	0.682692308	0.682692308	0.677884615	0.677884615	0.677884615	0.673076923	0.677884615	0.677884615	0.677884615	0.677884615	0.673076923	0.673076923	0.673076923
0.735576923	0.735576923	0.735576923	0.735576923	0.735576923	0.735576923	0.730769231	0.730769231	0.730769231	0.730769231	0.730769231	0.725961538	0.725961538	0.721153846	0.721153846	0.721153846	0.716346154	0.716346154	0.716346154	0.711538462	0.711538462	0.706730769	0.706730769	0.706730769	0.701923077	0.701923077	0.701923077	0.697115385	0.697115385	0.697115385	0.697115385	0.692307692	0.692307692	0.6875	0.692307692	0.6875	0.6875	0.6875	0.6875	0.6875	0.6875	0.682692308	0.682692308	0.682692308	0.6875	0.682692308	0.682692308	0.682692308	0.682692308	0.682692308
0.740384615	0.740384615	0.735576923	0.740384615	0.735576923	0.735576923	0.740384615	0.735576923	0.735576923	0.730769231	0.735576923	0.730769231	0.730769231	0.725961538	0.725961538	0.725961538	0.721153846	0.725961538	0.721153846	0.716346154	0.716346154	0.716346154	0.711538462	0.711538462	0.711538462	0.706730769	0.706730769	0.706730769	0.701923077	0.701923077	0.701923077	0.701923077	0.697115385	0.697115385	0.697115385	0.697115385	0.697115385	0.692307692	0.692307692	0.697115385	0.692307692	0.692307692	0.692307692	0.6875	0.6875	0.6875	0.692307692	0.692307692	0.6875	0.6875
0.740384615	0.740384615	0.745192308	0.740384615	0.745192308	0.740384615	0.740384615	0.740384615	0.740384615	0.735576923	0.740384615	0.735576923	0.735576923	0.730769231	0.730769231	0.730769231	0.725961538	0.730769231	0.725961538	0.721153846	0.725961538	0.721153846	0.716346154	0.721153846	0.716346154	0.716346154	0.711538462	0.711538462	0.711538462	0.706730769	0.706730769	0.706730769	0.706730769	0.701923077	0.701923077	0.706730769	0.701923077	0.701923077	0.697115385	0.697115385	0.697115385	0.701923077	0.697115385	0.697115385	0.697115385	0.697115385	0.692307692	0.697115385	0.697115385	0.697115385
0.745192308	0.745192308	0.745192308	0.745192308	0.745192308	0.740384615	0.745192308	0.740384615	0.745192308	0.740384615	0.740384615	0.740384615	0.740384615	0.735576923	0.735576923	0.735576923	0.730769231	0.735576923	0.730769231	0.725961538	0.730769231	0.725961538	0.725961538	0.721153846	0.721153846	0.721153846	0.716346154	0.721153846	0.716346154	0.716346154	0.711538462	0.716346154	0.711538462	0.711538462	0.706730769	0.706730769	0.711538462	0.706730769	0.706730769	0.706730769	0.701923077	0.701923077	0.706730769	0.701923077	0.701923077	0.701923077	0.701923077	0.701923077	0.701923077	0.701923077
0.75	0.75	0.75	0.75	0.745192308	0.75	0.745192308	0.745192308	0.745192308	0.745192308	0.745192308	0.740384615	0.745192308	0.740384615	0.735576923	0.740384615	0.735576923	0.735576923	0.735576923	0.730769231	0.730769231	0.730769231	0.730769231	0.725961538	0.730769231	0.725961538	0.725961538	0.721153846	0.725961538	0.721153846	0.721153846	0.716346154	0.721153846	0.716346154	0.716346154	0.711538462	0.711538462	0.716346154	0.711538462	0.711538462	0.711538462	0.706730769	0.706730769	0.711538462	0.711538462	0.706730769	0.706730769	0.706730769	0.706730769	0.706730769
0.75	0.75	0.75	0.75	0.75	0.75	0.75	0.75	0.75	0.745192308	0.75	0.745192308	0.745192308	0.745192308	0.740384615	0.745192308	0.740384615	0.740384615	0.740384615	0.735576923	0.735576923	0.735576923	0.735576923	0.730769231	0.730769231	0.730769231	0.730769231	0.725961538	0.730769231	0.725961538	0.725961538	0.721153846	0.721153846	0.725961538	0.721153846	0.721153846	0.716346154	0.716346154	0.721153846	0.716346154	0.716346154	0.716346154	0.716346154	0.711538462	0.716346154	0.716346154	0.716346154	0.711538462	0.711538462	0.711538462
0.754807692	0.754807692	0.75	0.754807692	0.75	0.754807692	0.75	0.754807692	0.75	0.75	0.75	0.75	0.75	0.75	0.745192308	0.745192308	0.745192308	0.740384615	0.745192308	0.740384615	0.740384615	0.740384615	0.740384615	0.735576923	0.735576923	0.735576923	0.735576923	0.730769231	0.730769231	0.730769231	0.730769231	0.730769231	0.725961538	0.725961538	0.725961538	0.725961538	0.725961538	0.721153846	0.721153846	0.725961538	0.721153846	0.721153846	0.721153846	0.721153846	0.716346154	0.721153846	0.721153846	0.721153846	0.721153846	0.716346154
0.754807692	0.754807692	0.759615385	0.754807692	0.759615385	0.754807692	0.754807692	0.754807692	0.754807692	0.754807692	0.754807692	0.75	0.754807692	0.75	0.75	0.75	0.75	0.745192308	0.75	0.745192308	0.745192308	0.740384615	0.745192308	0.740384615	0.740384615	0.740384615	0.740384615	0.735576923	0.735576923	0.735576923	0.735576923	0.735576923	0.730769231	0.730769231	0.730769231	0.730769231	0.730769231	0.730769231	0.725961538	0.725961538	0.730769231	0.725961538	0.725961538	0.725961538	0.725961538	0.721153846	0.721153846	0.725961538	0.725961538	0.725961538
0.759615385	0.754807692	0.759615385	0.754807692	0.759615385	0.754807692	0.754807692	0.759615385	0.754807692	0.759615385	0.754807692	0.754807692	0.754807692	0.754807692	0.75	0.754807692	0.75	0.75	0.75	0.75	0.745192308	0.745192308	0.75	0.745192308	0.745192308	0.740384615	0.745192308	0.740384615	0.740384615	0.740384615	0.740384615	0.740384615	0.735576923	0.735576923	0.735576923	0.735576923	0.735576923	0.735576923	0.730769231	0.730769231	0.730769231	0.735576923	0.730769231	0.730769231	0.730769231	0.730769231	0.725961538	0.725961538	0.730769231	0.730769231
0.759615385	0.764423077	0.759615385	0.759615385	0.759615385	0.759615385	0.759615385	0.759615385	0.759615385	0.759615385	0.759615385	0.754807692	0.759615385	0.754807692	0.754807692	0.754807692	0.754807692	0.754807692	0.75	0.754807692	0.75	0.75	0.75	0.75	0.75	0.745192308	0.745192308	0.745192308	0.745192308	0.745192308	0.740384615	0.745192308	0.740384615	0.740384615	0.740384615	0.735576923	0.740384615	0.740384615	0.740384615	0.735576923	0.735576923	0.735576923	0.730769231	0.735576923	0.735576923	0.735576923	0.735576923	0.730769231	0.730769231	0.730769231
0.759615385	0.764423077	0.759615385	0.764423077	0.764423077	0.759615385	0.764423077	0.759615385	0.759615385	0.764423077	0.759615385	0.759615385	0.759615385	0.759615385	0.754807692	0.759615385	0.759615385	0.754807692	0.754807692	0.754807692	0.754807692	0.754807692	0.75	0.754807692	0.75	0.75	0.75	0.75	0.75	0.745192308	0.745192308	0.745192308	0.745192308	0.745192308	0.745192308	0.740384615	0.740384615	0.745192308	0.745192308	0.740384615	0.740384615	0.740384615	0.740384615	0.735576923	0.740384615	0.740384615	0.740384615	0.735576923	0.735576923	0.735576923
0.764423077	0.764423077	0.764423077	0.764423077	0.764423077	0.759615385	0.764423077	0.764423077	0.759615385	0.764423077	0.764423077	0.759615385	0.764423077	0.759615385	0.759615385	0.764423077	0.759615385	0.759615385	0.754807692	0.759615385	0.759615385	0.754807692	0.754807692	0.754807692	0.754807692	0.754807692	0.75	0.75	0.754807692	0.75	0.75	0.75	0.745192308	0.75	0.75	0.745192308	0.745192308	0.745192308	0.745192308	0.745192308	0.745192308	0.745192308	0.745192308	0.740384615	0.740384615	0.745192308	0.745192308	0.745192308	0.740384615	0.740384615
0.769230769	0.764423077	0.769230769	0.769230769	0.764423077	0.769230769	0.764423077	0.764423077	0.764423077	0.764423077	0.764423077	0.764423077	0.764423077	0.764423077	0.759615385	0.759615385	0.764423077	0.759615385	0.759615385	0.764423077	0.759615385	0.759615385	0.759615385	0.754807692	0.759615385	0.754807692	0.754807692	0.754807692	0.754807692	0.754807692	0.754807692	0.754807692	0.75	0.75	0.754807692	0.75	0.75	0.75	0.75	0.745192308	0.75	0.75	0.75	0.745192308	0.745192308	0.745192308	0.745192308	0.75	0.745192308	0.745192308
0.769230769	0.764423077	0.769230769	0.769230769	0.764423077	0.769230769	0.769230769	0.764423077	0.769230769	0.769230769	0.764423077	0.764423077	0.769230769	0.764423077	0.764423077	0.764423077	0.764423077	0.764423077	0.764423077	0.759615385	0.764423077	0.764423077	0.759615385	0.759615385	0.764423077	0.759615385	0.759615385	0.759615385	0.754807692	0.759615385	0.759615385	0.754807692	0.754807692	0.754807692	0.75	0.754807692	0.754807692	0.754807692	0.75	0.75	0.75	0.754807692	0.754807692	0.75	0.75	0.75	0.75	0.75	0.745192308	0.75
0.769230769	0.774038462	0.769230769	0.769230769	0.769230769	0.769230769	0.769230769	0.769230769	0.769230769	0.769230769	0.769230769	0.764423077	0.769230769	0.769230769	0.764423077	0.764423077	0.769230769	0.764423077	0.764423077	0.764423077	0.764423077	0.764423077	0.764423077	0.759615385	0.759615385	0.764423077	0.764423077	0.759615385	0.759615385	0.759615385	0.759615385	0.759615385	0.759615385	0.759615385	0.754807692	0.754807692	0.759615385	0.759615385	0.754807692	0.754807692	0.754807692	0.754807692	0.754807692	0.754807692	0.754807692	0.754807692	0.754807692	0.75	0.75	0.75
0.769230769	0.774038462	0.769230769	0.769230769	0.774038462	0.774038462	0.769230769	0.769230769	0.774038462	0.769230769	0.769230769	0.769230769	0.769230769	0.769230769	0.769230769	0.769230769	0.769230769	0.769230769	0.769230769	0.764423077	0.769230769	0.769230769	0.764423077	0.764423077	0.764423077	0.769230769	0.764423077	0.764423077	0.764423077	0.759615385	0.759615385	0.764423077	0.764423077	0.759615385	0.759615385	0.759615385	0.759615385	0.759615385	0.759615385	0.759615385	0.759615385	0.754807692	0.754807692	0.754807692	0.759615385	0.759615385	0.759615385	0.754807692	0.754807692	0.754807692
0.774038462	0.774038462	0.774038462	0.769230769	0.774038462	0.774038462	0.774038462	0.769230769	0.774038462	0.774038462	0.769230769	0.769230769	0.774038462	0.774038462	0.769230769	0.769230769	0.774038462	0.769230769	0.769230769	0.769230769	0.769230769	0.769230769	0.769230769	0.769230769	0.764423077	0.764423077	0.769230769	0.769230769	0.764423077	0.764423077	0.764423077	0.769230769	0.764423077	0.764423077	0.764423077	0.764423077	0.759615385	0.759615385	0.764423077	0.764423077	0.764423077	0.759615385	0.759615385	0.759615385	0.759615385	0.764423077	0.759615385	0.759615385	0.759615385	0.759615385
0.774038462	0.774038462	0.774038462	0.778846154	0.774038462	0.774038462	0.774038462	0.778846154	0.774038462	0.774038462	0.774038462	0.769230769	0.774038462	0.774038462	0.774038462	0.769230769	0.774038462	0.774038462	0.774038462	0.769230769	0.769230769	0.774038462	0.769230769	0.769230769	0.769230769	0.769230769	0.769230769	0.769230769	0.769230769	0.769230769	0.764423077	0.764423077	0.769230769	0.769230769	0.769230769	0.764423077	0.764423077	0.764423077	0.764423077	0.764423077	0.764423077	0.764423077	0.764423077	0.764423077	0.764423077	0.759615385	0.759615385	0.764423077	0.764423077	0.764423077
0.778846154	0.774038462	0.774038462	0.778846154	0.778846154	0.774038462	0.774038462	0.778846154	0.778846154	0.774038462	0.774038462	0.774038462	0.778846154	0.774038462	0.774038462	0.774038462	0.774038462	0.774038462	0.774038462	0.774038462	0.769230769	0.774038462	0.774038462	0.774038462	0.769230769	0.769230769	0.769230769	0.774038462	0.774038462	0.769230769	0.769230769	0.769230769	0.769230769	0.769230769	0.769230769	0.769230769	0.769230769	0.769230769	0.764423077	0.764423077	0.769230769	0.769230769	0.769230769	0.769230769	0.764423077	0.764423077	0.764423077	0.764423077	0.764423077	0.769230769
0.778846154	0.774038462	0.778846154	0.778846154	0.778846154	0.778846154	0.774038462	0.778846154	0.778846154	0.778846154	0.774038462	0.774038462	0.778846154	0.778846154	0.774038462	0.774038462	0.774038462	0.778846154	0.774038462	0.774038462	0.774038462	0.774038462	0.774038462	0.774038462	0.774038462	0.774038462	0.774038462	0.769230769	0.774038462	0.774038462	0.774038462	0.769230769	0.769230769	0.769230769	0.774038462	0.774038462	0.769230769	0.769230769	0.769230769	0.769230769	0.769230769	0.769230769	0.769230769	0.769230769	0.769230769	0.769230769	0.769230769	0.769230769	0.769230769	0.764423077
0.778846154	0.778846154	0.778846154	0.778846154	0.778846154	0.778846154	0.778846154	0.778846154	0.778846154	0.778846154	0.778846154	0.778846154	0.778846154	0.778846154	0.778846154	0.774038462	0.774038462	0.778846154	0.778846154	0.778846154	0.774038462	0.774038462	0.778846154	0.778846154	0.778846154	0.774038462	0.774038462	0.774038462	0.774038462	0.774038462	0.774038462	0.774038462	0.774038462	0.774038462	0.769230769	0.769230769	0.774038462	0.774038462	0.774038462	0.774038462	0.769230769	0.769230769	0.769230769	0.769230769	0.774038462	0.774038462	0.774038462	0.769230769	0.769230769	0.769230769
0.778846154	0.783653846	0.783653846	0.778846154	0.778846154	0.778846154	0.783653846	0.783653846	0.778846154	0.778846154	0.778846154	0.783653846	0.778846154	0.778846154	0.778846154	0.778846154	0.778846154	0.778846154	0.778846154	0.778846154	0.778846154	0.778846154	0.774038462	0.778846154	0.778846154	0.778846154	0.778846154	0.774038462	0.774038462	0.778846154	0.778846154	0.778846154	0.774038462	0.774038462	0.774038462	0.774038462	0.774038462	0.778846154	0.774038462	0.774038462	0.774038462	0.774038462	0.774038462	0.774038462	0.774038462	0.769230769	0.774038462	0.774038462	0.774038462	0.774038462
0.778846154	0.783653846	0.783653846	0.783653846	0.778846154	0.778846154	0.783653846	0.783653846	0.783653846	0.778846154	0.778846154	0.783653846	0.783653846	0.783653846	0.778846154	0.778846154	0.778846154	0.783653846	0.783653846	0.778846154	0.778846154	0.778846154	0.778846154	0.783653846	0.778846154	0.778846154	0.778846154	0.778846154	0.778846154	0.778846154	0.778846154	0.778846154	0.778846154	0.778846154	0.778846154	0.778846154	0.774038462	0.774038462	0.778846154	0.778846154	0.778846154	0.778846154	0.774038462	0.774038462	0.774038462	0.774038462	0.774038462	0.774038462	0.778846154	0.778846154
0.783653846	0.783653846	0.783653846	0.783653846	0.783653846	0.783653846	0.783653846	0.783653846	0.783653846	0.783653846	0.778846154	0.783653846	0.783653846	0.783653846	0.783653846	0.778846154	0.778846154	0.783653846	0.783653846	0.783653846	0.783653846	0.778846154	0.778846154	0.778846154	0.783653846	0.783653846	0.783653846	0.778846154	0.778846154	0.778846154	0.778846154	0.783653846	0.783653846	0.778846154	0.778846154	0.778846154	0.778846154	0.778846154	0.778846154	0.778846154	0.778846154	0.778846154	0.778846154	0.778846154	0.778846154	0.778846154	0.778846154	0.778846154	0.774038462	0.774038462
0.783653846	0.783653846	0.783653846	0.783653846	0.783653846	0.788461538	0.783653846	0.783653846	0.783653846	0.783653846	0.783653846	0.783653846	0.783653846	0.783653846	0.783653846	0.783653846	0.783653846	0.778846154	0.783653846	0.783653846	0.783653846	0.783653846	0.783653846	0.778846154	0.778846154	0.783653846	0.783653846	0.783653846	0.783653846	0.783653846	0.778846154	0.778846154	0.778846154	0.783653846	0.783653846	0.783653846	0.778846154	0.778846154	0.778846154	0.778846154	0.778846154	0.778846154	0.783653846	0.783653846	0.783653846	0.778846154	0.778846154	0.778846154	0.778846154	0.778846154
0.788461538	0.783653846	0.783653846	0.783653846	0.783653846	0.788461538	0.788461538	0.783653846	0.783653846	0.783653846	0.783653846	0.788461538	0.788461538	0.783653846	0.783653846	0.783653846	0.783653846	0.783653846	0.788461538	0.783653846	0.783653846	0.783653846	0.783653846	0.783653846	0.783653846	0.783653846	0.783653846	0.783653846	0.783653846	0.783653846	0.783653846	0.783653846	0.783653846	0.778846154	0.783653846	0.783653846	0.783653846	0.783653846	0.783653846	0.783653846	0.783653846	0.778846154	0.778846154	0.778846154	0.783653846	0.783653846	0.783653846	0.783653846	0.783653846	0.783653846
0.788461538	0.783653846	0.783653846	0.783653846	0.788461538	0.788461538	0.788461538	0.788461538	0.783653846	0.783653846	0.783653846	0.788461538	0.788461538	0.788461538	0.788461538	0.783653846	0.783653846	0.783653846	0.788461538	0.788461538	0.788461538	0.788461538	0.783653846	0.783653846	0.783653846	0.783653846	0.788461538	0.788461538	0.788461538	0.783653846	0.783653846	0.783653846	0.783653846	0.783653846	0.783653846	0.788461538	0.788461538	0.783653846	0.783653846	0.783653846	0.783653846	0.783653846	0.783653846	0.783653846	0.783653846	0.783653846	0.788461538	0.783653846	0.783653846	0.783653846
0.788461538	0.788461538	0.783653846	0.788461538	0.788461538	0.788461538	0.788461538	0.788461538	0.788461538	0.788461538	0.783653846	0.788461538	0.788461538	0.788461538	0.788461538	0.788461538	0.788461538	0.783653846	0.783653846	0.788461538	0.788461538	0.788461538	0.788461538	0.788461538	0.783653846	0.783653846	0.783653846	0.788461538	0.788461538	0.788461538	0.788461538	0.788461538	0.788461538	0.783653846	0.783653846	0.783653846	0.783653846	0.788461538	0.788461538	0.788461538	0.788461538	0.788461538	0.783653846	0.783653846	0.783653846	0.783653846	0.783653846	0.783653846	0.783653846	0.788461538
0.788461538	0.788461538	0.788461538	0.788461538	0.788461538	0.788461538	0.788461538	0.788461538	0.788461538	0.788461538	0.788461538	0.788461538	0.788461538	0.788461538	0.788461538	0.788461538	0.788461538	0.788461538	0.788461538	0.788461538	0.788461538	0.788461538	0.788461538	0.788461538	0.788461538	0.788461538	0.788461538	0.788461538	0.783653846	0.788461538	0.788461538	0.788461538	0.788461538	0.788461538	0.788461538	0.788461538	0.788461538	0.783653846	0.783653846	0.788461538	0.788461538	0.788461538	0.788461538	0.788461538	0.788461538	0.788461538	0.788461538	0.788461538	0.783653846	0.783653846
0.788461538	0.788461538	0.793269231	0.793269231	0.793269231	0.788461538	0.788461538	0.788461538	0.788461538	0.788461538	0.788461538	0.793269231	0.793269231	0.788461538	0.788461538	0.788461538	0.788461538	0.788461538	0.788461538	0.788461538	0.793269231	0.793269231	0.788461538	0.788461538	0.788461538	0.788461538	0.788461538	0.788461538	0.788461538	0.788461538	0.793269231	0.788461538	0.788461538	0.788461538	0.788461538	0.788461538	0.788461538	0.788461538	0.788461538	0.788461538	0.788461538	0.793269231	0.788461538	0.788461538	0.788461538	0.788461538	0.788461538	0.788461538	0.788461538	0.788461538
0.788461538	0.793269231	0.793269231	0.793269231	0.793269231	0.793269231	0.788461538	0.788461538	0.788461538	0.788461538	0.793269231	0.793269231	0.793269231	0.793269231	0.793269231	0.788461538	0.788461538	0.788461538	0.788461538	0.788461538	0.793269231	0.793269231	0.793269231	0.793269231	0.793269231	0.788461538	0.788461538	0.788461538	0.788461538	0.788461538	0.788461538	0.793269231	0.793269231	0.793269231	0.793269231	0.793269231	0.788461538	0.788461538	0.788461538	0.788461538	0.788461538	0.788461538	0.788461538	0.788461538	0.793269231	0.793269231	0.793269231	0.793269231	0.793269231	0.793269231
0.793269231	0.793269231	0.793269231	0.793269231	0.793269231	0.793269231	0.793269231	0.793269231	0.788461538	0.788461538	0.793269231	0.793269231	0.793269231	0.793269231	0.793269231	0.793269231	0.793269231	0.793269231	0.788461538	0.788461538	0.788461538	0.793269231	0.793269231	0.793269231	0.793269231	0.793269231	0.793269231	0.793269231	0.793269231	0.788461538	0.788461538	0.788461538	0.788461538	0.793269231	0.793269231	0.793269231	0.793269231	0.793269231	0.793269231	0.793269231	0.793269231	0.793269231	0.788461538	0.788461538	0.788461538	0.788461538	0.788461538	0.793269231	0.793269231	0.793269231
0.793269231	0.793269231	0.793269231	0.793269231	0.793269231	0.793269231	0.793269231	0.793269231	0.793269231	0.788461538	0.793269231	0.793269231	0.793269231	0.793269231	0.793269231	0.793269231	0.793269231	0.793269231	0.793269231	0.793269231	0.793269231	0.788461538	0.793269231	0.793269231	0.793269231	0.793269231	0.793269231	0.793269231	0.793269231	0.793269231	0.793269231	0.793269231	0.793269231	0.793269231	0.788461538	0.793269231	0.793269231	0.793269231	0.793269231	0.793269231	0.793269231	0.793269231	0.793269231	0.793269231	0.793269231	0.793269231	0.793269231	0.793269231	0.793269231	0.793269231
0.793269231	0.793269231	0.793269231	0.793269231	0.793269231	0.793269231	0.793269231	0.793269231	0.793269231	0.793269231	0.798076923	0.798076923	0.793269231	0.793269231	0.793269231	0.793269231	0.793269231	0.793269231	0.793269231	0.793269231	0.793269231	0.793269231	0.793269231	0.798076923	0.798076923	0.793269231	0.793269231	0.793269231	0.793269231	0.793269231	0.793269231	0.793269231	0.793269231	0.793269231	0.793269231	0.793269231	0.793269231	0.793269231	0.798076923	0.798076923	0.798076923	0.793269231	0.793269231	0.793269231	0.793269231	0.793269231	0.793269231	0.793269231	0.793269231	0.793269231
0.793269231	0.793269231	0.793269231	0.793269231	0.793269231	0.793269231	0.793269231	0.793269231	0.793269231	0.793269231	0.798076923	0.798076923	0.798076923	0.798076923	0.798076923	0.793269231	0.793269231	0.793269231	0.793269231	0.793269231	0.793269231	0.793269231	0.793269231	0.793269231	0.798076923	0.798076923	0.798076923	0.798076923	0.798076923	0.798076923	0.793269231	0.793269231	0.793269231	0.793269231	0.793269231	0.793269231	0.793269231	0.793269231	0.793269231	0.793269231	0.793269231	0.798076923	0.798076923	0.798076923	0.798076923	0.798076923	0.798076923	0.798076923	0.798076923	0.798076923
0.798076923	0.798076923	0.793269231	0.793269231	0.793269231	0.793269231	0.793269231	0.793269231	0.793269231	0.798076923	0.798076923	0.798076923	0.798076923	0.798076923	0.798076923	0.798076923	0.798076923	0.798076923	0.793269231	0.793269231	0.793269231	0.793269231	0.793269231	0.793269231	0.793269231	0.793269231	0.798076923	0.798076923	0.798076923	0.798076923	0.798076923	0.798076923	0.798076923	0.798076923	0.798076923	0.798076923	0.798076923	0.793269231	0.793269231	0.793269231	0.793269231	0.793269231	0.793269231	0.793269231	0.793269231	0.798076923	0.798076923	0.798076923	0.798076923	0.798076923
0.798076923	0.798076923	0.798076923	0.798076923	0.793269231	0.793269231	0.793269231	0.793269231	0.793269231	0.798076923	0.798076923	0.798076923	0.798076923	0.798076923	0.798076923	0.798076923	0.798076923	0.798076923	0.798076923	0.798076923	0.798076923	0.798076923	0.798076923	0.793269231	0.793269231	0.793269231	0.793269231	0.793269231	0.798076923	0.798076923	0.798076923	0.798076923	0.798076923	0.798076923	0.798076923	0.798076923	0.798076923	0.798076923	0.798076923	0.798076923	0.798076923	0.798076923	0.798076923	0.798076923	0.798076923	0.798076923	0.798076923	0.798076923	0.793269231	0.793269231
0.798076923	0.798076923	0.798076923	0.798076923	0.798076923	0.798076923	0.798076923	0.793269231	0.798076923	0.798076923	0.798076923	0.798076923	0.798076923	0.798076923	0.798076923	0.798076923	0.798076923	0.798076923	0.798076923	0.798076923	0.798076923	0.798076923	0.798076923	0.798076923	0.798076923	0.798076923	0.798076923	0.798076923	0.798076923	0.798076923	0.793269231	0.798076923	0.798076923	0.798076923	0.798076923	0.798076923	0.798076923	0.798076923	0.798076923	0.798076923	0.798076923	0.798076923	0.798076923	0.798076923	0.798076923	0.798076923	0.798076923	0.798076923	0.798076923	0.798076923
0.798076923	0.798076923	0.798076923	0.798076923	0.798076923	0.798076923	0.798076923	0.798076923	0.802884615	0.802884615	0.802884615	0.798076923	0.798076923	0.798076923	0.798076923	0.798076923	0.798076923	0.798076923	0.798076923	0.798076923	0.798076923	0.798076923	0.798076923	0.798076923	0.798076923	0.798076923	0.798076923	0.798076923	0.798076923	0.798076923	0.798076923	0.798076923	0.798076923	0.798076923	0.798076923	0.802884615	0.802884615	0.802884615	0.802884615	0.802884615	0.802884615	0.802884615	0.798076923	0.798076923	0.798076923	0.798076923	0.798076923	0.798076923	0.798076923	0.798076923
0.798076923	0.798076923	0.798076923	0.798076923	0.798076923	0.798076923	0.802884615	0.802884615	0.802884615	0.802884615	0.802884615	0.802884615	0.802884615	0.802884615	0.802884615	0.802884615	0.798076923	0.798076923	0.798076923	0.798076923	0.798076923	0.798076923	0.798076923	0.798076923	0.798076923	0.798076923	0.798076923	0.798076923	0.798076923	0.798076923	0.798076923	0.798076923	0.798076923	0.798076923	0.798076923	0.798076923	0.798076923	0.798076923	0.798076923	0.798076923	0.798076923	0.802884615	0.802884615	0.802884615	0.802884615	0.802884615	0.802884615	0.802884615	0.802884615	0.802884615
0.798076923	0.798076923	0.798076923	0.798076923	0.798076923	0.802884615	0.802884615	0.802884615	0.802884615	0.802884615	0.802884615	0.802884615	0.802884615	0.802884615	0.802884615	0.802884615	0.802884615	0.802884615	0.802884615	0.802884615	0.802884615	0.802884615	0.802884615	0.802884615	0.802884615	0.802884615	0.802884615	0.798076923	0.798076923	0.798076923	0.798076923	0.798076923	0.798076923	0.798076923	0.798076923	0.798076923	0.798076923	0.798076923	0.798076923	0.798076923	0.798076923	0.798076923	0.798076923	0.798076923	0.798076923	0.798076923	0.798076923	0.798076923	0.798076923	0.798076923
0.798076923	0.802884615	0.802884615	0.802884615	0.802884615	0.802884615	0.802884615	0.802884615	0.802884615	0.802884615	0.802884615	0.802884615	0.802884615	0.802884615	0.802884615	0.802884615	0.802884615	0.802884615	0.802884615	0.802884615	0.802884615	0.802884615	0.802884615	0.802884615	0.802884615	0.802884615	0.802884615	0.802884615	0.802884615	0.802884615	0.802884615	0.802884615	0.802884615	0.802884615	0.802884615	0.802884615	0.802884615	0.802884615	0.802884615	0.802884615	0.802884615	0.802884615	0.802884615	0.802884615	0.802884615	0.802884615	0.802884615	0.802884615	0.802884615	0.802884615
0.802884615	0.802884615	0.802884615	0.802884615	0.802884615	0.802884615	0.802884615	0.802884615	0.802884615	0.802884615	0.802884615	0.802884615	0.802884615	0.802884615	0.802884615	0.802884615	0.802884615	0.802884615	0.802884615	0.802884615	0.802884615	0.802884615	0.802884615	0.802884615	0.802884615	0.802884615	0.802884615	0.802884615	0.802884615	0.802884615	0.802884615	0.802884615	0.802884615	0.802884615	0.802884615	0.802884615	0.802884615	0.802884615	0.802884615	0.802884615	0.802884615	0.802884615	0.802884615	0.802884615	0.802884615	0.802884615	0.802884615	0.802884615	0.802884615	0.802884615
[truncated: 310 more columns]
