# Supplementary material for: Multi-orbit lunar GNSS constellation design with distant retrograde orbit and Halo orbit combination
Source: Sci Rep. 2023 Jun 22;13:10158. doi: 10.1038/s41598-023-37348-x (PMC10287729; doi:10.1038/s41598-023-37348-x)
Supplement: Supplementary file 1 — Supplementary Information. [file 41598_2023_37348_MOESM1_ESM.zip › supplement materials of the manuscript/Figure 5/L2 North Family Halo orbit/SVOP/8.000.csv]

0.035971223	0.035971223	0.035971223	0.035971223	0.035971223	0.035971223	0.035971223	0.035971223	0.035971223	0.035971223	0.035971223	0.035971223	0.035971223	0.035971223	0.035971223	0.035971223	0.035971223	0.035971223	0.035971223	0.035971223	0.035971223	0.035971223	0.035971223	0.035971223	0.035971223	0.035971223	0.035971223	0.035971223	0.035971223	0.035971223	0.035971223	0.035971223	0.035971223	0.035971223	0.035971223	0.035971223	0.035971223	0.035971223	0.035971223	0.035971223	0.035971223	0.035971223	0.035971223	0.035971223	0.035971223	0.035971223	0.035971223	0.035971223	0.035971223	0.035971223
0.035971223	0.035971223	0.035971223	0.035971223	0.035971223	0.035971223	0.035971223	0.035971223	0.035971223	0.035971223	0.035971223	0.035971223	0.035971223	0.035971223	0.035971223	0.035971223	0.035971223	0.035971223	0.035971223	0.035971223	0.035971223	0.035971223	0.035971223	0.035971223	0.035971223	0.035971223	0.035971223	0.035971223	0.035971223	0.035971223	0.035971223	0.035971223	0.035971223	0.035971223	0.035971223	0.035971223	0.035971223	0.035971223	0.035971223	0.035971223	0.035971223	0.035971223	0.035971223	0.035971223	0.035971223	0.035971223	0.035971223	0.035971223	0.035971223	0.035971223
0.035971223	0.035971223	0.035971223	0.035971223	0.035971223	0.035971223	0.035971223	0.035971223	0.035971223	0.035971223	0.035971223	0.035971223	0.035971223	0.035971223	0.035971223	0.035971223	0.035971223	0.035971223	0.035971223	0.035971223	0.035971223	0.035971223	0.035971223	0.035971223	0.035971223	0.035971223	0.035971223	0.035971223	0.035971223	0.035971223	0.035971223	0.035971223	0.035971223	0.035971223	0.035971223	0.035971223	0.035971223	0.035971223	0.035971223	0.035971223	0.035971223	0.035971223	0.035971223	0.035971223	0.035971223	0.035971223	0.035971223	0.035971223	0.035971223	0.035971223
0.035971223	0.035971223	0.035971223	0.035971223	0.035971223	0.035971223	0.035971223	0.035971223	0.035971223	0.035971223	0.035971223	0.035971223	0.035971223	0.035971223	0.035971223	0.035971223	0.035971223	0.035971223	0.035971223	0.035971223	0.035971223	0.035971223	0.035971223	0.035971223	0.035971223	0.035971223	0.035971223	0.035971223	0.035971223	0.035971223	0.035971223	0.035971223	0.035971223	0.035971223	0.035971223	0.035971223	0.035971223	0.035971223	0.035971223	0.035971223	0.035971223	0.035971223	0.035971223	0.035971223	0.035971223	0.035971223	0.035971223	0.035971223	0.035971223	0.035971223
0.043165468	0.035971223	0.035971223	0.035971223	0.035971223	0.035971223	0.035971223	0.035971223	0.035971223	0.035971223	0.035971223	0.035971223	0.035971223	0.035971223	0.035971223	0.035971223	0.035971223	0.035971223	0.035971223	0.035971223	0.035971223	0.035971223	0.035971223	0.035971223	0.035971223	0.035971223	0.035971223	0.035971223	0.035971223	0.035971223	0.035971223	0.035971223	0.035971223	0.035971223	0.035971223	0.035971223	0.035971223	0.035971223	0.035971223	0.035971223	0.035971223	0.035971223	0.035971223	0.035971223	0.035971223	0.035971223	0.035971223	0.035971223	0.035971223	0.035971223
0.043165468	0.043165468	0.043165468	0.035971223	0.035971223	0.035971223	0.035971223	0.035971223	0.035971223	0.035971223	0.035971223	0.035971223	0.035971223	0.035971223	0.035971223	0.035971223	0.035971223	0.035971223	0.035971223	0.035971223	0.035971223	0.035971223	0.035971223	0.035971223	0.035971223	0.035971223	0.035971223	0.035971223	0.035971223	0.035971223	0.035971223	0.035971223	0.035971223	0.035971223	0.035971223	0.035971223	0.035971223	0.035971223	0.035971223	0.035971223	0.035971223	0.035971223	0.035971223	0.035971223	0.035971223	0.035971223	0.035971223	0.035971223	0.035971223	0.043165468
0.043165468	0.043165468	0.043165468	0.043165468	0.043165468	0.035971223	0.035971223	0.035971223	0.035971223	0.035971223	0.035971223	0.035971223	0.035971223	0.035971223	0.035971223	0.035971223	0.035971223	0.035971223	0.035971223	0.035971223	0.035971223	0.035971223	0.035971223	0.035971223	0.035971223	0.035971223	0.035971223	0.035971223	0.035971223	0.035971223	0.035971223	0.035971223	0.035971223	0.035971223	0.035971223	0.043165468	0.043165468	0.043165468	0.043165468	0.043165468	0.043165468	0.043165468	0.043165468	0.043165468	0.043165468	0.043165468	0.043165468	0.043165468	0.043165468	0.043165468
0.043165468	0.043165468	0.043165468	0.043165468	0.043165468	0.043165468	0.035971223	0.035971223	0.035971223	0.035971223	0.035971223	0.035971223	0.035971223	0.035971223	0.035971223	0.035971223	0.035971223	0.035971223	0.035971223	0.035971223	0.035971223	0.035971223	0.035971223	0.035971223	0.035971223	0.035971223	0.035971223	0.043165468	0.043165468	0.043165468	0.043165468	0.043165468	0.043165468	0.043165468	0.043165468	0.043165468	0.043165468	0.043165468	0.043165468	0.043165468	0.043165468	0.043165468	0.043165468	0.043165468	0.043165468	0.043165468	0.043165468	0.043165468	0.043165468	0.043165468
0.043165468	0.043165468	0.043165468	0.043165468	0.043165468	0.043165468	0.043165468	0.035971223	0.035971223	0.035971223	0.035971223	0.035971223	0.035971223	0.035971223	0.035971223	0.035971223	0.035971223	0.035971223	0.035971223	0.035971223	0.035971223	0.035971223	0.043165468	0.043165468	0.043165468	0.043165468	0.043165468	0.043165468	0.043165468	0.043165468	0.043165468	0.043165468	0.043165468	0.043165468	0.043165468	0.043165468	0.043165468	0.043165468	0.043165468	0.043165468	0.043165468	0.043165468	0.043165468	0.043165468	0.043165468	0.043165468	0.043165468	0.043165468	0.043165468	0.043165468
0.043165468	0.043165468	0.043165468	0.043165468	0.043165468	0.043165468	0.043165468	0.035971223	0.035971223	0.035971223	0.035971223	0.035971223	0.035971223	0.035971223	0.035971223	0.035971223	0.035971223	0.035971223	0.043165468	0.043165468	0.043165468	0.043165468	0.043165468	0.043165468	0.043165468	0.043165468	0.043165468	0.043165468	0.043165468	0.043165468	0.043165468	0.043165468	0.043165468	0.043165468	0.043165468	0.043165468	0.043165468	0.043165468	0.043165468	0.043165468	0.043165468	0.043165468	0.043165468	0.043165468	0.043165468	0.043165468	0.043165468	0.043165468	0.043165468	0.043165468
0.043165468	0.043165468	0.043165468	0.043165468	0.043165468	0.043165468	0.043165468	0.043165468	0.035971223	0.035971223	0.035971223	0.035971223	0.035971223	0.035971223	0.035971223	0.043165468	0.043165468	0.043165468	0.043165468	0.043165468	0.043165468	0.043165468	0.043165468	0.043165468	0.043165468	0.043165468	0.043165468	0.043165468	0.043165468	0.043165468	0.043165468	0.043165468	0.043165468	0.043165468	0.043165468	0.043165468	0.043165468	0.043165468	0.043165468	0.043165468	0.043165468	0.043165468	0.043165468	0.043165468	0.043165468	0.043165468	0.043165468	0.043165468	0.043165468	0.043165468
0.043165468	0.043165468	0.043165468	0.043165468	0.043165468	0.043165468	0.043165468	0.043165468	0.035971223	0.035971223	0.035971223	0.035971223	0.043165468	0.043165468	0.043165468	0.043165468	0.043165468	0.043165468	0.043165468	0.043165468	0.043165468	0.043165468	0.043165468	0.043165468	0.043165468	0.043165468	0.043165468	0.043165468	0.043165468	0.043165468	0.043165468	0.043165468	0.043165468	0.043165468	0.043165468	0.043165468	0.043165468	0.043165468	0.043165468	0.043165468	0.043165468	0.043165468	0.043165468	0.043165468	0.043165468	0.043165468	0.043165468	0.043165468	0.043165468	0.043165468
0.043165468	0.043165468	0.043165468	0.043165468	0.043165468	0.043165468	0.043165468	0.043165468	0.043165468	0.035971223	0.043165468	0.043165468	0.043165468	0.043165468	0.043165468	0.043165468	0.043165468	0.043165468	0.043165468	0.043165468	0.043165468	0.043165468	0.043165468	0.043165468	0.043165468	0.043165468	0.043165468	0.043165468	0.043165468	0.043165468	0.043165468	0.043165468	0.043165468	0.043165468	0.043165468	0.043165468	0.043165468	0.043165468	0.043165468	0.043165468	0.043165468	0.043165468	0.043165468	0.043165468	0.043165468	0.043165468	0.043165468	0.043165468	0.043165468	0.043165468
0.043165468	0.043165468	0.043165468	0.043165468	0.043165468	0.043165468	0.043165468	0.043165468	0.043165468	0.043165468	0.043165468	0.043165468	0.043165468	0.043165468	0.043165468	0.043165468	0.043165468	0.043165468	0.043165468	0.043165468	0.043165468	0.043165468	0.043165468	0.043165468	0.043165468	0.043165468	0.043165468	0.043165468	0.043165468	0.043165468	0.043165468	0.043165468	0.043165468	0.043165468	0.043165468	0.043165468	0.043165468	0.043165468	0.043165468	0.043165468	0.043165468	0.043165468	0.043165468	0.043165468	0.043165468	0.043165468	0.043165468	0.043165468	0.043165468	0.043165468
0.043165468	0.043165468	0.043165468	0.043165468	0.043165468	0.043165468	0.043165468	0.050359712	0.050359712	0.043165468	0.043165468	0.043165468	0.043165468	0.043165468	0.043165468	0.043165468	0.043165468	0.043165468	0.043165468	0.043165468	0.043165468	0.043165468	0.043165468	0.043165468	0.043165468	0.043165468	0.043165468	0.043165468	0.043165468	0.043165468	0.043165468	0.043165468	0.043165468	0.043165468	0.043165468	0.043165468	0.043165468	0.043165468	0.043165468	0.043165468	0.043165468	0.043165468	0.043165468	0.043165468	0.043165468	0.043165468	0.043165468	0.043165468	0.043165468	0.043165468
0.043165468	0.043165468	0.043165468	0.043165468	0.043165468	0.043165468	0.050359712	0.050359712	0.050359712	0.043165468	0.043165468	0.043165468	0.043165468	0.043165468	0.043165468	0.043165468	0.043165468	0.043165468	0.043165468	0.043165468	0.043165468	0.043165468	0.043165468	0.043165468	0.043165468	0.043165468	0.043165468	0.043165468	0.043165468	0.043165468	0.043165468	0.043165468	0.043165468	0.043165468	0.043165468	0.043165468	0.043165468	0.043165468	0.043165468	0.043165468	0.043165468	0.043165468	0.043165468	0.043165468	0.043165468	0.043165468	0.043165468	0.043165468	0.043165468	0.043165468
0.043165468	0.043165468	0.043165468	0.043165468	0.043165468	0.050359712	0.050359712	0.050359712	0.050359712	0.043165468	0.043165468	0.043165468	0.043165468	0.043165468	0.043165468	0.043165468	0.043165468	0.043165468	0.043165468	0.043165468	0.043165468	0.043165468	0.043165468	0.043165468	0.043165468	0.043165468	0.043165468	0.043165468	0.043165468	0.043165468	0.043165468	0.043165468	0.043165468	0.043165468	0.043165468	0.043165468	0.043165468	0.043165468	0.043165468	0.043165468	0.043165468	0.043165468	0.043165468	0.043165468	0.043165468	0.043165468	0.043165468	0.043165468	0.043165468	0.043165468
0.043165468	0.043165468	0.043165468	0.043165468	0.050359712	0.050359712	0.050359712	0.050359712	0.050359712	0.050359712	0.043165468	0.043165468	0.043165468	0.043165468	0.043165468	0.043165468	0.043165468	0.043165468	0.043165468	0.043165468	0.043165468	0.043165468	0.043165468	0.043165468	0.043165468	0.043165468	0.043165468	0.043165468	0.043165468	0.043165468	0.043165468	0.043165468	0.043165468	0.043165468	0.043165468	0.043165468	0.043165468	0.043165468	0.043165468	0.043165468	0.043165468	0.043165468	0.043165468	0.043165468	0.043165468	0.043165468	0.043165468	0.043165468	0.043165468	0.050359712
0.043165468	0.043165468	0.043165468	0.050359712	0.050359712	0.050359712	0.050359712	0.050359712	0.050359712	0.050359712	0.043165468	0.043165468	0.043165468	0.043165468	0.043165468	0.043165468	0.043165468	0.043165468	0.043165468	0.043165468	0.043165468	0.043165468	0.043165468	0.043165468	0.043165468	0.043165468	0.043165468	0.043165468	0.043165468	0.043165468	0.043165468	0.043165468	0.043165468	0.043165468	0.043165468	0.043165468	0.043165468	0.043165468	0.043165468	0.043165468	0.043165468	0.043165468	0.043165468	0.043165468	0.050359712	0.050359712	0.050359712	0.050359712	0.050359712	0.050359712
0.043165468	0.043165468	0.043165468	0.050359712	0.050359712	0.050359712	0.050359712	0.050359712	0.050359712	0.050359712	0.043165468	0.043165468	0.043165468	0.043165468	0.043165468	0.043165468	0.043165468	0.043165468	0.043165468	0.043165468	0.043165468	0.043165468	0.043165468	0.043165468	0.043165468	0.043165468	0.043165468	0.043165468	0.043165468	0.043165468	0.043165468	0.043165468	0.043165468	0.043165468	0.043165468	0.043165468	0.043165468	0.043165468	0.043165468	0.043165468	0.050359712	0.050359712	0.050359712	0.050359712	0.050359712	0.050359712	0.050359712	0.050359712	0.050359712	0.050359712
0.043165468	0.043165468	0.050359712	0.050359712	0.050359712	0.050359712	0.050359712	0.050359712	0.050359712	0.050359712	0.043165468	0.043165468	0.043165468	0.043165468	0.043165468	0.043165468	0.043165468	0.043165468	0.043165468	0.043165468	0.043165468	0.043165468	0.043165468	0.043165468	0.043165468	0.043165468	0.043165468	0.043165468	0.043165468	0.043165468	0.043165468	0.043165468	0.043165468	0.043165468	0.043165468	0.043165468	0.043165468	0.050359712	0.050359712	0.050359712	0.050359712	0.050359712	0.050359712	0.050359712	0.050359712	0.050359712	0.050359712	0.050359712	0.050359712	0.050359712
0.043165468	0.050359712	0.050359712	0.050359712	0.050359712	0.050359712	0.050359712	0.050359712	0.050359712	0.050359712	0.043165468	0.043165468	0.043165468	0.043165468	0.043165468	0.043165468	0.043165468	0.043165468	0.043165468	0.043165468	0.043165468	0.043165468	0.043165468	0.043165468	0.043165468	0.043165468	0.043165468	0.043165468	0.043165468	0.043165468	0.043165468	0.043165468	0.043165468	0.043165468	0.050359712	0.050359712	0.050359712	0.050359712	0.050359712	0.050359712	0.050359712	0.050359712	0.050359712	0.050359712	0.050359712	0.050359712	0.050359712	0.050359712	0.050359712	0.050359712
0.043165468	0.050359712	0.050359712	0.050359712	0.050359712	0.050359712	0.050359712	0.050359712	0.050359712	0.050359712	0.043165468	0.043165468	0.043165468	0.043165468	0.043165468	0.043165468	0.043165468	0.043165468	0.043165468	0.043165468	0.043165468	0.043165468	0.043165468	0.043165468	0.043165468	0.043165468	0.043165468	0.043165468	0.043165468	0.043165468	0.043165468	0.043165468	0.050359712	0.050359712	0.050359712	0.050359712	0.050359712	0.050359712	0.050359712	0.050359712	0.050359712	0.050359712	0.050359712	0.050359712	0.050359712	0.050359712	0.050359712	0.050359712	0.050359712	0.050359712
0.050359712	0.050359712	0.050359712	0.050359712	0.050359712	0.050359712	0.050359712	0.050359712	0.050359712	0.050359712	0.043165468	0.043165468	0.043165468	0.043165468	0.043165468	0.043165468	0.043165468	0.043165468	0.043165468	0.043165468	0.043165468	0.043165468	0.043165468	0.043165468	0.043165468	0.043165468	0.043165468	0.043165468	0.043165468	0.043165468	0.050359712	0.050359712	0.050359712	0.050359712	0.050359712	0.050359712	0.050359712	0.050359712	0.050359712	0.050359712	0.050359712	0.050359712	0.050359712	0.050359712	0.050359712	0.050359712	0.050359712	0.050359712	0.050359712	0.050359712
0.050359712	0.050359712	0.050359712	0.050359712	0.050359712	0.050359712	0.050359712	0.050359712	0.050359712	0.050359712	0.043165468	0.043165468	0.043165468	0.043165468	0.043165468	0.043165468	0.043165468	0.043165468	0.043165468	0.043165468	0.043165468	0.043165468	0.043165468	0.043165468	0.043165468	0.043165468	0.043165468	0.043165468	0.050359712	0.050359712	0.050359712	0.050359712	0.050359712	0.050359712	0.050359712	0.050359712	0.050359712	0.050359712	0.050359712	0.050359712	0.050359712	0.050359712	0.050359712	0.050359712	0.050359712	0.050359712	0.050359712	0.050359712	0.050359712	0.050359712
0.050359712	0.050359712	0.050359712	0.050359712	0.050359712	0.050359712	0.050359712	0.050359712	0.050359712	0.050359712	0.043165468	0.043165468	0.043165468	0.043165468	0.043165468	0.043165468	0.043165468	0.043165468	0.043165468	0.043165468	0.043165468	0.043165468	0.043165468	0.043165468	0.043165468	0.043165468	0.050359712	0.050359712	0.050359712	0.050359712	0.050359712	0.050359712	0.050359712	0.050359712	0.050359712	0.050359712	0.050359712	0.050359712	0.050359712	0.050359712	0.050359712	0.050359712	0.050359712	0.050359712	0.050359712	0.050359712	0.050359712	0.050359712	0.050359712	0.050359712
0.050359712	0.050359712	0.050359712	0.050359712	0.050359712	0.050359712	0.050359712	0.050359712	0.050359712	0.050359712	0.043165468	0.043165468	0.043165468	0.043165468	0.043165468	0.043165468	0.043165468	0.043165468	0.043165468	0.043165468	0.043165468	0.043165468	0.043165468	0.043165468	0.043165468	0.050359712	0.050359712	0.050359712	0.050359712	0.050359712	0.050359712	0.050359712	0.050359712	0.050359712	0.050359712	0.050359712	0.050359712	0.050359712	0.050359712	0.050359712	0.050359712	0.050359712	0.050359712	0.050359712	0.050359712	0.050359712	0.050359712	0.050359712	0.050359712	0.057553957
0.050359712	0.050359712	0.050359712	0.050359712	0.050359712	0.050359712	0.050359712	0.050359712	0.050359712	0.050359712	0.043165468	0.043165468	0.043165468	0.043165468	0.043165468	0.043165468	0.043165468	0.043165468	0.043165468	0.043165468	0.043165468	0.043165468	0.043165468	0.050359712	0.050359712	0.050359712	0.050359712	0.050359712	0.050359712	0.050359712	0.050359712	0.050359712	0.050359712	0.050359712	0.050359712	0.050359712	0.050359712	0.050359712	0.050359712	0.050359712	0.050359712	0.050359712	0.050359712	0.050359712	0.050359712	0.050359712	0.057553957	0.057553957	0.057553957	0.057553957
0.050359712	0.050359712	0.050359712	0.050359712	0.050359712	0.050359712	0.050359712	0.050359712	0.050359712	0.050359712	0.043165468	0.043165468	0.043165468	0.043165468	0.043165468	0.043165468	0.043165468	0.043165468	0.043165468	0.043165468	0.043165468	0.043165468	0.050359712	0.050359712	0.050359712	0.050359712	0.050359712	0.050359712	0.050359712	0.050359712	0.050359712	0.050359712	0.050359712	0.050359712	0.050359712	0.050359712	0.050359712	0.050359712	0.050359712	0.050359712	0.050359712	0.050359712	0.050359712	0.057553957	0.057553957	0.057553957	0.057553957	0.057553957	0.050359712	0.050359712
0.050359712	0.050359712	0.050359712	0.050359712	0.050359712	0.050359712	0.050359712	0.050359712	0.050359712	0.050359712	0.043165468	0.043165468	0.043165468	0.043165468	0.043165468	0.043165468	0.043165468	0.043165468	0.043165468	0.043165468	0.043165468	0.050359712	0.050359712	0.050359712	0.050359712	0.050359712	0.050359712	0.050359712	0.050359712	0.050359712	0.050359712	0.050359712	0.050359712	0.050359712	0.050359712	0.050359712	0.050359712	0.050359712	0.050359712	0.050359712	0.050359712	0.057553957	0.057553957	0.057553957	0.057553957	0.057553957	0.057553957	0.050359712	0.050359712	0.050359712
0.050359712	0.050359712	0.050359712	0.050359712	0.050359712	0.050359712	0.050359712	0.050359712	0.050359712	0.050359712	0.043165468	0.043165468	0.043165468	0.043165468	0.043165468	0.043165468	0.043165468	0.043165468	0.043165468	0.043165468	0.050359712	0.050359712	0.050359712	0.050359712	0.050359712	0.050359712	0.050359712	0.050359712	0.050359712	0.050359712	0.050359712	0.050359712	0.050359712	0.050359712	0.050359712	0.050359712	0.050359712	0.050359712	0.050359712	0.057553957	0.057553957	0.057553957	0.057553957	0.057553957	0.057553957	0.050359712	0.050359712	0.050359712	0.050359712	0.050359712
0.050359712	0.050359712	0.050359712	0.050359712	0.050359712	0.050359712	0.050359712	0.050359712	0.050359712	0.050359712	0.043165468	0.043165468	0.043165468	0.043165468	0.043165468	0.043165468	0.043165468	0.043165468	0.043165468	0.050359712	0.050359712	0.050359712	0.050359712	0.050359712	0.050359712	0.050359712	0.050359712	0.050359712	0.050359712	0.050359712	0.050359712	0.050359712	0.050359712	0.050359712	0.050359712	0.050359712	0.050359712	0.057553957	0.057553957	0.057553957	0.057553957	0.057553957	0.057553957	0.057553957	0.050359712	0.050359712	0.050359712	0.050359712	0.050359712	0.050359712
0.050359712	0.050359712	0.050359712	0.050359712	0.050359712	0.050359712	0.050359712	0.050359712	0.050359712	0.050359712	0.043165468	0.043165468	0.043165468	0.043165468	0.043165468	0.043165468	0.043165468	0.043165468	0.050359712	0.050359712	0.050359712	0.050359712	0.050359712	0.050359712	0.050359712	0.050359712	0.050359712	0.050359712	0.050359712	0.050359712	0.050359712	0.050359712	0.050359712	0.050359712	0.050359712	0.057553957	0.057553957	0.057553957	0.057553957	0.057553957	0.057553957	0.057553957	0.057553957	0.050359712	0.050359712	0.050359712	0.050359712	0.050359712	0.050359712	0.050359712
0.050359712	0.050359712	0.050359712	0.050359712	0.050359712	0.050359712	0.050359712	0.050359712	0.050359712	0.050359712	0.043165468	0.043165468	0.043165468	0.043165468	0.043165468	0.043165468	0.043165468	0.050359712	0.050359712	0.050359712	0.050359712	0.050359712	0.050359712	0.050359712	0.050359712	0.050359712	0.050359712	0.050359712	0.050359712	0.050359712	0.050359712	0.050359712	0.050359712	0.057553957	0.057553957	0.057553957	0.057553957	0.057553957	0.057553957	0.057553957	0.057553957	0.057553957	0.050359712	0.050359712	0.050359712	0.050359712	0.050359712	0.050359712	0.050359712	0.057553957
0.050359712	0.050359712	0.050359712	0.050359712	0.050359712	0.050359712	0.050359712	0.050359712	0.050359712	0.050359712	0.043165468	0.043165468	0.043165468	0.043165468	0.043165468	0.043165468	0.050359712	0.050359712	0.050359712	0.050359712	0.050359712	0.050359712	0.050359712	0.050359712	0.050359712	0.050359712	0.050359712	0.050359712	0.050359712	0.050359712	0.050359712	0.050359712	0.057553957	0.057553957	0.057553957	0.057553957	0.057553957	0.057553957	0.057553957	0.057553957	0.057553957	0.050359712	0.050359712	0.050359712	0.050359712	0.050359712	0.050359712	0.057553957	0.057553957	0.057553957
0.050359712	0.050359712	0.050359712	0.050359712	0.050359712	0.050359712	0.050359712	0.050359712	0.050359712	0.050359712	0.043165468	0.043165468	0.043165468	0.043165468	0.043165468	0.050359712	0.050359712	0.050359712	0.050359712	0.050359712	0.050359712	0.050359712	0.050359712	0.050359712	0.050359712	0.050359712	0.050359712	0.050359712	0.050359712	0.050359712	0.057553957	0.057553957	0.057553957	0.057553957	0.057553957	0.057553957	0.057553957	0.057553957	0.057553957	0.057553957	0.050359712	0.050359712	0.050359712	0.050359712	0.050359712	0.057553957	0.057553957	0.057553957	0.057553957	0.057553957
0.050359712	0.050359712	0.050359712	0.050359712	0.050359712	0.050359712	0.050359712	0.050359712	0.050359712	0.050359712	0.043165468	0.043165468	0.043165468	0.043165468	0.050359712	0.050359712	0.050359712	0.050359712	0.050359712	0.050359712	0.050359712	0.050359712	0.050359712	0.050359712	0.050359712	0.050359712	0.050359712	0.050359712	0.050359712	0.057553957	0.057553957	0.057553957	0.057553957	0.057553957	0.057553957	0.057553957	0.057553957	0.057553957	0.057553957	0.050359712	0.050359712	0.050359712	0.057553957	0.057553957	0.057553957	0.057553957	0.057553957	0.057553957	0.057553957	0.057553957
0.050359712	0.050359712	0.050359712	0.050359712	0.050359712	0.050359712	0.050359712	0.050359712	0.050359712	0.050359712	0.043165468	0.043165468	0.043165468	0.043165468	0.050359712	0.050359712	0.050359712	0.050359712	0.050359712	0.050359712	0.050359712	0.050359712	0.050359712	0.050359712	0.050359712	0.050359712	0.050359712	0.050359712	0.057553957	0.057553957	0.057553957	0.057553957	0.057553957	0.057553957	0.057553957	0.057553957	0.057553957	0.057553957	0.050359712	0.050359712	0.057553957	0.057553957	0.057553957	0.057553957	0.057553957	0.057553957	0.057553957	0.057553957	0.057553957	0.057553957
0.050359712	0.050359712	0.050359712	0.050359712	0.050359712	0.050359712	0.050359712	0.050359712	0.050359712	0.050359712	0.043165468	0.043165468	0.043165468	0.050359712	0.050359712	0.050359712	0.050359712	0.050359712	0.050359712	0.050359712	0.050359712	0.050359712	0.050359712	0.050359712	0.050359712	0.050359712	0.057553957	0.057553957	0.057553957	0.057553957	0.057553957	0.057553957	0.057553957	0.057553957	0.057553957	0.057553957	0.057553957	0.050359712	0.050359712	0.057553957	0.057553957	0.057553957	0.057553957	0.057553957	0.057553957	0.057553957	0.057553957	0.057553957	0.057553957	0.057553957
0.050359712	0.050359712	0.050359712	0.050359712	0.050359712	0.050359712	0.050359712	0.050359712	0.050359712	0.050359712	0.043165468	0.043165468	0.050359712	0.050359712	0.050359712	0.050359712	0.050359712	0.050359712	0.050359712	0.050359712	0.050359712	0.050359712	0.050359712	0.050359712	0.050359712	0.057553957	0.057553957	0.057553957	0.057553957	0.057553957	0.057553957	0.057553957	0.057553957	0.057553957	0.057553957	0.057553957	0.050359712	0.057553957	0.057553957	0.057553957	0.057553957	0.057553957	0.057553957	0.057553957	0.057553957	0.057553957	0.057553957	0.057553957	0.057553957	0.064748201
0.050359712	0.050359712	0.050359712	0.050359712	0.050359712	0.050359712	0.050359712	0.050359712	0.050359712	0.050359712	0.043165468	0.043165468	0.050359712	0.050359712	0.050359712	0.050359712	0.050359712	0.050359712	0.050359712	0.050359712	0.050359712	0.050359712	0.050359712	0.050359712	0.057553957	0.057553957	0.057553957	0.057553957	0.057553957	0.057553957	0.057553957	0.057553957	0.057553957	0.057553957	0.057553957	0.057553957	0.057553957	0.057553957	0.057553957	0.057553957	0.057553957	0.057553957	0.057553957	0.057553957	0.057553957	0.057553957	0.064748201	0.064748201	0.064748201	0.064748201
0.050359712	0.050359712	0.050359712	0.050359712	0.050359712	0.050359712	0.050359712	0.050359712	0.050359712	0.050359712	0.043165468	0.050359712	0.050359712	0.050359712	0.050359712	0.050359712	0.050359712	0.050359712	0.050359712	0.050359712	0.050359712	0.050359712	0.050359712	0.057553957	0.057553957	0.057553957	0.057553957	0.057553957	0.057553957	0.057553957	0.057553957	0.057553957	0.057553957	0.057553957	0.064748201	0.057553957	0.057553957	0.057553957	0.057553957	0.057553957	0.057553957	0.057553957	0.057553957	0.057553957	0.064748201	0.064748201	0.064748201	0.064748201	0.064748201	0.064748201
0.050359712	0.050359712	0.050359712	0.050359712	0.050359712	0.050359712	0.050359712	0.050359712	0.050359712	0.050359712	0.043165468	0.050359712	0.050359712	0.050359712	0.050359712	0.050359712	0.050359712	0.050359712	0.050359712	0.050359712	0.050359712	0.050359712	0.057553957	0.057553957	0.057553957	0.057553957	0.057553957	0.057553957	0.057553957	0.057553957	0.057553957	0.057553957	0.057553957	0.064748201	0.057553957	0.057553957	0.057553957	0.057553957	0.057553957	0.057553957	0.057553957	0.057553957	0.064748201	0.064748201	0.064748201	0.064748201	0.064748201	0.064748201	0.064748201	0.064748201
0.050359712	0.050359712	0.050359712	0.050359712	0.050359712	0.050359712	0.050359712	0.050359712	0.050359712	0.050359712	0.050359712	0.050359712	0.050359712	0.050359712	0.050359712	0.050359712	0.050359712	0.050359712	0.050359712	0.050359712	0.050359712	0.057553957	0.057553957	0.057553957	0.057553957	0.057553957	0.057553957	0.057553957	0.057553957	0.057553957	0.057553957	0.064748201	0.064748201	0.057553957	0.057553957	0.057553957	0.057553957	0.057553957	0.057553957	0.057553957	0.057553957	0.064748201	0.064748201	0.064748201	0.064748201	0.064748201	0.064748201	0.064748201	0.064748201	0.064748201
0.050359712	0.050359712	0.050359712	0.050359712	0.050359712	0.050359712	0.050359712	0.050359712	0.050359712	0.043165468	0.050359712	0.050359712	0.050359712	0.050359712	0.050359712	0.050359712	0.050359712	0.050359712	0.050359712	0.050359712	0.050359712	0.057553957	0.057553957	0.057553957	0.057553957	0.057553957	0.057553957	0.057553957	0.057553957	0.057553957	0.064748201	0.064748201	0.057553957	0.057553957	0.057553957	0.057553957	0.057553957	0.057553957	0.057553957	0.064748201	0.064748201	0.064748201	0.064748201	0.064748201	0.064748201	0.064748201	0.064748201	0.064748201	0.071942446	0.071942446
0.050359712	0.050359712	0.050359712	0.050359712	0.050359712	0.050359712	0.050359712	0.050359712	0.050359712	0.050359712	0.050359712	0.050359712	0.050359712	0.050359712	0.050359712	0.050359712	0.050359712	0.050359712	0.050359712	0.050359712	0.057553957	0.057553957	0.057553957	0.057553957	0.057553957	0.057553957	0.057553957	0.057553957	0.057553957	0.064748201	0.064748201	0.064748201	0.057553957	0.057553957	0.057553957	0.057553957	0.057553957	0.057553957	0.064748201	0.064748201	0.064748201	0.064748201	0.064748201	0.064748201	0.064748201	0.064748201	0.071942446	0.071942446	0.071942446	0.071942446
0.050359712	0.050359712	0.050359712	0.050359712	0.050359712	0.050359712	0.050359712	0.050359712	0.050359712	0.050359712	0.050359712	0.050359712	0.050359712	0.050359712	0.050359712	0.050359712	0.050359712	0.050359712	0.050359712	0.057553957	0.057553957	0.057553957	0.057553957	0.057553957	0.057553957	0.057553957	0.057553957	0.057553957	0.064748201	0.064748201	0.064748201	0.057553957	0.057553957	0.057553957	0.057553957	0.057553957	0.064748201	0.064748201	0.064748201	0.064748201	0.064748201	0.064748201	0.064748201	0.064748201	0.071942446	0.071942446	0.071942446	0.071942446	0.071942446	0.071942446
0.050359712	0.050359712	0.050359712	0.050359712	0.050359712	0.050359712	0.050359712	0.050359712	0.057553957	0.050359712	0.050359712	0.050359712	0.050359712	0.050359712	0.050359712	0.050359712	0.050359712	0.050359712	0.057553957	0.057553957	0.057553957	0.057553957	0.057553957	0.057553957	0.057553957	0.057553957	0.057553957	0.064748201	0.064748201	0.064748201	0.057553957	0.057553957	0.057553957	0.057553957	0.057553957	0.064748201	0.064748201	0.064748201	0.064748201	0.064748201	0.064748201	0.064748201	0.071942446	0.071942446	0.071942446	0.071942446	0.071942446	0.071942446	0.071942446	0.071942446
0.050359712	0.050359712	0.050359712	0.050359712	0.050359712	0.050359712	0.050359712	0.050359712	0.057553957	0.050359712	0.050359712	0.050359712	0.050359712	0.050359712	0.050359712	0.050359712	0.050359712	0.050359712	0.057553957	0.057553957	0.057553957	0.057553957	0.057553957	0.057553957	0.057553957	0.057553957	0.064748201	0.064748201	0.064748201	0.064748201	0.057553957	0.057553957	0.057553957	0.064748201	0.064748201	0.064748201	0.064748201	0.064748201	0.064748201	0.064748201	0.064748201	0.071942446	0.071942446	0.071942446	0.071942446	0.071942446	0.071942446	0.071942446	0.079136691	0.079136691
0.050359712	0.050359712	0.050359712	0.050359712	0.050359712	0.050359712	0.050359712	0.050359712	0.057553957	0.050359712	0.050359712	0.050359712	0.050359712	0.050359712	0.050359712	0.050359712	0.050359712	0.057553957	0.057553957	0.057553957	0.057553957	0.057553957	0.057553957	0.057553957	0.057553957	0.064748201	0.064748201	0.064748201	0.064748201	0.057553957	0.057553957	0.057553957	0.064748201	0.064748201	0.064748201	0.064748201	0.064748201	0.064748201	0.064748201	0.071942446	0.071942446	0.071942446	0.071942446	0.071942446	0.071942446	0.071942446	0.079136691	0.079136691	0.079136691	0.079136691
0.050359712	0.050359712	0.050359712	0.050359712	0.050359712	0.050359712	0.050359712	0.057553957	0.057553957	0.050359712	0.050359712	0.050359712	0.050359712	0.050359712	0.050359712	0.050359712	0.057553957	0.057553957	0.057553957	0.057553957	0.057553957	0.057553957	0.057553957	0.057553957	0.064748201	0.064748201	0.064748201	0.064748201	0.064748201	0.057553957	0.057553957	0.064748201	0.064748201	0.064748201	0.064748201	0.064748201	0.064748201	0.064748201	0.071942446	0.071942446	0.071942446	0.071942446	0.071942446	0.071942446	0.079136691	0.079136691	0.079136691	0.079136691	0.079136691	0.079136691
0.050359712	0.050359712	0.050359712	0.050359712	0.050359712	0.050359712	0.050359712	0.057553957	0.057553957	0.050359712	0.050359712	0.050359712	0.050359712	0.050359712	0.050359712	0.050359712	0.057553957	0.057553957	0.057553957	0.057553957	0.057553957	0.057553957	0.057553957	0.064748201	0.064748201	0.064748201	0.064748201	0.064748201	0.057553957	0.057553957	0.064748201	0.064748201	0.064748201	0.064748201	0.064748201	0.064748201	0.071942446	0.071942446	0.071942446	0.071942446	0.071942446	0.071942446	0.079136691	0.079136691	0.079136691	0.079136691	0.079136691	0.079136691	0.086330935	0.086330935
0.050359712	0.050359712	0.050359712	0.050359712	0.050359712	0.050359712	0.057553957	0.057553957	0.057553957	0.050359712	0.050359712	0.050359712	0.050359712	0.050359712	0.050359712	0.057553957	0.057553957	0.057553957	0.057553957	0.057553957	0.057553957	0.057553957	0.064748201	0.064748201	0.064748201	0.064748201	0.064748201	0.057553957	0.057553957	0.064748201	0.064748201	0.064748201	0.064748201	0.064748201	0.064748201	0.071942446	0.071942446	0.071942446	0.071942446	0.071942446	0.071942446	0.079136691	0.079136691	0.079136691	0.079136691	0.079136691	0.079136691	0.086330935	0.086330935	0.086330935
0.050359712	0.050359712	0.050359712	0.050359712	0.050359712	0.050359712	0.057553957	0.057553957	0.057553957	0.050359712	0.050359712	0.050359712	0.050359712	0.050359712	0.057553957	0.057553957	0.057553957	0.057553957	0.057553957	0.057553957	0.057553957	0.064748201	0.064748201	0.064748201	0.064748201	0.064748201	0.064748201	0.057553957	0.064748201	0.064748201	0.064748201	0.064748201	0.064748201	0.064748201	0.071942446	0.071942446	0.071942446	0.071942446	0.071942446	0.079136691	0.079136691	0.079136691	0.079136691	0.079136691	0.079136691	0.086330935	0.086330935	0.086330935	0.086330935	0.086330935
0.050359712	0.050359712	0.050359712	0.050359712	0.050359712	0.050359712	0.057553957	0.057553957	0.057553957	0.050359712	0.050359712	0.050359712	0.050359712	0.050359712	0.057553957	0.057553957	0.057553957	0.057553957	0.057553957	0.057553957	0.057553957	0.064748201	0.064748201	0.064748201	0.064748201	0.064748201	0.057553957	0.064748201	0.064748201	0.064748201	0.064748201	0.064748201	0.071942446	0.071942446	0.071942446	0.071942446	0.071942446	0.071942446	0.079136691	0.079136691	0.079136691	0.079136691	0.079136691	0.086330935	0.086330935	0.086330935	0.086330935	0.086330935	0.09352518	0.09352518
0.050359712	0.050359712	0.050359712	0.050359712	0.050359712	0.057553957	0.057553957	0.057553957	0.057553957	0.050359712	0.050359712	0.050359712	0.050359712	0.057553957	0.057553957	0.057553957	0.057553957	0.057553957	0.057553957	0.057553957	0.064748201	0.064748201	0.064748201	0.064748201	0.064748201	0.064748201	0.064748201	0.064748201	0.064748201	0.064748201	0.064748201	0.071942446	0.071942446	0.071942446	0.071942446	0.071942446	0.079136691	0.079136691	0.079136691	0.079136691	0.079136691	0.086330935	0.086330935	0.086330935	0.086330935	0.086330935	0.09352518	0.09352518	0.09352518	0.09352518
0.050359712	0.050359712	0.050359712	0.050359712	0.050359712	0.057553957	0.057553957	0.057553957	0.057553957	0.050359712	0.050359712	0.050359712	0.050359712	0.057553957	0.057553957	0.057553957	0.057553957	0.057553957	0.057553957	0.064748201	0.064748201	0.064748201	0.064748201	0.064748201	0.064748201	0.064748201	0.064748201	0.064748201	0.064748201	0.064748201	0.071942446	0.071942446	0.071942446	0.071942446	0.071942446	0.079136691	0.079136691	0.079136691	0.079136691	0.079136691	0.086330935	0.086330935	0.086330935	0.086330935	0.086330935	0.09352518	0.09352518	0.09352518	0.09352518	0.100719424
0.050359712	0.050359712	0.050359712	0.050359712	0.050359712	0.057553957	0.057553957	0.057553957	0.057553957	0.050359712	0.050359712	0.050359712	0.057553957	0.057553957	0.057553957	0.057553957	0.057553957	0.057553957	0.064748201	0.064748201	0.064748201	0.064748201	0.064748201	0.064748201	0.071942446	0.064748201	0.064748201	0.064748201	0.064748201	0.071942446	0.071942446	0.071942446	0.071942446	0.071942446	0.079136691	0.079136691	0.079136691	0.079136691	0.086330935	0.086330935	0.086330935	0.086330935	0.086330935	0.09352518	0.09352518	0.09352518	0.09352518	0.100719424	0.100719424	0.100719424
0.050359712	0.050359712	0.050359712	0.050359712	0.050359712	0.057553957	0.057553957	0.057553957	0.057553957	0.050359712	0.050359712	0.050359712	0.057553957	0.057553957	0.057553957	0.057553957	0.057553957	0.057553957	0.064748201	0.064748201	0.064748201	0.064748201	0.064748201	0.071942446	0.064748201	0.064748201	0.064748201	0.064748201	0.071942446	0.071942446	0.071942446	0.071942446	0.079136691	0.079136691	0.079136691	0.079136691	0.079136691	0.086330935	0.086330935	0.086330935	0.086330935	0.09352518	0.09352518	0.09352518	0.09352518	0.09352518	0.100719424	0.100719424	0.100719424	0.100719424
0.050359712	0.050359712	0.050359712	0.050359712	0.057553957	0.057553957	0.057553957	0.057553957	0.057553957	0.050359712	0.050359712	0.057553957	0.057553957	0.057553957	0.057553957	0.057553957	0.057553957	0.064748201	0.064748201	0.064748201	0.064748201	0.064748201	0.071942446	0.071942446	0.064748201	0.064748201	0.064748201	0.071942446	0.071942446	0.071942446	0.071942446	0.079136691	0.079136691	0.079136691	0.079136691	0.079136691	0.086330935	0.086330935	0.086330935	0.086330935	0.09352518	0.09352518	0.09352518	0.09352518	0.100719424	0.100719424	0.100719424	0.100719424	0.107913669	0.107913669
0.050359712	0.050359712	0.050359712	0.050359712	0.057553957	0.057553957	0.057553957	0.057553957	0.057553957	0.050359712	0.050359712	0.057553957	0.057553957	0.057553957	0.057553957	0.057553957	0.064748201	0.064748201	0.064748201	0.064748201	0.064748201	0.071942446	0.071942446	0.064748201	0.064748201	0.064748201	0.071942446	0.071942446	0.071942446	0.071942446	0.079136691	0.079136691	0.079136691	0.079136691	0.086330935	0.086330935	0.086330935	0.086330935	0.09352518	0.09352518	0.09352518	0.09352518	0.100719424	0.100719424	0.100719424	0.100719424	0.107913669	0.107913669	0.107913669	0.107913669
0.050359712	0.050359712	0.050359712	0.050359712	0.057553957	0.057553957	0.057553957	0.057553957	0.050359712	0.050359712	0.057553957	0.057553957	0.057553957	0.057553957	0.057553957	0.057553957	0.064748201	0.064748201	0.064748201	0.064748201	0.071942446	0.071942446	0.071942446	0.064748201	0.064748201	0.071942446	0.071942446	0.071942446	0.071942446	0.079136691	0.079136691	0.079136691	0.079136691	0.086330935	0.086330935	0.086330935	0.086330935	0.09352518	0.09352518	0.09352518	0.09352518	0.100719424	0.100719424	0.100719424	0.107913669	0.107913669	0.107913669	0.107913669	0.115107914	0.115107914
0.050359712	0.050359712	0.050359712	0.057553957	0.057553957	0.057553957	0.057553957	0.057553957	0.050359712	0.050359712	0.057553957	0.057553957	0.057553957	0.057553957	0.057553957	0.064748201	0.064748201	0.064748201	0.064748201	0.064748201	0.071942446	0.071942446	0.064748201	0.064748201	0.071942446	0.071942446	0.071942446	0.071942446	0.079136691	0.079136691	0.079136691	0.079136691	0.086330935	0.086330935	0.086330935	0.09352518	0.09352518	0.09352518	0.09352518	0.100719424	0.100719424	0.100719424	0.100719424	0.107913669	0.107913669	0.107913669	0.115107914	0.115107914	0.115107914	0.115107914
0.050359712	0.050359712	0.050359712	0.057553957	0.057553957	0.057553957	0.057553957	0.057553957	0.050359712	0.057553957	0.057553957	0.057553957	0.057553957	0.057553957	0.064748201	0.064748201	0.064748201	0.064748201	0.064748201	0.071942446	0.071942446	0.071942446	0.064748201	0.071942446	0.071942446	0.071942446	0.071942446	0.079136691	0.079136691	0.079136691	0.079136691	0.086330935	0.086330935	0.086330935	0.09352518	0.09352518	0.09352518	0.09352518	0.100719424	0.100719424	0.100719424	0.107913669	0.107913669	0.107913669	0.115107914	0.115107914	0.115107914	0.115107914	0.122302158	0.122302158
0.050359712	0.050359712	0.050359712	0.057553957	0.057553957	0.057553957	0.057553957	0.057553957	0.050359712	0.057553957	0.057553957	0.057553957	0.057553957	0.057553957	0.064748201	0.064748201	0.064748201	0.064748201	0.071942446	0.071942446	0.071942446	0.064748201	0.071942446	0.071942446	0.071942446	0.071942446	0.079136691	0.079136691	0.079136691	0.086330935	0.086330935	0.086330935	0.086330935	0.09352518	0.09352518	0.09352518	0.100719424	0.100719424	0.100719424	0.107913669	0.107913669	0.107913669	0.107913669	0.115107914	0.115107914	0.115107914	0.122302158	0.122302158	0.122302158	0.129496403
0.050359712	0.050359712	0.050359712	0.057553957	0.057553957	0.057553957	0.057553957	0.057553957	0.057553957	0.057553957	0.057553957	0.057553957	0.057553957	0.064748201	0.064748201	0.064748201	0.064748201	0.071942446	0.071942446	0.071942446	0.071942446	0.071942446	0.071942446	0.071942446	0.071942446	0.079136691	0.079136691	0.079136691	0.086330935	0.086330935	0.086330935	0.086330935	0.09352518	0.09352518	0.09352518	0.100719424	0.100719424	0.100719424	0.107913669	0.107913669	0.107913669	0.115107914	0.115107914	0.115107914	0.122302158	0.122302158	0.122302158	0.129496403	0.129496403	0.122302158
0.050359712	0.050359712	0.050359712	0.057553957	0.057553957	0.057553957	0.057553957	0.057553957	0.057553957	0.057553957	0.057553957	0.057553957	0.057553957	0.064748201	0.064748201	0.064748201	0.064748201	0.071942446	0.071942446	0.071942446	0.071942446	0.071942446	0.071942446	0.071942446	0.079136691	0.079136691	0.079136691	0.086330935	0.086330935	0.086330935	0.09352518	0.09352518	0.09352518	0.09352518	0.100719424	0.100719424	0.100719424	0.107913669	0.107913669	0.107913669	0.115107914	0.115107914	0.122302158	0.122302158	0.122302158	0.129496403	0.129496403	0.129496403	0.129496403	0.129496403
0.050359712	0.050359712	0.057553957	0.057553957	0.057553957	0.057553957	0.057553957	0.057553957	0.057553957	0.057553957	0.057553957	0.057553957	0.064748201	0.064748201	0.064748201	0.064748201	0.071942446	0.071942446	0.071942446	0.071942446	0.071942446	0.071942446	0.071942446	0.079136691	0.079136691	0.079136691	0.086330935	0.086330935	0.086330935	0.09352518	0.09352518	0.09352518	0.100719424	0.100719424	0.100719424	0.107913669	0.107913669	0.107913669	0.115107914	0.115107914	0.115107914	0.122302158	0.122302158	0.122302158	0.129496403	0.129496403	0.136690647	0.129496403	0.129496403	0.136690647
0.057553957	0.050359712	0.057553957	0.057553957	0.057553957	0.057553957	0.057553957	0.064748201	0.057553957	0.057553957	0.057553957	0.057553957	0.064748201	0.064748201	0.064748201	0.071942446	0.071942446	0.071942446	0.071942446	0.079136691	0.071942446	0.071942446	0.079136691	0.079136691	0.079136691	0.086330935	0.086330935	0.086330935	0.09352518	0.09352518	0.09352518	0.100719424	0.100719424	0.100719424	0.107913669	0.107913669	0.107913669	0.115107914	0.115107914	0.122302158	0.122302158	0.122302158	0.129496403	0.129496403	0.129496403	0.136690647	0.129496403	0.136690647	0.136690647	0.136690647
0.057553957	0.050359712	0.057553957	0.057553957	0.057553957	0.057553957	0.057553957	0.064748201	0.057553957	0.057553957	0.057553957	0.064748201	0.064748201	0.064748201	0.064748201	0.071942446	0.071942446	0.071942446	0.079136691	0.071942446	0.071942446	0.079136691	0.079136691	0.079136691	0.086330935	0.086330935	0.086330935	0.09352518	0.09352518	0.09352518	0.100719424	0.100719424	0.107913669	0.107913669	0.107913669	0.115107914	0.115107914	0.115107914	0.122302158	0.122302158	0.129496403	0.129496403	0.129496403	0.136690647	0.136690647	0.136690647	0.136690647	0.136690647	0.143884892	0.143884892
0.057553957	0.050359712	0.057553957	0.057553957	0.057553957	0.057553957	0.064748201	0.064748201	0.057553957	0.057553957	0.057553957	0.064748201	0.064748201	0.064748201	0.071942446	0.071942446	0.071942446	0.079136691	0.079136691	0.071942446	0.079136691	0.079136691	0.079136691	0.086330935	0.086330935	0.086330935	0.09352518	0.09352518	0.09352518	0.100719424	0.100719424	0.107913669	0.107913669	0.107913669	0.115107914	0.115107914	0.122302158	0.122302158	0.122302158	0.129496403	0.129496403	0.136690647	0.136690647	0.129496403	0.136690647	0.136690647	0.143884892	0.143884892	0.143884892	0.151079137
0.057553957	0.057553957	0.057553957	0.057553957	0.057553957	0.057553957	0.064748201	0.064748201	0.057553957	0.057553957	0.064748201	0.064748201	0.064748201	0.071942446	0.071942446	0.071942446	0.071942446	0.079136691	0.071942446	0.079136691	0.079136691	0.079136691	0.086330935	0.086330935	0.086330935	0.09352518	0.09352518	0.100719424	0.100719424	0.100719424	0.107913669	0.107913669	0.115107914	0.115107914	0.115107914	0.122302158	0.122302158	0.129496403	0.129496403	0.136690647	0.136690647	0.136690647	0.136690647	0.136690647	0.143884892	0.143884892	0.143884892	0.151079137	0.151079137	0.158273381
0.057553957	0.057553957	0.057553957	0.057553957	0.057553957	0.057553957	0.064748201	0.064748201	0.057553957	0.064748201	0.064748201	0.064748201	0.064748201	0.071942446	0.071942446	0.071942446	0.079136691	0.079136691	0.071942446	0.079136691	0.079136691	0.086330935	0.086330935	0.086330935	0.09352518	0.09352518	0.100719424	0.100719424	0.100719424	0.107913669	0.107913669	0.115107914	0.115107914	0.122302158	0.122302158	0.122302158	0.129496403	0.129496403	0.136690647	0.136690647	0.143884892	0.136690647	0.143884892	0.143884892	0.143884892	0.151079137	0.151079137	0.158273381	0.158273381	0.165467626
0.057553957	0.057553957	0.057553957	0.057553957	0.057553957	0.064748201	0.064748201	0.064748201	0.057553957	0.064748201	0.064748201	0.064748201	0.071942446	0.071942446	0.071942446	0.079136691	0.079136691	0.071942446	0.079136691	0.079136691	0.086330935	0.086330935	0.086330935	0.09352518	0.09352518	0.100719424	0.100719424	0.107913669	0.107913669	0.107913669	0.115107914	0.115107914	0.122302158	0.122302158	0.129496403	0.129496403	0.136690647	0.136690647	0.143884892	0.143884892	0.136690647	0.143884892	0.143884892	0.151079137	0.151079137	0.158273381	0.158273381	0.165467626	0.165467626	0.165467626
0.057553957	0.057553957	0.057553957	0.057553957	0.057553957	0.064748201	0.064748201	0.057553957	0.057553957	0.064748201	0.064748201	0.064748201	0.071942446	0.071942446	0.079136691	0.079136691	0.079136691	0.079136691	0.079136691	0.086330935	0.086330935	0.086330935	0.09352518	0.09352518	0.100719424	0.100719424	0.107913669	0.107913669	0.115107914	0.115107914	0.115107914	0.122302158	0.122302158	0.129496403	0.129496403	0.136690647	0.136690647	0.143884892	0.143884892	0.143884892	0.143884892	0.151079137	0.151079137	0.158273381	0.158273381	0.165467626	0.165467626	0.172661871	0.172661871	0.172661871
0.057553957	0.064748201	0.057553957	0.057553957	0.057553957	0.064748201	0.064748201	0.057553957	0.064748201	0.064748201	0.064748201	0.071942446	0.071942446	0.071942446	0.079136691	0.079136691	0.079136691	0.079136691	0.086330935	0.086330935	0.086330935	0.09352518	0.09352518	0.100719424	0.100719424	0.107913669	0.107913669	0.115107914	0.115107914	0.122302158	0.122302158	0.129496403	0.129496403	0.136690647	0.136690647	0.143884892	0.143884892	0.151079137	0.143884892	0.151079137	0.151079137	0.158273381	0.158273381	0.165467626	0.165467626	0.172661871	0.172661871	0.172661871	0.179856115	0.179856115
0.064748201	0.064748201	0.057553957	0.057553957	0.064748201	0.064748201	0.064748201	0.057553957	0.064748201	0.064748201	0.071942446	0.071942446	0.071942446	0.079136691	0.079136691	0.086330935	0.079136691	0.079136691	0.086330935	0.086330935	0.09352518	0.09352518	0.100719424	0.100719424	0.107913669	0.107913669	0.115107914	0.115107914	0.122302158	0.122302158	0.129496403	0.129496403	0.136690647	0.136690647	0.143884892	0.143884892	0.143884892	0.143884892	0.151079137	0.151079137	0.158273381	0.158273381	0.165467626	0.172661871	0.172661871	0.179856115	0.179856115	0.18705036	0.18705036	0.18705036
0.064748201	0.064748201	0.057553957	0.057553957	0.064748201	0.064748201	0.064748201	0.064748201	0.064748201	0.064748201	0.071942446	0.071942446	0.079136691	0.079136691	0.079136691	0.086330935	0.079136691	0.086330935	0.086330935	0.09352518	0.09352518	0.100719424	0.100719424	0.107913669	0.107913669	0.115107914	0.115107914	0.122302158	0.122302158	0.129496403	0.136690647	0.136690647	0.143884892	0.143884892	0.151079137	0.143884892	0.151079137	0.151079137	0.158273381	0.158273381	0.165467626	0.165467626	0.172661871	0.179856115	0.179856115	0.18705036	0.18705036	0.194244604	0.194244604	0.201438849
0.064748201	0.064748201	0.057553957	0.057553957	0.064748201	0.064748201	0.064748201	0.064748201	0.064748201	0.071942446	0.071942446	0.071942446	0.079136691	0.079136691	0.086330935	0.079136691	0.086330935	0.086330935	0.09352518	0.09352518	0.100719424	0.100719424	0.107913669	0.107913669	0.115107914	0.122302158	0.122302158	0.129496403	0.129496403	0.136690647	0.136690647	0.143884892	0.143884892	0.151079137	0.151079137	0.151079137	0.158273381	0.158273381	0.165467626	0.165467626	0.172661871	0.172661871	0.179856115	0.18705036	0.18705036	0.194244604	0.194244604	0.201438849	0.201438849	0.208633094
0.064748201	0.064748201	0.057553957	0.064748201	0.064748201	0.064748201	0.071942446	0.064748201	0.064748201	0.071942446	0.071942446	0.079136691	0.079136691	0.086330935	0.086330935	0.086330935	0.086330935	0.09352518	0.09352518	0.100719424	0.100719424	0.107913669	0.115107914	0.115107914	0.122302158	0.122302158	0.129496403	0.129496403	0.136690647	0.143884892	0.143884892	0.151079137	0.151079137	0.151079137	0.158273381	0.158273381	0.165467626	0.165467626	0.172661871	0.172661871	0.179856115	0.18705036	0.18705036	0.194244604	0.194244604	0.201438849	0.201438849	0.208633094	0.208633094	0.215827338
0.064748201	0.064748201	0.057553957	0.064748201	0.064748201	0.064748201	0.071942446	0.064748201	0.071942446	0.071942446	0.079136691	0.079136691	0.086330935	0.086330935	0.086330935	0.086330935	0.09352518	0.09352518	0.100719424	0.100719424	0.107913669	0.115107914	0.115107914	0.122302158	0.122302158	0.129496403	0.136690647	0.136690647	0.143884892	0.151079137	0.151079137	0.158273381	0.151079137	0.158273381	0.165467626	0.165467626	0.172661871	0.172661871	0.179856115	0.18705036	0.18705036	0.194244604	0.194244604	0.201438849	0.201438849	0.208633094	0.215827338	0.215827338	0.223021583	0.223021583
0.064748201	0.064748201	0.057553957	0.064748201	0.064748201	0.071942446	0.071942446	0.064748201	0.071942446	0.071942446	0.079136691	0.079136691	0.086330935	0.09352518	0.086330935	0.09352518	0.09352518	0.100719424	0.107913669	0.107913669	0.115107914	0.115107914	0.122302158	0.129496403	0.129496403	0.136690647	0.143884892	0.143884892	0.151079137	0.151079137	0.158273381	0.158273381	0.158273381	0.165467626	0.172661871	0.172661871	0.179856115	0.179856115	0.18705036	0.194244604	0.194244604	0.201438849	0.201438849	0.208633094	0.215827338	0.215827338	0.223021583	0.223021583	0.230215827	0.237410072
0.064748201	0.064748201	0.064748201	0.064748201	0.064748201	0.071942446	0.071942446	0.071942446	0.071942446	0.079136691	0.079136691	0.086330935	0.086330935	0.086330935	0.09352518	0.09352518	0.100719424	0.107913669	0.107913669	0.115107914	0.115107914	0.122302158	0.129496403	0.129496403	0.136690647	0.143884892	0.143884892	0.151079137	0.158273381	0.158273381	0.158273381	0.165467626	0.165467626	0.172661871	0.179856115	0.179856115	0.18705036	0.194244604	0.194244604	0.201438849	0.208633094	0.208633094	0.215827338	0.215827338	0.223021583	0.230215827	0.230215827	0.237410072	0.237410072	0.244604317
0.064748201	0.064748201	0.071942446	0.064748201	0.071942446	0.071942446	0.079136691	0.071942446	0.079136691	0.079136691	0.086330935	0.086330935	0.09352518	0.09352518	0.09352518	0.100719424	0.107913669	0.107913669	0.115107914	0.122302158	0.122302158	0.129496403	0.136690647	0.136690647	0.143884892	0.151079137	0.151079137	0.158273381	0.158273381	0.165467626	0.165467626	0.172661871	0.179856115	0.179856115	0.18705036	0.194244604	0.194244604	0.201438849	0.208633094	0.208633094	0.215827338	0.215827338	0.223021583	0.230215827	0.230215827	0.237410072	0.244604317	0.244604317	0.251798561	0.251798561
0.064748201	0.064748201	0.071942446	0.064748201	0.071942446	0.071942446	0.071942446	0.071942446	0.079136691	0.086330935	0.086330935	0.09352518	0.100719424	0.09352518	0.100719424	0.107913669	0.107913669	0.115107914	0.122302158	0.122302158	0.129496403	0.136690647	0.143884892	0.143884892	0.151079137	0.158273381	0.165467626	0.158273381	0.165467626	0.172661871	0.172661871	0.179856115	0.18705036	0.194244604	0.194244604	0.201438849	0.208633094	0.208633094	0.215827338	0.223021583	0.223021583	0.230215827	0.237410072	0.237410072	0.244604317	0.244604317	0.251798561	0.258992806	0.258992806	0.26618705
0.064748201	0.071942446	0.071942446	0.064748201	0.071942446	0.079136691	0.071942446	0.079136691	0.079136691	0.086330935	0.09352518	0.09352518	0.09352518	0.100719424	0.107913669	0.107913669	0.115107914	0.122302158	0.129496403	0.129496403	0.136690647	0.143884892	0.151079137	0.151079137	0.158273381	0.165467626	0.165467626	0.165467626	0.172661871	0.179856115	0.18705036	0.18705036	0.194244604	0.201438849	0.208633094	0.208633094	0.215827338	0.223021583	0.223021583	0.230215827	0.237410072	0.237410072	0.244604317	0.251798561	0.251798561	0.258992806	0.26618705	0.26618705	0.273381295	0.273381295
0.064748201	0.071942446	0.071942446	0.071942446	0.071942446	0.079136691	0.079136691	0.079136691	0.086330935	0.09352518	0.09352518	0.100719424	0.100719424	0.107913669	0.107913669	0.115107914	0.122302158	0.129496403	0.136690647	0.136690647	0.143884892	0.151079137	0.158273381	0.165467626	0.165467626	0.165467626	0.172661871	0.179856115	0.18705036	0.18705036	0.194244604	0.201438849	0.208633094	0.208633094	0.215827338	0.223021583	0.223021583	0.230215827	0.237410072	0.244604317	0.244604317	0.251798561	0.258992806	0.258992806	0.26618705	0.26618705	0.273381295	0.28057554	0.28057554	0.287769784
0.071942446	0.071942446	0.071942446	0.071942446	0.079136691	0.079136691	0.079136691	0.086330935	0.086330935	0.09352518	0.100719424	0.100719424	0.107913669	0.107913669	0.115107914	0.122302158	0.129496403	0.136690647	0.143884892	0.151079137	0.151079137	0.158273381	0.165467626	0.172661871	0.172661871	0.179856115	0.179856115	0.18705036	0.194244604	0.201438849	0.201438849	0.208633094	0.215827338	0.223021583	0.230215827	0.230215827	0.237410072	0.244604317	0.244604317	0.251798561	0.258992806	0.258992806	0.26618705	0.273381295	0.273381295	0.28057554	0.287769784	0.287769784	0.294964029	0.302158273
0.071942446	0.071942446	0.079136691	0.071942446	0.079136691	0.086330935	0.086330935	0.086330935	0.09352518	0.100719424	0.107913669	0.107913669	0.115107914	0.115107914	0.122302158	0.129496403	0.136690647	0.143884892	0.151079137	0.158273381	0.165467626	0.165467626	0.172661871	0.172661871	0.179856115	0.18705036	0.194244604	0.201438849	0.201438849	0.208633094	0.215827338	0.223021583	0.230215827	0.230215827	0.237410072	0.244604317	0.251798561	0.251798561	0.258992806	0.26618705	0.26618705	0.273381295	0.28057554	0.28057554	0.287769784	0.294964029	0.294964029	0.302158273	0.309352518	0.309352518
0.079136691	0.071942446	0.079136691	0.079136691	0.079136691	0.086330935	0.086330935	0.09352518	0.100719424	0.107913669	0.107913669	0.115107914	0.122302158	0.122302158	0.129496403	0.136690647	0.143884892	0.151079137	0.158273381	0.165467626	0.172661871	0.172661871	0.179856115	0.18705036	0.194244604	0.194244604	0.201438849	0.208633094	0.215827338	0.223021583	0.230215827	0.230215827	0.237410072	0.244604317	0.251798561	0.258992806	0.258992806	0.26618705	0.273381295	0.273381295	0.28057554	0.287769784	0.294964029	0.294964029	0.302158273	0.309352518	0.309352518	0.316546763	0.316546763	0.323741007
0.079136691	0.079136691	0.079136691	0.079136691	0.086330935	0.09352518	0.09352518	0.100719424	0.107913669	0.115107914	0.115107914	0.122302158	0.129496403	0.136690647	0.143884892	0.151079137	0.158273381	0.165467626	0.172661871	0.179856115	0.179856115	0.179856115	0.18705036	0.194244604	0.201438849	0.208633094	0.215827338	0.223021583	0.230215827	0.237410072	0.237410072	0.244604317	0.251798561	0.258992806	0.26618705	0.26618705	0.273381295	0.28057554	0.287769784	0.287769784	0.294964029	0.302158273	0.302158273	0.309352518	0.316546763	0.316546763	0.323741007	0.330935252	0.330935252	0.338129496
0.079136691	0.086330935	0.086330935	0.086330935	0.09352518	0.100719424	0.100719424	0.107913669	0.115107914	0.115107914	0.122302158	0.129496403	0.136690647	0.143884892	0.151079137	0.158273381	0.165467626	0.172661871	0.179856115	0.179856115	0.18705036	0.194244604	0.201438849	0.208633094	0.215827338	0.223021583	0.230215827	0.237410072	0.244604317	0.244604317	0.251798561	0.258992806	0.26618705	0.273381295	0.28057554	0.28057554	0.287769784	0.294964029	0.302158273	0.302158273	0.309352518	0.316546763	0.316546763	0.323741007	0.330935252	0.330935252	0.338129496	0.345323741	0.345323741	0.352517986
0.086330935	0.086330935	0.086330935	0.086330935	0.09352518	0.09352518	0.107913669	0.115107914	0.122302158	0.122302158	0.129496403	0.136690647	0.143884892	0.151079137	0.165467626	0.172661871	0.179856115	0.18705036	0.18705036	0.194244604	0.201438849	0.208633094	0.215827338	0.223021583	0.230215827	0.237410072	0.244604317	0.251798561	0.258992806	0.258992806	0.26618705	0.273381295	0.28057554	0.287769784	0.294964029	0.294964029	0.302158273	0.309352518	0.316546763	0.316546763	0.323741007	0.330935252	0.330935252	0.338129496	0.345323741	0.345323741	0.352517986	0.35971223	0.35971223	0.366906475
0.09352518	0.09352518	0.09352518	0.100719424	0.100719424	0.100719424	0.115107914	0.122302158	0.122302158	0.129496403	0.143884892	0.151079137	0.158273381	0.165467626	0.172661871	0.179856115	0.194244604	0.194244604	0.201438849	0.208633094	0.215827338	0.223021583	0.230215827	0.237410072	0.244604317	0.251798561	0.258992806	0.26618705	0.273381295	0.28057554	0.28057554	0.287769784	0.294964029	0.302158273	0.309352518	0.309352518	0.316546763	0.323741007	0.330935252	0.330935252	0.338129496	0.345323741	0.345323741	0.352517986	0.35971223	0.35971223	0.366906475	0.374100719	0.374100719	0.381294964
0.100719424	0.100719424	0.100719424	0.107913669	0.107913669	0.115107914	0.122302158	0.129496403	0.136690647	0.143884892	0.151079137	0.165467626	0.172661871	0.179856115	0.18705036	0.18705036	0.201438849	0.208633094	0.215827338	0.223021583	0.230215827	0.237410072	0.244604317	0.251798561	0.258992806	0.26618705	0.273381295	0.28057554	0.287769784	0.294964029	0.302158273	0.302158273	0.309352518	0.316546763	0.323741007	0.330935252	0.330935252	0.338129496	0.345323741	0.352517986	0.352517986	0.35971223	0.366906475	0.366906475	0.374100719	0.374100719	0.381294964	0.388489209	0.388489209	0.395683453
0.107913669	0.107913669	0.115107914	0.115107914	0.122302158	0.122302158	0.136690647	0.136690647	0.143884892	0.158273381	0.165467626	0.179856115	0.18705036	0.194244604	0.194244604	0.208633094	0.215827338	0.223021583	0.230215827	0.237410072	0.244604317	0.258992806	0.26618705	0.273381295	0.28057554	0.287769784	0.287769784	0.294964029	0.302158273	0.309352518	0.316546763	0.323741007	0.330935252	0.330935252	0.338129496	0.345323741	0.352517986	0.352517986	0.35971223	0.366906475	0.366906475	0.374100719	0.381294964	0.381294964	0.388489209	0.395683453	0.395683453	0.402877698	0.402877698	0.410071942
0.122302158	0.122302158	0.122302158	0.129496403	0.129496403	0.136690647	0.151079137	0.151079137	0.165467626	0.172661871	0.179856115	0.194244604	0.201438849	0.208633094	0.215827338	0.223021583	0.230215827	0.244604317	0.251798561	0.258992806	0.26618705	0.273381295	0.28057554	0.287769784	0.294964029	0.302158273	0.309352518	0.316546763	0.323741007	0.330935252	0.338129496	0.338129496	0.345323741	0.352517986	0.35971223	0.35971223	0.366906475	0.374100719	0.381294964	0.381294964	0.388489209	0.388489209	0.395683453	0.402877698	0.402877698	0.410071942	0.417266187	0.417266187	0.424460432	0.424460432
0.136690647	0.136690647	0.143884892	0.143884892	0.143884892	0.151079137	0.158273381	0.165467626	0.179856115	0.194244604	0.201438849	0.208633094	0.215827338	0.223021583	0.237410072	0.244604317	0.251798561	0.258992806	0.273381295	0.28057554	0.287769784	0.294964029	0.302158273	0.309352518	0.316546763	0.323741007	0.330935252	0.338129496	0.345323741	0.345323741	0.352517986	0.35971223	0.366906475	0.374100719	0.374100719	0.381294964	0.388489209	0.388489209	0.395683453	0.402877698	0.402877698	0.410071942	0.410071942	0.417266187	0.424460432	0.424460432	0.431654676	0.431654676	0.438848921	0.438848921
0.165467626	0.165467626	0.165467626	0.158273381	0.165467626	0.172661871	0.172661871	0.18705036	0.201438849	0.208633094	0.215827338	0.230215827	0.237410072	0.244604317	0.258992806	0.26618705	0.273381295	0.287769784	0.294964029	0.302158273	0.309352518	0.316546763	0.323741007	0.330935252	0.338129496	0.345323741	0.352517986	0.35971223	0.35971223	0.366906475	0.374100719	0.381294964	0.388489209	0.388489209	0.395683453	0.402877698	0.402877698	0.410071942	0.417266187	0.417266187	0.424460432	0.424460432	0.431654676	0.438848921	0.438848921	0.446043165	0.446043165	0.45323741	0.45323741	0.460431655
0.194244604	0.194244604	0.194244604	0.18705036	0.18705036	0.18705036	0.201438849	0.208633094	0.223021583	0.230215827	0.237410072	0.251798561	0.258992806	0.273381295	0.28057554	0.287769784	0.302158273	0.309352518	0.316546763	0.323741007	0.330935252	0.338129496	0.345323741	0.352517986	0.35971223	0.366906475	0.374100719	0.381294964	0.381294964	0.388489209	0.395683453	0.402877698	0.402877698	0.410071942	0.417266187	0.417266187	0.424460432	0.431654676	0.431654676	0.438848921	0.438848921	0.446043165	0.45323741	0.45323741	0.460431655	0.460431655	0.467625899	0.467625899	0.474820144	0.474820144
0.237410072	0.230215827	0.230215827	0.223021583	0.201438849	0.208633094	0.223021583	0.230215827	0.244604317	0.258992806	0.26618705	0.28057554	0.287769784	0.302158273	0.309352518	0.316546763	0.330935252	0.338129496	0.345323741	0.352517986	0.35971223	0.366906475	0.374100719	0.381294964	0.388489209	0.388489209	0.395683453	0.402877698	0.410071942	0.410071942	0.417266187	0.424460432	0.424460432	0.431654676	0.438848921	0.438848921	0.446043165	0.446043165	0.45323741	0.460431655	0.460431655	0.467625899	0.467625899	0.474820144	0.474820144	0.482014388	0.474820144	0.482014388	0.482014388	0.482014388
0.294964029	0.287769784	0.287769784	0.26618705	0.230215827	0.244604317	0.251798561	0.26618705	0.28057554	0.287769784	0.302158273	0.309352518	0.323741007	0.330935252	0.338129496	0.352517986	0.35971223	0.366906475	0.374100719	0.381294964	0.388489209	0.395683453	0.402877698	0.402877698	0.410071942	0.417266187	0.424460432	0.424460432	0.431654676	0.438848921	0.438848921	0.446043165	0.45323741	0.45323741	0.460431655	0.460431655	0.467625899	0.467625899	0.474820144	0.474820144	0.482014388	0.482014388	0.482014388	0.482014388	0.496402878	0.496402878	0.503597122	0.503597122	0.503597122	0.510791367
0.366906475	0.366906475	0.352517986	0.345323741	0.258992806	0.273381295	0.287769784	0.302158273	0.316546763	0.330935252	0.338129496	0.352517986	0.35971223	0.366906475	0.374100719	0.388489209	0.395683453	0.402877698	0.402877698	0.410071942	0.417266187	0.424460432	0.431654676	0.438848921	0.438848921	0.446043165	0.45323741	0.45323741	0.460431655	0.460431655	0.467625899	0.467625899	0.474820144	0.474820144	0.482014388	0.482014388	0.489208633	0.482014388	0.496402878	0.496402878	0.503597122	0.503597122	0.503597122	0.510791367	0.510791367	0.510791367	0.517985612	0.517985612	0.525179856	0.525179856
0.460431655	0.45323741	0.446043165	0.424460432	0.388489209	0.323741007	0.338129496	0.352517986	0.366906475	0.374100719	0.388489209	0.395683453	0.402877698	0.410071942	0.417266187	0.424460432	0.431654676	0.438848921	0.446043165	0.446043165	0.45323741	0.460431655	0.460431655	0.467625899	0.467625899	0.474820144	0.482014388	0.482014388	0.489208633	0.489208633	0.489208633	0.496402878	0.496402878	0.503597122	0.503597122	0.503597122	0.510791367	0.510791367	0.517985612	0.517985612	0.517985612	0.525179856	0.525179856	0.525179856	0.532374101	0.532374101	0.532374101	0.539568345	0.539568345	0.54676259
0.589928058	0.582733813	0.575539568	0.54676259	0.525179856	0.467625899	0.402877698	0.417266187	0.424460432	0.431654676	0.438848921	0.446043165	0.45323741	0.460431655	0.467625899	0.467625899	0.474820144	0.482014388	0.482014388	0.489208633	0.489208633	0.496402878	0.496402878	0.496402878	0.503597122	0.503597122	0.503597122	0.510791367	0.510791367	0.517985612	0.517985612	0.517985612	0.525179856	0.525179856	0.525179856	0.532374101	0.532374101	0.532374101	0.539568345	0.539568345	0.539568345	0.54676259	0.54676259	0.54676259	0.553956835	0.553956835	0.553956835	0.553956835	0.561151079	0.561151079
0.884892086	0.877697842	0.834532374	0.798561151	0.755395683	0.690647482	0.604316547	0.503597122	0.503597122	0.510791367	0.510791367	0.510791367	0.510791367	0.517985612	0.517985612	0.517985612	0.517985612	0.525179856	0.525179856	0.525179856	0.525179856	0.532374101	0.532374101	0.532374101	0.532374101	0.539568345	0.539568345	0.539568345	0.539568345	0.54676259	0.54676259	0.54676259	0.54676259	0.553956835	0.553956835	0.553956835	0.553956835	0.561151079	0.561151079	0.561151079	0.561151079	0.568345324	0.568345324	0.568345324	0.568345324	0.575539568	0.575539568	0.575539568	0.575539568	0.582733813
0.978417266	0.978417266	0.978417266	0.971223022	0.971223022	0.956834532	0.942446043	0.920863309	0.669064748	0.625899281	0.611510791	0.597122302	0.589928058	0.582733813	0.582733813	0.575539568	0.575539568	0.575539568	0.575539568	0.575539568	0.568345324	0.568345324	0.568345324	0.568345324	0.568345324	0.568345324	0.568345324	0.575539568	0.575539568	0.575539568	0.575539568	0.575539568	0.575539568	0.575539568	0.575539568	0.582733813	0.582733813	0.582733813	0.582733813	0.582733813	0.582733813	0.589928058	0.589928058	0.589928058	0.589928058	0.589928058	0.589928058	0.597122302	0.597122302	0.597122302
0.978417266	0.971223022	0.971223022	0.971223022	0.971223022	0.964028777	0.949640288	0.935251799	0.920863309	0.877697842	0.798561151	0.73381295	0.697841727	0.676258993	0.661870504	0.647482014	0.64028777	0.633093525	0.625899281	0.618705036	0.618705036	0.618705036	0.611510791	0.611510791	0.611510791	0.604316547	0.604316547	0.604316547	0.604316547	0.604316547	0.604316547	0.604316547	0.604316547	0.604316547	0.604316547	0.604316547	0.604316547	0.604316547	0.604316547	0.604316547	0.604316547	0.604316547	0.611510791	0.611510791	0.611510791	0.611510791	0.611510791	0.611510791	0.611510791	0.618705036
0.971223022	0.971223022	0.971223022	0.964028777	0.971223022	0.964028777	0.956834532	0.942446043	0.935251799	0.913669065	0.892086331	0.856115108	0.81294964	0.776978417	0.748201439	0.726618705	0.705035971	0.690647482	0.683453237	0.676258993	0.669064748	0.661870504	0.654676259	0.647482014	0.647482014	0.64028777	0.64028777	0.64028777	0.633093525	0.633093525	0.633093525	0.633093525	0.633093525	0.633093525	0.633093525	0.625899281	0.625899281	0.625899281	0.625899281	0.625899281	0.625899281	0.625899281	0.633093525	0.633093525	0.633093525	0.633093525	0.633093525	0.633093525	0.633093525	0.633093525
0.971223022	0.971223022	0.971223022	0.964028777	0.964028777	0.964028777	0.956834532	0.949640288	0.942446043	0.928057554	0.913669065	0.899280576	0.870503597	0.848920863	0.820143885	0.791366906	0.769784173	0.755395683	0.741007194	0.726618705	0.712230216	0.705035971	0.697841727	0.690647482	0.683453237	0.683453237	0.676258993	0.669064748	0.669064748	0.669064748	0.661870504	0.661870504	0.661870504	0.654676259	0.654676259	0.654676259	0.654676259	0.654676259	0.654676259	0.654676259	0.647482014	0.647482014	0.647482014	0.647482014	0.647482014	0.647482014	0.647482014	0.647482014	0.654676259	0.654676259
0.964028777	0.971223022	0.971223022	0.964028777	0.964028777	0.956834532	0.949640288	0.956834532	0.949640288	0.935251799	0.928057554	0.913669065	0.899280576	0.884892086	0.863309353	0.841726619	0.820143885	0.805755396	0.784172662	0.769784173	0.762589928	0.748201439	0.741007194	0.726618705	0.71942446	0.712230216	0.712230216	0.705035971	0.697841727	0.697841727	0.690647482	0.690647482	0.683453237	0.683453237	0.683453237	0.676258993	0.676258993	0.676258993	0.676258993	0.676258993	0.669064748	0.669064748	0.669064748	0.669064748	0.669064748	0.669064748	0.669064748	0.669064748	0.669064748	0.669064748
0.964028777	0.971223022	0.971223022	0.964028777	0.964028777	0.956834532	0.956834532	0.949640288	0.949640288	0.942446043	0.935251799	0.928057554	0.913669065	0.899280576	0.884892086	0.870503597	0.856115108	0.841726619	0.827338129	0.81294964	0.798561151	0.784172662	0.776978417	0.762589928	0.755395683	0.748201439	0.741007194	0.73381295	0.726618705	0.726618705	0.71942446	0.712230216	0.712230216	0.705035971	0.705035971	0.705035971	0.697841727	0.697841727	0.697841727	0.697841727	0.690647482	0.690647482	0.690647482	0.690647482	0.690647482	0.690647482	0.690647482	0.690647482	0.683453237	0.683453237
0.964028777	0.964028777	0.964028777	0.964028777	0.964028777	0.956834532	0.956834532	0.949640288	0.942446043	0.949640288	0.942446043	0.935251799	0.920863309	0.913669065	0.90647482	0.892086331	0.877697842	0.863309353	0.856115108	0.841726619	0.827338129	0.820143885	0.805755396	0.798561151	0.784172662	0.776978417	0.769784173	0.762589928	0.755395683	0.748201439	0.748201439	0.741007194	0.73381295	0.73381295	0.726618705	0.726618705	0.71942446	0.71942446	0.71942446	0.712230216	0.712230216	0.712230216	0.712230216	0.712230216	0.705035971	0.705035971	0.705035971	0.705035971	0.705035971	0.705035971
0.964028777	0.964028777	0.964028777	0.964028777	0.964028777	0.956834532	0.956834532	0.949640288	0.949640288	0.942446043	0.935251799	0.935251799	0.928057554	0.920863309	0.913669065	0.90647482	0.892086331	0.884892086	0.870503597	0.863309353	0.848920863	0.841726619	0.834532374	0.820143885	0.81294964	0.805755396	0.798561151	0.791366906	0.784172662	0.776978417	0.769784173	0.762589928	0.762589928	0.755395683	0.748201439	0.748201439	0.741007194	0.741007194	0.741007194	0.73381295	0.73381295	0.73381295	0.726618705	0.726618705	0.726618705	0.726618705	0.71942446	0.71942446	0.71942446	0.71942446
0.964028777	0.964028777	0.956834532	0.964028777	0.964028777	0.956834532	0.956834532	0.949640288	0.949640288	0.942446043	0.942446043	0.935251799	0.928057554	0.928057554	0.920863309	0.913669065	0.90647482	0.899280576	0.892086331	0.877697842	0.870503597	0.863309353	0.848920863	0.841726619	0.834532374	0.827338129	0.820143885	0.81294964	0.805755396	0.798561151	0.791366906	0.784172662	0.784172662	0.776978417	0.769784173	0.769784173	0.762589928	0.762589928	0.755395683	0.755395683	0.748201439	0.748201439	0.748201439	0.741007194	0.741007194	0.741007194	0.741007194	0.741007194	0.73381295	0.73381295
0.964028777	0.964028777	0.956834532	0.964028777	0.964028777	0.956834532	0.956834532	0.956834532	0.949640288	0.949640288	0.942446043	0.935251799	0.935251799	0.928057554	0.928057554	0.920863309	0.913669065	0.90647482	0.899280576	0.892086331	0.884892086	0.877697842	0.870503597	0.863309353	0.848920863	0.841726619	0.834532374	0.827338129	0.820143885	0.820143885	0.81294964	0.805755396	0.798561151	0.798561151	0.791366906	0.784172662	0.784172662	0.776978417	0.776978417	0.769784173	0.769784173	0.762589928	0.762589928	0.762589928	0.755395683	0.755395683	0.755395683	0.755395683	0.748201439	0.748201439
0.964028777	0.956834532	0.956834532	0.956834532	0.964028777	0.956834532	0.956834532	0.956834532	0.949640288	0.949640288	0.942446043	0.942446043	0.935251799	0.928057554	0.928057554	0.920863309	0.920863309	0.913669065	0.90647482	0.899280576	0.892086331	0.884892086	0.877697842	0.870503597	0.863309353	0.863309353	0.856115108	0.848920863	0.841726619	0.834532374	0.827338129	0.820143885	0.820143885	0.81294964	0.805755396	0.805755396	0.798561151	0.798561151	0.791366906	0.791366906	0.784172662	0.784172662	0.776978417	0.776978417	0.776978417	0.769784173	0.769784173	0.769784173	0.769784173	0.762589928
0.964028777	0.956834532	0.956834532	0.956834532	0.964028777	0.956834532	0.956834532	0.956834532	0.949640288	0.949640288	0.942446043	0.942446043	0.935251799	0.935251799	0.928057554	0.928057554	0.920863309	0.913669065	0.913669065	0.90647482	0.90647482	0.899280576	0.892086331	0.884892086	0.877697842	0.870503597	0.863309353	0.863309353	0.856115108	0.848920863	0.841726619	0.834532374	0.834532374	0.827338129	0.820143885	0.820143885	0.81294964	0.81294964	0.805755396	0.805755396	0.798561151	0.798561151	0.791366906	0.791366906	0.791366906	0.784172662	0.784172662	0.784172662	0.776978417	0.776978417
0.964028777	0.956834532	0.956834532	0.956834532	0.956834532	0.956834532	0.956834532	0.956834532	0.949640288	0.949640288	0.949640288	0.942446043	0.942446043	0.935251799	0.935251799	0.928057554	0.920863309	0.920863309	0.913669065	0.90647482	0.913669065	0.90647482	0.899280576	0.892086331	0.892086331	0.884892086	0.877697842	0.870503597	0.863309353	0.863309353	0.856115108	0.848920863	0.848920863	0.841726619	0.834532374	0.834532374	0.827338129	0.827338129	0.820143885	0.820143885	0.81294964	0.81294964	0.805755396	0.805755396	0.798561151	0.798561151	0.798561151	0.798561151	0.791366906	0.791366906
0.964028777	0.956834532	0.956834532	0.956834532	0.956834532	0.956834532	0.956834532	0.956834532	0.956834532	0.949640288	0.949640288	0.942446043	0.942446043	0.942446043	0.935251799	0.928057554	0.928057554	0.920863309	0.920863309	0.913669065	0.90647482	0.90647482	0.90647482	0.899280576	0.899280576	0.892086331	0.884892086	0.884892086	0.877697842	0.870503597	0.863309353	0.863309353	0.856115108	0.856115108	0.848920863	0.841726619	0.841726619	0.834532374	0.834532374	0.827338129	0.827338129	0.820143885	0.820143885	0.820143885	0.81294964	0.81294964	0.81294964	0.805755396	0.805755396	0.805755396
0.956834532	0.956834532	0.956834532	0.956834532	0.956834532	0.949640288	0.956834532	0.956834532	0.956834532	0.949640288	0.949640288	0.949640288	0.942446043	0.942446043	0.935251799	0.935251799	0.928057554	0.928057554	0.920863309	0.920863309	0.913669065	0.913669065	0.90647482	0.899280576	0.90647482	0.899280576	0.892086331	0.892086331	0.884892086	0.877697842	0.877697842	0.870503597	0.870503597	0.863309353	0.856115108	0.856115108	0.848920863	0.848920863	0.841726619	0.841726619	0.834532374	0.834532374	0.834532374	0.827338129	0.827338129	0.820143885	0.820143885	0.820143885	0.81294964	0.81294964
0.956834532	0.956834532	0.956834532	0.956834532	0.956834532	0.949640288	0.949640288	0.956834532	0.956834532	0.949640288	0.949640288	0.949640288	0.942446043	0.942446043	0.942446043	0.935251799	0.935251799	0.928057554	0.928057554	0.920863309	0.920863309	0.913669065	0.913669065	0.90647482	0.90647482	0.899280576	0.899280576	0.899280576	0.892086331	0.892086331	0.884892086	0.877697842	0.877697842	0.870503597	0.870503597	0.863309353	0.863309353	0.856115108	0.856115108	0.848920863	0.848920863	0.841726619	0.841726619	0.841726619	0.834532374	0.834532374	0.834532374	0.827338129	0.827338129	0.827338129
0.956834532	0.956834532	0.956834532	0.956834532	0.956834532	0.949640288	0.949640288	0.956834532	0.956834532	0.949640288	0.949640288	0.949640288	0.949640288	0.942446043	0.942446043	0.935251799	0.935251799	0.935251799	0.928057554	0.928057554	0.920863309	0.920863309	0.913669065	0.913669065	0.90647482	0.90647482	0.899280576	0.899280576	0.892086331	0.899280576	0.892086331	0.884892086	0.884892086	0.877697842	0.877697842	0.870503597	0.870503597	0.863309353	0.863309353	0.863309353	0.856115108	0.856115108	0.848920863	0.848920863	0.848920863	0.841726619	0.841726619	0.841726619	0.834532374	0.834532374
0.956834532	0.956834532	0.956834532	0.956834532	0.956834532	0.956834532	0.949640288	0.949640288	0.956834532	0.956834532	0.949640288	0.949640288	0.949640288	0.942446043	0.942446043	0.942446043	0.935251799	0.935251799	0.935251799	0.928057554	0.928057554	0.920863309	0.920863309	0.913669065	0.913669065	0.90647482	0.90647482	0.899280576	0.899280576	0.892086331	0.892086331	0.892086331	0.892086331	0.884892086	0.884892086	0.884892086	0.877697842	0.877697842	0.870503597	0.870503597	0.863309353	0.863309353	0.863309353	0.856115108	0.856115108	0.856115108	0.848920863	0.848920863	0.848920863	0.841726619
0.956834532	0.956834532	0.956834532	0.956834532	0.956834532	0.956834532	0.949640288	0.949640288	0.956834532	0.956834532	0.949640288	0.949640288	0.949640288	0.949640288	0.942446043	0.942446043	0.942446043	0.935251799	0.935251799	0.928057554	0.928057554	0.928057554	0.920863309	0.920863309	0.913669065	0.913669065	0.913669065	0.90647482	0.90647482	0.899280576	0.899280576	0.892086331	0.892086331	0.884892086	0.884892086	0.884892086	0.884892086	0.884892086	0.877697842	0.877697842	0.870503597	0.870503597	0.870503597	0.863309353	0.863309353	0.863309353	0.856115108	0.856115108	0.856115108	0.848920863
0.956834532	0.956834532	0.956834532	0.956834532	0.956834532	0.956834532	0.949640288	0.949640288	0.949640288	0.956834532	0.949640288	0.949640288	0.949640288	0.949640288	0.942446043	0.942446043	0.942446043	0.935251799	0.935251799	0.935251799	0.928057554	0.928057554	0.928057554	0.920863309	0.920863309	0.913669065	0.913669065	0.913669065	0.90647482	0.90647482	0.899280576	0.899280576	0.899280576	0.892086331	0.892086331	0.884892086	0.884892086	0.884892086	0.884892086	0.884892086	0.877697842	0.877697842	0.877697842	0.870503597	0.870503597	0.870503597	0.863309353	0.863309353	0.863309353	0.863309353
0.956834532	0.956834532	0.956834532	0.956834532	0.956834532	0.956834532	0.949640288	0.949640288	0.949640288	0.949640288	0.956834532	0.949640288	0.949640288	0.949640288	0.949640288	0.942446043	0.942446043	0.942446043	0.935251799	0.935251799	0.935251799	0.928057554	0.928057554	0.928057554	0.920863309	0.920863309	0.920863309	0.913669065	0.913669065	0.90647482	0.90647482	0.90647482	0.899280576	0.899280576	0.892086331	0.892086331	0.892086331	0.884892086	0.884892086	0.884892086	0.877697842	0.877697842	0.877697842	0.877697842	0.877697842	0.877697842	0.870503597	0.870503597	0.870503597	0.870503597
0.956834532	0.956834532	0.956834532	0.956834532	0.956834532	0.956834532	0.949640288	0.949640288	0.949640288	0.949640288	0.949640288	0.949640288	0.949640288	0.949640288	0.949640288	0.942446043	0.942446043	0.942446043	0.942446043	0.935251799	0.935251799	0.935251799	0.928057554	0.928057554	0.928057554	0.920863309	0.920863309	0.920863309	0.913669065	0.913669065	0.913669065	0.90647482	0.90647482	0.899280576	0.899280576	0.899280576	0.892086331	0.892086331	0.892086331	0.884892086	0.884892086	0.884892086	0.877697842	0.877697842	0.877697842	0.877697842	0.870503597	0.870503597	0.870503597	0.870503597
0.956834532	0.956834532	0.956834532	0.956834532	0.956834532	0.956834532	0.949640288	0.949640288	0.949640288	0.949640288	0.949640288	0.949640288	0.949640288	0.949640288	0.949640288	0.949640288	0.942446043	0.942446043	0.942446043	0.935251799	0.935251799	0.935251799	0.935251799	0.928057554	0.928057554	0.928057554	0.920863309	0.920863309	0.920863309	0.913669065	0.913669065	0.913669065	0.90647482	0.90647482	0.90647482	0.899280576	0.899280576	0.899280576	0.892086331	0.892086331	0.892086331	0.884892086	0.884892086	0.884892086	0.884892086	0.877697842	0.877697842	0.877697842	0.877697842	0.870503597
0.949640288	0.956834532	0.956834532	0.956834532	0.956834532	0.956834532	0.949640288	0.949640288	0.949640288	0.949640288	0.949640288	0.949640288	0.949640288	0.949640288	0.949640288	0.949640288	0.942446043	0.942446043	0.942446043	0.942446043	0.935251799	0.935251799	0.935251799	0.935251799	0.928057554	0.928057554	0.928057554	0.920863309	0.920863309	0.920863309	0.913669065	0.913669065	0.913669065	0.913669065	0.90647482	0.90647482	0.90647482	0.899280576	0.899280576	0.899280576	0.892086331	0.892086331	0.892086331	0.892086331	0.884892086	0.884892086	0.884892086	0.884892086	0.877697842	0.877697842
0.949640288	0.956834532	0.956834532	0.956834532	0.956834532	0.956834532	0.949640288	0.949640288	0.949640288	0.949640288	0.949640288	0.949640288	0.942446043	0.949640288	0.949640288	0.949640288	0.949640288	0.942446043	0.942446043	0.942446043	0.942446043	0.935251799	0.935251799	0.935251799	0.935251799	0.928057554	0.928057554	0.928057554	0.920863309	0.920863309	0.920863309	0.920863309	0.913669065	0.913669065	0.913669065	0.90647482	0.90647482	0.90647482	0.90647482	0.899280576	0.899280576	0.899280576	0.899280576	0.892086331	0.892086331	0.892086331	0.884892086	0.884892086	0.884892086	0.884892086
0.949640288	0.956834532	0.956834532	0.956834532	0.956834532	0.956834532	0.949640288	0.949640288	0.949640288	0.949640288	0.949640288	0.949640288	0.942446043	0.942446043	0.949640288	0.949640288	0.949640288	0.942446043	0.942446043	0.942446043	0.942446043	0.942446043	0.935251799	0.935251799	0.935251799	0.935251799	0.928057554	0.928057554	0.928057554	0.928057554	0.920863309	0.920863309	0.920863309	0.913669065	0.913669065	0.913669065	0.913669065	0.90647482	0.90647482	0.90647482	0.90647482	0.899280576	0.899280576	0.899280576	0.899280576	0.892086331	0.892086331	0.892086331	0.892086331	0.884892086
0.949640288	0.956834532	0.956834532	0.956834532	0.956834532	0.956834532	0.949640288	0.949640288	0.949640288	0.949640288	0.949640288	0.949640288	0.942446043	0.942446043	0.942446043	0.949640288	0.949640288	0.949640288	0.942446043	0.942446043	0.942446043	0.942446043	0.942446043	0.935251799	0.935251799	0.935251799	0.935251799	0.928057554	0.928057554	0.928057554	0.928057554	0.920863309	0.920863309	0.920863309	0.920863309	0.913669065	0.913669065	0.913669065	0.913669065	0.90647482	0.90647482	0.90647482	0.90647482	0.899280576	0.899280576	0.899280576	0.899280576	0.899280576	0.892086331	0.892086331
0.949640288	0.949640288	0.956834532	0.956834532	0.956834532	0.956834532	0.949640288	0.949640288	0.949640288	0.949640288	0.949640288	0.949640288	0.949640288	0.942446043	0.942446043	0.942446043	0.949640288	0.949640288	0.942446043	0.942446043	0.942446043	0.942446043	0.942446043	0.935251799	0.935251799	0.935251799	0.935251799	0.935251799	0.928057554	0.928057554	0.928057554	0.928057554	0.920863309	0.920863309	0.920863309	0.920863309	0.913669065	0.913669065	0.913669065	0.913669065	0.913669065	0.90647482	0.90647482	0.90647482	0.90647482	0.899280576	0.899280576	0.899280576	0.899280576	0.899280576
0.949640288	0.949640288	0.956834532	0.956834532	0.956834532	0.956834532	0.949640288	0.949640288	0.949640288	0.949640288	0.949640288	0.949640288	0.949640288	0.942446043	0.942446043	0.942446043	0.942446043	0.949640288	0.949640288	0.942446043	0.942446043	0.942446043	0.942446043	0.942446043	0.935251799	0.935251799	0.935251799	0.935251799	0.935251799	0.928057554	0.928057554	0.928057554	0.928057554	0.928057554	0.920863309	0.920863309	0.920863309	0.920863309	0.913669065	0.913669065	0.913669065	0.913669065	0.913669065	0.90647482	0.90647482	0.90647482	0.90647482	0.90647482	0.899280576	0.899280576
0.949640288	0.949640288	0.956834532	0.956834532	0.956834532	0.956834532	0.949640288	0.949640288	0.949640288	0.949640288	0.949640288	0.949640288	0.949640288	0.949640288	0.942446043	0.942446043	0.942446043	0.942446043	0.949640288	0.949640288	0.942446043	0.942446043	0.942446043	0.942446043	0.942446043	0.935251799	0.935251799	0.935251799	0.935251799	0.935251799	0.928057554	0.928057554	0.928057554	0.928057554	0.928057554	0.920863309	0.920863309	0.920863309	0.920863309	0.920863309	0.913669065	0.913669065	0.913669065	0.913669065	0.913669065	0.90647482	0.90647482	0.90647482	0.90647482	0.90647482
0.949640288	0.949640288	0.956834532	0.956834532	0.956834532	0.956834532	0.949640288	0.949640288	0.949640288	0.949640288	0.949640288	0.949640288	0.949640288	0.949640288	0.942446043	0.942446043	0.942446043	0.942446043	0.942446043	0.949640288	0.942446043	0.942446043	0.942446043	0.942446043	0.942446043	0.942446043	0.935251799	0.935251799	0.935251799	0.935251799	0.935251799	0.928057554	0.928057554	0.928057554	0.928057554	0.928057554	0.928057554	0.920863309	0.920863309	0.920863309	0.920863309	0.920863309	0.913669065	0.913669065	0.913669065	0.913669065	0.913669065	0.90647482	0.90647482	0.90647482
0.949640288	0.949640288	0.949640288	0.956834532	0.956834532	0.956834532	0.949640288	0.949640288	0.949640288	0.949640288	0.949640288	0.949640288	0.949640288	0.949640288	0.942446043	0.942446043	0.942446043	0.942446043	0.942446043	0.942446043	0.949640288	0.942446043	0.942446043	0.942446043	0.942446043	0.942446043	0.942446043	0.935251799	0.935251799	0.935251799	0.935251799	0.935251799	0.935251799	0.928057554	0.928057554	0.928057554	0.928057554	0.928057554	0.920863309	0.920863309	0.920863309	0.920863309	0.920863309	0.920863309	0.913669065	0.913669065	0.913669065	0.913669065	0.913669065	0.913669065
0.949640288	0.949640288	0.949640288	0.956834532	0.956834532	0.956834532	0.949640288	0.949640288	0.949640288	0.949640288	0.949640288	0.949640288	0.949640288	0.949640288	0.949640288	0.942446043	0.942446043	0.942446043	0.942446043	0.942446043	0.942446043	0.942446043	0.942446043	0.942446043	0.942446043	0.942446043	0.942446043	0.942446043	0.935251799	0.935251799	0.935251799	0.935251799	0.935251799	0.935251799	0.928057554	0.928057554	0.928057554	0.928057554	0.928057554	0.928057554	0.920863309	0.920863309	0.920863309	0.920863309	0.920863309	0.920863309	0.913669065	0.913669065	0.913669065	0.913669065
0.949640288	0.949640288	0.949640288	0.956834532	0.956834532	0.956834532	0.949640288	0.949640288	0.949640288	0.949640288	0.949640288	0.949640288	0.949640288	0.949640288	0.949640288	0.942446043	0.942446043	0.942446043	0.942446043	0.942446043	0.942446043	0.942446043	0.942446043	0.942446043	0.942446043	0.942446043	0.942446043	0.942446043	0.942446043	0.935251799	0.935251799	0.935251799	0.935251799	0.935251799	0.935251799	0.928057554	0.928057554	0.928057554	0.928057554	0.928057554	0.928057554	0.928057554	0.920863309	0.920863309	0.920863309	0.920863309	0.920863309	0.920863309	0.913669065	0.913669065
0.949640288	0.949640288	0.949640288	0.949640288	0.956834532	0.956834532	0.949640288	0.949640288	0.949640288	0.949640288	0.949640288	0.949640288	0.949640288	0.949640288	0.949640288	0.942446043	0.942446043	0.942446043	0.942446043	0.942446043	0.942446043	0.942446043	0.942446043	0.935251799	0.935251799	0.942446043	0.942446043	0.942446043	0.942446043	0.942446043	0.935251799	0.935251799	0.935251799	0.935251799	0.935251799	0.935251799	0.935251799	0.928057554	0.928057554	0.928057554	0.928057554	0.928057554	0.928057554	0.928057554	0.920863309	0.920863309	0.920863309	0.920863309	0.920863309	0.920863309
0.949640288	0.949640288	0.949640288	0.949640288	0.956834532	0.956834532	0.949640288	0.949640288	0.949640288	0.949640288	0.949640288	0.949640288	0.949640288	0.949640288	0.949640288	0.949640288	0.942446043	0.942446043	0.942446043	0.942446043	0.942446043	0.942446043	0.942446043	0.942446043	0.935251799	0.935251799	0.942446043	0.942446043	0.942446043	0.942446043	0.942446043	0.935251799	0.935251799	0.935251799	0.935251799	0.935251799	0.935251799	0.935251799	0.935251799	0.928057554	0.928057554	0.928057554	0.928057554	0.928057554	0.928057554	0.928057554	0.920863309	0.920863309	0.920863309	0.920863309
0.949640288	0.949640288	0.949640288	0.949640288	0.949640288	0.956834532	0.949640288	0.949640288	0.949640288	0.949640288	0.949640288	0.949640288	0.949640288	0.949640288	0.949640288	0.949640288	0.942446043	0.942446043	0.942446043	0.942446043	0.942446043	0.942446043	0.942446043	0.942446043	0.942446043	0.935251799	0.935251799	0.935251799	0.942446043	0.942446043	0.942446043	0.942446043	0.942446043	0.935251799	0.935251799	0.935251799	0.935251799	0.935251799	0.935251799	0.935251799	0.928057554	0.928057554	0.928057554	0.928057554	0.928057554	0.928057554	0.928057554	0.928057554	0.920863309	0.920863309
0.949640288	0.949640288	0.949640288	0.949640288	0.949640288	0.956834532	0.949640288	0.949640288	0.949640288	0.949640288	0.949640288	0.949640288	0.949640288	0.949640288	0.949640288	0.949640288	0.949640288	0.942446043	0.942446043	0.942446043	0.942446043	0.942446043	0.942446043	0.942446043	0.942446043	0.942446043	0.935251799	0.935251799	0.935251799	0.935251799	0.942446043	0.942446043	0.942446043	0.942446043	0.935251799	0.935251799	0.935251799	0.935251799	0.935251799	0.935251799	0.935251799	0.935251799	0.928057554	0.928057554	0.928057554	0.928057554	0.928057554	0.928057554	0.928057554	0.928057554
0.949640288	0.949640288	0.949640288	0.949640288	0.949640288	0.949640288	0.949640288	0.949640288	0.949640288	0.949640288	0.949640288	0.949640288	0.949640288	0.949640288	0.949640288	0.949640288	0.949640288	0.942446043	0.942446043	0.942446043	0.942446043	0.942446043	0.942446043	0.942446043	0.942446043	0.942446043	0.942446043	0.935251799	0.935251799	0.935251799	0.935251799	0.935251799	0.942446043	0.942446043	0.942446043	0.935251799	0.935251799	0.935251799	0.935251799	0.935251799	0.935251799	0.935251799	0.935251799	0.935251799	0.928057554	0.928057554	0.928057554	0.928057554	0.928057554	0.928057554
0.949640288	0.949640288	0.949640288	0.949640288	0.949640288	0.949640288	0.949640288	0.949640288	0.949640288	0.949640288	0.949640288	0.949640288	0.949640288	0.949640288	0.949640288	0.949640288	0.949640288	0.949640288	0.942446043	0.942446043	0.942446043	0.942446043	0.942446043	0.942446043	0.942446043	0.942446043	0.942446043	0.942446043	0.935251799	0.935251799	0.935251799	0.935251799	0.935251799	0.935251799	0.942446043	0.942446043	0.942446043	0.935251799	0.935251799	0.935251799	0.935251799	0.935251799	0.935251799	0.935251799	0.935251799	0.935251799	0.928057554	0.928057554	0.928057554	0.928057554
0.949640288	0.949640288	0.949640288	0.949640288	0.949640288	0.949640288	0.942446043	0.949640288	0.949640288	0.949640288	0.949640288	0.949640288	0.949640288	0.949640288	0.949640288	0.949640288	0.949640288	0.949640288	0.942446043	0.942446043	0.942446043	0.942446043	0.942446043	0.942446043	0.942446043	0.942446043	0.942446043	0.942446043	0.942446043	0.935251799	0.935251799	0.935251799	0.935251799	0.935251799	0.935251799	0.935251799	0.942446043	0.942446043	0.935251799	0.935251799	0.935251799	0.935251799	0.935251799	0.935251799	0.935251799	0.935251799	0.935251799	0.935251799	0.928057554	0.928057554
0.949640288	0.949640288	0.949640288	0.949640288	0.949640288	0.949640288	0.942446043	0.949640288	0.949640288	0.949640288	0.949640288	0.949640288	0.949640288	0.949640288	0.949640288	0.949640288	0.949640288	0.949640288	0.949640288	0.942446043	0.942446043	0.942446043	0.942446043	0.942446043	0.942446043	0.942446043	0.942446043	0.942446043	0.942446043	0.942446043	0.935251799	0.935251799	0.935251799	0.935251799	0.935251799	0.935251799	0.935251799	0.935251799	0.935251799	0.942446043	0.935251799	0.935251799	0.935251799	0.935251799	0.935251799	0.935251799	0.935251799	0.935251799	0.935251799	0.935251799
0.949640288	0.949640288	0.949640288	0.949640288	0.949640288	0.949640288	0.942446043	0.942446043	0.949640288	0.949640288	0.949640288	0.949640288	0.949640288	0.949640288	0.949640288	0.949640288	0.949640288	0.949640288	0.949640288	0.949640288	0.942446043	0.942446043	0.942446043	0.942446043	0.942446043	0.942446043	0.942446043	0.942446043	0.942446043	0.942446043	0.942446043	0.935251799	0.935251799	0.935251799	0.935251799	0.935251799	0.935251799	0.935251799	0.935251799	0.935251799	0.935251799	0.935251799	0.935251799	0.935251799	0.935251799	0.935251799	0.935251799	0.935251799	0.935251799	0.935251799
0.949640288	0.949640288	0.949640288	0.949640288	0.949640288	0.949640288	0.942446043	0.942446043	0.949640288	0.949640288	0.949640288	0.949640288	0.949640288	0.949640288	0.949640288	0.949640288	0.949640288	0.949640288	0.949640288	0.949640288	0.942446043	0.942446043	0.942446043	0.942446043	0.942446043	0.942446043	0.942446043	0.942446043	0.942446043	0.942446043	0.942446043	0.942446043	0.935251799	0.935251799	0.935251799	0.935251799	0.935251799	0.935251799	0.935251799	0.935251799	0.935251799	0.935251799	0.935251799	0.935251799	0.928057554	0.935251799	0.935251799	0.935251799	0.935251799	0.935251799
0.949640288	0.949640288	0.949640288	0.949640288	0.949640288	0.949640288	0.942446043	0.942446043	0.942446043	0.949640288	0.949640288	0.949640288	0.949640288	0.949640288	0.949640288	0.949640288	0.949640288	0.949640288	0.949640288	0.949640288	0.949640288	0.942446043	0.942446043	0.942446043	0.942446043	0.942446043	0.942446043	0.942446043	0.942446043	0.942446043	0.942446043	0.942446043	0.942446043	0.942446043	0.935251799	0.935251799	0.935251799	0.935251799	0.935251799	0.935251799	0.935251799	0.935251799	0.935251799	0.935251799	0.935251799	0.935251799	0.928057554	0.928057554	0.928057554	0.928057554
0.949640288	0.949640288	0.949640288	0.949640288	0.949640288	0.949640288	0.942446043	0.942446043	0.942446043	0.942446043	0.949640288	0.949640288	0.949640288	0.949640288	0.949640288	0.949640288	0.949640288	0.949640288	0.949640288	0.949640288	0.949640288	0.949640288	0.942446043	0.942446043	0.942446043	0.942446043	0.942446043	0.942446043	0.942446043	0.942446043	0.942446043	0.942446043	0.942446043	0.942446043	0.942446043	0.935251799	0.935251799	0.935251799	0.935251799	0.935251799	0.935251799	0.935251799	0.935251799	0.935251799	0.935251799	0.935251799	0.935251799	0.935251799	0.928057554	0.928057554
0.949640288	0.949640288	0.949640288	0.949640288	0.949640288	0.949640288	0.942446043	0.942446043	0.942446043	0.942446043	0.949640288	0.949640288	0.949640288	0.949640288	0.949640288	0.949640288	0.949640288	0.949640288	0.949640288	0.949640288	0.949640288	0.949640288	0.942446043	0.942446043	0.942446043	0.942446043	0.942446043	0.942446043	0.942446043	0.942446043	0.942446043	0.942446043	0.942446043	0.942446043	0.942446043	0.942446043	0.935251799	0.935251799	0.935251799	0.935251799	0.935251799	0.935251799	0.935251799	0.935251799	0.935251799	0.935251799	0.935251799	0.935251799	0.935251799	0.935251799
0.949640288	0.949640288	0.949640288	0.949640288	0.949640288	0.949640288	0.942446043	0.942446043	0.942446043	0.942446043	0.942446043	0.949640288	0.949640288	0.949640288	0.949640288	0.949640288	0.949640288	0.949640288	0.949640288	0.949640288	0.949640288	0.949640288	0.949640288	0.942446043	0.942446043	0.942446043	0.942446043	0.942446043	0.942446043	0.942446043	0.942446043	0.942446043	0.942446043	0.942446043	0.942446043	0.942446043	0.942446043	0.942446043	0.935251799	0.935251799	0.935251799	0.935251799	0.935251799	0.935251799	0.935251799	0.935251799	0.935251799	0.935251799	0.935251799	0.935251799
0.949640288	0.949640288	0.949640288	0.949640288	0.949640288	0.949640288	0.942446043	0.942446043	0.942446043	0.942446043	0.942446043	0.942446043	0.949640288	0.949640288	0.949640288	0.949640288	0.949640288	0.949640288	0.949640288	0.949640288	0.949640288	0.949640288	0.949640288	0.949640288	0.942446043	0.942446043	0.942446043	0.942446043	0.942446043	0.942446043	0.942446043	0.942446043	0.942446043	0.942446043	0.942446043	0.942446043	0.942446043	0.942446043	0.942446043	0.942446043	0.935251799	0.935251799	0.935251799	0.935251799	0.935251799	0.935251799	0.935251799	0.935251799	0.935251799	0.935251799
0.949640288	0.949640288	0.949640288	0.949640288	0.949640288	0.949640288	0.942446043	0.942446043	0.942446043	0.942446043	0.942446043	0.942446043	0.942446043	0.949640288	0.949640288	0.949640288	0.949640288	0.949640288	0.949640288	0.949640288	0.949640288	0.949640288	0.949640288	0.949640288	0.949640288	0.942446043	0.942446043	0.942446043	0.942446043	0.942446043	0.942446043	0.942446043	0.942446043	0.942446043	0.942446043	0.942446043	0.942446043	0.942446043	0.942446043	0.942446043	0.942446043	0.942446043	0.935251799	0.935251799	0.935251799	0.935251799	0.935251799	0.935251799	0.935251799	0.935251799
0.949640288	0.949640288	0.949640288	0.949640288	0.949640288	0.949640288	0.942446043	0.942446043	0.942446043	0.942446043	0.942446043	0.942446043	0.942446043	0.942446043	0.949640288	0.949640288	0.949640288	0.949640288	0.949640288	0.949640288	0.949640288	0.949640288	0.949640288	0.949640288	0.949640288	0.949640288	0.942446043	0.942446043	0.942446043	0.942446043	0.942446043	0.942446043	0.942446043	0.942446043	0.942446043	0.942446043	0.942446043	0.942446043	0.942446043	0.942446043	0.942446043	0.942446043	0.942446043	0.942446043	0.935251799	0.935251799	0.935251799	0.935251799	0.935251799	0.935251799
0.949640288	0.949640288	0.949640288	0.949640288	0.949640288	0.949640288	0.942446043	0.942446043	0.942446043	0.942446043	0.942446043	0.942446043	0.942446043	0.942446043	0.942446043	0.942446043	0.949640288	0.949640288	0.949640288	0.949640288	0.949640288	0.949640288	0.949640288	0.949640288	0.949640288	0.949640288	0.949640288	0.942446043	0.942446043	0.942446043	0.942446043	0.942446043	0.942446043	0.942446043	0.942446043	0.942446043	0.942446043	0.942446043	0.942446043	0.942446043	0.942446043	0.942446043	0.942446043	0.942446043	0.942446043	0.942446043	0.942446043	0.935251799	0.935251799	0.935251799
0.949640288	0.949640288	0.949640288	0.949640288	0.949640288	0.949640288	0.942446043	0.942446043	0.942446043	0.942446043	0.942446043	0.942446043	0.942446043	0.942446043	0.942446043	0.942446043	0.942446043	0.949640288	0.949640288	0.949640288	0.949640288	0.949640288	0.949640288	0.949640288	0.949640288	0.949640288	0.949640288	0.949640288	0.942446043	0.942446043	0.942446043	0.942446043	0.942446043	0.942446043	0.942446043	0.942446043	0.942446043	0.942446043	0.942446043	0.942446043	0.942446043	0.942446043	0.942446043	0.942446043	0.942446043	0.942446043	0.942446043	0.942446043	0.942446043	0.935251799
0.949640288	0.949640288	0.949640288	0.949640288	0.949640288	0.949640288	0.942446043	0.942446043	0.942446043	0.942446043	0.942446043	0.942446043	0.942446043	0.942446043	0.942446043	0.942446043	0.942446043	0.942446043	0.949640288	0.949640288	0.949640288	0.949640288	0.949640288	0.949640288	0.949640288	0.949640288	0.949640288	0.949640288	0.949640288	0.942446043	0.942446043	0.942446043	0.942446043	0.942446043	0.942446043	0.942446043	0.942446043	0.942446043	0.942446043	0.942446043	0.942446043	0.942446043	0.942446043	0.942446043	0.942446043	0.942446043	0.942446043	0.942446043	0.942446043	0.942446043
0.949640288	0.949640288	0.949640288	0.949640288	0.949640288	0.942446043	0.942446043	0.942446043	0.942446043	0.942446043	0.942446043	0.942446043	0.942446043	0.942446043	0.942446043	0.942446043	0.942446043	0.942446043	0.942446043	0.942446043	0.949640288	0.949640288	0.949640288	0.949640288	0.949640288	0.949640288	0.949640288	0.949640288	0.949640288	0.949640288	0.949640288	0.942446043	0.942446043	0.942446043	0.942446043	0.942446043	0.942446043	0.942446043	0.942446043	0.942446043	0.942446043	0.942446043	0.942446043	0.942446043	0.942446043	0.942446043	0.942446043	0.942446043	0.942446043	0.942446043
0.949640288	0.949640288	0.949640288	0.949640288	0.949640288	0.942446043	0.942446043	0.942446043	0.942446043	0.942446043	0.942446043	0.942446043	0.942446043	0.942446043	0.942446043	0.942446043	0.942446043	0.942446043	0.942446043	0.942446043	0.942446043	0.942446043	0.949640288	0.949640288	0.949640288	0.949640288	0.949640288	0.949640288	0.949640288	0.949640288	0.949640288	0.949640288	0.942446043	0.942446043	0.942446043	0.942446043	0.942446043	0.942446043	0.942446043	0.942446043	0.942446043	0.942446043	0.942446043	0.942446043	0.942446043	0.942446043	0.942446043	0.942446043	0.942446043	0.942446043
0.949640288	0.949640288	0.949640288	0.949640288	0.949640288	0.942446043	0.942446043	0.942446043	0.942446043	0.942446043	0.942446043	0.942446043	0.942446043	0.942446043	0.942446043	0.942446043	0.942446043	0.942446043	0.942446043	0.942446043	0.942446043	0.942446043	0.942446043	0.942446043	0.949640288	0.949640288	0.949640288	0.949640288	0.949640288	0.949640288	0.949640288	0.949640288	0.949640288	0.949640288	0.942446043	0.942446043	0.942446043	0.942446043	0.942446043	0.942446043	0.942446043	0.942446043	0.942446043	0.942446043	0.942446043	0.942446043	0.942446043	0.942446043	0.942446043	0.942446043
0.949640288	0.949640288	0.949640288	0.949640288	0.949640288	0.942446043	0.942446043	0.942446043	0.942446043	0.942446043	0.942446043	0.942446043	0.942446043	0.942446043	0.942446043	0.942446043	0.942446043	0.942446043	0.942446043	0.942446043	0.942446043	0.942446043	0.942446043	0.942446043	0.942446043	0.942446043	0.949640288	0.949640288	0.949640288	0.949640288	0.949640288	0.949640288	0.949640288	0.949640288	0.949640288	0.949640288	0.942446043	0.942446043	0.942446043	0.942446043	0.942446043	0.942446043	0.942446043	0.942446043	0.942446043	0.942446043	0.942446043	0.942446043	0.942446043	0.942446043
0.949640288	0.949640288	0.949640288	0.949640288	0.949640288	0.942446043	0.942446043	0.942446043	0.942446043	0.942446043	0.942446043	0.942446043	0.942446043	0.942446043	0.942446043	0.942446043	0.942446043	0.942446043	0.942446043	0.942446043	0.942446043	0.942446043	0.942446043	0.942446043	0.942446043	0.942446043	0.942446043	0.942446043	0.942446043	0.949640288	0.949640288	0.949640288	0.949640288	0.949640288	0.949640288	0.949640288	0.949640288	0.949640288	0.942446043	0.942446043	0.942446043	0.942446043	0.942446043	0.942446043	0.942446043	0.942446043	0.942446043	0.942446043	0.942446043	0.942446043
0.949640288	0.949640288	0.949640288	0.949640288	0.949640288	0.942446043	0.942446043	0.942446043	0.942446043	0.942446043	0.942446043	0.942446043	0.942446043	0.942446043	0.942446043	0.942446043	0.942446043	0.942446043	0.942446043	0.942446043	0.942446043	0.942446043	0.942446043	0.942446043	0.942446043	0.942446043	0.942446043	0.942446043	0.942446043	0.942446043	0.942446043	0.942446043	0.949640288	0.949640288	0.949640288	0.949640288	0.949640288	0.949640288	0.949640288	0.949640288	0.949640288	0.942446043	0.942446043	0.942446043	0.942446043	0.942446043	0.942446043	0.942446043	0.942446043	0.942446043
0.949640288	0.949640288	0.949640288	0.949640288	0.942446043	0.942446043	0.942446043	0.942446043	0.942446043	0.942446043	0.942446043	0.942446043	0.942446043	0.942446043	0.942446043	0.942446043	0.942446043	0.942446043	0.942446043	0.942446043	0.942446043	0.942446043	0.942446043	0.942446043	0.942446043	0.942446043	0.942446043	0.942446043	0.942446043	0.942446043	0.942446043	0.942446043	0.942446043	0.942446043	0.942446043	0.942446043	0.949640288	0.949640288	0.949640288	0.949640288	0.949640288	0.949640288	0.949640288	0.949640288	0.942446043	0.942446043	0.942446043	0.942446043	0.942446043	0.942446043
0.949640288	0.949640288	0.949640288	0.949640288	0.942446043	0.942446043	0.942446043	0.942446043	0.942446043	0.942446043	0.942446043	0.942446043	0.942446043	0.942446043	0.942446043	0.942446043	0.942446043	0.942446043	0.942446043	0.942446043	0.942446043	0.942446043	0.942446043	0.942446043	0.942446043	0.942446043	0.942446043	0.942446043	0.942446043	0.942446043	0.942446043	0.942446043	0.942446043	0.942446043	0.942446043	0.942446043	0.942446043	0.942446043	0.942446043	0.942446043	0.942446043	0.949640288	0.949640288	0.949640288	0.949640288	0.949640288	0.949640288	0.942446043	0.942446043	0.942446043
0.949640288	0.949640288	0.949640288	0.949640288	0.942446043	0.942446043	0.942446043	0.942446043	0.942446043	0.942446043	0.942446043	0.942446043	0.942446043	0.942446043	0.942446043	0.942446043	0.942446043	0.942446043	0.942446043	0.942446043	0.942446043	0.942446043	0.942446043	0.942446043	0.942446043	0.942446043	0.942446043	0.942446043	0.942446043	0.942446043	0.942446043	0.942446043	0.942446043	0.942446043	0.942446043	0.942446043	0.942446043	0.942446043	0.942446043	0.942446043	0.942446043	0.942446043	0.942446043	0.942446043	0.942446043	0.942446043	0.942446043	0.942446043	0.949640288	0.949640288
0.949640288	0.949640288	0.949640288	0.942446043	0.942446043	0.942446043	0.942446043	0.942446043	0.942446043	0.942446043	0.942446043	0.942446043	0.942446043	0.942446043	0.942446043	0.942446043	0.942446043	0.942446043	0.942446043	0.942446043	0.942446043	0.942446043	0.942446043	0.942446043	0.942446043	0.942446043	0.942446043	0.942446043	0.942446043	0.942446043	0.942446043	0.942446043	0.942446043	0.942446043	0.942446043	0.942446043	0.942446043	0.942446043	0.942446043	0.942446043	0.942446043	0.942446043	0.942446043	0.942446043	0.942446043	0.942446043	0.942446043	0.942446043	0.942446043	0.942446043
0.949640288	0.949640288	0.942446043	0.942446043	0.942446043	0.942446043	0.942446043	0.942446043	0.942446043	0.942446043	0.942446043	0.942446043	0.942446043	0.942446043	0.942446043	0.942446043	0.942446043	0.942446043	0.942446043	0.942446043	0.942446043	0.942446043	0.942446043	0.942446043	0.942446043	0.942446043	0.942446043	0.942446043	0.942446043	0.942446043	0.942446043	0.942446043	0.942446043	0.942446043	0.942446043	0.942446043	0.942446043	0.942446043	0.942446043	0.942446043	0.942446043	0.942446043	0.942446043	0.942446043	0.942446043	0.942446043	0.942446043	0.942446043	0.942446043	0.942446043
0.949640288	0.949640288	0.942446043	0.942446043	0.942446043	0.942446043	0.942446043	0.942446043	0.942446043	0.942446043	0.942446043	0.942446043	0.942446043	0.942446043	0.942446043	0.942446043	0.942446043	0.942446043	0.942446043	0.942446043	0.942446043	0.942446043	0.942446043	0.942446043	0.942446043	0.942446043	0.942446043	0.942446043	0.942446043	0.942446043	0.942446043	0.942446043	0.942446043	0.942446043	0.942446043	0.942446043	0.942446043	0.942446043	0.942446043	0.942446043	0.942446043	0.942446043	0.942446043	0.942446043	0.942446043	0.942446043	0.942446043	0.942446043	0.942446043	0.942446043
0.949640288	0.942446043	0.942446043	0.942446043	0.942446043	0.942446043	0.942446043	0.942446043	0.942446043	0.942446043	0.942446043	0.942446043	0.942446043	0.942446043	0.942446043	0.942446043	0.942446043	0.942446043	0.942446043	0.942446043	0.942446043	0.942446043	0.942446043	0.942446043	0.942446043	0.942446043	0.942446043	0.942446043	0.942446043	0.942446043	0.942446043	0.942446043	0.942446043	0.942446043	0.942446043	0.942446043	0.942446043	0.942446043	0.942446043	0.942446043	0.942446043	0.942446043	0.942446043	0.942446043	0.942446043	0.942446043	0.942446043	0.942446043	0.942446043	0.942446043
0.942446043	0.942446043	0.942446043	0.942446043	0.942446043	0.942446043	0.942446043	0.942446043	0.942446043	0.942446043	0.942446043	0.942446043	0.942446043	0.942446043	0.942446043	0.942446043	0.942446043	0.942446043	0.942446043	0.942446043	0.942446043	0.942446043	0.942446043	0.942446043	0.942446043	0.942446043	0.942446043	0.942446043	0.942446043	0.942446043	0.942446043	0.942446043	0.942446043	0.942446043	0.942446043	0.942446043	0.942446043	0.942446043	0.942446043	0.942446043	0.942446043	0.942446043	0.942446043	0.942446043	0.942446043	0.942446043	0.942446043	0.942446043	0.942446043	0.942446043
0.942446043	0.942446043	0.942446043	0.942446043	0.942446043	0.942446043	0.942446043	0.942446043	0.942446043	0.942446043	0.942446043	0.942446043	0.942446043	0.942446043	0.942446043	0.942446043	0.942446043	0.942446043	0.942446043	0.942446043	0.942446043	0.942446043	0.942446043	0.942446043	0.942446043	0.942446043	0.942446043	0.942446043	0.942446043	0.942446043	0.942446043	0.942446043	0.942446043	0.942446043	0.942446043	0.942446043	0.942446043	0.942446043	0.942446043	0.942446043	0.942446043	0.942446043	0.942446043	0.942446043	0.942446043	0.942446043	0.942446043	0.942446043	0.942446043	0.942446043
0.942446043	0.942446043	0.942446043	0.942446043	0.942446043	0.942446043	0.942446043	0.942446043	0.942446043	0.942446043	0.942446043	0.942446043	0.942446043	0.942446043	0.942446043	0.942446043	0.942446043	0.942446043	0.942446043	0.942446043	0.942446043	0.942446043	0.942446043	0.942446043	0.942446043	0.942446043	0.942446043	0.942446043	0.942446043	0.942446043	0.942446043	0.942446043	0.942446043	0.942446043	0.942446043	0.942446043	0.942446043	0.942446043	0.942446043	0.942446043	0.942446043	0.942446043	0.942446043	0.942446043	0.942446043	0.942446043	0.942446043	0.942446043	0.942446043	0.942446043
0.942446043	0.942446043	0.942446043	0.942446043	0.942446043	0.942446043	0.942446043	0.942446043	0.942446043	0.942446043	0.942446043	0.942446043	0.942446043	0.942446043	0.942446043	0.942446043	0.942446043	0.942446043	0.942446043	0.942446043	0.942446043	0.942446043	0.942446043	0.942446043	0.942446043	0.942446043	0.942446043	0.942446043	0.942446043	0.942446043	0.942446043	0.942446043	0.942446043	0.942446043	0.942446043	0.942446043	0.942446043	0.942446043	0.942446043	0.942446043	0.942446043	0.942446043	0.942446043	0.942446043	0.942446043	0.942446043	0.942446043	0.942446043	0.942446043	0.942446043
0.942446043	0.942446043	0.942446043	0.942446043	0.942446043	0.942446043	0.942446043	0.942446043	0.942446043	0.942446043	0.942446043	0.942446043	0.942446043	0.942446043	0.942446043	0.942446043	0.942446043	0.942446043	0.942446043	0.942446043	0.942446043	0.942446043	0.942446043	0.942446043	0.942446043	0.942446043	0.942446043	0.942446043	0.942446043	0.942446043	0.942446043	0.942446043	0.942446043	0.942446043	0.942446043	0.942446043	0.942446043	0.942446043	0.942446043	0.942446043	0.942446043	0.942446043	0.942446043	0.942446043	0.942446043	0.942446043	0.942446043	0.942446043	0.942446043	0.942446043
0.942446043	0.942446043	0.942446043	0.942446043	0.942446043	0.942446043	0.942446043	0.942446043	0.942446043	0.942446043	0.942446043	0.942446043	0.942446043	0.942446043	0.942446043	0.942446043	0.942446043	0.942446043	0.942446043	0.942446043	0.942446043	0.942446043	0.942446043	0.942446043	0.942446043	0.942446043	0.942446043	0.942446043	0.942446043	0.942446043	0.942446043	0.942446043	0.942446043	0.942446043	0.942446043	0.942446043	0.942446043	0.942446043	0.942446043	0.942446043	0.942446043	0.942446043	0.942446043	0.942446043	0.942446043	0.942446043	0.942446043	0.942446043	0.942446043	0.942446043
0.942446043	0.942446043	0.942446043	0.942446043	0.942446043	0.942446043	0.942446043	0.942446043	0.942446043	0.942446043	0.942446043	0.942446043	0.942446043	0.942446043	0.942446043	0.942446043	0.942446043	0.942446043	0.942446043	0.942446043	0.942446043	0.942446043	0.942446043	0.942446043	0.942446043	0.942446043	0.942446043	0.942446043	0.942446043	0.942446043	0.942446043	0.942446043	0.942446043	0.942446043	0.942446043	0.942446043	0.942446043	0.942446043	0.942446043	0.942446043	0.942446043	0.942446043	0.942446043	0.942446043	0.942446043	0.942446043	0.942446043	0.942446043	0.942446043	0.942446043
[truncated: 310 more columns]
