# Supplementary material for: Multi-orbit lunar GNSS constellation design with distant retrograde orbit and Halo orbit combination
Source: Sci Rep. 2023 Jun 22;13:10158. doi: 10.1038/s41598-023-37348-x (PMC10287729; doi:10.1038/s41598-023-37348-x)
Supplement: Supplementary file 1 — Supplementary Information. [file 41598_2023_37348_MOESM1_ESM.zip › supplement materials of the manuscript/Figure 5/L2 North Family Halo orbit/SVOP/8.267.csv]

0.048951049	0.048951049	0.048951049	0.048951049	0.048951049	0.048951049	0.048951049	0.048951049	0.048951049	0.048951049	0.048951049	0.048951049	0.048951049	0.048951049	0.048951049	0.048951049	0.048951049	0.048951049	0.048951049	0.048951049	0.048951049	0.048951049	0.048951049	0.048951049	0.048951049	0.048951049	0.048951049	0.048951049	0.048951049	0.048951049	0.048951049	0.048951049	0.048951049	0.048951049	0.048951049	0.048951049	0.048951049	0.048951049	0.048951049	0.048951049	0.048951049	0.048951049	0.048951049	0.048951049	0.048951049	0.048951049	0.048951049	0.048951049	0.048951049	0.048951049
0.048951049	0.048951049	0.048951049	0.048951049	0.048951049	0.048951049	0.048951049	0.048951049	0.048951049	0.048951049	0.048951049	0.048951049	0.048951049	0.048951049	0.048951049	0.048951049	0.048951049	0.048951049	0.048951049	0.048951049	0.048951049	0.048951049	0.048951049	0.048951049	0.048951049	0.048951049	0.048951049	0.048951049	0.048951049	0.048951049	0.048951049	0.048951049	0.048951049	0.048951049	0.048951049	0.048951049	0.048951049	0.048951049	0.048951049	0.048951049	0.048951049	0.048951049	0.048951049	0.048951049	0.048951049	0.048951049	0.048951049	0.048951049	0.048951049	0.048951049
0.048951049	0.048951049	0.048951049	0.048951049	0.048951049	0.048951049	0.048951049	0.048951049	0.048951049	0.048951049	0.048951049	0.048951049	0.048951049	0.048951049	0.048951049	0.048951049	0.048951049	0.048951049	0.048951049	0.048951049	0.048951049	0.048951049	0.048951049	0.048951049	0.048951049	0.048951049	0.048951049	0.048951049	0.048951049	0.048951049	0.048951049	0.048951049	0.048951049	0.048951049	0.048951049	0.048951049	0.048951049	0.048951049	0.048951049	0.048951049	0.048951049	0.048951049	0.048951049	0.048951049	0.048951049	0.048951049	0.048951049	0.048951049	0.048951049	0.048951049
0.048951049	0.048951049	0.048951049	0.048951049	0.048951049	0.048951049	0.048951049	0.048951049	0.048951049	0.048951049	0.048951049	0.048951049	0.048951049	0.048951049	0.048951049	0.048951049	0.048951049	0.048951049	0.048951049	0.048951049	0.048951049	0.048951049	0.048951049	0.048951049	0.048951049	0.048951049	0.048951049	0.048951049	0.048951049	0.048951049	0.048951049	0.048951049	0.048951049	0.048951049	0.048951049	0.048951049	0.048951049	0.048951049	0.048951049	0.048951049	0.048951049	0.048951049	0.048951049	0.048951049	0.048951049	0.048951049	0.048951049	0.048951049	0.048951049	0.048951049
0.048951049	0.048951049	0.048951049	0.048951049	0.048951049	0.048951049	0.048951049	0.048951049	0.048951049	0.048951049	0.048951049	0.048951049	0.048951049	0.048951049	0.048951049	0.048951049	0.048951049	0.048951049	0.048951049	0.048951049	0.048951049	0.048951049	0.048951049	0.048951049	0.048951049	0.048951049	0.048951049	0.048951049	0.048951049	0.048951049	0.048951049	0.048951049	0.048951049	0.048951049	0.048951049	0.048951049	0.048951049	0.048951049	0.048951049	0.048951049	0.048951049	0.048951049	0.048951049	0.048951049	0.048951049	0.048951049	0.048951049	0.048951049	0.048951049	0.048951049
0.048951049	0.048951049	0.048951049	0.048951049	0.048951049	0.048951049	0.048951049	0.048951049	0.048951049	0.048951049	0.048951049	0.048951049	0.048951049	0.048951049	0.048951049	0.048951049	0.048951049	0.048951049	0.048951049	0.048951049	0.048951049	0.048951049	0.048951049	0.048951049	0.048951049	0.048951049	0.048951049	0.048951049	0.048951049	0.048951049	0.048951049	0.048951049	0.048951049	0.048951049	0.048951049	0.048951049	0.048951049	0.048951049	0.048951049	0.048951049	0.048951049	0.048951049	0.048951049	0.048951049	0.048951049	0.048951049	0.048951049	0.048951049	0.048951049	0.048951049
0.048951049	0.048951049	0.048951049	0.048951049	0.048951049	0.048951049	0.048951049	0.048951049	0.048951049	0.048951049	0.048951049	0.048951049	0.048951049	0.048951049	0.048951049	0.048951049	0.048951049	0.048951049	0.048951049	0.048951049	0.048951049	0.048951049	0.048951049	0.048951049	0.048951049	0.048951049	0.048951049	0.048951049	0.048951049	0.048951049	0.048951049	0.048951049	0.048951049	0.048951049	0.048951049	0.048951049	0.048951049	0.048951049	0.048951049	0.048951049	0.048951049	0.048951049	0.048951049	0.048951049	0.048951049	0.048951049	0.048951049	0.048951049	0.048951049	0.048951049
0.048951049	0.048951049	0.048951049	0.048951049	0.048951049	0.048951049	0.048951049	0.048951049	0.048951049	0.048951049	0.048951049	0.048951049	0.048951049	0.048951049	0.048951049	0.048951049	0.048951049	0.048951049	0.048951049	0.048951049	0.048951049	0.048951049	0.048951049	0.048951049	0.048951049	0.048951049	0.048951049	0.048951049	0.048951049	0.048951049	0.048951049	0.048951049	0.048951049	0.048951049	0.048951049	0.048951049	0.048951049	0.048951049	0.048951049	0.048951049	0.048951049	0.048951049	0.048951049	0.048951049	0.048951049	0.048951049	0.048951049	0.048951049	0.048951049	0.048951049
0.048951049	0.048951049	0.048951049	0.048951049	0.048951049	0.048951049	0.048951049	0.048951049	0.048951049	0.048951049	0.048951049	0.048951049	0.048951049	0.048951049	0.048951049	0.048951049	0.048951049	0.048951049	0.048951049	0.048951049	0.048951049	0.048951049	0.048951049	0.048951049	0.048951049	0.048951049	0.048951049	0.048951049	0.048951049	0.048951049	0.048951049	0.048951049	0.048951049	0.048951049	0.048951049	0.048951049	0.048951049	0.048951049	0.048951049	0.048951049	0.048951049	0.048951049	0.048951049	0.048951049	0.048951049	0.048951049	0.048951049	0.048951049	0.048951049	0.048951049
0.048951049	0.048951049	0.048951049	0.048951049	0.048951049	0.048951049	0.048951049	0.048951049	0.048951049	0.048951049	0.048951049	0.048951049	0.048951049	0.048951049	0.048951049	0.048951049	0.048951049	0.048951049	0.048951049	0.048951049	0.048951049	0.048951049	0.048951049	0.048951049	0.048951049	0.048951049	0.048951049	0.048951049	0.048951049	0.048951049	0.048951049	0.048951049	0.048951049	0.048951049	0.048951049	0.048951049	0.048951049	0.048951049	0.048951049	0.048951049	0.048951049	0.048951049	0.048951049	0.048951049	0.048951049	0.048951049	0.048951049	0.048951049	0.048951049	0.048951049
0.048951049	0.048951049	0.048951049	0.048951049	0.048951049	0.048951049	0.048951049	0.048951049	0.048951049	0.048951049	0.048951049	0.048951049	0.048951049	0.048951049	0.048951049	0.048951049	0.048951049	0.048951049	0.048951049	0.048951049	0.048951049	0.048951049	0.048951049	0.048951049	0.048951049	0.048951049	0.048951049	0.048951049	0.048951049	0.048951049	0.048951049	0.048951049	0.048951049	0.048951049	0.048951049	0.048951049	0.048951049	0.048951049	0.048951049	0.048951049	0.048951049	0.048951049	0.048951049	0.048951049	0.048951049	0.048951049	0.048951049	0.048951049	0.048951049	0.048951049
0.055944056	0.048951049	0.048951049	0.048951049	0.048951049	0.048951049	0.048951049	0.048951049	0.048951049	0.048951049	0.048951049	0.048951049	0.048951049	0.048951049	0.048951049	0.048951049	0.048951049	0.048951049	0.048951049	0.048951049	0.048951049	0.048951049	0.048951049	0.048951049	0.048951049	0.048951049	0.048951049	0.048951049	0.048951049	0.048951049	0.048951049	0.048951049	0.048951049	0.048951049	0.048951049	0.048951049	0.048951049	0.048951049	0.048951049	0.048951049	0.048951049	0.048951049	0.048951049	0.048951049	0.048951049	0.048951049	0.048951049	0.048951049	0.048951049	0.048951049
0.055944056	0.048951049	0.048951049	0.048951049	0.048951049	0.048951049	0.048951049	0.048951049	0.048951049	0.048951049	0.048951049	0.048951049	0.048951049	0.048951049	0.048951049	0.048951049	0.048951049	0.048951049	0.048951049	0.048951049	0.048951049	0.048951049	0.048951049	0.048951049	0.048951049	0.048951049	0.048951049	0.048951049	0.048951049	0.048951049	0.048951049	0.048951049	0.048951049	0.048951049	0.048951049	0.048951049	0.048951049	0.048951049	0.048951049	0.048951049	0.048951049	0.048951049	0.048951049	0.048951049	0.048951049	0.048951049	0.055944056	0.055944056	0.055944056	0.055944056
0.055944056	0.055944056	0.048951049	0.048951049	0.048951049	0.048951049	0.048951049	0.048951049	0.048951049	0.048951049	0.048951049	0.048951049	0.048951049	0.048951049	0.048951049	0.048951049	0.048951049	0.048951049	0.048951049	0.048951049	0.048951049	0.048951049	0.048951049	0.048951049	0.048951049	0.048951049	0.048951049	0.048951049	0.048951049	0.048951049	0.048951049	0.048951049	0.048951049	0.048951049	0.048951049	0.048951049	0.048951049	0.048951049	0.048951049	0.048951049	0.055944056	0.055944056	0.055944056	0.055944056	0.055944056	0.055944056	0.055944056	0.055944056	0.055944056	0.055944056
0.055944056	0.055944056	0.055944056	0.048951049	0.048951049	0.048951049	0.048951049	0.048951049	0.048951049	0.048951049	0.048951049	0.048951049	0.048951049	0.048951049	0.048951049	0.048951049	0.048951049	0.048951049	0.048951049	0.048951049	0.048951049	0.048951049	0.048951049	0.048951049	0.048951049	0.048951049	0.048951049	0.048951049	0.048951049	0.048951049	0.048951049	0.048951049	0.048951049	0.048951049	0.048951049	0.048951049	0.055944056	0.055944056	0.055944056	0.055944056	0.055944056	0.055944056	0.055944056	0.055944056	0.055944056	0.055944056	0.055944056	0.055944056	0.055944056	0.055944056
0.055944056	0.055944056	0.055944056	0.048951049	0.048951049	0.048951049	0.048951049	0.048951049	0.048951049	0.048951049	0.048951049	0.048951049	0.048951049	0.048951049	0.048951049	0.048951049	0.048951049	0.048951049	0.048951049	0.048951049	0.048951049	0.048951049	0.048951049	0.048951049	0.048951049	0.048951049	0.048951049	0.048951049	0.048951049	0.048951049	0.048951049	0.048951049	0.055944056	0.055944056	0.055944056	0.055944056	0.055944056	0.055944056	0.055944056	0.055944056	0.055944056	0.055944056	0.055944056	0.055944056	0.055944056	0.055944056	0.055944056	0.055944056	0.055944056	0.055944056
0.055944056	0.055944056	0.055944056	0.048951049	0.048951049	0.048951049	0.048951049	0.048951049	0.048951049	0.048951049	0.048951049	0.048951049	0.048951049	0.048951049	0.048951049	0.048951049	0.048951049	0.048951049	0.048951049	0.048951049	0.048951049	0.048951049	0.048951049	0.048951049	0.048951049	0.048951049	0.048951049	0.048951049	0.048951049	0.055944056	0.055944056	0.055944056	0.055944056	0.055944056	0.055944056	0.055944056	0.055944056	0.055944056	0.055944056	0.055944056	0.055944056	0.055944056	0.055944056	0.055944056	0.055944056	0.055944056	0.055944056	0.055944056	0.055944056	0.055944056
0.055944056	0.055944056	0.055944056	0.055944056	0.048951049	0.048951049	0.048951049	0.048951049	0.048951049	0.048951049	0.048951049	0.048951049	0.048951049	0.048951049	0.048951049	0.048951049	0.048951049	0.048951049	0.048951049	0.048951049	0.048951049	0.048951049	0.048951049	0.048951049	0.048951049	0.048951049	0.048951049	0.055944056	0.055944056	0.055944056	0.055944056	0.055944056	0.055944056	0.055944056	0.055944056	0.055944056	0.055944056	0.055944056	0.055944056	0.055944056	0.055944056	0.055944056	0.055944056	0.055944056	0.055944056	0.055944056	0.055944056	0.055944056	0.055944056	0.055944056
0.055944056	0.055944056	0.055944056	0.055944056	0.048951049	0.048951049	0.048951049	0.048951049	0.048951049	0.048951049	0.048951049	0.048951049	0.048951049	0.048951049	0.048951049	0.048951049	0.048951049	0.048951049	0.048951049	0.048951049	0.048951049	0.048951049	0.048951049	0.048951049	0.048951049	0.055944056	0.055944056	0.055944056	0.055944056	0.055944056	0.055944056	0.055944056	0.055944056	0.055944056	0.055944056	0.055944056	0.055944056	0.055944056	0.055944056	0.055944056	0.055944056	0.055944056	0.055944056	0.055944056	0.055944056	0.055944056	0.055944056	0.055944056	0.055944056	0.055944056
0.055944056	0.055944056	0.055944056	0.055944056	0.048951049	0.048951049	0.048951049	0.048951049	0.048951049	0.048951049	0.048951049	0.048951049	0.048951049	0.048951049	0.048951049	0.048951049	0.048951049	0.048951049	0.048951049	0.048951049	0.048951049	0.048951049	0.048951049	0.055944056	0.055944056	0.055944056	0.055944056	0.055944056	0.055944056	0.055944056	0.055944056	0.055944056	0.055944056	0.055944056	0.055944056	0.055944056	0.055944056	0.055944056	0.055944056	0.055944056	0.055944056	0.055944056	0.055944056	0.055944056	0.055944056	0.055944056	0.055944056	0.048951049	0.048951049	0.048951049
0.055944056	0.055944056	0.055944056	0.055944056	0.055944056	0.048951049	0.048951049	0.048951049	0.048951049	0.048951049	0.048951049	0.048951049	0.048951049	0.048951049	0.048951049	0.048951049	0.048951049	0.048951049	0.048951049	0.048951049	0.048951049	0.055944056	0.055944056	0.055944056	0.055944056	0.055944056	0.055944056	0.055944056	0.055944056	0.055944056	0.055944056	0.055944056	0.055944056	0.055944056	0.055944056	0.055944056	0.055944056	0.055944056	0.055944056	0.055944056	0.055944056	0.055944056	0.055944056	0.055944056	0.055944056	0.048951049	0.048951049	0.048951049	0.048951049	0.048951049
0.055944056	0.055944056	0.055944056	0.055944056	0.055944056	0.048951049	0.048951049	0.048951049	0.048951049	0.048951049	0.048951049	0.048951049	0.048951049	0.048951049	0.048951049	0.048951049	0.048951049	0.048951049	0.048951049	0.048951049	0.055944056	0.055944056	0.055944056	0.055944056	0.055944056	0.055944056	0.055944056	0.055944056	0.055944056	0.055944056	0.055944056	0.055944056	0.055944056	0.055944056	0.055944056	0.055944056	0.055944056	0.055944056	0.055944056	0.055944056	0.055944056	0.055944056	0.055944056	0.048951049	0.048951049	0.048951049	0.048951049	0.048951049	0.055944056	0.055944056
0.055944056	0.055944056	0.055944056	0.055944056	0.055944056	0.048951049	0.048951049	0.048951049	0.048951049	0.048951049	0.048951049	0.048951049	0.048951049	0.048951049	0.048951049	0.048951049	0.048951049	0.048951049	0.055944056	0.055944056	0.055944056	0.055944056	0.055944056	0.055944056	0.055944056	0.055944056	0.055944056	0.055944056	0.055944056	0.055944056	0.055944056	0.055944056	0.055944056	0.055944056	0.055944056	0.055944056	0.055944056	0.055944056	0.055944056	0.055944056	0.055944056	0.055944056	0.048951049	0.048951049	0.055944056	0.055944056	0.055944056	0.055944056	0.055944056	0.055944056
0.055944056	0.055944056	0.055944056	0.055944056	0.055944056	0.048951049	0.048951049	0.048951049	0.048951049	0.048951049	0.048951049	0.048951049	0.048951049	0.048951049	0.048951049	0.048951049	0.048951049	0.055944056	0.055944056	0.055944056	0.055944056	0.055944056	0.055944056	0.055944056	0.055944056	0.055944056	0.055944056	0.055944056	0.055944056	0.055944056	0.055944056	0.055944056	0.055944056	0.055944056	0.055944056	0.055944056	0.055944056	0.055944056	0.055944056	0.055944056	0.048951049	0.055944056	0.055944056	0.055944056	0.055944056	0.055944056	0.055944056	0.055944056	0.055944056	0.055944056
0.055944056	0.055944056	0.055944056	0.055944056	0.055944056	0.048951049	0.048951049	0.048951049	0.048951049	0.048951049	0.048951049	0.048951049	0.048951049	0.048951049	0.048951049	0.048951049	0.055944056	0.055944056	0.055944056	0.055944056	0.055944056	0.055944056	0.055944056	0.055944056	0.055944056	0.055944056	0.055944056	0.055944056	0.055944056	0.055944056	0.055944056	0.055944056	0.055944056	0.055944056	0.055944056	0.055944056	0.055944056	0.055944056	0.055944056	0.055944056	0.055944056	0.055944056	0.055944056	0.055944056	0.055944056	0.055944056	0.055944056	0.055944056	0.055944056	0.055944056
0.055944056	0.055944056	0.055944056	0.055944056	0.055944056	0.048951049	0.048951049	0.048951049	0.048951049	0.048951049	0.048951049	0.048951049	0.048951049	0.048951049	0.048951049	0.055944056	0.055944056	0.055944056	0.055944056	0.055944056	0.055944056	0.055944056	0.055944056	0.055944056	0.055944056	0.055944056	0.055944056	0.055944056	0.055944056	0.055944056	0.055944056	0.055944056	0.055944056	0.055944056	0.055944056	0.055944056	0.062937063	0.055944056	0.055944056	0.055944056	0.055944056	0.055944056	0.055944056	0.055944056	0.055944056	0.055944056	0.055944056	0.055944056	0.055944056	0.055944056
0.055944056	0.055944056	0.055944056	0.055944056	0.055944056	0.048951049	0.048951049	0.048951049	0.048951049	0.048951049	0.048951049	0.048951049	0.048951049	0.048951049	0.055944056	0.055944056	0.055944056	0.055944056	0.055944056	0.055944056	0.055944056	0.055944056	0.055944056	0.055944056	0.055944056	0.055944056	0.055944056	0.055944056	0.055944056	0.055944056	0.055944056	0.055944056	0.055944056	0.055944056	0.062937063	0.062937063	0.055944056	0.055944056	0.055944056	0.055944056	0.055944056	0.055944056	0.055944056	0.055944056	0.055944056	0.055944056	0.055944056	0.055944056	0.055944056	0.055944056
0.055944056	0.055944056	0.055944056	0.055944056	0.055944056	0.055944056	0.048951049	0.048951049	0.048951049	0.048951049	0.048951049	0.048951049	0.048951049	0.055944056	0.055944056	0.055944056	0.055944056	0.055944056	0.055944056	0.055944056	0.055944056	0.055944056	0.055944056	0.055944056	0.055944056	0.055944056	0.055944056	0.055944056	0.055944056	0.055944056	0.055944056	0.055944056	0.062937063	0.062937063	0.062937063	0.055944056	0.055944056	0.055944056	0.055944056	0.055944056	0.055944056	0.055944056	0.055944056	0.055944056	0.055944056	0.055944056	0.055944056	0.055944056	0.055944056	0.055944056
0.055944056	0.055944056	0.055944056	0.055944056	0.055944056	0.055944056	0.048951049	0.048951049	0.048951049	0.048951049	0.048951049	0.048951049	0.048951049	0.055944056	0.055944056	0.055944056	0.055944056	0.055944056	0.055944056	0.055944056	0.055944056	0.055944056	0.055944056	0.055944056	0.055944056	0.055944056	0.055944056	0.055944056	0.055944056	0.055944056	0.055944056	0.062937063	0.062937063	0.062937063	0.055944056	0.055944056	0.055944056	0.055944056	0.055944056	0.055944056	0.055944056	0.055944056	0.055944056	0.055944056	0.055944056	0.055944056	0.055944056	0.055944056	0.055944056	0.062937063
0.055944056	0.055944056	0.055944056	0.055944056	0.055944056	0.055944056	0.048951049	0.048951049	0.048951049	0.048951049	0.048951049	0.048951049	0.055944056	0.055944056	0.055944056	0.055944056	0.055944056	0.055944056	0.055944056	0.055944056	0.055944056	0.055944056	0.055944056	0.055944056	0.055944056	0.055944056	0.055944056	0.055944056	0.055944056	0.062937063	0.062937063	0.062937063	0.062937063	0.055944056	0.055944056	0.055944056	0.055944056	0.055944056	0.055944056	0.055944056	0.055944056	0.055944056	0.055944056	0.055944056	0.055944056	0.055944056	0.062937063	0.062937063	0.062937063	0.062937063
0.055944056	0.055944056	0.055944056	0.055944056	0.055944056	0.055944056	0.048951049	0.048951049	0.048951049	0.048951049	0.048951049	0.055944056	0.055944056	0.055944056	0.055944056	0.055944056	0.055944056	0.055944056	0.055944056	0.055944056	0.055944056	0.055944056	0.055944056	0.055944056	0.055944056	0.055944056	0.055944056	0.055944056	0.062937063	0.062937063	0.062937063	0.062937063	0.055944056	0.055944056	0.055944056	0.055944056	0.055944056	0.055944056	0.055944056	0.055944056	0.055944056	0.055944056	0.055944056	0.055944056	0.062937063	0.062937063	0.062937063	0.062937063	0.062937063	0.062937063
0.055944056	0.055944056	0.055944056	0.055944056	0.055944056	0.055944056	0.048951049	0.048951049	0.048951049	0.048951049	0.055944056	0.055944056	0.055944056	0.055944056	0.055944056	0.055944056	0.055944056	0.055944056	0.055944056	0.055944056	0.055944056	0.055944056	0.055944056	0.055944056	0.055944056	0.055944056	0.062937063	0.062937063	0.062937063	0.062937063	0.062937063	0.055944056	0.055944056	0.055944056	0.055944056	0.055944056	0.055944056	0.055944056	0.055944056	0.055944056	0.055944056	0.055944056	0.062937063	0.062937063	0.062937063	0.062937063	0.062937063	0.062937063	0.062937063	0.062937063
0.055944056	0.055944056	0.055944056	0.055944056	0.055944056	0.055944056	0.048951049	0.048951049	0.048951049	0.048951049	0.055944056	0.055944056	0.055944056	0.055944056	0.055944056	0.055944056	0.055944056	0.055944056	0.055944056	0.055944056	0.055944056	0.055944056	0.055944056	0.055944056	0.055944056	0.062937063	0.062937063	0.062937063	0.062937063	0.062937063	0.062937063	0.055944056	0.055944056	0.055944056	0.055944056	0.055944056	0.055944056	0.055944056	0.055944056	0.055944056	0.062937063	0.062937063	0.062937063	0.062937063	0.062937063	0.062937063	0.062937063	0.062937063	0.062937063	0.062937063
0.055944056	0.055944056	0.055944056	0.055944056	0.055944056	0.055944056	0.048951049	0.048951049	0.048951049	0.055944056	0.055944056	0.055944056	0.055944056	0.055944056	0.055944056	0.055944056	0.055944056	0.055944056	0.055944056	0.055944056	0.055944056	0.055944056	0.055944056	0.055944056	0.062937063	0.062937063	0.062937063	0.062937063	0.062937063	0.062937063	0.055944056	0.055944056	0.055944056	0.055944056	0.055944056	0.055944056	0.055944056	0.055944056	0.062937063	0.062937063	0.062937063	0.062937063	0.062937063	0.062937063	0.062937063	0.062937063	0.062937063	0.062937063	0.062937063	0.062937063
0.055944056	0.055944056	0.055944056	0.055944056	0.055944056	0.055944056	0.048951049	0.048951049	0.048951049	0.055944056	0.055944056	0.055944056	0.055944056	0.055944056	0.055944056	0.055944056	0.055944056	0.055944056	0.055944056	0.055944056	0.055944056	0.055944056	0.055944056	0.062937063	0.062937063	0.062937063	0.062937063	0.062937063	0.062937063	0.055944056	0.055944056	0.055944056	0.055944056	0.055944056	0.055944056	0.055944056	0.062937063	0.062937063	0.062937063	0.062937063	0.062937063	0.062937063	0.062937063	0.062937063	0.062937063	0.062937063	0.062937063	0.062937063	0.062937063	0.06993007
0.055944056	0.055944056	0.055944056	0.055944056	0.055944056	0.055944056	0.048951049	0.048951049	0.055944056	0.055944056	0.055944056	0.055944056	0.055944056	0.055944056	0.055944056	0.055944056	0.055944056	0.055944056	0.055944056	0.055944056	0.055944056	0.055944056	0.062937063	0.062937063	0.062937063	0.062937063	0.062937063	0.062937063	0.055944056	0.055944056	0.055944056	0.055944056	0.055944056	0.055944056	0.062937063	0.062937063	0.062937063	0.062937063	0.062937063	0.062937063	0.062937063	0.062937063	0.062937063	0.062937063	0.062937063	0.062937063	0.062937063	0.06993007	0.06993007	0.06993007
0.055944056	0.055944056	0.055944056	0.055944056	0.055944056	0.055944056	0.048951049	0.048951049	0.055944056	0.055944056	0.055944056	0.055944056	0.055944056	0.055944056	0.055944056	0.055944056	0.055944056	0.055944056	0.055944056	0.055944056	0.055944056	0.062937063	0.062937063	0.062937063	0.062937063	0.062937063	0.062937063	0.062937063	0.055944056	0.055944056	0.055944056	0.055944056	0.055944056	0.062937063	0.062937063	0.062937063	0.062937063	0.062937063	0.062937063	0.062937063	0.062937063	0.062937063	0.062937063	0.062937063	0.06993007	0.06993007	0.06993007	0.06993007	0.06993007	0.06993007
0.055944056	0.055944056	0.055944056	0.055944056	0.055944056	0.055944056	0.048951049	0.055944056	0.055944056	0.055944056	0.055944056	0.055944056	0.055944056	0.055944056	0.055944056	0.055944056	0.055944056	0.055944056	0.055944056	0.055944056	0.062937063	0.062937063	0.062937063	0.062937063	0.062937063	0.062937063	0.062937063	0.055944056	0.055944056	0.055944056	0.055944056	0.055944056	0.062937063	0.062937063	0.062937063	0.062937063	0.062937063	0.062937063	0.062937063	0.062937063	0.062937063	0.062937063	0.06993007	0.06993007	0.06993007	0.06993007	0.06993007	0.06993007	0.06993007	0.06993007
0.055944056	0.055944056	0.055944056	0.055944056	0.055944056	0.055944056	0.048951049	0.055944056	0.055944056	0.055944056	0.055944056	0.055944056	0.055944056	0.055944056	0.055944056	0.055944056	0.055944056	0.055944056	0.055944056	0.062937063	0.062937063	0.062937063	0.062937063	0.062937063	0.062937063	0.062937063	0.055944056	0.055944056	0.055944056	0.055944056	0.062937063	0.062937063	0.062937063	0.062937063	0.062937063	0.062937063	0.062937063	0.062937063	0.062937063	0.062937063	0.062937063	0.06993007	0.06993007	0.06993007	0.06993007	0.06993007	0.06993007	0.06993007	0.06993007	0.06993007
0.055944056	0.055944056	0.055944056	0.055944056	0.055944056	0.055944056	0.048951049	0.055944056	0.055944056	0.055944056	0.055944056	0.055944056	0.055944056	0.055944056	0.055944056	0.055944056	0.055944056	0.055944056	0.055944056	0.062937063	0.062937063	0.062937063	0.062937063	0.062937063	0.062937063	0.062937063	0.055944056	0.055944056	0.055944056	0.062937063	0.062937063	0.062937063	0.062937063	0.062937063	0.062937063	0.062937063	0.062937063	0.062937063	0.062937063	0.06993007	0.06993007	0.06993007	0.06993007	0.06993007	0.06993007	0.06993007	0.06993007	0.06993007	0.06993007	0.076923077
0.055944056	0.055944056	0.055944056	0.055944056	0.055944056	0.055944056	0.055944056	0.055944056	0.055944056	0.055944056	0.055944056	0.055944056	0.055944056	0.055944056	0.055944056	0.055944056	0.055944056	0.055944056	0.062937063	0.062937063	0.062937063	0.062937063	0.062937063	0.062937063	0.062937063	0.055944056	0.055944056	0.055944056	0.062937063	0.062937063	0.062937063	0.062937063	0.062937063	0.062937063	0.062937063	0.062937063	0.062937063	0.06993007	0.06993007	0.06993007	0.06993007	0.06993007	0.06993007	0.06993007	0.06993007	0.06993007	0.06993007	0.076923077	0.076923077	0.076923077
0.055944056	0.055944056	0.055944056	0.055944056	0.055944056	0.055944056	0.055944056	0.055944056	0.055944056	0.055944056	0.055944056	0.055944056	0.055944056	0.055944056	0.055944056	0.055944056	0.055944056	0.062937063	0.062937063	0.062937063	0.062937063	0.062937063	0.062937063	0.062937063	0.062937063	0.055944056	0.055944056	0.062937063	0.062937063	0.062937063	0.062937063	0.062937063	0.062937063	0.062937063	0.062937063	0.062937063	0.06993007	0.06993007	0.06993007	0.06993007	0.06993007	0.06993007	0.06993007	0.06993007	0.06993007	0.076923077	0.076923077	0.076923077	0.076923077	0.076923077
0.055944056	0.055944056	0.055944056	0.055944056	0.055944056	0.055944056	0.055944056	0.055944056	0.055944056	0.055944056	0.055944056	0.055944056	0.055944056	0.055944056	0.055944056	0.055944056	0.062937063	0.062937063	0.062937063	0.062937063	0.062937063	0.062937063	0.062937063	0.062937063	0.055944056	0.055944056	0.062937063	0.062937063	0.062937063	0.062937063	0.062937063	0.062937063	0.062937063	0.062937063	0.062937063	0.06993007	0.06993007	0.06993007	0.06993007	0.06993007	0.06993007	0.06993007	0.06993007	0.076923077	0.076923077	0.076923077	0.076923077	0.076923077	0.076923077	0.076923077
0.055944056	0.055944056	0.055944056	0.055944056	0.055944056	0.062937063	0.055944056	0.055944056	0.055944056	0.055944056	0.055944056	0.055944056	0.055944056	0.055944056	0.055944056	0.055944056	0.062937063	0.062937063	0.062937063	0.062937063	0.062937063	0.062937063	0.062937063	0.062937063	0.055944056	0.062937063	0.062937063	0.062937063	0.062937063	0.062937063	0.062937063	0.062937063	0.062937063	0.06993007	0.06993007	0.06993007	0.06993007	0.06993007	0.06993007	0.06993007	0.06993007	0.076923077	0.076923077	0.076923077	0.076923077	0.076923077	0.076923077	0.076923077	0.076923077	0.083916084
0.055944056	0.055944056	0.055944056	0.055944056	0.055944056	0.062937063	0.055944056	0.055944056	0.055944056	0.055944056	0.055944056	0.055944056	0.055944056	0.055944056	0.055944056	0.062937063	0.062937063	0.062937063	0.062937063	0.062937063	0.062937063	0.062937063	0.062937063	0.055944056	0.062937063	0.062937063	0.062937063	0.062937063	0.062937063	0.062937063	0.062937063	0.062937063	0.06993007	0.06993007	0.06993007	0.06993007	0.06993007	0.06993007	0.06993007	0.06993007	0.076923077	0.076923077	0.076923077	0.076923077	0.076923077	0.076923077	0.076923077	0.083916084	0.083916084	0.083916084
0.055944056	0.055944056	0.055944056	0.055944056	0.055944056	0.062937063	0.055944056	0.055944056	0.055944056	0.055944056	0.055944056	0.055944056	0.055944056	0.055944056	0.055944056	0.062937063	0.062937063	0.062937063	0.062937063	0.062937063	0.062937063	0.062937063	0.062937063	0.062937063	0.062937063	0.062937063	0.062937063	0.062937063	0.062937063	0.062937063	0.062937063	0.06993007	0.06993007	0.06993007	0.06993007	0.06993007	0.06993007	0.06993007	0.076923077	0.076923077	0.076923077	0.076923077	0.076923077	0.076923077	0.076923077	0.083916084	0.083916084	0.083916084	0.083916084	0.083916084
0.055944056	0.055944056	0.055944056	0.055944056	0.062937063	0.062937063	0.055944056	0.055944056	0.055944056	0.055944056	0.055944056	0.055944056	0.055944056	0.055944056	0.062937063	0.062937063	0.062937063	0.062937063	0.062937063	0.062937063	0.062937063	0.062937063	0.062937063	0.062937063	0.062937063	0.062937063	0.062937063	0.062937063	0.062937063	0.062937063	0.06993007	0.06993007	0.06993007	0.06993007	0.06993007	0.06993007	0.06993007	0.076923077	0.076923077	0.076923077	0.076923077	0.076923077	0.076923077	0.076923077	0.083916084	0.083916084	0.083916084	0.083916084	0.083916084	0.083916084
0.055944056	0.055944056	0.055944056	0.055944056	0.062937063	0.062937063	0.055944056	0.055944056	0.055944056	0.055944056	0.055944056	0.055944056	0.055944056	0.062937063	0.062937063	0.062937063	0.062937063	0.062937063	0.062937063	0.062937063	0.062937063	0.06993007	0.062937063	0.062937063	0.062937063	0.062937063	0.062937063	0.062937063	0.062937063	0.06993007	0.06993007	0.06993007	0.06993007	0.06993007	0.06993007	0.076923077	0.076923077	0.076923077	0.076923077	0.076923077	0.076923077	0.076923077	0.083916084	0.083916084	0.083916084	0.083916084	0.083916084	0.083916084	0.083916084	0.090909091
0.055944056	0.055944056	0.055944056	0.055944056	0.062937063	0.062937063	0.055944056	0.055944056	0.055944056	0.055944056	0.055944056	0.055944056	0.055944056	0.062937063	0.062937063	0.062937063	0.062937063	0.062937063	0.062937063	0.062937063	0.062937063	0.062937063	0.062937063	0.062937063	0.062937063	0.062937063	0.062937063	0.062937063	0.06993007	0.06993007	0.06993007	0.06993007	0.06993007	0.06993007	0.076923077	0.076923077	0.076923077	0.076923077	0.076923077	0.076923077	0.083916084	0.083916084	0.083916084	0.083916084	0.083916084	0.083916084	0.083916084	0.090909091	0.083916084	0.083916084
0.055944056	0.055944056	0.055944056	0.055944056	0.062937063	0.062937063	0.055944056	0.055944056	0.055944056	0.055944056	0.055944056	0.055944056	0.062937063	0.062937063	0.062937063	0.062937063	0.062937063	0.062937063	0.062937063	0.062937063	0.06993007	0.062937063	0.062937063	0.062937063	0.062937063	0.062937063	0.062937063	0.06993007	0.06993007	0.06993007	0.06993007	0.06993007	0.06993007	0.076923077	0.076923077	0.076923077	0.076923077	0.076923077	0.076923077	0.083916084	0.083916084	0.083916084	0.083916084	0.083916084	0.083916084	0.090909091	0.090909091	0.083916084	0.083916084	0.083916084
0.055944056	0.055944056	0.055944056	0.062937063	0.062937063	0.062937063	0.055944056	0.055944056	0.055944056	0.055944056	0.055944056	0.055944056	0.062937063	0.062937063	0.062937063	0.062937063	0.062937063	0.062937063	0.062937063	0.06993007	0.06993007	0.062937063	0.062937063	0.062937063	0.062937063	0.062937063	0.06993007	0.06993007	0.06993007	0.06993007	0.06993007	0.06993007	0.076923077	0.076923077	0.076923077	0.076923077	0.076923077	0.083916084	0.083916084	0.083916084	0.083916084	0.083916084	0.083916084	0.090909091	0.090909091	0.090909091	0.083916084	0.083916084	0.083916084	0.090909091
0.055944056	0.055944056	0.055944056	0.062937063	0.062937063	0.062937063	0.055944056	0.055944056	0.055944056	0.055944056	0.055944056	0.062937063	0.062937063	0.062937063	0.062937063	0.062937063	0.062937063	0.062937063	0.06993007	0.06993007	0.062937063	0.062937063	0.062937063	0.062937063	0.062937063	0.06993007	0.06993007	0.06993007	0.06993007	0.06993007	0.06993007	0.076923077	0.076923077	0.076923077	0.076923077	0.076923077	0.083916084	0.083916084	0.083916084	0.083916084	0.083916084	0.083916084	0.090909091	0.090909091	0.090909091	0.083916084	0.083916084	0.090909091	0.090909091	0.090909091
0.055944056	0.055944056	0.055944056	0.062937063	0.062937063	0.062937063	0.055944056	0.055944056	0.055944056	0.055944056	0.055944056	0.062937063	0.062937063	0.062937063	0.062937063	0.062937063	0.062937063	0.062937063	0.06993007	0.06993007	0.062937063	0.062937063	0.062937063	0.062937063	0.06993007	0.06993007	0.06993007	0.06993007	0.06993007	0.06993007	0.076923077	0.076923077	0.076923077	0.076923077	0.076923077	0.083916084	0.083916084	0.083916084	0.083916084	0.083916084	0.090909091	0.090909091	0.090909091	0.090909091	0.083916084	0.090909091	0.090909091	0.090909091	0.090909091	0.090909091
0.055944056	0.055944056	0.055944056	0.062937063	0.062937063	0.062937063	0.055944056	0.055944056	0.055944056	0.055944056	0.055944056	0.062937063	0.062937063	0.062937063	0.062937063	0.062937063	0.062937063	0.06993007	0.06993007	0.062937063	0.062937063	0.062937063	0.062937063	0.06993007	0.06993007	0.06993007	0.06993007	0.06993007	0.06993007	0.076923077	0.076923077	0.076923077	0.076923077	0.076923077	0.083916084	0.083916084	0.083916084	0.083916084	0.083916084	0.090909091	0.090909091	0.090909091	0.090909091	0.083916084	0.090909091	0.090909091	0.090909091	0.090909091	0.097902098	0.097902098
0.055944056	0.055944056	0.055944056	0.062937063	0.062937063	0.062937063	0.055944056	0.055944056	0.055944056	0.055944056	0.062937063	0.062937063	0.062937063	0.062937063	0.062937063	0.062937063	0.062937063	0.06993007	0.06993007	0.062937063	0.062937063	0.062937063	0.06993007	0.06993007	0.06993007	0.06993007	0.06993007	0.06993007	0.076923077	0.076923077	0.076923077	0.076923077	0.083916084	0.083916084	0.083916084	0.083916084	0.083916084	0.090909091	0.090909091	0.090909091	0.090909091	0.083916084	0.090909091	0.090909091	0.090909091	0.090909091	0.090909091	0.097902098	0.097902098	0.097902098
0.055944056	0.055944056	0.062937063	0.062937063	0.062937063	0.062937063	0.055944056	0.055944056	0.055944056	0.055944056	0.062937063	0.062937063	0.062937063	0.062937063	0.062937063	0.062937063	0.06993007	0.06993007	0.06993007	0.062937063	0.062937063	0.06993007	0.06993007	0.06993007	0.06993007	0.06993007	0.06993007	0.076923077	0.076923077	0.076923077	0.076923077	0.083916084	0.083916084	0.083916084	0.083916084	0.083916084	0.090909091	0.090909091	0.090909091	0.090909091	0.090909091	0.090909091	0.090909091	0.090909091	0.090909091	0.097902098	0.097902098	0.097902098	0.097902098	0.104895105
0.055944056	0.055944056	0.062937063	0.062937063	0.062937063	0.062937063	0.055944056	0.055944056	0.055944056	0.062937063	0.062937063	0.062937063	0.062937063	0.062937063	0.062937063	0.06993007	0.06993007	0.06993007	0.062937063	0.062937063	0.062937063	0.06993007	0.06993007	0.06993007	0.06993007	0.06993007	0.076923077	0.076923077	0.076923077	0.076923077	0.083916084	0.083916084	0.083916084	0.083916084	0.083916084	0.090909091	0.090909091	0.090909091	0.090909091	0.090909091	0.090909091	0.090909091	0.090909091	0.097902098	0.097902098	0.097902098	0.097902098	0.104895105	0.104895105	0.104895105
0.055944056	0.055944056	0.062937063	0.062937063	0.062937063	0.062937063	0.055944056	0.055944056	0.055944056	0.062937063	0.062937063	0.062937063	0.062937063	0.062937063	0.062937063	0.06993007	0.06993007	0.06993007	0.062937063	0.062937063	0.06993007	0.06993007	0.06993007	0.06993007	0.06993007	0.076923077	0.076923077	0.076923077	0.076923077	0.083916084	0.083916084	0.083916084	0.083916084	0.090909091	0.090909091	0.090909091	0.090909091	0.090909091	0.097902098	0.090909091	0.090909091	0.090909091	0.097902098	0.097902098	0.097902098	0.097902098	0.104895105	0.104895105	0.104895105	0.104895105
0.055944056	0.055944056	0.062937063	0.062937063	0.062937063	0.062937063	0.055944056	0.055944056	0.055944056	0.062937063	0.062937063	0.062937063	0.062937063	0.062937063	0.06993007	0.06993007	0.06993007	0.062937063	0.062937063	0.06993007	0.06993007	0.06993007	0.06993007	0.06993007	0.076923077	0.076923077	0.076923077	0.076923077	0.083916084	0.083916084	0.083916084	0.083916084	0.090909091	0.090909091	0.090909091	0.090909091	0.097902098	0.097902098	0.090909091	0.090909091	0.097902098	0.097902098	0.097902098	0.097902098	0.104895105	0.104895105	0.104895105	0.104895105	0.111888112	0.111888112
0.055944056	0.055944056	0.062937063	0.062937063	0.062937063	0.062937063	0.055944056	0.055944056	0.062937063	0.062937063	0.062937063	0.062937063	0.062937063	0.062937063	0.06993007	0.06993007	0.06993007	0.062937063	0.062937063	0.06993007	0.06993007	0.06993007	0.06993007	0.076923077	0.076923077	0.076923077	0.076923077	0.083916084	0.083916084	0.083916084	0.083916084	0.090909091	0.090909091	0.090909091	0.090909091	0.097902098	0.097902098	0.090909091	0.090909091	0.097902098	0.097902098	0.097902098	0.104895105	0.104895105	0.104895105	0.104895105	0.111888112	0.111888112	0.111888112	0.111888112
0.055944056	0.055944056	0.062937063	0.062937063	0.062937063	0.062937063	0.055944056	0.055944056	0.062937063	0.062937063	0.062937063	0.062937063	0.062937063	0.06993007	0.06993007	0.06993007	0.06993007	0.062937063	0.06993007	0.06993007	0.06993007	0.06993007	0.076923077	0.076923077	0.076923077	0.076923077	0.083916084	0.083916084	0.083916084	0.083916084	0.090909091	0.090909091	0.090909091	0.090909091	0.097902098	0.097902098	0.090909091	0.097902098	0.097902098	0.097902098	0.097902098	0.104895105	0.104895105	0.104895105	0.111888112	0.111888112	0.111888112	0.111888112	0.118881119	0.118881119
0.055944056	0.062937063	0.062937063	0.062937063	0.062937063	0.062937063	0.055944056	0.055944056	0.062937063	0.062937063	0.062937063	0.062937063	0.062937063	0.06993007	0.06993007	0.06993007	0.062937063	0.06993007	0.06993007	0.06993007	0.06993007	0.076923077	0.076923077	0.076923077	0.076923077	0.083916084	0.083916084	0.083916084	0.083916084	0.090909091	0.090909091	0.090909091	0.090909091	0.097902098	0.097902098	0.090909091	0.097902098	0.097902098	0.097902098	0.104895105	0.104895105	0.104895105	0.104895105	0.111888112	0.111888112	0.111888112	0.118881119	0.118881119	0.118881119	0.118881119
0.055944056	0.062937063	0.062937063	0.062937063	0.062937063	0.062937063	0.055944056	0.062937063	0.062937063	0.062937063	0.062937063	0.062937063	0.06993007	0.06993007	0.06993007	0.06993007	0.062937063	0.06993007	0.06993007	0.06993007	0.06993007	0.076923077	0.076923077	0.076923077	0.083916084	0.083916084	0.083916084	0.083916084	0.090909091	0.090909091	0.090909091	0.097902098	0.097902098	0.097902098	0.090909091	0.097902098	0.097902098	0.097902098	0.104895105	0.104895105	0.104895105	0.111888112	0.111888112	0.111888112	0.118881119	0.118881119	0.118881119	0.118881119	0.125874126	0.125874126
0.055944056	0.062937063	0.062937063	0.062937063	0.062937063	0.062937063	0.055944056	0.062937063	0.062937063	0.062937063	0.062937063	0.062937063	0.06993007	0.06993007	0.06993007	0.06993007	0.06993007	0.06993007	0.06993007	0.06993007	0.076923077	0.076923077	0.076923077	0.076923077	0.083916084	0.083916084	0.083916084	0.090909091	0.090909091	0.090909091	0.097902098	0.097902098	0.097902098	0.090909091	0.097902098	0.097902098	0.097902098	0.104895105	0.104895105	0.104895105	0.111888112	0.111888112	0.111888112	0.118881119	0.118881119	0.118881119	0.125874126	0.125874126	0.125874126	0.132867133
0.055944056	0.062937063	0.062937063	0.062937063	0.062937063	0.062937063	0.055944056	0.062937063	0.062937063	0.062937063	0.062937063	0.06993007	0.06993007	0.06993007	0.06993007	0.06993007	0.06993007	0.06993007	0.06993007	0.076923077	0.076923077	0.076923077	0.076923077	0.083916084	0.083916084	0.083916084	0.090909091	0.090909091	0.090909091	0.097902098	0.097902098	0.097902098	0.097902098	0.097902098	0.097902098	0.104895105	0.104895105	0.104895105	0.111888112	0.111888112	0.111888112	0.118881119	0.118881119	0.118881119	0.125874126	0.125874126	0.125874126	0.132867133	0.132867133	0.132867133
0.055944056	0.062937063	0.062937063	0.062937063	0.062937063	0.062937063	0.062937063	0.062937063	0.062937063	0.062937063	0.062937063	0.06993007	0.06993007	0.06993007	0.06993007	0.06993007	0.06993007	0.06993007	0.076923077	0.076923077	0.076923077	0.076923077	0.083916084	0.083916084	0.083916084	0.090909091	0.090909091	0.090909091	0.097902098	0.097902098	0.097902098	0.097902098	0.097902098	0.097902098	0.104895105	0.104895105	0.104895105	0.111888112	0.111888112	0.111888112	0.118881119	0.118881119	0.118881119	0.125874126	0.125874126	0.132867133	0.132867133	0.132867133	0.13986014	0.13986014
0.055944056	0.062937063	0.062937063	0.062937063	0.062937063	0.062937063	0.062937063	0.062937063	0.062937063	0.062937063	0.06993007	0.06993007	0.06993007	0.06993007	0.076923077	0.06993007	0.06993007	0.06993007	0.076923077	0.076923077	0.076923077	0.083916084	0.083916084	0.083916084	0.090909091	0.090909091	0.090909091	0.097902098	0.097902098	0.097902098	0.104895105	0.097902098	0.097902098	0.104895105	0.104895105	0.104895105	0.111888112	0.111888112	0.118881119	0.118881119	0.118881119	0.125874126	0.125874126	0.125874126	0.132867133	0.132867133	0.13986014	0.13986014	0.13986014	0.146853147
0.055944056	0.062937063	0.062937063	0.062937063	0.062937063	0.062937063	0.062937063	0.062937063	0.062937063	0.062937063	0.06993007	0.06993007	0.06993007	0.06993007	0.06993007	0.06993007	0.06993007	0.076923077	0.076923077	0.076923077	0.083916084	0.083916084	0.083916084	0.090909091	0.090909091	0.090909091	0.097902098	0.097902098	0.097902098	0.104895105	0.097902098	0.097902098	0.104895105	0.104895105	0.111888112	0.111888112	0.111888112	0.118881119	0.118881119	0.118881119	0.125874126	0.125874126	0.132867133	0.132867133	0.132867133	0.13986014	0.13986014	0.146853147	0.146853147	0.146853147
0.062937063	0.062937063	0.062937063	0.062937063	0.062937063	0.06993007	0.062937063	0.062937063	0.062937063	0.06993007	0.06993007	0.06993007	0.06993007	0.076923077	0.06993007	0.06993007	0.076923077	0.076923077	0.076923077	0.083916084	0.083916084	0.083916084	0.090909091	0.090909091	0.090909091	0.097902098	0.097902098	0.097902098	0.104895105	0.097902098	0.104895105	0.104895105	0.104895105	0.111888112	0.111888112	0.111888112	0.118881119	0.118881119	0.125874126	0.125874126	0.125874126	0.132867133	0.132867133	0.13986014	0.13986014	0.13986014	0.146853147	0.146853147	0.153846154	0.153846154
0.062937063	0.062937063	0.062937063	0.062937063	0.062937063	0.06993007	0.062937063	0.062937063	0.062937063	0.06993007	0.06993007	0.06993007	0.06993007	0.076923077	0.06993007	0.06993007	0.076923077	0.076923077	0.076923077	0.083916084	0.083916084	0.083916084	0.090909091	0.090909091	0.097902098	0.097902098	0.097902098	0.104895105	0.097902098	0.104895105	0.104895105	0.104895105	0.111888112	0.111888112	0.118881119	0.118881119	0.118881119	0.125874126	0.125874126	0.132867133	0.132867133	0.13986014	0.13986014	0.13986014	0.146853147	0.146853147	0.153846154	0.153846154	0.153846154	0.160839161
0.062937063	0.062937063	0.062937063	0.062937063	0.062937063	0.062937063	0.062937063	0.062937063	0.062937063	0.06993007	0.06993007	0.06993007	0.076923077	0.06993007	0.06993007	0.076923077	0.076923077	0.076923077	0.083916084	0.083916084	0.083916084	0.090909091	0.090909091	0.097902098	0.097902098	0.097902098	0.104895105	0.097902098	0.104895105	0.104895105	0.104895105	0.111888112	0.111888112	0.118881119	0.118881119	0.125874126	0.125874126	0.125874126	0.132867133	0.132867133	0.13986014	0.13986014	0.146853147	0.146853147	0.153846154	0.153846154	0.153846154	0.160839161	0.160839161	0.167832168
0.062937063	0.062937063	0.062937063	0.062937063	0.062937063	0.062937063	0.062937063	0.062937063	0.06993007	0.06993007	0.06993007	0.06993007	0.076923077	0.06993007	0.076923077	0.076923077	0.076923077	0.083916084	0.083916084	0.083916084	0.090909091	0.090909091	0.097902098	0.097902098	0.097902098	0.104895105	0.104895105	0.104895105	0.104895105	0.111888112	0.111888112	0.111888112	0.118881119	0.118881119	0.125874126	0.125874126	0.132867133	0.132867133	0.13986014	0.13986014	0.146853147	0.146853147	0.146853147	0.153846154	0.153846154	0.160839161	0.160839161	0.167832168	0.167832168	0.174825175
0.062937063	0.062937063	0.062937063	0.062937063	0.06993007	0.062937063	0.062937063	0.062937063	0.06993007	0.06993007	0.06993007	0.076923077	0.076923077	0.06993007	0.076923077	0.076923077	0.076923077	0.083916084	0.083916084	0.090909091	0.090909091	0.097902098	0.097902098	0.097902098	0.104895105	0.104895105	0.104895105	0.104895105	0.111888112	0.111888112	0.118881119	0.118881119	0.118881119	0.125874126	0.125874126	0.132867133	0.132867133	0.13986014	0.13986014	0.146853147	0.146853147	0.153846154	0.153846154	0.160839161	0.160839161	0.167832168	0.167832168	0.174825175	0.174825175	0.174825175
0.062937063	0.062937063	0.062937063	0.062937063	0.06993007	0.062937063	0.062937063	0.06993007	0.06993007	0.06993007	0.076923077	0.076923077	0.06993007	0.076923077	0.076923077	0.076923077	0.083916084	0.083916084	0.090909091	0.090909091	0.090909091	0.097902098	0.097902098	0.104895105	0.104895105	0.104895105	0.104895105	0.111888112	0.111888112	0.118881119	0.118881119	0.125874126	0.125874126	0.132867133	0.132867133	0.13986014	0.13986014	0.146853147	0.146853147	0.153846154	0.153846154	0.160839161	0.160839161	0.160839161	0.167832168	0.167832168	0.174825175	0.174825175	0.181818182	0.181818182
0.062937063	0.062937063	0.062937063	0.062937063	0.06993007	0.062937063	0.062937063	0.06993007	0.06993007	0.06993007	0.076923077	0.076923077	0.06993007	0.076923077	0.076923077	0.083916084	0.083916084	0.090909091	0.090909091	0.090909091	0.097902098	0.097902098	0.104895105	0.104895105	0.104895105	0.104895105	0.111888112	0.111888112	0.118881119	0.118881119	0.125874126	0.125874126	0.132867133	0.132867133	0.13986014	0.13986014	0.146853147	0.146853147	0.153846154	0.153846154	0.160839161	0.160839161	0.167832168	0.167832168	0.174825175	0.174825175	0.181818182	0.181818182	0.188811189	0.188811189
0.06993007	0.062937063	0.062937063	0.062937063	0.06993007	0.062937063	0.062937063	0.06993007	0.06993007	0.06993007	0.076923077	0.076923077	0.076923077	0.076923077	0.083916084	0.083916084	0.083916084	0.090909091	0.090909091	0.097902098	0.097902098	0.104895105	0.104895105	0.104895105	0.104895105	0.111888112	0.111888112	0.118881119	0.118881119	0.125874126	0.125874126	0.132867133	0.132867133	0.13986014	0.146853147	0.146853147	0.153846154	0.153846154	0.160839161	0.160839161	0.167832168	0.167832168	0.174825175	0.174825175	0.181818182	0.181818182	0.188811189	0.188811189	0.195804196	0.195804196
0.06993007	0.062937063	0.062937063	0.06993007	0.06993007	0.062937063	0.06993007	0.06993007	0.06993007	0.076923077	0.076923077	0.076923077	0.076923077	0.076923077	0.083916084	0.083916084	0.090909091	0.090909091	0.097902098	0.097902098	0.104895105	0.104895105	0.111888112	0.104895105	0.111888112	0.111888112	0.118881119	0.118881119	0.125874126	0.132867133	0.132867133	0.13986014	0.13986014	0.146853147	0.146853147	0.153846154	0.153846154	0.160839161	0.167832168	0.167832168	0.174825175	0.174825175	0.181818182	0.181818182	0.188811189	0.188811189	0.195804196	0.195804196	0.202797203	0.202797203
0.06993007	0.062937063	0.062937063	0.06993007	0.06993007	0.062937063	0.06993007	0.06993007	0.06993007	0.076923077	0.076923077	0.076923077	0.076923077	0.083916084	0.083916084	0.090909091	0.090909091	0.097902098	0.097902098	0.104895105	0.104895105	0.111888112	0.104895105	0.111888112	0.111888112	0.118881119	0.125874126	0.125874126	0.132867133	0.132867133	0.13986014	0.13986014	0.146853147	0.153846154	0.153846154	0.160839161	0.160839161	0.167832168	0.167832168	0.174825175	0.181818182	0.181818182	0.188811189	0.188811189	0.195804196	0.195804196	0.202797203	0.202797203	0.20979021	0.20979021
0.06993007	0.062937063	0.062937063	0.06993007	0.06993007	0.062937063	0.06993007	0.06993007	0.076923077	0.076923077	0.083916084	0.076923077	0.083916084	0.083916084	0.090909091	0.090909091	0.097902098	0.097902098	0.104895105	0.104895105	0.111888112	0.104895105	0.111888112	0.118881119	0.118881119	0.125874126	0.125874126	0.132867133	0.132867133	0.13986014	0.146853147	0.146853147	0.153846154	0.153846154	0.160839161	0.167832168	0.167832168	0.174825175	0.174825175	0.181818182	0.188811189	0.188811189	0.195804196	0.195804196	0.202797203	0.202797203	0.20979021	0.216783217	0.216783217	0.216783217
0.06993007	0.062937063	0.062937063	0.06993007	0.06993007	0.06993007	0.06993007	0.06993007	0.076923077	0.076923077	0.083916084	0.076923077	0.083916084	0.083916084	0.090909091	0.090909091	0.097902098	0.104895105	0.104895105	0.111888112	0.104895105	0.111888112	0.118881119	0.118881119	0.125874126	0.125874126	0.132867133	0.13986014	0.13986014	0.146853147	0.153846154	0.153846154	0.160839161	0.160839161	0.167832168	0.174825175	0.174825175	0.181818182	0.181818182	0.188811189	0.195804196	0.195804196	0.202797203	0.202797203	0.20979021	0.216783217	0.216783217	0.216783217	0.216783217	0.223776224
0.06993007	0.062937063	0.06993007	0.06993007	0.06993007	0.06993007	0.06993007	0.076923077	0.076923077	0.083916084	0.076923077	0.083916084	0.083916084	0.090909091	0.090909091	0.097902098	0.104895105	0.104895105	0.111888112	0.111888112	0.111888112	0.118881119	0.118881119	0.125874126	0.132867133	0.132867133	0.13986014	0.13986014	0.146853147	0.153846154	0.153846154	0.160839161	0.167832168	0.167832168	0.174825175	0.181818182	0.181818182	0.188811189	0.195804196	0.195804196	0.202797203	0.202797203	0.20979021	0.216783217	0.216783217	0.223776224	0.216783217	0.223776224	0.230769231	0.230769231
0.06993007	0.062937063	0.06993007	0.06993007	0.06993007	0.06993007	0.06993007	0.076923077	0.076923077	0.083916084	0.076923077	0.083916084	0.090909091	0.090909091	0.097902098	0.097902098	0.104895105	0.111888112	0.111888112	0.111888112	0.118881119	0.118881119	0.125874126	0.132867133	0.132867133	0.13986014	0.146853147	0.146853147	0.153846154	0.160839161	0.160839161	0.167832168	0.174825175	0.174825175	0.181818182	0.188811189	0.188811189	0.195804196	0.202797203	0.202797203	0.20979021	0.216783217	0.216783217	0.223776224	0.216783217	0.223776224	0.230769231	0.230769231	0.237762238	0.237762238
0.06993007	0.062937063	0.06993007	0.06993007	0.076923077	0.06993007	0.076923077	0.076923077	0.083916084	0.083916084	0.083916084	0.083916084	0.090909091	0.097902098	0.097902098	0.104895105	0.111888112	0.111888112	0.111888112	0.118881119	0.118881119	0.125874126	0.132867133	0.13986014	0.13986014	0.146853147	0.153846154	0.153846154	0.160839161	0.167832168	0.167832168	0.174825175	0.181818182	0.181818182	0.188811189	0.195804196	0.202797203	0.202797203	0.20979021	0.20979021	0.216783217	0.223776224	0.216783217	0.223776224	0.230769231	0.230769231	0.237762238	0.244755245	0.244755245	0.251748252
0.06993007	0.062937063	0.06993007	0.06993007	0.076923077	0.06993007	0.076923077	0.076923077	0.083916084	0.083916084	0.083916084	0.090909091	0.097902098	0.097902098	0.104895105	0.111888112	0.111888112	0.111888112	0.118881119	0.125874126	0.125874126	0.132867133	0.13986014	0.13986014	0.146853147	0.153846154	0.160839161	0.160839161	0.167832168	0.174825175	0.181818182	0.181818182	0.188811189	0.195804196	0.195804196	0.202797203	0.20979021	0.20979021	0.216783217	0.223776224	0.216783217	0.223776224	0.230769231	0.230769231	0.237762238	0.244755245	0.244755245	0.251748252	0.251748252	0.258741259
0.06993007	0.076923077	0.06993007	0.076923077	0.076923077	0.076923077	0.076923077	0.083916084	0.083916084	0.083916084	0.090909091	0.090909091	0.097902098	0.104895105	0.111888112	0.111888112	0.118881119	0.118881119	0.125874126	0.125874126	0.132867133	0.13986014	0.146853147	0.146853147	0.153846154	0.160839161	0.167832168	0.167832168	0.174825175	0.181818182	0.188811189	0.188811189	0.195804196	0.202797203	0.20979021	0.20979021	0.216783217	0.223776224	0.223776224	0.223776224	0.230769231	0.230769231	0.237762238	0.244755245	0.244755245	0.251748252	0.258741259	0.258741259	0.265734266	0.272727273
0.06993007	0.076923077	0.06993007	0.076923077	0.076923077	0.076923077	0.083916084	0.083916084	0.090909091	0.090909091	0.090909091	0.097902098	0.104895105	0.111888112	0.111888112	0.118881119	0.118881119	0.125874126	0.125874126	0.132867133	0.13986014	0.146853147	0.153846154	0.153846154	0.160839161	0.167832168	0.174825175	0.181818182	0.181818182	0.188811189	0.195804196	0.202797203	0.202797203	0.20979021	0.216783217	0.223776224	0.223776224	0.223776224	0.230769231	0.230769231	0.237762238	0.244755245	0.251748252	0.251748252	0.258741259	0.265734266	0.265734266	0.272727273	0.272727273	0.27972028
0.06993007	0.076923077	0.06993007	0.076923077	0.076923077	0.076923077	0.083916084	0.090909091	0.083916084	0.090909091	0.097902098	0.104895105	0.104895105	0.111888112	0.118881119	0.118881119	0.125874126	0.132867133	0.132867133	0.13986014	0.146853147	0.153846154	0.160839161	0.167832168	0.167832168	0.174825175	0.181818182	0.188811189	0.195804196	0.195804196	0.202797203	0.20979021	0.216783217	0.223776224	0.223776224	0.223776224	0.230769231	0.237762238	0.237762238	0.244755245	0.251748252	0.251748252	0.258741259	0.265734266	0.265734266	0.272727273	0.27972028	0.27972028	0.286713287	0.293706294
0.06993007	0.076923077	0.076923077	0.076923077	0.076923077	0.083916084	0.083916084	0.090909091	0.090909091	0.097902098	0.097902098	0.104895105	0.111888112	0.118881119	0.118881119	0.125874126	0.132867133	0.13986014	0.13986014	0.146853147	0.153846154	0.160839161	0.167832168	0.174825175	0.181818182	0.188811189	0.188811189	0.195804196	0.202797203	0.20979021	0.216783217	0.216783217	0.223776224	0.223776224	0.230769231	0.237762238	0.237762238	0.244755245	0.251748252	0.251748252	0.258741259	0.265734266	0.272727273	0.272727273	0.27972028	0.286713287	0.286713287	0.293706294	0.300699301	0.300699301
0.06993007	0.076923077	0.076923077	0.076923077	0.076923077	0.083916084	0.090909091	0.097902098	0.090909091	0.097902098	0.104895105	0.111888112	0.118881119	0.125874126	0.125874126	0.132867133	0.13986014	0.146853147	0.153846154	0.160839161	0.160839161	0.167832168	0.174825175	0.181818182	0.188811189	0.195804196	0.202797203	0.20979021	0.20979021	0.216783217	0.223776224	0.230769231	0.230769231	0.237762238	0.237762238	0.244755245	0.251748252	0.258741259	0.258741259	0.265734266	0.272727273	0.27972028	0.27972028	0.286713287	0.293706294	0.293706294	0.300699301	0.307692308	0.307692308	0.314685315
0.076923077	0.076923077	0.076923077	0.083916084	0.083916084	0.083916084	0.090909091	0.090909091	0.097902098	0.104895105	0.111888112	0.118881119	0.125874126	0.125874126	0.132867133	0.13986014	0.146853147	0.153846154	0.160839161	0.167832168	0.174825175	0.181818182	0.188811189	0.195804196	0.195804196	0.202797203	0.20979021	0.216783217	0.223776224	0.230769231	0.230769231	0.237762238	0.237762238	0.244755245	0.251748252	0.258741259	0.265734266	0.265734266	0.272727273	0.27972028	0.27972028	0.286713287	0.293706294	0.300699301	0.300699301	0.307692308	0.314685315	0.314685315	0.321678322	0.328671329
0.083916084	0.083916084	0.076923077	0.083916084	0.083916084	0.090909091	0.097902098	0.097902098	0.104895105	0.111888112	0.118881119	0.125874126	0.125874126	0.132867133	0.13986014	0.146853147	0.153846154	0.160839161	0.167832168	0.174825175	0.181818182	0.188811189	0.195804196	0.202797203	0.20979021	0.216783217	0.223776224	0.230769231	0.230769231	0.237762238	0.237762238	0.244755245	0.251748252	0.258741259	0.265734266	0.265734266	0.272727273	0.27972028	0.286713287	0.293706294	0.293706294	0.300699301	0.307692308	0.307692308	0.314685315	0.321678322	0.321678322	0.328671329	0.335664336	0.335664336
0.083916084	0.083916084	0.083916084	0.090909091	0.090909091	0.097902098	0.104895105	0.104895105	0.111888112	0.118881119	0.125874126	0.125874126	0.132867133	0.13986014	0.146853147	0.160839161	0.167832168	0.174825175	0.181818182	0.188811189	0.195804196	0.202797203	0.20979021	0.216783217	0.223776224	0.230769231	0.230769231	0.237762238	0.237762238	0.244755245	0.251748252	0.258741259	0.265734266	0.272727273	0.27972028	0.27972028	0.286713287	0.293706294	0.300699301	0.300699301	0.307692308	0.314685315	0.321678322	0.321678322	0.328671329	0.335664336	0.335664336	0.342657343	0.34965035	0.34965035
0.083916084	0.083916084	0.083916084	0.090909091	0.090909091	0.097902098	0.104895105	0.111888112	0.118881119	0.125874126	0.125874126	0.132867133	0.146853147	0.153846154	0.160839161	0.167832168	0.174825175	0.181818182	0.188811189	0.195804196	0.202797203	0.216783217	0.223776224	0.230769231	0.230769231	0.230769231	0.237762238	0.244755245	0.251748252	0.258741259	0.265734266	0.272727273	0.27972028	0.286713287	0.286713287	0.293706294	0.300699301	0.307692308	0.314685315	0.314685315	0.321678322	0.328671329	0.328671329	0.335664336	0.342657343	0.342657343	0.34965035	0.356643357	0.356643357	0.363636364
0.083916084	0.090909091	0.090909091	0.097902098	0.097902098	0.104895105	0.111888112	0.118881119	0.125874126	0.132867133	0.13986014	0.146853147	0.153846154	0.160839161	0.174825175	0.181818182	0.188811189	0.195804196	0.202797203	0.20979021	0.216783217	0.223776224	0.223776224	0.230769231	0.237762238	0.244755245	0.251748252	0.258741259	0.265734266	0.272727273	0.27972028	0.286713287	0.293706294	0.300699301	0.300699301	0.307692308	0.314685315	0.321678322	0.328671329	0.328671329	0.335664336	0.342657343	0.342657343	0.34965035	0.356643357	0.356643357	0.363636364	0.370629371	0.370629371	0.377622378
0.097902098	0.097902098	0.097902098	0.104895105	0.104895105	0.111888112	0.118881119	0.125874126	0.13986014	0.13986014	0.146853147	0.160839161	0.167832168	0.174825175	0.181818182	0.195804196	0.202797203	0.20979021	0.216783217	0.223776224	0.223776224	0.230769231	0.244755245	0.251748252	0.258741259	0.265734266	0.272727273	0.272727273	0.27972028	0.286713287	0.293706294	0.300699301	0.307692308	0.314685315	0.321678322	0.321678322	0.328671329	0.335664336	0.342657343	0.342657343	0.34965035	0.356643357	0.356643357	0.363636364	0.370629371	0.370629371	0.377622378	0.384615385	0.384615385	0.391608392
0.097902098	0.104895105	0.104895105	0.111888112	0.111888112	0.118881119	0.125874126	0.13986014	0.13986014	0.153846154	0.160839161	0.167832168	0.181818182	0.188811189	0.195804196	0.20979021	0.216783217	0.223776224	0.223776224	0.230769231	0.244755245	0.251748252	0.258741259	0.265734266	0.272727273	0.27972028	0.286713287	0.293706294	0.300699301	0.307692308	0.307692308	0.314685315	0.321678322	0.328671329	0.335664336	0.342657343	0.342657343	0.34965035	0.356643357	0.363636364	0.363636364	0.370629371	0.377622378	0.377622378	0.384615385	0.391608392	0.391608392	0.398601399	0.398601399	0.405594406
0.111888112	0.111888112	0.111888112	0.118881119	0.125874126	0.125874126	0.13986014	0.146853147	0.153846154	0.167832168	0.174825175	0.188811189	0.195804196	0.202797203	0.216783217	0.223776224	0.223776224	0.230769231	0.244755245	0.251748252	0.258741259	0.265734266	0.272727273	0.27972028	0.286713287	0.293706294	0.300699301	0.307692308	0.314685315	0.321678322	0.328671329	0.335664336	0.335664336	0.342657343	0.34965035	0.356643357	0.363636364	0.363636364	0.370629371	0.377622378	0.377622378	0.384615385	0.391608392	0.391608392	0.398601399	0.405594406	0.405594406	0.412587413	0.412587413	0.41958042
0.125874126	0.125874126	0.125874126	0.125874126	0.125874126	0.13986014	0.146853147	0.160839161	0.167832168	0.181818182	0.188811189	0.202797203	0.20979021	0.223776224	0.223776224	0.230769231	0.244755245	0.251748252	0.258741259	0.265734266	0.27972028	0.286713287	0.293706294	0.300699301	0.307692308	0.314685315	0.321678322	0.328671329	0.335664336	0.335664336	0.342657343	0.34965035	0.356643357	0.363636364	0.370629371	0.370629371	0.377622378	0.384615385	0.384615385	0.391608392	0.398601399	0.398601399	0.405594406	0.412587413	0.412587413	0.41958042	0.41958042	0.426573427	0.433566434	0.433566434
0.13986014	0.13986014	0.13986014	0.13986014	0.146853147	0.146853147	0.160839161	0.174825175	0.188811189	0.195804196	0.20979021	0.216783217	0.223776224	0.237762238	0.244755245	0.251748252	0.265734266	0.272727273	0.27972028	0.286713287	0.293706294	0.300699301	0.314685315	0.321678322	0.328671329	0.335664336	0.335664336	0.342657343	0.34965035	0.356643357	0.363636364	0.370629371	0.377622378	0.377622378	0.384615385	0.391608392	0.391608392	0.398601399	0.405594406	0.412587413	0.412587413	0.41958042	0.41958042	0.426573427	0.433566434	0.433566434	0.440559441	0.440559441	0.447552448	0.447552448
0.167832168	0.160839161	0.160839161	0.153846154	0.160839161	0.167832168	0.181818182	0.195804196	0.20979021	0.20979021	0.223776224	0.237762238	0.244755245	0.258741259	0.265734266	0.272727273	0.286713287	0.293706294	0.300699301	0.307692308	0.314685315	0.328671329	0.335664336	0.342657343	0.34965035	0.356643357	0.356643357	0.363636364	0.370629371	0.377622378	0.384615385	0.391608392	0.391608392	0.398601399	0.405594406	0.405594406	0.412587413	0.41958042	0.41958042	0.426573427	0.433566434	0.433566434	0.440559441	0.440559441	0.447552448	0.447552448	0.454545455	0.461538462	0.461538462	0.468531469
0.195804196	0.195804196	0.188811189	0.167832168	0.174825175	0.188811189	0.202797203	0.20979021	0.223776224	0.237762238	0.251748252	0.258741259	0.272727273	0.27972028	0.293706294	0.300699301	0.307692308	0.314685315	0.328671329	0.335664336	0.342657343	0.34965035	0.356643357	0.363636364	0.370629371	0.377622378	0.384615385	0.384615385	0.391608392	0.398601399	0.405594406	0.405594406	0.412587413	0.41958042	0.41958042	0.426573427	0.433566434	0.433566434	0.440559441	0.447552448	0.447552448	0.454545455	0.454545455	0.461538462	0.461538462	0.468531469	0.468531469	0.475524476	0.475524476	0.482517483
0.237762238	0.237762238	0.230769231	0.188811189	0.195804196	0.20979021	0.223776224	0.237762238	0.251748252	0.265734266	0.27972028	0.286713287	0.300699301	0.307692308	0.314685315	0.328671329	0.335664336	0.342657343	0.34965035	0.356643357	0.363636364	0.370629371	0.377622378	0.384615385	0.391608392	0.398601399	0.405594406	0.412587413	0.412587413	0.41958042	0.426573427	0.426573427	0.433566434	0.440559441	0.440559441	0.447552448	0.454545455	0.454545455	0.461538462	0.461538462	0.468531469	0.468531469	0.475524476	0.475524476	0.482517483	0.482517483	0.48951049	0.48951049	0.503496503	0.503496503
0.293706294	0.293706294	0.272727273	0.20979021	0.223776224	0.244755245	0.258741259	0.272727273	0.286713287	0.293706294	0.307692308	0.321678322	0.328671329	0.342657343	0.34965035	0.356643357	0.363636364	0.370629371	0.377622378	0.384615385	0.391608392	0.398601399	0.405594406	0.412587413	0.41958042	0.426573427	0.426573427	0.433566434	0.440559441	0.440559441	0.447552448	0.454545455	0.454545455	0.461538462	0.461538462	0.468531469	0.468531469	0.475524476	0.475524476	0.482517483	0.482517483	0.48951049	0.48951049	0.503496503	0.503496503	0.51048951	0.51048951	0.51048951	0.51048951	0.517482517
0.356643357	0.34965035	0.335664336	0.293706294	0.265734266	0.27972028	0.293706294	0.307692308	0.321678322	0.335664336	0.342657343	0.356643357	0.363636364	0.377622378	0.384615385	0.391608392	0.398601399	0.405594406	0.412587413	0.41958042	0.426573427	0.426573427	0.433566434	0.440559441	0.447552448	0.447552448	0.454545455	0.461538462	0.461538462	0.468531469	0.468531469	0.475524476	0.475524476	0.482517483	0.482517483	0.48951049	0.48951049	0.503496503	0.503496503	0.51048951	0.51048951	0.51048951	0.51048951	0.517482517	0.517482517	0.524475524	0.524475524	0.524475524	0.531468531	0.531468531
0.440559441	0.447552448	0.433566434	0.405594406	0.314685315	0.321678322	0.335664336	0.34965035	0.363636364	0.370629371	0.391608392	0.398601399	0.405594406	0.412587413	0.41958042	0.426573427	0.433566434	0.440559441	0.447552448	0.454545455	0.454545455	0.461538462	0.468531469	0.468531469	0.475524476	0.475524476	0.482517483	0.482517483	0.48951049	0.48951049	0.503496503	0.503496503	0.51048951	0.51048951	0.51048951	0.51048951	0.517482517	0.517482517	0.517482517	0.524475524	0.524475524	0.531468531	0.531468531	0.531468531	0.538461538	0.538461538	0.538461538	0.545454545	0.545454545	0.552447552
0.573426573	0.566433566	0.566433566	0.531468531	0.496503497	0.384615385	0.398601399	0.412587413	0.41958042	0.426573427	0.433566434	0.440559441	0.447552448	0.454545455	0.461538462	0.461538462	0.475524476	0.482517483	0.482517483	0.48951049	0.48951049	0.503496503	0.503496503	0.51048951	0.51048951	0.51048951	0.51048951	0.517482517	0.517482517	0.517482517	0.524475524	0.524475524	0.524475524	0.531468531	0.531468531	0.531468531	0.538461538	0.538461538	0.538461538	0.545454545	0.545454545	0.545454545	0.552447552	0.552447552	0.552447552	0.559440559	0.559440559	0.552447552	0.559440559	0.559440559
0.867132867	0.846153846	0.804195804	0.769230769	0.72027972	0.65034965	0.496503497	0.503496503	0.503496503	0.503496503	0.503496503	0.503496503	0.51048951	0.51048951	0.51048951	0.517482517	0.517482517	0.517482517	0.517482517	0.524475524	0.524475524	0.524475524	0.524475524	0.531468531	0.531468531	0.531468531	0.531468531	0.538461538	0.538461538	0.538461538	0.538461538	0.545454545	0.545454545	0.545454545	0.545454545	0.552447552	0.552447552	0.552447552	0.559440559	0.559440559	0.559440559	0.559440559	0.566433566	0.566433566	0.566433566	0.566433566	0.573426573	0.573426573	0.573426573	0.573426573
0.958041958	0.965034965	0.958041958	0.958041958	0.944055944	0.944055944	0.923076923	0.888111888	0.636363636	0.608391608	0.594405594	0.587412587	0.58041958	0.573426573	0.573426573	0.573426573	0.566433566	0.566433566	0.566433566	0.566433566	0.566433566	0.566433566	0.566433566	0.566433566	0.566433566	0.566433566	0.566433566	0.566433566	0.566433566	0.566433566	0.566433566	0.566433566	0.573426573	0.573426573	0.573426573	0.573426573	0.573426573	0.573426573	0.58041958	0.58041958	0.58041958	0.58041958	0.58041958	0.587412587	0.587412587	0.587412587	0.587412587	0.587412587	0.594405594	0.594405594
0.958041958	0.965034965	0.958041958	0.958041958	0.951048951	0.937062937	0.937062937	0.916083916	0.888111888	0.832167832	0.748251748	0.699300699	0.671328671	0.657342657	0.643356643	0.636363636	0.629370629	0.622377622	0.615384615	0.608391608	0.608391608	0.608391608	0.601398601	0.601398601	0.601398601	0.601398601	0.601398601	0.594405594	0.594405594	0.594405594	0.594405594	0.594405594	0.594405594	0.594405594	0.594405594	0.594405594	0.601398601	0.601398601	0.601398601	0.601398601	0.601398601	0.601398601	0.601398601	0.601398601	0.601398601	0.608391608	0.608391608	0.608391608	0.608391608	0.608391608
0.958041958	0.958041958	0.958041958	0.958041958	0.951048951	0.944055944	0.937062937	0.93006993	0.916083916	0.895104895	0.86013986	0.825174825	0.783216783	0.748251748	0.72027972	0.706293706	0.685314685	0.678321678	0.664335664	0.657342657	0.65034965	0.65034965	0.643356643	0.636363636	0.636363636	0.636363636	0.629370629	0.629370629	0.629370629	0.622377622	0.622377622	0.622377622	0.622377622	0.622377622	0.622377622	0.622377622	0.622377622	0.622377622	0.622377622	0.622377622	0.622377622	0.622377622	0.622377622	0.622377622	0.622377622	0.622377622	0.622377622	0.622377622	0.629370629	0.629370629
0.958041958	0.958041958	0.958041958	0.958041958	0.951048951	0.944055944	0.937062937	0.93006993	0.916083916	0.909090909	0.895104895	0.874125874	0.846153846	0.818181818	0.79020979	0.769230769	0.748251748	0.734265734	0.72027972	0.706293706	0.699300699	0.692307692	0.685314685	0.678321678	0.671328671	0.664335664	0.664335664	0.657342657	0.657342657	0.657342657	0.65034965	0.65034965	0.65034965	0.65034965	0.643356643	0.643356643	0.643356643	0.643356643	0.643356643	0.643356643	0.643356643	0.643356643	0.643356643	0.643356643	0.643356643	0.643356643	0.643356643	0.643356643	0.643356643	0.643356643
0.958041958	0.958041958	0.951048951	0.958041958	0.951048951	0.944055944	0.937062937	0.93006993	0.923076923	0.916083916	0.909090909	0.895104895	0.881118881	0.86013986	0.839160839	0.818181818	0.797202797	0.783216783	0.769230769	0.755244755	0.741258741	0.727272727	0.72027972	0.713286713	0.706293706	0.699300699	0.692307692	0.692307692	0.685314685	0.685314685	0.678321678	0.678321678	0.671328671	0.671328671	0.671328671	0.671328671	0.664335664	0.664335664	0.664335664	0.664335664	0.664335664	0.664335664	0.664335664	0.664335664	0.657342657	0.657342657	0.657342657	0.657342657	0.657342657	0.657342657
0.958041958	0.958041958	0.951048951	0.951048951	0.951048951	0.951048951	0.944055944	0.937062937	0.93006993	0.923076923	0.909090909	0.909090909	0.895104895	0.881118881	0.867132867	0.853146853	0.832167832	0.818181818	0.804195804	0.79020979	0.776223776	0.769230769	0.755244755	0.748251748	0.741258741	0.734265734	0.727272727	0.72027972	0.713286713	0.713286713	0.706293706	0.699300699	0.699300699	0.699300699	0.692307692	0.692307692	0.685314685	0.685314685	0.685314685	0.685314685	0.685314685	0.678321678	0.678321678	0.678321678	0.678321678	0.678321678	0.678321678	0.678321678	0.678321678	0.678321678
0.958041958	0.951048951	0.951048951	0.951048951	0.951048951	0.951048951	0.944055944	0.937062937	0.93006993	0.93006993	0.916083916	0.909090909	0.902097902	0.895104895	0.888111888	0.874125874	0.86013986	0.846153846	0.832167832	0.818181818	0.811188811	0.797202797	0.79020979	0.776223776	0.769230769	0.762237762	0.755244755	0.748251748	0.741258741	0.734265734	0.734265734	0.727272727	0.72027972	0.72027972	0.713286713	0.713286713	0.713286713	0.706293706	0.706293706	0.706293706	0.699300699	0.699300699	0.699300699	0.699300699	0.699300699	0.692307692	0.692307692	0.692307692	0.692307692	0.692307692
0.958041958	0.951048951	0.951048951	0.951048951	0.944055944	0.951048951	0.944055944	0.944055944	0.937062937	0.93006993	0.923076923	0.916083916	0.909090909	0.902097902	0.895104895	0.888111888	0.874125874	0.867132867	0.853146853	0.846153846	0.832167832	0.825174825	0.811188811	0.804195804	0.797202797	0.783216783	0.776223776	0.769230769	0.762237762	0.762237762	0.755244755	0.748251748	0.748251748	0.741258741	0.734265734	0.734265734	0.727272727	0.727272727	0.727272727	0.72027972	0.72027972	0.72027972	0.713286713	0.713286713	0.713286713	0.713286713	0.713286713	0.713286713	0.706293706	0.706293706
0.951048951	0.951048951	0.951048951	0.951048951	0.944055944	0.951048951	0.944055944	0.944055944	0.937062937	0.93006993	0.93006993	0.923076923	0.916083916	0.909090909	0.902097902	0.895104895	0.888111888	0.881118881	0.874125874	0.86013986	0.853146853	0.846153846	0.832167832	0.825174825	0.818181818	0.811188811	0.804195804	0.797202797	0.79020979	0.783216783	0.776223776	0.769230769	0.762237762	0.762237762	0.755244755	0.755244755	0.748251748	0.748251748	0.741258741	0.741258741	0.741258741	0.734265734	0.734265734	0.734265734	0.727272727	0.727272727	0.727272727	0.727272727	0.727272727	0.727272727
0.951048951	0.951048951	0.951048951	0.951048951	0.944055944	0.944055944	0.944055944	0.944055944	0.937062937	0.937062937	0.93006993	0.923076923	0.923076923	0.916083916	0.909090909	0.902097902	0.895104895	0.895104895	0.881118881	0.874125874	0.867132867	0.86013986	0.853146853	0.846153846	0.832167832	0.825174825	0.818181818	0.811188811	0.804195804	0.797202797	0.797202797	0.79020979	0.783216783	0.776223776	0.776223776	0.769230769	0.769230769	0.762237762	0.762237762	0.755244755	0.755244755	0.755244755	0.748251748	0.748251748	0.748251748	0.741258741	0.741258741	0.741258741	0.741258741	0.741258741
0.951048951	0.951048951	0.951048951	0.951048951	0.944055944	0.944055944	0.944055944	0.944055944	0.944055944	0.937062937	0.93006993	0.93006993	0.923076923	0.916083916	0.916083916	0.909090909	0.902097902	0.895104895	0.888111888	0.888111888	0.881118881	0.874125874	0.867132867	0.86013986	0.853146853	0.846153846	0.839160839	0.832167832	0.825174825	0.818181818	0.811188811	0.804195804	0.804195804	0.797202797	0.79020979	0.79020979	0.783216783	0.783216783	0.776223776	0.776223776	0.769230769	0.769230769	0.762237762	0.762237762	0.762237762	0.755244755	0.755244755	0.755244755	0.755244755	0.755244755
0.951048951	0.951048951	0.951048951	0.951048951	0.944055944	0.944055944	0.944055944	0.944055944	0.944055944	0.937062937	0.937062937	0.93006993	0.93006993	0.923076923	0.916083916	0.909090909	0.909090909	0.902097902	0.895104895	0.888111888	0.881118881	0.881118881	0.874125874	0.867132867	0.86013986	0.853146853	0.853146853	0.846153846	0.839160839	0.832167832	0.825174825	0.825174825	0.818181818	0.811188811	0.804195804	0.804195804	0.797202797	0.797202797	0.79020979	0.79020979	0.783216783	0.783216783	0.776223776	0.776223776	0.776223776	0.769230769	0.769230769	0.769230769	0.769230769	0.762237762
0.944055944	0.951048951	0.951048951	0.951048951	0.944055944	0.944055944	0.944055944	0.937062937	0.944055944	0.944055944	0.937062937	0.937062937	0.93006993	0.923076923	0.923076923	0.916083916	0.909090909	0.909090909	0.902097902	0.895104895	0.888111888	0.881118881	0.881118881	0.881118881	0.874125874	0.867132867	0.86013986	0.853146853	0.853146853	0.846153846	0.839160839	0.832167832	0.832167832	0.825174825	0.818181818	0.818181818	0.811188811	0.811188811	0.804195804	0.804195804	0.797202797	0.797202797	0.79020979	0.79020979	0.79020979	0.783216783	0.783216783	0.783216783	0.783216783	0.776223776
0.944055944	0.944055944	0.951048951	0.951048951	0.944055944	0.944055944	0.944055944	0.937062937	0.937062937	0.944055944	0.937062937	0.937062937	0.93006993	0.93006993	0.923076923	0.923076923	0.916083916	0.909090909	0.909090909	0.902097902	0.895104895	0.888111888	0.888111888	0.881118881	0.874125874	0.874125874	0.874125874	0.867132867	0.86013986	0.86013986	0.853146853	0.846153846	0.839160839	0.839160839	0.832167832	0.832167832	0.825174825	0.825174825	0.818181818	0.818181818	0.811188811	0.811188811	0.804195804	0.804195804	0.797202797	0.797202797	0.797202797	0.79020979	0.79020979	0.79020979
0.944055944	0.944055944	0.951048951	0.951048951	0.944055944	0.944055944	0.944055944	0.944055944	0.937062937	0.944055944	0.937062937	0.937062937	0.937062937	0.93006993	0.93006993	0.923076923	0.916083916	0.916083916	0.909090909	0.909090909	0.902097902	0.895104895	0.895104895	0.888111888	0.881118881	0.881118881	0.874125874	0.874125874	0.874125874	0.867132867	0.86013986	0.86013986	0.853146853	0.846153846	0.846153846	0.839160839	0.839160839	0.832167832	0.832167832	0.825174825	0.825174825	0.818181818	0.818181818	0.811188811	0.811188811	0.811188811	0.804195804	0.804195804	0.804195804	0.804195804
0.944055944	0.944055944	0.951048951	0.951048951	0.944055944	0.944055944	0.944055944	0.944055944	0.937062937	0.937062937	0.944055944	0.937062937	0.937062937	0.93006993	0.93006993	0.923076923	0.923076923	0.916083916	0.916083916	0.909090909	0.909090909	0.902097902	0.895104895	0.895104895	0.888111888	0.888111888	0.881118881	0.874125874	0.874125874	0.874125874	0.874125874	0.867132867	0.86013986	0.86013986	0.853146853	0.853146853	0.846153846	0.846153846	0.839160839	0.839160839	0.832167832	0.832167832	0.825174825	0.825174825	0.825174825	0.818181818	0.818181818	0.818181818	0.811188811	0.811188811
0.944055944	0.944055944	0.951048951	0.951048951	0.944055944	0.944055944	0.944055944	0.944055944	0.937062937	0.937062937	0.937062937	0.937062937	0.937062937	0.937062937	0.93006993	0.93006993	0.923076923	0.923076923	0.916083916	0.916083916	0.909090909	0.909090909	0.902097902	0.902097902	0.895104895	0.888111888	0.888111888	0.881118881	0.881118881	0.874125874	0.874125874	0.867132867	0.874125874	0.867132867	0.86013986	0.86013986	0.853146853	0.853146853	0.846153846	0.846153846	0.846153846	0.839160839	0.839160839	0.832167832	0.832167832	0.832167832	0.825174825	0.825174825	0.825174825	0.818181818
0.944055944	0.944055944	0.944055944	0.951048951	0.951048951	0.944055944	0.944055944	0.944055944	0.937062937	0.937062937	0.937062937	0.944055944	0.937062937	0.937062937	0.93006993	0.93006993	0.93006993	0.923076923	0.923076923	0.916083916	0.916083916	0.909090909	0.909090909	0.902097902	0.902097902	0.895104895	0.895104895	0.888111888	0.888111888	0.881118881	0.881118881	0.874125874	0.874125874	0.867132867	0.874125874	0.867132867	0.867132867	0.86013986	0.86013986	0.853146853	0.853146853	0.846153846	0.846153846	0.846153846	0.839160839	0.839160839	0.839160839	0.832167832	0.832167832	0.832167832
0.944055944	0.944055944	0.944055944	0.951048951	0.951048951	0.944055944	0.944055944	0.944055944	0.944055944	0.937062937	0.937062937	0.937062937	0.937062937	0.937062937	0.937062937	0.93006993	0.93006993	0.923076923	0.923076923	0.923076923	0.916083916	0.916083916	0.909090909	0.909090909	0.902097902	0.902097902	0.895104895	0.895104895	0.888111888	0.888111888	0.881118881	0.881118881	0.881118881	0.874125874	0.874125874	0.867132867	0.867132867	0.867132867	0.867132867	0.86013986	0.86013986	0.86013986	0.853146853	0.853146853	0.853146853	0.846153846	0.846153846	0.846153846	0.839160839	0.839160839
0.944055944	0.944055944	0.944055944	0.951048951	0.951048951	0.944055944	0.944055944	0.944055944	0.944055944	0.937062937	0.937062937	0.937062937	0.93006993	0.937062937	0.937062937	0.937062937	0.93006993	0.93006993	0.923076923	0.923076923	0.923076923	0.916083916	0.916083916	0.909090909	0.909090909	0.902097902	0.902097902	0.902097902	0.895104895	0.895104895	0.888111888	0.888111888	0.881118881	0.881118881	0.874125874	0.874125874	0.874125874	0.867132867	0.867132867	0.86013986	0.86013986	0.867132867	0.86013986	0.86013986	0.86013986	0.853146853	0.853146853	0.853146853	0.846153846	0.846153846
0.944055944	0.944055944	0.944055944	0.944055944	0.951048951	0.944055944	0.944055944	0.944055944	0.944055944	0.937062937	0.937062937	0.937062937	0.937062937	0.93006993	0.937062937	0.937062937	0.93006993	0.93006993	0.93006993	0.923076923	0.923076923	0.923076923	0.916083916	0.916083916	0.909090909	0.909090909	0.909090909	0.902097902	0.902097902	0.895104895	0.895104895	0.895104895	0.888111888	0.888111888	0.881118881	0.881118881	0.874125874	0.874125874	0.874125874	0.867132867	0.867132867	0.867132867	0.86013986	0.86013986	0.86013986	0.86013986	0.86013986	0.86013986	0.853146853	0.853146853
0.944055944	0.944055944	0.944055944	0.944055944	0.951048951	0.944055944	0.944055944	0.944055944	0.944055944	0.937062937	0.937062937	0.937062937	0.937062937	0.93006993	0.93006993	0.937062937	0.937062937	0.93006993	0.93006993	0.93006993	0.923076923	0.923076923	0.923076923	0.916083916	0.916083916	0.909090909	0.909090909	0.909090909	0.902097902	0.902097902	0.902097902	0.895104895	0.895104895	0.888111888	0.888111888	0.888111888	0.881118881	0.881118881	0.881118881	0.874125874	0.874125874	0.867132867	0.867132867	0.867132867	0.867132867	0.86013986	0.86013986	0.86013986	0.853146853	0.853146853
0.944055944	0.944055944	0.944055944	0.944055944	0.951048951	0.944055944	0.944055944	0.944055944	0.944055944	0.944055944	0.937062937	0.937062937	0.937062937	0.937062937	0.93006993	0.93006993	0.937062937	0.93006993	0.93006993	0.93006993	0.93006993	0.923076923	0.923076923	0.923076923	0.916083916	0.916083916	0.916083916	0.909090909	0.909090909	0.902097902	0.902097902	0.902097902	0.895104895	0.895104895	0.895104895	0.888111888	0.888111888	0.888111888	0.881118881	0.881118881	0.881118881	0.874125874	0.874125874	0.874125874	0.867132867	0.867132867	0.867132867	0.867132867	0.86013986	0.86013986
0.944055944	0.944055944	0.944055944	0.944055944	0.944055944	0.944055944	0.944055944	0.944055944	0.944055944	0.944055944	0.937062937	0.937062937	0.937062937	0.937062937	0.93006993	0.93006993	0.93006993	0.937062937	0.93006993	0.93006993	0.93006993	0.93006993	0.923076923	0.923076923	0.923076923	0.916083916	0.916083916	0.916083916	0.909090909	0.909090909	0.909090909	0.902097902	0.902097902	0.902097902	0.895104895	0.895104895	0.895104895	0.888111888	0.888111888	0.888111888	0.881118881	0.881118881	0.881118881	0.874125874	0.874125874	0.874125874	0.874125874	0.867132867	0.867132867	0.867132867
0.944055944	0.944055944	0.944055944	0.944055944	0.944055944	0.944055944	0.944055944	0.944055944	0.944055944	0.944055944	0.937062937	0.937062937	0.937062937	0.937062937	0.937062937	0.93006993	0.93006993	0.93006993	0.937062937	0.93006993	0.93006993	0.93006993	0.923076923	0.923076923	0.923076923	0.923076923	0.916083916	0.916083916	0.916083916	0.909090909	0.909090909	0.909090909	0.902097902	0.902097902	0.902097902	0.902097902	0.895104895	0.895104895	0.895104895	0.888111888	0.888111888	0.888111888	0.881118881	0.881118881	0.881118881	0.881118881	0.874125874	0.874125874	0.874125874	0.874125874
0.944055944	0.944055944	0.944055944	0.944055944	0.944055944	0.944055944	0.944055944	0.944055944	0.944055944	0.944055944	0.944055944	0.937062937	0.937062937	0.937062937	0.937062937	0.93006993	0.93006993	0.93006993	0.93006993	0.937062937	0.93006993	0.93006993	0.93006993	0.923076923	0.923076923	0.923076923	0.923076923	0.916083916	0.916083916	0.916083916	0.909090909	0.909090909	0.909090909	0.909090909	0.902097902	0.902097902	0.902097902	0.895104895	0.895104895	0.895104895	0.895104895	0.888111888	0.888111888	0.888111888	0.888111888	0.881118881	0.881118881	0.881118881	0.881118881	0.874125874
0.944055944	0.944055944	0.944055944	0.944055944	0.944055944	0.937062937	0.944055944	0.944055944	0.944055944	0.944055944	0.944055944	0.937062937	0.937062937	0.937062937	0.937062937	0.937062937	0.93006993	0.93006993	0.93006993	0.93006993	0.93006993	0.93006993	0.93006993	0.93006993	0.923076923	0.923076923	0.923076923	0.923076923	0.916083916	0.916083916	0.916083916	0.916083916	0.909090909	0.909090909	0.909090909	0.909090909	0.902097902	0.902097902	0.902097902	0.895104895	0.895104895	0.895104895	0.895104895	0.888111888	0.888111888	0.888111888	0.888111888	0.881118881	0.881118881	0.881118881
0.944055944	0.944055944	0.944055944	0.944055944	0.944055944	0.937062937	0.944055944	0.944055944	0.944055944	0.944055944	0.944055944	0.937062937	0.937062937	0.937062937	0.937062937	0.937062937	0.93006993	0.93006993	0.93006993	0.93006993	0.93006993	0.93006993	0.93006993	0.93006993	0.93006993	0.923076923	0.923076923	0.923076923	0.923076923	0.916083916	0.916083916	0.916083916	0.916083916	0.909090909	0.909090909	0.909090909	0.909090909	0.902097902	0.902097902	0.902097902	0.902097902	0.895104895	0.895104895	0.895104895	0.895104895	0.895104895	0.888111888	0.888111888	0.888111888	0.888111888
0.944055944	0.944055944	0.944055944	0.944055944	0.944055944	0.937062937	0.937062937	0.944055944	0.944055944	0.944055944	0.944055944	0.944055944	0.937062937	0.937062937	0.937062937	0.937062937	0.937062937	0.93006993	0.93006993	0.93006993	0.93006993	0.93006993	0.93006993	0.93006993	0.93006993	0.93006993	0.923076923	0.923076923	0.923076923	0.923076923	0.923076923	0.916083916	0.916083916	0.916083916	0.916083916	0.909090909	0.909090909	0.909090909	0.909090909	0.902097902	0.902097902	0.902097902	0.902097902	0.895104895	0.895104895	0.895104895	0.895104895	0.895104895	0.888111888	0.888111888
0.944055944	0.944055944	0.944055944	0.944055944	0.944055944	0.937062937	0.937062937	0.944055944	0.944055944	0.944055944	0.944055944	0.944055944	0.937062937	0.937062937	0.937062937	0.937062937	0.937062937	0.937062937	0.93006993	0.93006993	0.93006993	0.93006993	0.93006993	0.923076923	0.93006993	0.93006993	0.93006993	0.923076923	0.923076923	0.923076923	0.923076923	0.923076923	0.916083916	0.916083916	0.916083916	0.916083916	0.909090909	0.909090909	0.909090909	0.909090909	0.909090909	0.902097902	0.902097902	0.902097902	0.902097902	0.902097902	0.895104895	0.895104895	0.895104895	0.895104895
0.944055944	0.944055944	0.944055944	0.944055944	0.944055944	0.937062937	0.937062937	0.937062937	0.944055944	0.944055944	0.944055944	0.944055944	0.937062937	0.937062937	0.937062937	0.937062937	0.937062937	0.937062937	0.93006993	0.93006993	0.93006993	0.93006993	0.93006993	0.93006993	0.923076923	0.93006993	0.93006993	0.93006993	0.93006993	0.923076923	0.923076923	0.923076923	0.923076923	0.916083916	0.916083916	0.916083916	0.916083916	0.916083916	0.909090909	0.909090909	0.909090909	0.909090909	0.909090909	0.902097902	0.902097902	0.902097902	0.902097902	0.902097902	0.895104895	0.895104895
0.944055944	0.944055944	0.944055944	0.944055944	0.944055944	0.937062937	0.937062937	0.937062937	0.944055944	0.944055944	0.944055944	0.944055944	0.944055944	0.937062937	0.937062937	0.937062937	0.937062937	0.937062937	0.937062937	0.93006993	0.93006993	0.93006993	0.93006993	0.93006993	0.923076923	0.923076923	0.93006993	0.93006993	0.93006993	0.93006993	0.923076923	0.923076923	0.923076923	0.923076923	0.923076923	0.916083916	0.916083916	0.916083916	0.916083916	0.916083916	0.909090909	0.909090909	0.909090909	0.909090909	0.909090909	0.902097902	0.902097902	0.902097902	0.902097902	0.902097902
0.944055944	0.944055944	0.944055944	0.944055944	0.944055944	0.937062937	0.937062937	0.937062937	0.937062937	0.944055944	0.944055944	0.944055944	0.944055944	0.937062937	0.937062937	0.937062937	0.937062937	0.937062937	0.937062937	0.937062937	0.93006993	0.93006993	0.93006993	0.93006993	0.93006993	0.923076923	0.923076923	0.923076923	0.93006993	0.93006993	0.93006993	0.923076923	0.923076923	0.923076923	0.923076923	0.923076923	0.916083916	0.916083916	0.916083916	0.916083916	0.916083916	0.916083916	0.909090909	0.909090909	0.909090909	0.909090909	0.909090909	0.909090909	0.902097902	0.902097902
0.944055944	0.944055944	0.944055944	0.944055944	0.944055944	0.937062937	0.937062937	0.937062937	0.937062937	0.944055944	0.944055944	0.944055944	0.944055944	0.937062937	0.937062937	0.937062937	0.937062937	0.937062937	0.937062937	0.937062937	0.93006993	0.93006993	0.93006993	0.93006993	0.93006993	0.93006993	0.923076923	0.923076923	0.923076923	0.923076923	0.93006993	0.93006993	0.923076923	0.923076923	0.923076923	0.923076923	0.923076923	0.923076923	0.916083916	0.916083916	0.916083916	0.916083916	0.916083916	0.916083916	0.909090909	0.909090909	0.909090909	0.909090909	0.909090909	0.909090909
0.944055944	0.944055944	0.944055944	0.944055944	0.944055944	0.937062937	0.937062937	0.937062937	0.937062937	0.937062937	0.944055944	0.944055944	0.944055944	0.944055944	0.937062937	0.937062937	0.937062937	0.937062937	0.937062937	0.937062937	0.937062937	0.93006993	0.93006993	0.93006993	0.93006993	0.93006993	0.93006993	0.923076923	0.923076923	0.923076923	0.923076923	0.923076923	0.93006993	0.93006993	0.923076923	0.923076923	0.923076923	0.923076923	0.923076923	0.923076923	0.916083916	0.916083916	0.916083916	0.916083916	0.916083916	0.916083916	0.909090909	0.909090909	0.909090909	0.909090909
0.944055944	0.944055944	0.944055944	0.944055944	0.944055944	0.937062937	0.937062937	0.937062937	0.937062937	0.937062937	0.944055944	0.944055944	0.944055944	0.944055944	0.937062937	0.937062937	0.937062937	0.937062937	0.937062937	0.937062937	0.937062937	0.937062937	0.93006993	0.93006993	0.93006993	0.93006993	0.93006993	0.93006993	0.93006993	0.923076923	0.923076923	0.923076923	0.923076923	0.923076923	0.93006993	0.923076923	0.923076923	0.923076923	0.923076923	0.923076923	0.923076923	0.923076923	0.916083916	0.916083916	0.916083916	0.916083916	0.916083916	0.916083916	0.916083916	0.909090909
0.944055944	0.944055944	0.944055944	0.944055944	0.944055944	0.937062937	0.937062937	0.937062937	0.937062937	0.937062937	0.937062937	0.944055944	0.944055944	0.944055944	0.944055944	0.937062937	0.937062937	0.937062937	0.937062937	0.937062937	0.937062937	0.937062937	0.93006993	0.93006993	0.93006993	0.93006993	0.93006993	0.93006993	0.93006993	0.93006993	0.923076923	0.923076923	0.923076923	0.923076923	0.923076923	0.923076923	0.93006993	0.923076923	0.923076923	0.923076923	0.923076923	0.923076923	0.923076923	0.923076923	0.916083916	0.916083916	0.916083916	0.916083916	0.916083916	0.916083916
0.944055944	0.944055944	0.944055944	0.944055944	0.944055944	0.937062937	0.937062937	0.937062937	0.937062937	0.937062937	0.937062937	0.937062937	0.944055944	0.944055944	0.944055944	0.937062937	0.937062937	0.937062937	0.937062937	0.937062937	0.937062937	0.937062937	0.937062937	0.93006993	0.93006993	0.93006993	0.93006993	0.93006993	0.93006993	0.93006993	0.93006993	0.923076923	0.923076923	0.923076923	0.923076923	0.923076923	0.923076923	0.923076923	0.923076923	0.923076923	0.923076923	0.923076923	0.923076923	0.923076923	0.923076923	0.923076923	0.916083916	0.916083916	0.916083916	0.916083916
0.944055944	0.944055944	0.944055944	0.944055944	0.944055944	0.937062937	0.937062937	0.937062937	0.937062937	0.937062937	0.937062937	0.937062937	0.944055944	0.944055944	0.944055944	0.937062937	0.937062937	0.937062937	0.937062937	0.937062937	0.937062937	0.937062937	0.937062937	0.937062937	0.93006993	0.93006993	0.93006993	0.93006993	0.93006993	0.93006993	0.93006993	0.93006993	0.923076923	0.923076923	0.923076923	0.923076923	0.923076923	0.923076923	0.923076923	0.923076923	0.916083916	0.923076923	0.923076923	0.923076923	0.923076923	0.923076923	0.923076923	0.923076923	0.916083916	0.916083916
0.944055944	0.944055944	0.944055944	0.944055944	0.944055944	0.937062937	0.937062937	0.937062937	0.937062937	0.937062937	0.937062937	0.937062937	0.937062937	0.944055944	0.944055944	0.944055944	0.937062937	0.937062937	0.937062937	0.937062937	0.937062937	0.937062937	0.937062937	0.937062937	0.937062937	0.93006993	0.93006993	0.93006993	0.93006993	0.93006993	0.93006993	0.93006993	0.93006993	0.93006993	0.923076923	0.923076923	0.923076923	0.923076923	0.923076923	0.923076923	0.923076923	0.923076923	0.916083916	0.916083916	0.923076923	0.923076923	0.923076923	0.923076923	0.923076923	0.923076923
0.944055944	0.944055944	0.944055944	0.944055944	0.944055944	0.937062937	0.937062937	0.937062937	0.937062937	0.937062937	0.937062937	0.937062937	0.937062937	0.937062937	0.944055944	0.944055944	0.937062937	0.937062937	0.937062937	0.937062937	0.937062937	0.937062937	0.937062937	0.937062937	0.937062937	0.937062937	0.93006993	0.93006993	0.93006993	0.93006993	0.93006993	0.93006993	0.93006993	0.93006993	0.93006993	0.923076923	0.923076923	0.923076923	0.923076923	0.923076923	0.923076923	0.923076923	0.923076923	0.923076923	0.916083916	0.916083916	0.916083916	0.923076923	0.923076923	0.923076923
0.944055944	0.944055944	0.944055944	0.944055944	0.944055944	0.937062937	0.937062937	0.937062937	0.937062937	0.937062937	0.937062937	0.937062937	0.937062937	0.937062937	0.937062937	0.944055944	0.944055944	0.937062937	0.937062937	0.937062937	0.937062937	0.937062937	0.937062937	0.937062937	0.937062937	0.937062937	0.937062937	0.93006993	0.93006993	0.93006993	0.93006993	0.93006993	0.93006993	0.93006993	0.93006993	0.93006993	0.93006993	0.923076923	0.923076923	0.923076923	0.923076923	0.923076923	0.923076923	0.923076923	0.923076923	0.923076923	0.916083916	0.916083916	0.916083916	0.916083916
0.944055944	0.944055944	0.944055944	0.944055944	0.944055944	0.937062937	0.937062937	0.937062937	0.937062937	0.937062937	0.937062937	0.937062937	0.937062937	0.937062937	0.937062937	0.937062937	0.944055944	0.944055944	0.937062937	0.937062937	0.937062937	0.937062937	0.937062937	0.937062937	0.937062937	0.937062937	0.937062937	0.937062937	0.93006993	0.93006993	0.93006993	0.93006993	0.93006993	0.93006993	0.93006993	0.93006993	0.93006993	0.93006993	0.923076923	0.923076923	0.923076923	0.923076923	0.923076923	0.923076923	0.923076923	0.923076923	0.923076923	0.923076923	0.923076923	0.916083916
0.944055944	0.944055944	0.944055944	0.944055944	0.944055944	0.937062937	0.937062937	0.937062937	0.937062937	0.937062937	0.937062937	0.937062937	0.937062937	0.937062937	0.937062937	0.937062937	0.937062937	0.944055944	0.937062937	0.937062937	0.937062937	0.937062937	0.937062937	0.937062937	0.937062937	0.937062937	0.937062937	0.937062937	0.937062937	0.93006993	0.93006993	0.93006993	0.93006993	0.93006993	0.93006993	0.93006993	0.93006993	0.93006993	0.93006993	0.93006993	0.923076923	0.923076923	0.923076923	0.923076923	0.923076923	0.923076923	0.923076923	0.923076923	0.923076923	0.923076923
0.944055944	0.944055944	0.944055944	0.944055944	0.944055944	0.937062937	0.937062937	0.937062937	0.937062937	0.937062937	0.937062937	0.937062937	0.937062937	0.937062937	0.937062937	0.937062937	0.937062937	0.937062937	0.944055944	0.937062937	0.937062937	0.937062937	0.937062937	0.937062937	0.937062937	0.937062937	0.937062937	0.937062937	0.937062937	0.937062937	0.937062937	0.93006993	0.93006993	0.93006993	0.93006993	0.93006993	0.93006993	0.93006993	0.93006993	0.93006993	0.93006993	0.93006993	0.923076923	0.923076923	0.923076923	0.923076923	0.923076923	0.923076923	0.923076923	0.923076923
0.944055944	0.944055944	0.944055944	0.944055944	0.944055944	0.937062937	0.937062937	0.937062937	0.937062937	0.937062937	0.937062937	0.937062937	0.937062937	0.937062937	0.937062937	0.937062937	0.937062937	0.937062937	0.937062937	0.937062937	0.937062937	0.937062937	0.937062937	0.937062937	0.937062937	0.937062937	0.937062937	0.937062937	0.937062937	0.937062937	0.937062937	0.937062937	0.93006993	0.93006993	0.93006993	0.93006993	0.93006993	0.93006993	0.93006993	0.93006993	0.93006993	0.93006993	0.93006993	0.93006993	0.923076923	0.923076923	0.923076923	0.923076923	0.923076923	0.923076923
0.944055944	0.944055944	0.944055944	0.944055944	0.944055944	0.937062937	0.937062937	0.937062937	0.937062937	0.937062937	0.937062937	0.937062937	0.937062937	0.937062937	0.937062937	0.937062937	0.937062937	0.937062937	0.937062937	0.937062937	0.937062937	0.937062937	0.937062937	0.937062937	0.937062937	0.937062937	0.937062937	0.937062937	0.937062937	0.937062937	0.937062937	0.937062937	0.937062937	0.93006993	0.93006993	0.93006993	0.93006993	0.93006993	0.93006993	0.93006993	0.93006993	0.93006993	0.93006993	0.93006993	0.93006993	0.93006993	0.923076923	0.923076923	0.923076923	0.923076923
0.944055944	0.944055944	0.944055944	0.944055944	0.944055944	0.937062937	0.937062937	0.937062937	0.937062937	0.937062937	0.937062937	0.937062937	0.937062937	0.937062937	0.937062937	0.937062937	0.937062937	0.937062937	0.937062937	0.937062937	0.937062937	0.937062937	0.937062937	0.937062937	0.937062937	0.937062937	0.937062937	0.937062937	0.937062937	0.937062937	0.937062937	0.937062937	0.937062937	0.937062937	0.937062937	0.93006993	0.93006993	0.93006993	0.93006993	0.93006993	0.93006993	0.93006993	0.93006993	0.93006993	0.93006993	0.93006993	0.93006993	0.93006993	0.93006993	0.923076923
0.944055944	0.944055944	0.944055944	0.944055944	0.944055944	0.937062937	0.937062937	0.937062937	0.937062937	0.937062937	0.937062937	0.937062937	0.937062937	0.937062937	0.937062937	0.937062937	0.937062937	0.937062937	0.937062937	0.937062937	0.937062937	0.937062937	0.93006993	0.937062937	0.937062937	0.937062937	0.937062937	0.937062937	0.937062937	0.937062937	0.937062937	0.937062937	0.937062937	0.937062937	0.937062937	0.937062937	0.937062937	0.93006993	0.93006993	0.93006993	0.93006993	0.93006993	0.93006993	0.93006993	0.93006993	0.93006993	0.93006993	0.93006993	0.93006993	0.93006993
0.944055944	0.944055944	0.944055944	0.944055944	0.944055944	0.937062937	0.937062937	0.937062937	0.937062937	0.937062937	0.937062937	0.937062937	0.937062937	0.937062937	0.937062937	0.937062937	0.937062937	0.937062937	0.937062937	0.937062937	0.937062937	0.937062937	0.937062937	0.93006993	0.93006993	0.937062937	0.937062937	0.937062937	0.937062937	0.937062937	0.937062937	0.937062937	0.937062937	0.937062937	0.937062937	0.937062937	0.937062937	0.937062937	0.93006993	0.93006993	0.93006993	0.93006993	0.93006993	0.93006993	0.93006993	0.93006993	0.93006993	0.93006993	0.93006993	0.93006993
0.944055944	0.944055944	0.944055944	0.944055944	0.944055944	0.937062937	0.937062937	0.937062937	0.937062937	0.937062937	0.937062937	0.937062937	0.937062937	0.937062937	0.937062937	0.937062937	0.937062937	0.937062937	0.937062937	0.937062937	0.937062937	0.937062937	0.937062937	0.937062937	0.93006993	0.93006993	0.937062937	0.937062937	0.937062937	0.937062937	0.937062937	0.937062937	0.937062937	0.937062937	0.937062937	0.937062937	0.937062937	0.937062937	0.937062937	0.937062937	0.93006993	0.93006993	0.93006993	0.93006993	0.93006993	0.93006993	0.93006993	0.93006993	0.93006993	0.93006993
0.944055944	0.944055944	0.944055944	0.944055944	0.944055944	0.937062937	0.937062937	0.937062937	0.937062937	0.937062937	0.937062937	0.937062937	0.937062937	0.937062937	0.937062937	0.937062937	0.937062937	0.937062937	0.937062937	0.937062937	0.937062937	0.937062937	0.937062937	0.937062937	0.937062937	0.93006993	0.93006993	0.93006993	0.937062937	0.937062937	0.937062937	0.937062937	0.937062937	0.937062937	0.937062937	0.937062937	0.937062937	0.937062937	0.937062937	0.937062937	0.937062937	0.937062937	0.937062937	0.93006993	0.93006993	0.93006993	0.93006993	0.93006993	0.93006993	0.93006993
0.944055944	0.944055944	0.944055944	0.944055944	0.944055944	0.937062937	0.937062937	0.937062937	0.937062937	0.937062937	0.937062937	0.937062937	0.937062937	0.937062937	0.937062937	0.937062937	0.937062937	0.937062937	0.937062937	0.937062937	0.937062937	0.937062937	0.937062937	0.937062937	0.937062937	0.937062937	0.93006993	0.93006993	0.93006993	0.93006993	0.93006993	0.937062937	0.937062937	0.937062937	0.937062937	0.937062937	0.937062937	0.937062937	0.937062937	0.937062937	0.937062937	0.937062937	0.937062937	0.937062937	0.937062937	0.93006993	0.93006993	0.93006993	0.93006993	0.93006993
0.944055944	0.944055944	0.944055944	0.944055944	0.944055944	0.937062937	0.937062937	0.937062937	0.937062937	0.937062937	0.937062937	0.937062937	0.937062937	0.937062937	0.937062937	0.937062937	0.937062937	0.937062937	0.937062937	0.937062937	0.937062937	0.937062937	0.937062937	0.937062937	0.937062937	0.937062937	0.937062937	0.93006993	0.93006993	0.93006993	0.93006993	0.93006993	0.93006993	0.937062937	0.937062937	0.937062937	0.937062937	0.937062937	0.937062937	0.937062937	0.937062937	0.937062937	0.937062937	0.937062937	0.937062937	0.937062937	0.937062937	0.937062937	0.93006993	0.93006993
0.944055944	0.944055944	0.944055944	0.944055944	0.944055944	0.937062937	0.937062937	0.937062937	0.937062937	0.937062937	0.937062937	0.937062937	0.937062937	0.937062937	0.937062937	0.937062937	0.937062937	0.937062937	0.937062937	0.937062937	0.937062937	0.937062937	0.937062937	0.937062937	0.937062937	0.937062937	0.937062937	0.937062937	0.93006993	0.93006993	0.93006993	0.93006993	0.93006993	0.93006993	0.93006993	0.93006993	0.937062937	0.937062937	0.937062937	0.937062937	0.937062937	0.937062937	0.937062937	0.937062937	0.937062937	0.937062937	0.937062937	0.937062937	0.937062937	0.937062937
0.937062937	0.944055944	0.944055944	0.944055944	0.944055944	0.937062937	0.937062937	0.937062937	0.937062937	0.937062937	0.937062937	0.937062937	0.937062937	0.937062937	0.937062937	0.937062937	0.937062937	0.937062937	0.937062937	0.937062937	0.937062937	0.937062937	0.937062937	0.937062937	0.937062937	0.937062937	0.937062937	0.937062937	0.937062937	0.937062937	0.93006993	0.93006993	0.93006993	0.93006993	0.93006993	0.93006993	0.93006993	0.93006993	0.93006993	0.93006993	0.937062937	0.937062937	0.937062937	0.937062937	0.937062937	0.937062937	0.937062937	0.937062937	0.937062937	0.937062937
0.937062937	0.944055944	0.944055944	0.944055944	0.944055944	0.937062937	0.937062937	0.937062937	0.937062937	0.937062937	0.937062937	0.937062937	0.937062937	0.937062937	0.937062937	0.937062937	0.937062937	0.937062937	0.937062937	0.937062937	0.937062937	0.937062937	0.937062937	0.937062937	0.937062937	0.937062937	0.937062937	0.937062937	0.937062937	0.937062937	0.937062937	0.937062937	0.93006993	0.93006993	0.93006993	0.93006993	0.93006993	0.93006993	0.93006993	0.93006993	0.93006993	0.93006993	0.93006993	0.93006993	0.937062937	0.937062937	0.937062937	0.937062937	0.937062937	0.937062937
0.937062937	0.937062937	0.944055944	0.944055944	0.944055944	0.937062937	0.937062937	0.937062937	0.937062937	0.937062937	0.937062937	0.937062937	0.937062937	0.937062937	0.937062937	0.937062937	0.937062937	0.937062937	0.937062937	0.937062937	0.937062937	0.937062937	0.937062937	0.937062937	0.937062937	0.937062937	0.937062937	0.937062937	0.937062937	0.937062937	0.937062937	0.937062937	0.937062937	0.937062937	0.93006993	0.93006993	0.93006993	0.93006993	0.93006993	0.93006993	0.93006993	0.93006993	0.93006993	0.93006993	0.93006993	0.93006993	0.93006993	0.93006993	0.93006993	0.93006993
0.937062937	0.937062937	0.944055944	0.944055944	0.944055944	0.937062937	0.937062937	0.937062937	0.937062937	0.937062937	0.937062937	0.937062937	0.937062937	0.937062937	0.937062937	0.937062937	0.937062937	0.937062937	0.937062937	0.937062937	0.937062937	0.937062937	0.937062937	0.937062937	0.937062937	0.937062937	0.937062937	0.937062937	0.937062937	0.937062937	0.937062937	0.937062937	0.937062937	0.937062937	0.937062937	0.937062937	0.93006993	0.93006993	0.93006993	0.93006993	0.93006993	0.93006993	0.93006993	0.93006993	0.93006993	0.93006993	0.93006993	0.93006993	0.93006993	0.93006993
0.937062937	0.937062937	0.937062937	0.944055944	0.944055944	0.937062937	0.937062937	0.937062937	0.937062937	0.937062937	0.937062937	0.937062937	0.937062937	0.937062937	0.937062937	0.937062937	0.937062937	0.937062937	0.937062937	0.937062937	0.937062937	0.937062937	0.937062937	0.937062937	0.937062937	0.937062937	0.937062937	0.937062937	0.937062937	0.937062937	0.937062937	0.937062937	0.937062937	0.937062937	0.937062937	0.937062937	0.937062937	0.937062937	0.93006993	0.93006993	0.93006993	0.93006993	0.93006993	0.93006993	0.93006993	0.93006993	0.93006993	0.93006993	0.93006993	0.93006993
0.937062937	0.937062937	0.937062937	0.944055944	0.944055944	0.937062937	0.937062937	0.937062937	0.937062937	0.937062937	0.937062937	0.937062937	0.937062937	0.937062937	0.937062937	0.937062937	0.937062937	0.937062937	0.937062937	0.937062937	0.937062937	0.937062937	0.937062937	0.937062937	0.937062937	0.937062937	0.937062937	0.937062937	0.937062937	0.937062937	0.937062937	0.937062937	0.937062937	0.937062937	0.937062937	0.937062937	0.937062937	0.937062937	0.937062937	0.937062937	0.937062937	0.93006993	0.93006993	0.93006993	0.93006993	0.93006993	0.93006993	0.93006993	0.93006993	0.93006993
0.937062937	0.937062937	0.937062937	0.937062937	0.937062937	0.937062937	0.937062937	0.937062937	0.937062937	0.937062937	0.937062937	0.937062937	0.937062937	0.937062937	0.937062937	0.937062937	0.937062937	0.937062937	0.937062937	0.937062937	0.937062937	0.937062937	0.937062937	0.937062937	0.937062937	0.937062937	0.937062937	0.937062937	0.937062937	0.937062937	0.937062937	0.937062937	0.937062937	0.937062937	0.937062937	0.937062937	0.937062937	0.937062937	0.937062937	0.937062937	0.937062937	0.937062937	0.937062937	0.937062937	0.937062937	0.93006993	0.93006993	0.93006993	0.93006993	0.93006993
0.937062937	0.937062937	0.937062937	0.937062937	0.93006993	0.937062937	0.937062937	0.937062937	0.937062937	0.937062937	0.937062937	0.937062937	0.937062937	0.937062937	0.937062937	0.937062937	0.937062937	0.937062937	0.937062937	0.937062937	0.937062937	0.937062937	0.937062937	0.937062937	0.937062937	0.937062937	0.937062937	0.937062937	0.937062937	0.937062937	0.937062937	0.937062937	0.937062937	0.937062937	0.937062937	0.937062937	0.937062937	0.937062937	0.937062937	0.937062937	0.937062937	0.937062937	0.937062937	0.937062937	0.937062937	0.937062937	0.937062937	0.937062937	0.937062937	0.937062937
0.937062937	0.937062937	0.937062937	0.937062937	0.93006993	0.93006993	0.93006993	0.937062937	0.937062937	0.937062937	0.937062937	0.937062937	0.937062937	0.937062937	0.937062937	0.937062937	0.937062937	0.937062937	0.937062937	0.937062937	0.937062937	0.937062937	0.937062937	0.937062937	0.937062937	0.937062937	0.937062937	0.937062937	0.937062937	0.937062937	0.937062937	0.937062937	0.937062937	0.937062937	0.937062937	0.937062937	0.937062937	0.937062937	0.937062937	0.937062937	0.937062937	0.937062937	0.937062937	0.937062937	0.937062937	0.937062937	0.937062937	0.937062937	0.937062937	0.937062937
0.937062937	0.937062937	0.937062937	0.937062937	0.93006993	0.93006993	0.93006993	0.93006993	0.937062937	0.937062937	0.937062937	0.937062937	0.937062937	0.937062937	0.937062937	0.937062937	0.937062937	0.937062937	0.937062937	0.937062937	0.937062937	0.937062937	0.937062937	0.937062937	0.937062937	0.937062937	0.937062937	0.937062937	0.937062937	0.937062937	0.937062937	0.937062937	0.937062937	0.937062937	0.937062937	0.937062937	0.937062937	0.937062937	0.937062937	0.937062937	0.937062937	0.937062937	0.937062937	0.937062937	0.937062937	0.937062937	0.937062937	0.937062937	0.937062937	0.937062937
0.937062937	0.937062937	0.937062937	0.93006993	0.93006993	0.93006993	0.93006993	0.93006993	0.93006993	0.93006993	0.937062937	0.937062937	0.937062937	0.937062937	0.937062937	0.937062937	0.937062937	0.937062937	0.937062937	0.937062937	0.937062937	0.937062937	0.937062937	0.937062937	0.937062937	0.937062937	0.937062937	0.937062937	0.937062937	0.937062937	0.937062937	0.937062937	0.937062937	0.937062937	0.937062937	0.937062937	0.937062937	0.937062937	0.937062937	0.937062937	0.937062937	0.937062937	0.937062937	0.937062937	0.937062937	0.937062937	0.937062937	0.937062937	0.937062937	0.937062937
0.937062937	0.937062937	0.93006993	0.93006993	0.93006993	0.93006993	0.93006993	0.93006993	0.93006993	0.93006993	0.93006993	0.93006993	0.937062937	0.937062937	0.937062937	0.937062937	0.937062937	0.937062937	0.937062937	0.937062937	0.937062937	0.937062937	0.937062937	0.937062937	0.937062937	0.937062937	0.937062937	0.937062937	0.937062937	0.937062937	0.937062937	0.937062937	0.937062937	0.937062937	0.937062937	0.937062937	0.937062937	0.937062937	0.937062937	0.937062937	0.937062937	0.937062937	0.937062937	0.937062937	0.937062937	0.937062937	0.937062937	0.937062937	0.937062937	0.937062937
0.937062937	0.937062937	0.93006993	0.93006993	0.93006993	0.93006993	0.93006993	0.93006993	0.93006993	0.93006993	0.93006993	0.93006993	0.93006993	0.93006993	0.93006993	0.93006993	0.937062937	0.937062937	0.937062937	0.937062937	0.937062937	0.937062937	0.937062937	0.937062937	0.937062937	0.937062937	0.937062937	0.937062937	0.937062937	0.937062937	0.937062937	0.937062937	0.937062937	0.937062937	0.937062937	0.937062937	0.937062937	0.937062937	0.937062937	0.937062937	0.937062937	0.937062937	0.937062937	0.937062937	0.937062937	0.937062937	0.937062937	0.937062937	0.937062937	0.937062937
0.93006993	0.93006993	0.93006993	0.93006993	0.93006993	0.93006993	0.93006993	0.93006993	0.93006993	0.93006993	0.93006993	0.93006993	0.93006993	0.93006993	0.93006993	0.93006993	0.93006993	0.93006993	0.93006993	0.93006993	0.93006993	0.937062937	0.937062937	0.937062937	0.937062937	0.937062937	0.937062937	0.937062937	0.937062937	0.937062937	0.937062937	0.937062937	0.937062937	0.937062937	0.937062937	0.937062937	0.937062937	0.937062937	0.937062937	0.937062937	0.937062937	0.937062937	0.937062937	0.937062937	0.937062937	0.937062937	0.937062937	0.937062937	0.937062937	0.937062937
0.93006993	0.93006993	0.93006993	0.93006993	0.93006993	0.93006993	0.93006993	0.93006993	0.93006993	0.93006993	0.93006993	0.93006993	0.93006993	0.93006993	0.93006993	0.93006993	0.93006993	0.93006993	0.93006993	0.93006993	0.93006993	0.93006993	0.93006993	0.93006993	0.93006993	0.93006993	0.93006993	0.93006993	0.93006993	0.937062937	0.937062937	0.937062937	0.937062937	0.937062937	0.937062937	0.937062937	0.937062937	0.937062937	0.937062937	0.937062937	0.937062937	0.937062937	0.937062937	0.937062937	0.937062937	0.937062937	0.937062937	0.937062937	0.937062937	0.937062937
0.93006993	0.93006993	0.93006993	0.93006993	0.93006993	0.93006993	0.93006993	0.93006993	0.93006993	0.93006993	0.93006993	0.93006993	0.93006993	0.93006993	0.93006993	0.93006993	0.93006993	0.93006993	0.93006993	0.93006993	0.93006993	0.93006993	0.93006993	0.93006993	0.93006993	0.93006993	0.93006993	0.93006993	0.93006993	0.93006993	0.93006993	0.93006993	0.93006993	0.93006993	0.93006993	0.93006993	0.93006993	0.93006993	0.93006993	0.93006993	0.93006993	0.93006993	0.93006993	0.93006993	0.93006993	0.937062937	0.937062937	0.937062937	0.937062937	0.937062937
0.93006993	0.93006993	0.93006993	0.93006993	0.93006993	0.93006993	0.93006993	0.93006993	0.93006993	0.93006993	0.93006993	0.93006993	0.93006993	0.93006993	0.93006993	0.93006993	0.93006993	0.93006993	0.93006993	0.93006993	0.93006993	0.93006993	0.93006993	0.93006993	0.93006993	0.93006993	0.93006993	0.93006993	0.93006993	0.93006993	0.93006993	0.93006993	0.93006993	0.93006993	0.93006993	0.93006993	0.93006993	0.93006993	0.93006993	0.93006993	0.93006993	0.93006993	0.93006993	0.93006993	0.93006993	0.93006993	0.93006993	0.93006993	0.93006993	0.93006993
0.93006993	0.93006993	0.93006993	0.93006993	0.93006993	0.93006993	0.93006993	0.93006993	0.93006993	0.93006993	0.93006993	0.93006993	0.93006993	0.93006993	0.93006993	0.93006993	0.93006993	0.93006993	0.93006993	0.93006993	0.93006993	0.93006993	0.93006993	0.93006993	0.93006993	0.93006993	0.93006993	0.93006993	0.93006993	0.93006993	0.93006993	0.93006993	0.93006993	0.93006993	0.93006993	0.93006993	0.93006993	0.93006993	0.93006993	0.93006993	0.93006993	0.93006993	0.93006993	0.93006993	0.93006993	0.93006993	0.93006993	0.93006993	0.93006993	0.93006993
[truncated: 310 more columns]
