# Supplementary material for: Multi-orbit lunar GNSS constellation design with distant retrograde orbit and Halo orbit combination
Source: Sci Rep. 2023 Jun 22;13:10158. doi: 10.1038/s41598-023-37348-x (PMC10287729; doi:10.1038/s41598-023-37348-x)
Supplement: Supplementary file 1 — Supplementary Information. [file 41598_2023_37348_MOESM1_ESM.zip › supplement materials of the manuscript/Figure 5/L2 North Family Halo orbit/SVOP/8.533.csv]

0.054054054	0.054054054	0.054054054	0.054054054	0.054054054	0.054054054	0.054054054	0.054054054	0.054054054	0.054054054	0.054054054	0.054054054	0.054054054	0.054054054	0.054054054	0.054054054	0.054054054	0.054054054	0.054054054	0.054054054	0.054054054	0.054054054	0.054054054	0.054054054	0.054054054	0.054054054	0.054054054	0.054054054	0.054054054	0.054054054	0.054054054	0.054054054	0.054054054	0.054054054	0.054054054	0.054054054	0.054054054	0.054054054	0.054054054	0.054054054	0.054054054	0.054054054	0.054054054	0.054054054	0.054054054	0.054054054	0.054054054	0.054054054	0.054054054	0.054054054
0.054054054	0.054054054	0.054054054	0.054054054	0.054054054	0.054054054	0.054054054	0.054054054	0.054054054	0.054054054	0.054054054	0.054054054	0.054054054	0.054054054	0.054054054	0.054054054	0.054054054	0.054054054	0.054054054	0.054054054	0.054054054	0.054054054	0.054054054	0.054054054	0.054054054	0.054054054	0.054054054	0.054054054	0.054054054	0.054054054	0.054054054	0.054054054	0.054054054	0.054054054	0.054054054	0.054054054	0.054054054	0.054054054	0.054054054	0.054054054	0.054054054	0.054054054	0.054054054	0.054054054	0.054054054	0.054054054	0.054054054	0.054054054	0.054054054	0.054054054
0.054054054	0.054054054	0.054054054	0.054054054	0.054054054	0.054054054	0.054054054	0.054054054	0.054054054	0.054054054	0.054054054	0.054054054	0.054054054	0.054054054	0.054054054	0.054054054	0.054054054	0.054054054	0.054054054	0.054054054	0.054054054	0.054054054	0.054054054	0.054054054	0.054054054	0.054054054	0.054054054	0.054054054	0.054054054	0.054054054	0.054054054	0.054054054	0.054054054	0.054054054	0.054054054	0.054054054	0.054054054	0.054054054	0.054054054	0.054054054	0.054054054	0.054054054	0.054054054	0.054054054	0.054054054	0.054054054	0.054054054	0.054054054	0.054054054	0.054054054
0.054054054	0.054054054	0.054054054	0.054054054	0.054054054	0.054054054	0.054054054	0.054054054	0.054054054	0.054054054	0.054054054	0.054054054	0.054054054	0.054054054	0.054054054	0.054054054	0.054054054	0.054054054	0.054054054	0.054054054	0.054054054	0.054054054	0.054054054	0.054054054	0.054054054	0.054054054	0.054054054	0.054054054	0.054054054	0.054054054	0.054054054	0.054054054	0.054054054	0.054054054	0.054054054	0.054054054	0.054054054	0.054054054	0.054054054	0.054054054	0.054054054	0.054054054	0.054054054	0.054054054	0.054054054	0.054054054	0.054054054	0.054054054	0.054054054	0.054054054
0.054054054	0.054054054	0.054054054	0.054054054	0.054054054	0.054054054	0.054054054	0.054054054	0.054054054	0.054054054	0.054054054	0.054054054	0.054054054	0.054054054	0.054054054	0.054054054	0.054054054	0.054054054	0.054054054	0.054054054	0.054054054	0.054054054	0.054054054	0.054054054	0.054054054	0.054054054	0.054054054	0.054054054	0.054054054	0.054054054	0.054054054	0.054054054	0.054054054	0.054054054	0.054054054	0.054054054	0.054054054	0.054054054	0.054054054	0.054054054	0.054054054	0.054054054	0.054054054	0.054054054	0.054054054	0.054054054	0.054054054	0.054054054	0.054054054	0.054054054
0.054054054	0.054054054	0.054054054	0.054054054	0.054054054	0.054054054	0.054054054	0.054054054	0.054054054	0.054054054	0.054054054	0.054054054	0.054054054	0.054054054	0.054054054	0.054054054	0.054054054	0.054054054	0.054054054	0.054054054	0.054054054	0.054054054	0.054054054	0.054054054	0.054054054	0.054054054	0.054054054	0.054054054	0.054054054	0.054054054	0.054054054	0.054054054	0.054054054	0.054054054	0.054054054	0.054054054	0.054054054	0.054054054	0.054054054	0.054054054	0.054054054	0.054054054	0.054054054	0.054054054	0.054054054	0.054054054	0.054054054	0.054054054	0.054054054	0.054054054
0.054054054	0.054054054	0.054054054	0.054054054	0.054054054	0.054054054	0.054054054	0.054054054	0.054054054	0.054054054	0.054054054	0.054054054	0.054054054	0.054054054	0.054054054	0.054054054	0.054054054	0.054054054	0.054054054	0.054054054	0.054054054	0.054054054	0.054054054	0.054054054	0.054054054	0.054054054	0.054054054	0.054054054	0.054054054	0.054054054	0.054054054	0.054054054	0.054054054	0.054054054	0.054054054	0.054054054	0.054054054	0.054054054	0.054054054	0.054054054	0.054054054	0.054054054	0.054054054	0.054054054	0.054054054	0.054054054	0.054054054	0.054054054	0.054054054	0.054054054
0.054054054	0.054054054	0.054054054	0.054054054	0.054054054	0.054054054	0.054054054	0.054054054	0.054054054	0.054054054	0.054054054	0.054054054	0.054054054	0.054054054	0.054054054	0.054054054	0.054054054	0.054054054	0.054054054	0.054054054	0.054054054	0.054054054	0.054054054	0.054054054	0.054054054	0.054054054	0.054054054	0.054054054	0.054054054	0.054054054	0.054054054	0.054054054	0.054054054	0.054054054	0.054054054	0.054054054	0.054054054	0.054054054	0.054054054	0.054054054	0.054054054	0.054054054	0.054054054	0.054054054	0.060810811	0.060810811	0.060810811	0.060810811	0.060810811	0.060810811
0.054054054	0.054054054	0.054054054	0.054054054	0.054054054	0.054054054	0.054054054	0.054054054	0.054054054	0.054054054	0.054054054	0.054054054	0.054054054	0.054054054	0.054054054	0.054054054	0.054054054	0.054054054	0.054054054	0.054054054	0.054054054	0.054054054	0.054054054	0.054054054	0.054054054	0.054054054	0.054054054	0.054054054	0.054054054	0.054054054	0.054054054	0.054054054	0.054054054	0.054054054	0.054054054	0.054054054	0.060810811	0.060810811	0.060810811	0.060810811	0.060810811	0.060810811	0.060810811	0.060810811	0.060810811	0.060810811	0.060810811	0.060810811	0.060810811	0.060810811
0.054054054	0.054054054	0.054054054	0.054054054	0.054054054	0.054054054	0.054054054	0.054054054	0.054054054	0.054054054	0.054054054	0.054054054	0.054054054	0.054054054	0.054054054	0.054054054	0.054054054	0.054054054	0.054054054	0.054054054	0.054054054	0.054054054	0.054054054	0.054054054	0.054054054	0.054054054	0.054054054	0.054054054	0.054054054	0.054054054	0.060810811	0.060810811	0.060810811	0.060810811	0.060810811	0.060810811	0.060810811	0.060810811	0.060810811	0.060810811	0.060810811	0.060810811	0.060810811	0.060810811	0.060810811	0.060810811	0.060810811	0.060810811	0.060810811	0.060810811
0.054054054	0.054054054	0.054054054	0.054054054	0.054054054	0.054054054	0.054054054	0.054054054	0.054054054	0.054054054	0.054054054	0.054054054	0.054054054	0.054054054	0.054054054	0.054054054	0.054054054	0.054054054	0.054054054	0.054054054	0.054054054	0.054054054	0.054054054	0.054054054	0.054054054	0.054054054	0.060810811	0.060810811	0.060810811	0.060810811	0.060810811	0.060810811	0.060810811	0.060810811	0.060810811	0.060810811	0.060810811	0.060810811	0.060810811	0.060810811	0.060810811	0.060810811	0.060810811	0.060810811	0.060810811	0.060810811	0.060810811	0.060810811	0.060810811	0.060810811
0.054054054	0.054054054	0.054054054	0.054054054	0.054054054	0.054054054	0.054054054	0.054054054	0.054054054	0.054054054	0.054054054	0.054054054	0.054054054	0.054054054	0.054054054	0.054054054	0.054054054	0.054054054	0.054054054	0.054054054	0.054054054	0.054054054	0.054054054	0.060810811	0.060810811	0.060810811	0.060810811	0.060810811	0.060810811	0.060810811	0.060810811	0.060810811	0.060810811	0.060810811	0.060810811	0.060810811	0.060810811	0.060810811	0.060810811	0.060810811	0.060810811	0.060810811	0.060810811	0.060810811	0.060810811	0.060810811	0.060810811	0.060810811	0.060810811	0.060810811
0.060810811	0.054054054	0.054054054	0.054054054	0.054054054	0.054054054	0.054054054	0.054054054	0.054054054	0.054054054	0.054054054	0.054054054	0.054054054	0.054054054	0.054054054	0.054054054	0.054054054	0.054054054	0.054054054	0.054054054	0.060810811	0.060810811	0.060810811	0.060810811	0.060810811	0.060810811	0.060810811	0.060810811	0.060810811	0.060810811	0.060810811	0.060810811	0.060810811	0.060810811	0.060810811	0.060810811	0.060810811	0.060810811	0.060810811	0.060810811	0.060810811	0.060810811	0.060810811	0.060810811	0.060810811	0.060810811	0.060810811	0.060810811	0.060810811	0.060810811
0.060810811	0.054054054	0.054054054	0.054054054	0.054054054	0.054054054	0.054054054	0.054054054	0.054054054	0.054054054	0.054054054	0.054054054	0.054054054	0.054054054	0.054054054	0.054054054	0.054054054	0.054054054	0.060810811	0.060810811	0.060810811	0.060810811	0.060810811	0.060810811	0.060810811	0.060810811	0.060810811	0.060810811	0.060810811	0.060810811	0.060810811	0.060810811	0.060810811	0.060810811	0.060810811	0.060810811	0.060810811	0.060810811	0.060810811	0.060810811	0.060810811	0.060810811	0.060810811	0.060810811	0.060810811	0.060810811	0.060810811	0.060810811	0.060810811	0.060810811
0.060810811	0.060810811	0.054054054	0.054054054	0.054054054	0.054054054	0.054054054	0.054054054	0.054054054	0.054054054	0.054054054	0.054054054	0.054054054	0.054054054	0.054054054	0.054054054	0.060810811	0.060810811	0.060810811	0.060810811	0.060810811	0.060810811	0.060810811	0.060810811	0.060810811	0.060810811	0.060810811	0.060810811	0.060810811	0.060810811	0.060810811	0.060810811	0.060810811	0.060810811	0.060810811	0.060810811	0.060810811	0.060810811	0.060810811	0.060810811	0.060810811	0.060810811	0.060810811	0.060810811	0.060810811	0.060810811	0.060810811	0.060810811	0.060810811	0.060810811
0.060810811	0.060810811	0.054054054	0.054054054	0.054054054	0.054054054	0.054054054	0.054054054	0.054054054	0.054054054	0.054054054	0.054054054	0.054054054	0.054054054	0.060810811	0.060810811	0.060810811	0.060810811	0.060810811	0.060810811	0.060810811	0.060810811	0.060810811	0.060810811	0.060810811	0.060810811	0.060810811	0.060810811	0.060810811	0.060810811	0.060810811	0.060810811	0.060810811	0.060810811	0.060810811	0.060810811	0.060810811	0.060810811	0.060810811	0.060810811	0.060810811	0.060810811	0.060810811	0.060810811	0.060810811	0.060810811	0.060810811	0.054054054	0.054054054	0.054054054
0.060810811	0.060810811	0.060810811	0.054054054	0.054054054	0.054054054	0.054054054	0.054054054	0.054054054	0.054054054	0.054054054	0.054054054	0.054054054	0.060810811	0.060810811	0.060810811	0.060810811	0.060810811	0.060810811	0.060810811	0.060810811	0.060810811	0.060810811	0.060810811	0.060810811	0.060810811	0.060810811	0.060810811	0.060810811	0.060810811	0.060810811	0.060810811	0.060810811	0.060810811	0.060810811	0.060810811	0.060810811	0.060810811	0.060810811	0.060810811	0.060810811	0.060810811	0.060810811	0.060810811	0.054054054	0.054054054	0.054054054	0.060810811	0.060810811	0.060810811
0.060810811	0.060810811	0.060810811	0.054054054	0.054054054	0.054054054	0.054054054	0.054054054	0.054054054	0.054054054	0.054054054	0.054054054	0.060810811	0.060810811	0.060810811	0.060810811	0.060810811	0.060810811	0.060810811	0.060810811	0.060810811	0.060810811	0.060810811	0.060810811	0.060810811	0.060810811	0.060810811	0.060810811	0.060810811	0.060810811	0.060810811	0.060810811	0.060810811	0.060810811	0.060810811	0.060810811	0.060810811	0.060810811	0.060810811	0.060810811	0.060810811	0.060810811	0.054054054	0.060810811	0.060810811	0.060810811	0.060810811	0.060810811	0.060810811	0.060810811
0.060810811	0.060810811	0.060810811	0.054054054	0.054054054	0.054054054	0.054054054	0.054054054	0.054054054	0.054054054	0.054054054	0.060810811	0.060810811	0.060810811	0.060810811	0.060810811	0.060810811	0.060810811	0.060810811	0.060810811	0.060810811	0.060810811	0.060810811	0.060810811	0.060810811	0.060810811	0.060810811	0.060810811	0.060810811	0.060810811	0.060810811	0.060810811	0.060810811	0.060810811	0.060810811	0.060810811	0.060810811	0.060810811	0.060810811	0.067567568	0.060810811	0.060810811	0.060810811	0.060810811	0.060810811	0.060810811	0.060810811	0.060810811	0.060810811	0.060810811
0.060810811	0.060810811	0.060810811	0.054054054	0.054054054	0.054054054	0.054054054	0.054054054	0.054054054	0.054054054	0.060810811	0.060810811	0.060810811	0.060810811	0.060810811	0.060810811	0.060810811	0.060810811	0.060810811	0.060810811	0.060810811	0.060810811	0.060810811	0.060810811	0.060810811	0.060810811	0.060810811	0.060810811	0.060810811	0.060810811	0.060810811	0.060810811	0.060810811	0.060810811	0.060810811	0.060810811	0.067567568	0.067567568	0.060810811	0.060810811	0.060810811	0.060810811	0.060810811	0.060810811	0.060810811	0.060810811	0.060810811	0.060810811	0.060810811	0.060810811
0.060810811	0.060810811	0.060810811	0.060810811	0.054054054	0.054054054	0.054054054	0.054054054	0.054054054	0.060810811	0.060810811	0.060810811	0.060810811	0.060810811	0.060810811	0.060810811	0.060810811	0.060810811	0.060810811	0.060810811	0.060810811	0.060810811	0.060810811	0.060810811	0.060810811	0.060810811	0.060810811	0.060810811	0.060810811	0.060810811	0.060810811	0.060810811	0.060810811	0.060810811	0.067567568	0.067567568	0.060810811	0.060810811	0.060810811	0.060810811	0.060810811	0.060810811	0.060810811	0.060810811	0.060810811	0.060810811	0.060810811	0.060810811	0.060810811	0.060810811
0.060810811	0.060810811	0.060810811	0.060810811	0.054054054	0.054054054	0.054054054	0.054054054	0.060810811	0.060810811	0.060810811	0.060810811	0.060810811	0.060810811	0.060810811	0.060810811	0.060810811	0.060810811	0.060810811	0.060810811	0.060810811	0.060810811	0.060810811	0.060810811	0.060810811	0.060810811	0.060810811	0.060810811	0.060810811	0.060810811	0.060810811	0.060810811	0.067567568	0.067567568	0.067567568	0.060810811	0.060810811	0.060810811	0.060810811	0.060810811	0.060810811	0.060810811	0.060810811	0.060810811	0.060810811	0.060810811	0.060810811	0.060810811	0.060810811	0.060810811
0.060810811	0.060810811	0.060810811	0.060810811	0.054054054	0.054054054	0.054054054	0.054054054	0.060810811	0.060810811	0.060810811	0.060810811	0.060810811	0.060810811	0.060810811	0.060810811	0.060810811	0.060810811	0.060810811	0.060810811	0.060810811	0.060810811	0.060810811	0.060810811	0.060810811	0.060810811	0.060810811	0.060810811	0.060810811	0.060810811	0.067567568	0.067567568	0.067567568	0.067567568	0.060810811	0.060810811	0.060810811	0.060810811	0.060810811	0.060810811	0.060810811	0.060810811	0.060810811	0.060810811	0.060810811	0.060810811	0.060810811	0.060810811	0.060810811	0.060810811
0.060810811	0.060810811	0.060810811	0.060810811	0.054054054	0.054054054	0.054054054	0.060810811	0.060810811	0.060810811	0.060810811	0.060810811	0.060810811	0.060810811	0.060810811	0.060810811	0.060810811	0.060810811	0.060810811	0.060810811	0.060810811	0.060810811	0.060810811	0.060810811	0.060810811	0.060810811	0.060810811	0.060810811	0.067567568	0.067567568	0.067567568	0.067567568	0.060810811	0.060810811	0.060810811	0.060810811	0.060810811	0.060810811	0.060810811	0.060810811	0.060810811	0.060810811	0.060810811	0.060810811	0.060810811	0.060810811	0.060810811	0.060810811	0.060810811	0.067567568
0.060810811	0.060810811	0.060810811	0.060810811	0.054054054	0.054054054	0.054054054	0.060810811	0.060810811	0.060810811	0.060810811	0.060810811	0.060810811	0.060810811	0.060810811	0.060810811	0.060810811	0.060810811	0.060810811	0.060810811	0.060810811	0.060810811	0.060810811	0.060810811	0.060810811	0.060810811	0.067567568	0.067567568	0.067567568	0.067567568	0.067567568	0.060810811	0.060810811	0.060810811	0.060810811	0.060810811	0.060810811	0.060810811	0.060810811	0.060810811	0.060810811	0.060810811	0.060810811	0.060810811	0.060810811	0.060810811	0.067567568	0.067567568	0.067567568	0.067567568
0.060810811	0.060810811	0.060810811	0.060810811	0.054054054	0.054054054	0.060810811	0.060810811	0.060810811	0.060810811	0.060810811	0.060810811	0.060810811	0.060810811	0.060810811	0.060810811	0.060810811	0.060810811	0.060810811	0.060810811	0.060810811	0.060810811	0.060810811	0.060810811	0.060810811	0.067567568	0.067567568	0.067567568	0.067567568	0.067567568	0.060810811	0.060810811	0.060810811	0.060810811	0.060810811	0.060810811	0.060810811	0.060810811	0.060810811	0.060810811	0.060810811	0.060810811	0.060810811	0.067567568	0.067567568	0.067567568	0.067567568	0.067567568	0.067567568	0.067567568
0.060810811	0.060810811	0.060810811	0.060810811	0.054054054	0.054054054	0.060810811	0.060810811	0.060810811	0.060810811	0.060810811	0.060810811	0.060810811	0.060810811	0.060810811	0.060810811	0.060810811	0.060810811	0.060810811	0.060810811	0.060810811	0.060810811	0.060810811	0.060810811	0.067567568	0.067567568	0.067567568	0.067567568	0.067567568	0.060810811	0.060810811	0.060810811	0.060810811	0.060810811	0.060810811	0.060810811	0.060810811	0.060810811	0.060810811	0.060810811	0.060810811	0.067567568	0.067567568	0.067567568	0.067567568	0.067567568	0.067567568	0.067567568	0.067567568	0.067567568
0.060810811	0.060810811	0.060810811	0.060810811	0.054054054	0.060810811	0.060810811	0.060810811	0.060810811	0.060810811	0.060810811	0.060810811	0.060810811	0.060810811	0.060810811	0.060810811	0.060810811	0.060810811	0.060810811	0.060810811	0.060810811	0.060810811	0.067567568	0.067567568	0.067567568	0.067567568	0.067567568	0.067567568	0.060810811	0.060810811	0.060810811	0.060810811	0.060810811	0.060810811	0.060810811	0.060810811	0.060810811	0.060810811	0.067567568	0.067567568	0.067567568	0.067567568	0.067567568	0.067567568	0.067567568	0.067567568	0.067567568	0.067567568	0.067567568	0.067567568
0.060810811	0.060810811	0.060810811	0.060810811	0.054054054	0.060810811	0.060810811	0.060810811	0.060810811	0.060810811	0.060810811	0.060810811	0.060810811	0.060810811	0.060810811	0.060810811	0.060810811	0.060810811	0.060810811	0.060810811	0.060810811	0.067567568	0.067567568	0.067567568	0.067567568	0.067567568	0.067567568	0.067567568	0.060810811	0.060810811	0.060810811	0.060810811	0.060810811	0.060810811	0.060810811	0.060810811	0.060810811	0.067567568	0.067567568	0.067567568	0.067567568	0.067567568	0.067567568	0.067567568	0.067567568	0.067567568	0.067567568	0.067567568	0.067567568	0.067567568
0.060810811	0.060810811	0.060810811	0.060810811	0.067567568	0.060810811	0.060810811	0.060810811	0.060810811	0.060810811	0.060810811	0.060810811	0.060810811	0.060810811	0.060810811	0.060810811	0.060810811	0.060810811	0.060810811	0.060810811	0.067567568	0.067567568	0.067567568	0.067567568	0.067567568	0.067567568	0.067567568	0.060810811	0.060810811	0.060810811	0.060810811	0.060810811	0.060810811	0.060810811	0.060810811	0.067567568	0.067567568	0.067567568	0.067567568	0.067567568	0.067567568	0.067567568	0.067567568	0.067567568	0.067567568	0.067567568	0.067567568	0.067567568	0.067567568	0.067567568
0.060810811	0.060810811	0.060810811	0.060810811	0.067567568	0.060810811	0.060810811	0.060810811	0.060810811	0.060810811	0.060810811	0.060810811	0.060810811	0.060810811	0.060810811	0.060810811	0.060810811	0.060810811	0.060810811	0.067567568	0.067567568	0.067567568	0.067567568	0.067567568	0.067567568	0.067567568	0.060810811	0.060810811	0.060810811	0.060810811	0.060810811	0.060810811	0.060810811	0.067567568	0.067567568	0.067567568	0.067567568	0.067567568	0.067567568	0.067567568	0.067567568	0.067567568	0.067567568	0.067567568	0.067567568	0.067567568	0.067567568	0.074324324	0.074324324	0.074324324
0.060810811	0.060810811	0.060810811	0.060810811	0.067567568	0.060810811	0.060810811	0.060810811	0.060810811	0.060810811	0.060810811	0.060810811	0.060810811	0.060810811	0.060810811	0.060810811	0.060810811	0.060810811	0.067567568	0.067567568	0.067567568	0.067567568	0.067567568	0.067567568	0.067567568	0.060810811	0.060810811	0.060810811	0.060810811	0.060810811	0.060810811	0.060810811	0.067567568	0.067567568	0.067567568	0.067567568	0.067567568	0.067567568	0.067567568	0.067567568	0.067567568	0.067567568	0.067567568	0.067567568	0.067567568	0.074324324	0.074324324	0.074324324	0.074324324	0.074324324
0.060810811	0.060810811	0.060810811	0.067567568	0.067567568	0.060810811	0.060810811	0.060810811	0.060810811	0.060810811	0.060810811	0.060810811	0.060810811	0.060810811	0.060810811	0.060810811	0.060810811	0.060810811	0.067567568	0.067567568	0.067567568	0.067567568	0.067567568	0.067567568	0.067567568	0.060810811	0.060810811	0.060810811	0.060810811	0.060810811	0.067567568	0.067567568	0.067567568	0.067567568	0.067567568	0.067567568	0.067567568	0.067567568	0.067567568	0.067567568	0.067567568	0.067567568	0.074324324	0.074324324	0.074324324	0.074324324	0.074324324	0.074324324	0.074324324	0.074324324
0.060810811	0.060810811	0.060810811	0.067567568	0.067567568	0.060810811	0.060810811	0.060810811	0.060810811	0.060810811	0.060810811	0.060810811	0.060810811	0.060810811	0.060810811	0.060810811	0.060810811	0.067567568	0.067567568	0.067567568	0.067567568	0.067567568	0.067567568	0.067567568	0.060810811	0.060810811	0.060810811	0.060810811	0.060810811	0.067567568	0.067567568	0.067567568	0.067567568	0.067567568	0.067567568	0.067567568	0.067567568	0.067567568	0.067567568	0.067567568	0.074324324	0.074324324	0.074324324	0.074324324	0.074324324	0.074324324	0.074324324	0.074324324	0.074324324	0.074324324
0.060810811	0.060810811	0.060810811	0.067567568	0.067567568	0.060810811	0.060810811	0.060810811	0.060810811	0.060810811	0.060810811	0.060810811	0.060810811	0.060810811	0.060810811	0.060810811	0.067567568	0.067567568	0.067567568	0.067567568	0.067567568	0.067567568	0.067567568	0.067567568	0.060810811	0.060810811	0.060810811	0.060810811	0.067567568	0.067567568	0.067567568	0.067567568	0.067567568	0.067567568	0.067567568	0.067567568	0.067567568	0.067567568	0.067567568	0.074324324	0.074324324	0.074324324	0.074324324	0.074324324	0.074324324	0.074324324	0.074324324	0.074324324	0.074324324	0.074324324
0.060810811	0.060810811	0.060810811	0.067567568	0.067567568	0.060810811	0.060810811	0.060810811	0.060810811	0.060810811	0.060810811	0.060810811	0.060810811	0.060810811	0.060810811	0.067567568	0.067567568	0.067567568	0.067567568	0.067567568	0.067567568	0.067567568	0.067567568	0.060810811	0.060810811	0.060810811	0.060810811	0.067567568	0.067567568	0.067567568	0.067567568	0.067567568	0.067567568	0.067567568	0.067567568	0.067567568	0.067567568	0.074324324	0.074324324	0.074324324	0.074324324	0.074324324	0.074324324	0.074324324	0.074324324	0.074324324	0.074324324	0.074324324	0.081081081	0.081081081
0.060810811	0.060810811	0.067567568	0.067567568	0.067567568	0.060810811	0.060810811	0.060810811	0.060810811	0.060810811	0.060810811	0.060810811	0.060810811	0.060810811	0.060810811	0.067567568	0.067567568	0.067567568	0.067567568	0.067567568	0.067567568	0.067567568	0.060810811	0.060810811	0.060810811	0.067567568	0.067567568	0.067567568	0.067567568	0.067567568	0.067567568	0.067567568	0.067567568	0.067567568	0.067567568	0.067567568	0.074324324	0.074324324	0.074324324	0.074324324	0.074324324	0.074324324	0.074324324	0.074324324	0.074324324	0.081081081	0.081081081	0.081081081	0.081081081	0.081081081
0.060810811	0.060810811	0.067567568	0.067567568	0.067567568	0.060810811	0.060810811	0.060810811	0.060810811	0.060810811	0.060810811	0.060810811	0.060810811	0.060810811	0.067567568	0.067567568	0.067567568	0.067567568	0.067567568	0.067567568	0.067567568	0.067567568	0.060810811	0.060810811	0.067567568	0.067567568	0.067567568	0.067567568	0.067567568	0.067567568	0.067567568	0.067567568	0.067567568	0.067567568	0.074324324	0.074324324	0.074324324	0.074324324	0.074324324	0.074324324	0.074324324	0.074324324	0.074324324	0.074324324	0.081081081	0.081081081	0.081081081	0.081081081	0.081081081	0.074324324
0.060810811	0.060810811	0.067567568	0.067567568	0.067567568	0.060810811	0.060810811	0.060810811	0.060810811	0.060810811	0.060810811	0.060810811	0.060810811	0.060810811	0.067567568	0.067567568	0.067567568	0.067567568	0.067567568	0.067567568	0.067567568	0.060810811	0.060810811	0.060810811	0.067567568	0.067567568	0.067567568	0.067567568	0.067567568	0.067567568	0.067567568	0.067567568	0.067567568	0.074324324	0.074324324	0.074324324	0.074324324	0.074324324	0.074324324	0.074324324	0.074324324	0.074324324	0.081081081	0.081081081	0.081081081	0.081081081	0.081081081	0.081081081	0.074324324	0.074324324
0.060810811	0.060810811	0.067567568	0.067567568	0.067567568	0.060810811	0.060810811	0.060810811	0.060810811	0.060810811	0.060810811	0.060810811	0.060810811	0.067567568	0.067567568	0.067567568	0.067567568	0.067567568	0.067567568	0.067567568	0.067567568	0.060810811	0.060810811	0.067567568	0.067567568	0.067567568	0.067567568	0.067567568	0.067567568	0.067567568	0.067567568	0.067567568	0.074324324	0.074324324	0.074324324	0.074324324	0.074324324	0.074324324	0.074324324	0.074324324	0.081081081	0.081081081	0.081081081	0.081081081	0.081081081	0.081081081	0.074324324	0.074324324	0.074324324	0.081081081
0.060810811	0.060810811	0.067567568	0.067567568	0.067567568	0.060810811	0.060810811	0.060810811	0.060810811	0.060810811	0.060810811	0.060810811	0.067567568	0.067567568	0.067567568	0.067567568	0.067567568	0.067567568	0.067567568	0.067567568	0.060810811	0.060810811	0.067567568	0.067567568	0.067567568	0.067567568	0.067567568	0.067567568	0.067567568	0.067567568	0.074324324	0.074324324	0.074324324	0.074324324	0.074324324	0.074324324	0.074324324	0.074324324	0.074324324	0.081081081	0.081081081	0.081081081	0.081081081	0.081081081	0.081081081	0.074324324	0.074324324	0.081081081	0.081081081	0.081081081
0.060810811	0.067567568	0.067567568	0.067567568	0.067567568	0.060810811	0.060810811	0.060810811	0.060810811	0.060810811	0.060810811	0.060810811	0.067567568	0.067567568	0.067567568	0.067567568	0.067567568	0.067567568	0.067567568	0.067567568	0.060810811	0.067567568	0.067567568	0.067567568	0.067567568	0.067567568	0.067567568	0.067567568	0.067567568	0.074324324	0.074324324	0.074324324	0.074324324	0.074324324	0.074324324	0.074324324	0.074324324	0.081081081	0.081081081	0.081081081	0.081081081	0.081081081	0.081081081	0.081081081	0.074324324	0.081081081	0.081081081	0.081081081	0.081081081	0.081081081
0.060810811	0.067567568	0.067567568	0.067567568	0.067567568	0.060810811	0.060810811	0.060810811	0.060810811	0.060810811	0.060810811	0.067567568	0.067567568	0.067567568	0.067567568	0.067567568	0.067567568	0.067567568	0.067567568	0.067567568	0.067567568	0.067567568	0.067567568	0.067567568	0.067567568	0.067567568	0.067567568	0.067567568	0.074324324	0.074324324	0.074324324	0.074324324	0.074324324	0.074324324	0.074324324	0.074324324	0.081081081	0.081081081	0.081081081	0.081081081	0.081081081	0.081081081	0.074324324	0.081081081	0.081081081	0.081081081	0.081081081	0.081081081	0.081081081	0.081081081
0.060810811	0.067567568	0.067567568	0.067567568	0.067567568	0.060810811	0.060810811	0.060810811	0.060810811	0.060810811	0.060810811	0.067567568	0.067567568	0.067567568	0.067567568	0.067567568	0.067567568	0.067567568	0.067567568	0.067567568	0.067567568	0.067567568	0.067567568	0.067567568	0.067567568	0.067567568	0.067567568	0.074324324	0.074324324	0.074324324	0.074324324	0.074324324	0.074324324	0.074324324	0.081081081	0.081081081	0.081081081	0.081081081	0.081081081	0.081081081	0.081081081	0.081081081	0.081081081	0.081081081	0.081081081	0.081081081	0.081081081	0.081081081	0.087837838	0.087837838
0.060810811	0.067567568	0.067567568	0.067567568	0.067567568	0.060810811	0.060810811	0.060810811	0.060810811	0.060810811	0.060810811	0.067567568	0.067567568	0.067567568	0.067567568	0.067567568	0.067567568	0.067567568	0.067567568	0.067567568	0.067567568	0.067567568	0.067567568	0.067567568	0.067567568	0.067567568	0.074324324	0.074324324	0.074324324	0.074324324	0.074324324	0.074324324	0.074324324	0.081081081	0.081081081	0.081081081	0.081081081	0.081081081	0.081081081	0.081081081	0.081081081	0.081081081	0.081081081	0.081081081	0.081081081	0.081081081	0.087837838	0.087837838	0.087837838	0.087837838
0.060810811	0.067567568	0.067567568	0.067567568	0.067567568	0.060810811	0.060810811	0.060810811	0.060810811	0.060810811	0.067567568	0.067567568	0.067567568	0.067567568	0.067567568	0.067567568	0.067567568	0.067567568	0.067567568	0.067567568	0.067567568	0.067567568	0.067567568	0.067567568	0.067567568	0.074324324	0.074324324	0.074324324	0.074324324	0.074324324	0.074324324	0.074324324	0.081081081	0.081081081	0.081081081	0.081081081	0.081081081	0.081081081	0.087837838	0.081081081	0.081081081	0.081081081	0.081081081	0.081081081	0.081081081	0.087837838	0.087837838	0.087837838	0.087837838	0.087837838
0.060810811	0.067567568	0.067567568	0.067567568	0.067567568	0.060810811	0.060810811	0.060810811	0.060810811	0.060810811	0.067567568	0.067567568	0.067567568	0.067567568	0.067567568	0.067567568	0.067567568	0.074324324	0.067567568	0.067567568	0.067567568	0.067567568	0.067567568	0.067567568	0.074324324	0.074324324	0.074324324	0.074324324	0.074324324	0.074324324	0.074324324	0.081081081	0.081081081	0.081081081	0.081081081	0.081081081	0.081081081	0.087837838	0.081081081	0.081081081	0.081081081	0.081081081	0.081081081	0.087837838	0.087837838	0.087837838	0.087837838	0.087837838	0.087837838	0.094594595
0.060810811	0.067567568	0.067567568	0.067567568	0.067567568	0.060810811	0.060810811	0.060810811	0.060810811	0.067567568	0.067567568	0.067567568	0.067567568	0.067567568	0.067567568	0.067567568	0.067567568	0.074324324	0.067567568	0.067567568	0.067567568	0.067567568	0.067567568	0.067567568	0.074324324	0.074324324	0.074324324	0.074324324	0.074324324	0.074324324	0.081081081	0.081081081	0.081081081	0.081081081	0.081081081	0.081081081	0.087837838	0.081081081	0.081081081	0.081081081	0.081081081	0.087837838	0.087837838	0.087837838	0.087837838	0.087837838	0.087837838	0.094594595	0.094594595	0.094594595
0.060810811	0.067567568	0.067567568	0.067567568	0.067567568	0.060810811	0.060810811	0.060810811	0.060810811	0.067567568	0.067567568	0.067567568	0.067567568	0.067567568	0.067567568	0.067567568	0.074324324	0.067567568	0.067567568	0.067567568	0.067567568	0.067567568	0.067567568	0.074324324	0.074324324	0.074324324	0.074324324	0.074324324	0.074324324	0.081081081	0.081081081	0.081081081	0.081081081	0.081081081	0.087837838	0.087837838	0.081081081	0.081081081	0.081081081	0.081081081	0.087837838	0.087837838	0.087837838	0.087837838	0.087837838	0.094594595	0.094594595	0.094594595	0.094594595	0.094594595
0.067567568	0.067567568	0.067567568	0.067567568	0.067567568	0.060810811	0.060810811	0.060810811	0.060810811	0.067567568	0.067567568	0.067567568	0.067567568	0.067567568	0.067567568	0.067567568	0.074324324	0.067567568	0.067567568	0.067567568	0.067567568	0.067567568	0.074324324	0.074324324	0.074324324	0.074324324	0.074324324	0.074324324	0.081081081	0.081081081	0.081081081	0.081081081	0.081081081	0.087837838	0.087837838	0.081081081	0.081081081	0.081081081	0.081081081	0.087837838	0.087837838	0.087837838	0.087837838	0.087837838	0.094594595	0.094594595	0.094594595	0.094594595	0.094594595	0.101351351
0.067567568	0.067567568	0.067567568	0.067567568	0.067567568	0.060810811	0.060810811	0.060810811	0.067567568	0.067567568	0.067567568	0.067567568	0.067567568	0.067567568	0.067567568	0.074324324	0.067567568	0.067567568	0.067567568	0.067567568	0.067567568	0.074324324	0.074324324	0.074324324	0.074324324	0.074324324	0.074324324	0.081081081	0.081081081	0.081081081	0.081081081	0.081081081	0.087837838	0.087837838	0.081081081	0.081081081	0.081081081	0.087837838	0.087837838	0.087837838	0.087837838	0.087837838	0.094594595	0.094594595	0.094594595	0.094594595	0.094594595	0.101351351	0.101351351	0.101351351
0.067567568	0.067567568	0.067567568	0.067567568	0.067567568	0.060810811	0.060810811	0.060810811	0.067567568	0.067567568	0.067567568	0.067567568	0.067567568	0.067567568	0.067567568	0.074324324	0.067567568	0.067567568	0.067567568	0.067567568	0.067567568	0.074324324	0.074324324	0.074324324	0.074324324	0.074324324	0.081081081	0.081081081	0.081081081	0.081081081	0.081081081	0.087837838	0.087837838	0.087837838	0.081081081	0.081081081	0.087837838	0.087837838	0.087837838	0.087837838	0.087837838	0.094594595	0.094594595	0.094594595	0.094594595	0.094594595	0.101351351	0.101351351	0.101351351	0.101351351
0.067567568	0.067567568	0.067567568	0.067567568	0.067567568	0.060810811	0.060810811	0.060810811	0.067567568	0.067567568	0.067567568	0.067567568	0.067567568	0.067567568	0.074324324	0.074324324	0.067567568	0.067567568	0.067567568	0.067567568	0.074324324	0.074324324	0.074324324	0.074324324	0.074324324	0.081081081	0.081081081	0.081081081	0.081081081	0.081081081	0.087837838	0.087837838	0.087837838	0.081081081	0.081081081	0.087837838	0.087837838	0.087837838	0.087837838	0.094594595	0.094594595	0.094594595	0.094594595	0.094594595	0.101351351	0.101351351	0.101351351	0.101351351	0.108108108	0.108108108
0.067567568	0.067567568	0.067567568	0.067567568	0.067567568	0.060810811	0.060810811	0.067567568	0.067567568	0.067567568	0.067567568	0.067567568	0.067567568	0.067567568	0.074324324	0.067567568	0.067567568	0.067567568	0.067567568	0.074324324	0.074324324	0.074324324	0.074324324	0.074324324	0.081081081	0.081081081	0.081081081	0.081081081	0.081081081	0.087837838	0.087837838	0.087837838	0.081081081	0.081081081	0.087837838	0.087837838	0.087837838	0.087837838	0.094594595	0.094594595	0.094594595	0.094594595	0.101351351	0.101351351	0.101351351	0.101351351	0.101351351	0.108108108	0.108108108	0.108108108
0.067567568	0.067567568	0.067567568	0.067567568	0.067567568	0.060810811	0.060810811	0.067567568	0.067567568	0.067567568	0.067567568	0.067567568	0.067567568	0.074324324	0.074324324	0.067567568	0.067567568	0.067567568	0.067567568	0.074324324	0.074324324	0.074324324	0.074324324	0.081081081	0.081081081	0.081081081	0.081081081	0.081081081	0.087837838	0.087837838	0.087837838	0.081081081	0.087837838	0.087837838	0.087837838	0.087837838	0.087837838	0.094594595	0.094594595	0.094594595	0.094594595	0.101351351	0.101351351	0.101351351	0.101351351	0.108108108	0.108108108	0.108108108	0.108108108	0.114864865
0.067567568	0.067567568	0.067567568	0.067567568	0.067567568	0.060810811	0.060810811	0.067567568	0.067567568	0.067567568	0.067567568	0.067567568	0.067567568	0.074324324	0.074324324	0.067567568	0.067567568	0.067567568	0.074324324	0.074324324	0.074324324	0.074324324	0.074324324	0.081081081	0.081081081	0.081081081	0.081081081	0.087837838	0.087837838	0.087837838	0.081081081	0.087837838	0.087837838	0.087837838	0.087837838	0.094594595	0.094594595	0.094594595	0.094594595	0.094594595	0.101351351	0.101351351	0.101351351	0.108108108	0.108108108	0.108108108	0.108108108	0.114864865	0.114864865	0.114864865
0.067567568	0.067567568	0.067567568	0.067567568	0.067567568	0.060810811	0.060810811	0.067567568	0.067567568	0.067567568	0.067567568	0.067567568	0.074324324	0.074324324	0.074324324	0.067567568	0.067567568	0.074324324	0.074324324	0.074324324	0.074324324	0.074324324	0.081081081	0.081081081	0.081081081	0.081081081	0.087837838	0.087837838	0.087837838	0.087837838	0.087837838	0.087837838	0.087837838	0.087837838	0.094594595	0.094594595	0.094594595	0.094594595	0.101351351	0.101351351	0.101351351	0.101351351	0.108108108	0.108108108	0.108108108	0.108108108	0.114864865	0.114864865	0.114864865	0.114864865
0.067567568	0.067567568	0.067567568	0.067567568	0.067567568	0.060810811	0.067567568	0.067567568	0.067567568	0.067567568	0.067567568	0.067567568	0.074324324	0.074324324	0.067567568	0.067567568	0.067567568	0.074324324	0.074324324	0.074324324	0.074324324	0.081081081	0.081081081	0.081081081	0.081081081	0.087837838	0.087837838	0.087837838	0.087837838	0.087837838	0.087837838	0.087837838	0.087837838	0.094594595	0.094594595	0.094594595	0.094594595	0.101351351	0.101351351	0.101351351	0.101351351	0.108108108	0.108108108	0.108108108	0.114864865	0.114864865	0.114864865	0.114864865	0.121621622	0.121621622
0.067567568	0.067567568	0.067567568	0.067567568	0.067567568	0.060810811	0.067567568	0.067567568	0.067567568	0.067567568	0.067567568	0.074324324	0.074324324	0.074324324	0.067567568	0.067567568	0.074324324	0.074324324	0.074324324	0.074324324	0.074324324	0.081081081	0.081081081	0.081081081	0.081081081	0.087837838	0.087837838	0.087837838	0.087837838	0.087837838	0.087837838	0.087837838	0.094594595	0.094594595	0.094594595	0.094594595	0.101351351	0.101351351	0.101351351	0.108108108	0.108108108	0.108108108	0.108108108	0.114864865	0.114864865	0.114864865	0.121621622	0.121621622	0.121621622	0.121621622
0.067567568	0.067567568	0.067567568	0.067567568	0.067567568	0.060810811	0.067567568	0.067567568	0.067567568	0.067567568	0.067567568	0.074324324	0.074324324	0.074324324	0.067567568	0.067567568	0.074324324	0.074324324	0.074324324	0.074324324	0.081081081	0.081081081	0.081081081	0.081081081	0.087837838	0.087837838	0.087837838	0.087837838	0.087837838	0.087837838	0.087837838	0.094594595	0.094594595	0.094594595	0.101351351	0.101351351	0.101351351	0.101351351	0.108108108	0.108108108	0.108108108	0.114864865	0.114864865	0.114864865	0.121621622	0.121621622	0.121621622	0.121621622	0.128378378	0.128378378
0.067567568	0.067567568	0.067567568	0.067567568	0.067567568	0.060810811	0.067567568	0.067567568	0.067567568	0.067567568	0.067567568	0.074324324	0.074324324	0.067567568	0.067567568	0.074324324	0.074324324	0.074324324	0.074324324	0.081081081	0.081081081	0.081081081	0.081081081	0.087837838	0.087837838	0.087837838	0.087837838	0.087837838	0.087837838	0.087837838	0.094594595	0.094594595	0.094594595	0.101351351	0.101351351	0.101351351	0.101351351	0.108108108	0.108108108	0.108108108	0.114864865	0.114864865	0.114864865	0.121621622	0.121621622	0.121621622	0.128378378	0.128378378	0.128378378	0.135135135
0.067567568	0.067567568	0.067567568	0.067567568	0.067567568	0.067567568	0.067567568	0.067567568	0.067567568	0.067567568	0.074324324	0.074324324	0.074324324	0.067567568	0.067567568	0.074324324	0.074324324	0.074324324	0.081081081	0.081081081	0.081081081	0.081081081	0.087837838	0.087837838	0.087837838	0.087837838	0.087837838	0.087837838	0.087837838	0.094594595	0.094594595	0.094594595	0.101351351	0.101351351	0.101351351	0.108108108	0.108108108	0.108108108	0.114864865	0.114864865	0.114864865	0.121621622	0.121621622	0.121621622	0.121621622	0.128378378	0.128378378	0.128378378	0.135135135	0.135135135
0.067567568	0.067567568	0.067567568	0.067567568	0.060810811	0.067567568	0.067567568	0.067567568	0.067567568	0.067567568	0.074324324	0.074324324	0.074324324	0.067567568	0.074324324	0.074324324	0.074324324	0.074324324	0.081081081	0.081081081	0.081081081	0.087837838	0.087837838	0.087837838	0.087837838	0.087837838	0.087837838	0.087837838	0.094594595	0.094594595	0.094594595	0.101351351	0.101351351	0.101351351	0.108108108	0.108108108	0.108108108	0.114864865	0.114864865	0.114864865	0.121621622	0.121621622	0.121621622	0.128378378	0.128378378	0.128378378	0.135135135	0.135135135	0.135135135	0.141891892
0.067567568	0.067567568	0.067567568	0.067567568	0.060810811	0.067567568	0.067567568	0.067567568	0.067567568	0.074324324	0.074324324	0.074324324	0.067567568	0.067567568	0.074324324	0.074324324	0.074324324	0.081081081	0.081081081	0.081081081	0.081081081	0.087837838	0.087837838	0.087837838	0.094594595	0.087837838	0.087837838	0.094594595	0.094594595	0.094594595	0.101351351	0.101351351	0.101351351	0.108108108	0.108108108	0.108108108	0.114864865	0.114864865	0.114864865	0.121621622	0.121621622	0.128378378	0.128378378	0.128378378	0.135135135	0.135135135	0.135135135	0.141891892	0.141891892	0.135135135
0.067567568	0.067567568	0.067567568	0.067567568	0.060810811	0.067567568	0.067567568	0.067567568	0.067567568	0.074324324	0.074324324	0.074324324	0.067567568	0.074324324	0.074324324	0.074324324	0.074324324	0.081081081	0.081081081	0.081081081	0.087837838	0.087837838	0.087837838	0.094594595	0.087837838	0.087837838	0.094594595	0.094594595	0.094594595	0.101351351	0.101351351	0.101351351	0.108108108	0.108108108	0.108108108	0.114864865	0.114864865	0.121621622	0.121621622	0.121621622	0.128378378	0.128378378	0.128378378	0.135135135	0.135135135	0.141891892	0.141891892	0.135135135	0.141891892	0.141891892
0.067567568	0.067567568	0.067567568	0.067567568	0.067567568	0.067567568	0.067567568	0.067567568	0.067567568	0.074324324	0.074324324	0.074324324	0.067567568	0.074324324	0.074324324	0.074324324	0.081081081	0.081081081	0.081081081	0.087837838	0.087837838	0.087837838	0.094594595	0.087837838	0.087837838	0.094594595	0.094594595	0.094594595	0.101351351	0.101351351	0.101351351	0.108108108	0.108108108	0.114864865	0.114864865	0.114864865	0.121621622	0.121621622	0.121621622	0.128378378	0.128378378	0.135135135	0.135135135	0.135135135	0.141891892	0.141891892	0.141891892	0.141891892	0.141891892	0.148648649
0.067567568	0.067567568	0.067567568	0.067567568	0.067567568	0.067567568	0.067567568	0.067567568	0.074324324	0.074324324	0.074324324	0.074324324	0.074324324	0.074324324	0.074324324	0.081081081	0.081081081	0.081081081	0.081081081	0.087837838	0.087837838	0.087837838	0.094594595	0.087837838	0.094594595	0.094594595	0.094594595	0.101351351	0.101351351	0.101351351	0.108108108	0.108108108	0.114864865	0.114864865	0.114864865	0.121621622	0.121621622	0.128378378	0.128378378	0.128378378	0.135135135	0.135135135	0.141891892	0.141891892	0.135135135	0.141891892	0.141891892	0.148648649	0.148648649	0.148648649
0.067567568	0.067567568	0.067567568	0.067567568	0.067567568	0.067567568	0.067567568	0.067567568	0.074324324	0.074324324	0.074324324	0.067567568	0.074324324	0.074324324	0.074324324	0.081081081	0.081081081	0.081081081	0.087837838	0.087837838	0.087837838	0.094594595	0.087837838	0.094594595	0.094594595	0.094594595	0.101351351	0.101351351	0.101351351	0.108108108	0.108108108	0.114864865	0.114864865	0.114864865	0.121621622	0.121621622	0.128378378	0.128378378	0.135135135	0.135135135	0.135135135	0.141891892	0.141891892	0.141891892	0.141891892	0.141891892	0.148648649	0.148648649	0.155405405	0.155405405
0.067567568	0.067567568	0.067567568	0.067567568	0.067567568	0.067567568	0.067567568	0.067567568	0.074324324	0.074324324	0.074324324	0.074324324	0.074324324	0.074324324	0.081081081	0.081081081	0.081081081	0.087837838	0.087837838	0.087837838	0.094594595	0.087837838	0.087837838	0.094594595	0.094594595	0.101351351	0.101351351	0.101351351	0.108108108	0.108108108	0.114864865	0.114864865	0.121621622	0.121621622	0.121621622	0.128378378	0.128378378	0.135135135	0.135135135	0.141891892	0.141891892	0.141891892	0.141891892	0.141891892	0.148648649	0.148648649	0.155405405	0.155405405	0.155405405	0.162162162
0.067567568	0.067567568	0.067567568	0.067567568	0.067567568	0.067567568	0.067567568	0.074324324	0.074324324	0.074324324	0.074324324	0.074324324	0.074324324	0.074324324	0.081081081	0.081081081	0.081081081	0.087837838	0.087837838	0.094594595	0.094594595	0.087837838	0.094594595	0.094594595	0.101351351	0.101351351	0.101351351	0.108108108	0.108108108	0.114864865	0.114864865	0.121621622	0.121621622	0.128378378	0.128378378	0.128378378	0.135135135	0.135135135	0.141891892	0.141891892	0.148648649	0.141891892	0.148648649	0.148648649	0.148648649	0.155405405	0.155405405	0.162162162	0.162162162	0.168918919
0.067567568	0.067567568	0.067567568	0.074324324	0.067567568	0.067567568	0.067567568	0.074324324	0.074324324	0.074324324	0.074324324	0.074324324	0.074324324	0.081081081	0.081081081	0.081081081	0.087837838	0.087837838	0.087837838	0.094594595	0.087837838	0.094594595	0.094594595	0.101351351	0.101351351	0.101351351	0.108108108	0.108108108	0.114864865	0.114864865	0.121621622	0.121621622	0.128378378	0.128378378	0.135135135	0.135135135	0.135135135	0.141891892	0.141891892	0.141891892	0.141891892	0.148648649	0.148648649	0.155405405	0.155405405	0.162162162	0.162162162	0.168918919	0.168918919	0.175675676
0.067567568	0.067567568	0.067567568	0.074324324	0.067567568	0.067567568	0.067567568	0.074324324	0.074324324	0.074324324	0.074324324	0.074324324	0.074324324	0.081081081	0.081081081	0.087837838	0.087837838	0.087837838	0.094594595	0.094594595	0.094594595	0.094594595	0.101351351	0.101351351	0.101351351	0.108108108	0.108108108	0.114864865	0.114864865	0.121621622	0.121621622	0.128378378	0.128378378	0.135135135	0.135135135	0.141891892	0.141891892	0.148648649	0.141891892	0.148648649	0.148648649	0.155405405	0.155405405	0.162162162	0.162162162	0.162162162	0.168918919	0.168918919	0.175675676	0.175675676
0.067567568	0.067567568	0.067567568	0.074324324	0.067567568	0.067567568	0.074324324	0.074324324	0.074324324	0.081081081	0.074324324	0.074324324	0.081081081	0.081081081	0.081081081	0.087837838	0.087837838	0.094594595	0.094594595	0.094594595	0.094594595	0.094594595	0.101351351	0.101351351	0.108108108	0.108108108	0.114864865	0.114864865	0.121621622	0.121621622	0.128378378	0.128378378	0.135135135	0.135135135	0.141891892	0.141891892	0.148648649	0.141891892	0.148648649	0.148648649	0.155405405	0.155405405	0.162162162	0.162162162	0.168918919	0.168918919	0.175675676	0.175675676	0.182432432	0.182432432
0.067567568	0.067567568	0.067567568	0.074324324	0.067567568	0.067567568	0.074324324	0.074324324	0.074324324	0.081081081	0.074324324	0.074324324	0.081081081	0.081081081	0.087837838	0.087837838	0.094594595	0.094594595	0.087837838	0.094594595	0.094594595	0.101351351	0.101351351	0.108108108	0.108108108	0.114864865	0.114864865	0.121621622	0.121621622	0.128378378	0.128378378	0.135135135	0.135135135	0.141891892	0.141891892	0.148648649	0.148648649	0.148648649	0.155405405	0.155405405	0.162162162	0.162162162	0.168918919	0.168918919	0.175675676	0.175675676	0.182432432	0.182432432	0.189189189	0.189189189
0.067567568	0.067567568	0.067567568	0.074324324	0.067567568	0.067567568	0.074324324	0.074324324	0.074324324	0.074324324	0.074324324	0.081081081	0.081081081	0.081081081	0.087837838	0.087837838	0.094594595	0.094594595	0.094594595	0.094594595	0.101351351	0.101351351	0.108108108	0.108108108	0.114864865	0.114864865	0.121621622	0.121621622	0.128378378	0.128378378	0.135135135	0.141891892	0.141891892	0.148648649	0.141891892	0.148648649	0.148648649	0.155405405	0.155405405	0.162162162	0.162162162	0.168918919	0.175675676	0.175675676	0.182432432	0.182432432	0.189189189	0.189189189	0.195945946	0.195945946
0.067567568	0.067567568	0.067567568	0.074324324	0.067567568	0.067567568	0.074324324	0.074324324	0.081081081	0.074324324	0.074324324	0.081081081	0.081081081	0.087837838	0.087837838	0.094594595	0.094594595	0.094594595	0.094594595	0.101351351	0.101351351	0.108108108	0.108108108	0.114864865	0.114864865	0.121621622	0.121621622	0.128378378	0.135135135	0.135135135	0.141891892	0.141891892	0.148648649	0.141891892	0.148648649	0.155405405	0.155405405	0.162162162	0.162162162	0.168918919	0.168918919	0.175675676	0.175675676	0.182432432	0.189189189	0.189189189	0.195945946	0.195945946	0.202702703	0.202702703
0.067567568	0.067567568	0.074324324	0.074324324	0.067567568	0.074324324	0.074324324	0.074324324	0.081081081	0.074324324	0.081081081	0.081081081	0.087837838	0.087837838	0.094594595	0.094594595	0.101351351	0.094594595	0.101351351	0.101351351	0.108108108	0.108108108	0.114864865	0.114864865	0.121621622	0.128378378	0.128378378	0.135135135	0.135135135	0.141891892	0.141891892	0.148648649	0.148648649	0.148648649	0.155405405	0.155405405	0.162162162	0.168918919	0.168918919	0.175675676	0.175675676	0.182432432	0.182432432	0.189189189	0.195945946	0.195945946	0.202702703	0.202702703	0.209459459	0.209459459
0.067567568	0.067567568	0.074324324	0.074324324	0.067567568	0.074324324	0.074324324	0.081081081	0.081081081	0.074324324	0.081081081	0.081081081	0.087837838	0.087837838	0.094594595	0.094594595	0.094594595	0.094594595	0.101351351	0.108108108	0.108108108	0.114864865	0.114864865	0.121621622	0.128378378	0.128378378	0.135135135	0.135135135	0.141891892	0.148648649	0.148648649	0.148648649	0.148648649	0.155405405	0.162162162	0.162162162	0.168918919	0.168918919	0.175675676	0.182432432	0.182432432	0.189189189	0.189189189	0.195945946	0.202702703	0.202702703	0.209459459	0.209459459	0.216216216	0.216216216
0.067567568	0.067567568	0.074324324	0.074324324	0.067567568	0.074324324	0.074324324	0.081081081	0.074324324	0.081081081	0.081081081	0.087837838	0.087837838	0.094594595	0.094594595	0.094594595	0.094594595	0.101351351	0.108108108	0.108108108	0.114864865	0.114864865	0.121621622	0.128378378	0.128378378	0.135135135	0.135135135	0.141891892	0.148648649	0.141891892	0.148648649	0.155405405	0.155405405	0.162162162	0.162162162	0.168918919	0.175675676	0.175675676	0.182432432	0.189189189	0.189189189	0.195945946	0.195945946	0.202702703	0.209459459	0.209459459	0.216216216	0.216216216	0.222972973	0.222972973
0.067567568	0.067567568	0.074324324	0.074324324	0.074324324	0.074324324	0.074324324	0.081081081	0.074324324	0.081081081	0.081081081	0.087837838	0.087837838	0.094594595	0.101351351	0.094594595	0.101351351	0.101351351	0.108108108	0.114864865	0.114864865	0.121621622	0.128378378	0.128378378	0.135135135	0.141891892	0.141891892	0.148648649	0.148648649	0.148648649	0.155405405	0.155405405	0.162162162	0.168918919	0.168918919	0.175675676	0.182432432	0.182432432	0.189189189	0.195945946	0.195945946	0.202702703	0.202702703	0.209459459	0.216216216	0.216216216	0.222972973	0.22972973	0.22972973	0.236486486
0.067567568	0.067567568	0.074324324	0.074324324	0.074324324	0.074324324	0.081081081	0.081081081	0.081081081	0.081081081	0.087837838	0.087837838	0.094594595	0.094594595	0.094594595	0.101351351	0.101351351	0.108108108	0.114864865	0.114864865	0.121621622	0.128378378	0.128378378	0.135135135	0.141891892	0.141891892	0.148648649	0.148648649	0.148648649	0.155405405	0.162162162	0.162162162	0.168918919	0.175675676	0.175675676	0.182432432	0.189189189	0.189189189	0.195945946	0.202702703	0.202702703	0.209459459	0.216216216	0.216216216	0.222972973	0.222972973	0.22972973	0.236486486	0.236486486	0.243243243
0.074324324	0.067567568	0.074324324	0.074324324	0.074324324	0.074324324	0.081081081	0.081081081	0.081081081	0.081081081	0.087837838	0.094594595	0.094594595	0.101351351	0.101351351	0.101351351	0.108108108	0.114864865	0.114864865	0.121621622	0.128378378	0.128378378	0.135135135	0.141891892	0.141891892	0.148648649	0.148648649	0.155405405	0.155405405	0.162162162	0.168918919	0.168918919	0.175675676	0.182432432	0.182432432	0.189189189	0.195945946	0.195945946	0.202702703	0.209459459	0.209459459	0.216216216	0.222972973	0.222972973	0.22972973	0.236486486	0.236486486	0.243243243	0.25	0.25
0.074324324	0.074324324	0.074324324	0.067567568	0.074324324	0.074324324	0.081081081	0.081081081	0.081081081	0.087837838	0.087837838	0.094594595	0.101351351	0.094594595	0.101351351	0.108108108	0.108108108	0.114864865	0.121621622	0.128378378	0.128378378	0.135135135	0.141891892	0.148648649	0.148648649	0.148648649	0.155405405	0.162162162	0.162162162	0.168918919	0.175675676	0.175675676	0.182432432	0.189189189	0.195945946	0.195945946	0.202702703	0.209459459	0.209459459	0.216216216	0.222972973	0.222972973	0.22972973	0.236486486	0.236486486	0.243243243	0.25	0.25	0.256756757	0.256756757
0.074324324	0.074324324	0.074324324	0.074324324	0.074324324	0.081081081	0.081081081	0.081081081	0.081081081	0.087837838	0.094594595	0.094594595	0.094594595	0.101351351	0.108108108	0.108108108	0.114864865	0.121621622	0.128378378	0.128378378	0.135135135	0.141891892	0.148648649	0.148648649	0.148648649	0.155405405	0.162162162	0.168918919	0.168918919	0.175675676	0.182432432	0.189189189	0.189189189	0.195945946	0.202702703	0.202702703	0.209459459	0.216216216	0.222972973	0.222972973	0.22972973	0.236486486	0.236486486	0.243243243	0.25	0.25	0.256756757	0.263513514	0.263513514	0.27027027
0.074324324	0.074324324	0.074324324	0.074324324	0.074324324	0.081081081	0.081081081	0.081081081	0.087837838	0.094594595	0.094594595	0.101351351	0.101351351	0.101351351	0.108108108	0.114864865	0.121621622	0.128378378	0.128378378	0.135135135	0.141891892	0.148648649	0.148648649	0.148648649	0.155405405	0.162162162	0.168918919	0.175675676	0.175675676	0.182432432	0.189189189	0.195945946	0.195945946	0.202702703	0.209459459	0.216216216	0.216216216	0.222972973	0.22972973	0.236486486	0.236486486	0.243243243	0.25	0.25	0.256756757	0.263513514	0.263513514	0.27027027	0.277027027	0.277027027
0.074324324	0.074324324	0.074324324	0.074324324	0.074324324	0.081081081	0.081081081	0.081081081	0.087837838	0.094594595	0.101351351	0.101351351	0.101351351	0.108108108	0.114864865	0.121621622	0.128378378	0.128378378	0.135135135	0.141891892	0.148648649	0.148648649	0.155405405	0.155405405	0.162162162	0.168918919	0.175675676	0.182432432	0.189189189	0.189189189	0.195945946	0.202702703	0.209459459	0.209459459	0.216216216	0.222972973	0.22972973	0.22972973	0.236486486	0.243243243	0.25	0.25	0.256756757	0.263513514	0.263513514	0.27027027	0.277027027	0.277027027	0.283783784	0.290540541
0.074324324	0.074324324	0.074324324	0.074324324	0.081081081	0.081081081	0.081081081	0.087837838	0.094594595	0.094594595	0.101351351	0.101351351	0.108108108	0.114864865	0.121621622	0.128378378	0.128378378	0.135135135	0.141891892	0.148648649	0.148648649	0.155405405	0.162162162	0.168918919	0.168918919	0.175675676	0.182432432	0.189189189	0.195945946	0.202702703	0.202702703	0.209459459	0.216216216	0.222972973	0.22972973	0.22972973	0.236486486	0.243243243	0.25	0.25	0.256756757	0.263513514	0.27027027	0.27027027	0.277027027	0.283783784	0.283783784	0.290540541	0.297297297	0.297297297
0.074324324	0.074324324	0.081081081	0.074324324	0.081081081	0.087837838	0.087837838	0.087837838	0.094594595	0.101351351	0.101351351	0.108108108	0.114864865	0.121621622	0.128378378	0.128378378	0.135135135	0.141891892	0.148648649	0.148648649	0.155405405	0.162162162	0.168918919	0.175675676	0.182432432	0.189189189	0.189189189	0.195945946	0.202702703	0.209459459	0.216216216	0.222972973	0.222972973	0.22972973	0.236486486	0.243243243	0.25	0.25	0.256756757	0.263513514	0.27027027	0.27027027	0.277027027	0.283783784	0.283783784	0.290540541	0.297297297	0.297297297	0.304054054	0.310810811
0.074324324	0.074324324	0.081081081	0.081081081	0.081081081	0.087837838	0.087837838	0.094594595	0.101351351	0.101351351	0.108108108	0.114864865	0.121621622	0.121621622	0.128378378	0.135135135	0.141891892	0.148648649	0.148648649	0.155405405	0.162162162	0.168918919	0.175675676	0.182432432	0.189189189	0.195945946	0.202702703	0.209459459	0.209459459	0.216216216	0.222972973	0.22972973	0.236486486	0.243243243	0.25	0.25	0.256756757	0.263513514	0.27027027	0.27027027	0.277027027	0.283783784	0.290540541	0.290540541	0.297297297	0.304054054	0.304054054	0.304054054	0.310810811	0.310810811
0.081081081	0.074324324	0.081081081	0.081081081	0.087837838	0.087837838	0.087837838	0.094594595	0.101351351	0.101351351	0.108108108	0.114864865	0.121621622	0.128378378	0.135135135	0.141891892	0.148648649	0.155405405	0.162162162	0.168918919	0.168918919	0.175675676	0.182432432	0.189189189	0.195945946	0.202702703	0.209459459	0.216216216	0.222972973	0.22972973	0.236486486	0.243243243	0.243243243	0.25	0.256756757	0.263513514	0.27027027	0.27027027	0.277027027	0.283783784	0.290540541	0.297297297	0.297297297	0.304054054	0.304054054	0.304054054	0.310810811	0.317567568	0.317567568	0.324324324
0.081081081	0.074324324	0.081081081	0.081081081	0.087837838	0.087837838	0.094594595	0.101351351	0.101351351	0.108108108	0.114864865	0.121621622	0.128378378	0.141891892	0.148648649	0.148648649	0.155405405	0.162162162	0.168918919	0.175675676	0.182432432	0.189189189	0.195945946	0.202702703	0.209459459	0.216216216	0.222972973	0.22972973	0.236486486	0.236486486	0.243243243	0.25	0.256756757	0.263513514	0.27027027	0.277027027	0.277027027	0.283783784	0.290540541	0.297297297	0.297297297	0.304054054	0.304054054	0.310810811	0.310810811	0.317567568	0.324324324	0.324324324	0.331081081	0.337837838
0.081081081	0.081081081	0.087837838	0.087837838	0.094594595	0.094594595	0.101351351	0.108108108	0.108108108	0.114864865	0.121621622	0.128378378	0.141891892	0.148648649	0.148648649	0.155405405	0.162162162	0.168918919	0.175675676	0.182432432	0.189189189	0.195945946	0.202702703	0.209459459	0.216216216	0.222972973	0.22972973	0.236486486	0.243243243	0.25	0.256756757	0.263513514	0.27027027	0.277027027	0.283783784	0.283783784	0.290540541	0.297297297	0.304054054	0.297297297	0.304054054	0.310810811	0.317567568	0.317567568	0.324324324	0.331081081	0.337837838	0.337837838	0.344594595	0.344594595
0.081081081	0.081081081	0.087837838	0.087837838	0.087837838	0.094594595	0.108108108	0.108108108	0.114864865	0.121621622	0.128378378	0.141891892	0.148648649	0.148648649	0.155405405	0.162162162	0.175675676	0.182432432	0.189189189	0.195945946	0.202702703	0.209459459	0.216216216	0.222972973	0.22972973	0.236486486	0.243243243	0.25	0.256756757	0.263513514	0.27027027	0.277027027	0.283783784	0.290540541	0.290540541	0.297297297	0.297297297	0.304054054	0.310810811	0.310810811	0.317567568	0.324324324	0.331081081	0.331081081	0.337837838	0.344594595	0.344594595	0.351351351	0.358108108	0.358108108
0.087837838	0.087837838	0.087837838	0.094594595	0.094594595	0.101351351	0.108108108	0.114864865	0.121621622	0.128378378	0.141891892	0.141891892	0.148648649	0.162162162	0.168918919	0.175675676	0.182432432	0.189189189	0.202702703	0.209459459	0.216216216	0.222972973	0.22972973	0.236486486	0.243243243	0.25	0.256756757	0.263513514	0.27027027	0.277027027	0.283783784	0.290540541	0.297297297	0.290540541	0.297297297	0.304054054	0.310810811	0.317567568	0.317567568	0.324324324	0.331081081	0.337837838	0.337837838	0.344594595	0.351351351	0.358108108	0.358108108	0.364864865	0.371621622	0.371621622
0.087837838	0.094594595	0.094594595	0.094594595	0.101351351	0.108108108	0.114864865	0.121621622	0.128378378	0.141891892	0.141891892	0.155405405	0.162162162	0.168918919	0.175675676	0.189189189	0.195945946	0.202702703	0.209459459	0.222972973	0.22972973	0.236486486	0.243243243	0.25	0.256756757	0.263513514	0.27027027	0.277027027	0.283783784	0.290540541	0.290540541	0.297297297	0.304054054	0.304054054	0.310810811	0.317567568	0.324324324	0.331081081	0.331081081	0.337837838	0.344594595	0.351351351	0.351351351	0.358108108	0.364864865	0.364864865	0.371621622	0.378378378	0.378378378	0.385135135
0.094594595	0.094594595	0.094594595	0.101351351	0.108108108	0.108108108	0.121621622	0.128378378	0.141891892	0.141891892	0.155405405	0.162162162	0.175675676	0.182432432	0.189189189	0.202702703	0.209459459	0.216216216	0.222972973	0.236486486	0.243243243	0.25	0.256756757	0.263513514	0.27027027	0.277027027	0.277027027	0.283783784	0.290540541	0.297297297	0.304054054	0.310810811	0.317567568	0.324324324	0.324324324	0.331081081	0.337837838	0.344594595	0.351351351	0.351351351	0.358108108	0.364864865	0.364864865	0.371621622	0.378378378	0.378378378	0.385135135	0.391891892	0.391891892	0.398648649
0.101351351	0.101351351	0.101351351	0.101351351	0.114864865	0.121621622	0.128378378	0.135135135	0.148648649	0.155405405	0.168918919	0.175675676	0.189189189	0.195945946	0.202702703	0.216216216	0.222972973	0.22972973	0.243243243	0.25	0.256756757	0.263513514	0.27027027	0.27027027	0.277027027	0.283783784	0.290540541	0.297297297	0.304054054	0.310810811	0.317567568	0.324324324	0.331081081	0.337837838	0.344594595	0.344594595	0.351351351	0.358108108	0.364864865	0.364864865	0.371621622	0.378378378	0.385135135	0.385135135	0.391891892	0.398648649	0.398648649	0.405405405	0.405405405	0.412162162
0.108108108	0.108108108	0.108108108	0.114864865	0.121621622	0.128378378	0.135135135	0.148648649	0.162162162	0.168918919	0.182432432	0.189189189	0.202702703	0.209459459	0.222972973	0.22972973	0.236486486	0.25	0.256756757	0.256756757	0.263513514	0.277027027	0.283783784	0.290540541	0.297297297	0.304054054	0.310810811	0.317567568	0.324324324	0.331081081	0.337837838	0.337837838	0.344594595	0.351351351	0.358108108	0.364864865	0.364864865	0.371621622	0.378378378	0.385135135	0.385135135	0.391891892	0.398648649	0.398648649	0.405405405	0.412162162	0.412162162	0.418918919	0.418918919	0.425675676
0.121621622	0.114864865	0.114864865	0.114864865	0.128378378	0.135135135	0.148648649	0.162162162	0.175675676	0.189189189	0.195945946	0.209459459	0.216216216	0.22972973	0.236486486	0.243243243	0.25	0.256756757	0.27027027	0.277027027	0.283783784	0.290540541	0.297297297	0.304054054	0.310810811	0.317567568	0.324324324	0.331081081	0.337837838	0.344594595	0.351351351	0.358108108	0.364864865	0.371621622	0.371621622	0.378378378	0.385135135	0.391891892	0.391891892	0.398648649	0.405405405	0.405405405	0.412162162	0.418918919	0.418918919	0.425675676	0.425675676	0.432432432	0.439189189	0.439189189
0.135135135	0.135135135	0.121621622	0.121621622	0.141891892	0.155405405	0.168918919	0.182432432	0.195945946	0.202702703	0.209459459	0.222972973	0.22972973	0.243243243	0.25	0.263513514	0.27027027	0.277027027	0.290540541	0.297297297	0.304054054	0.310810811	0.317567568	0.324324324	0.331081081	0.337837838	0.344594595	0.351351351	0.358108108	0.364864865	0.371621622	0.378378378	0.378378378	0.385135135	0.391891892	0.398648649	0.398648649	0.405405405	0.412162162	0.412162162	0.418918919	0.425675676	0.425675676	0.432432432	0.432432432	0.439189189	0.445945946	0.445945946	0.452702703	0.452702703
0.162162162	0.155405405	0.128378378	0.141891892	0.148648649	0.168918919	0.182432432	0.195945946	0.209459459	0.216216216	0.22972973	0.243243243	0.25	0.263513514	0.27027027	0.283783784	0.290540541	0.297297297	0.310810811	0.317567568	0.324324324	0.331081081	0.337837838	0.344594595	0.351351351	0.358108108	0.364864865	0.371621622	0.378378378	0.385135135	0.385135135	0.391891892	0.398648649	0.405405405	0.405405405	0.412162162	0.418918919	0.418918919	0.425675676	0.432432432	0.432432432	0.439189189	0.445945946	0.445945946	0.452702703	0.452702703	0.459459459	0.459459459	0.466216216	0.466216216
0.182432432	0.175675676	0.135135135	0.155405405	0.175675676	0.189189189	0.202702703	0.216216216	0.22972973	0.243243243	0.256756757	0.263513514	0.277027027	0.283783784	0.297297297	0.304054054	0.317567568	0.324324324	0.331081081	0.337837838	0.344594595	0.351351351	0.358108108	0.364864865	0.371621622	0.378378378	0.385135135	0.391891892	0.398648649	0.405405405	0.405405405	0.412162162	0.418918919	0.418918919	0.425675676	0.432432432	0.432432432	0.439189189	0.445945946	0.445945946	0.452702703	0.452702703	0.459459459	0.466216216	0.466216216	0.472972973	0.472972973	0.47972973	0.47972973	0.486486486
0.216216216	0.202702703	0.155405405	0.175675676	0.195945946	0.216216216	0.22972973	0.243243243	0.256756757	0.27027027	0.283783784	0.290540541	0.304054054	0.310810811	0.324324324	0.331081081	0.337837838	0.351351351	0.358108108	0.364864865	0.371621622	0.378378378	0.385135135	0.391891892	0.398648649	0.405405405	0.405405405	0.412162162	0.418918919	0.425675676	0.425675676	0.432432432	0.439189189	0.439189189	0.445945946	0.452702703	0.452702703	0.459459459	0.459459459	0.466216216	0.466216216	0.472972973	0.472972973	0.47972973	0.486486486	0.486486486	0.486486486	0.5	0.5	0.506756757
0.263513514	0.263513514	0.22972973	0.202702703	0.222972973	0.236486486	0.256756757	0.277027027	0.290540541	0.304054054	0.310810811	0.324324324	0.331081081	0.344594595	0.351351351	0.358108108	0.371621622	0.378378378	0.385135135	0.391891892	0.398648649	0.405405405	0.412162162	0.412162162	0.418918919	0.425675676	0.432432432	0.439189189	0.439189189	0.445945946	0.452702703	0.452702703	0.459459459	0.459459459	0.466216216	0.466216216	0.472972973	0.47972973	0.47972973	0.486486486	0.486486486	0.5	0.5	0.506756757	0.506756757	0.506756757	0.506756757	0.513513514	0.513513514	0.52027027
0.337837838	0.331081081	0.304054054	0.243243243	0.263513514	0.277027027	0.290540541	0.304054054	0.317567568	0.331081081	0.344594595	0.358108108	0.371621622	0.378378378	0.385135135	0.391891892	0.398648649	0.405405405	0.412162162	0.418918919	0.425675676	0.432432432	0.439189189	0.439189189	0.445945946	0.452702703	0.452702703	0.459459459	0.466216216	0.466216216	0.472972973	0.472972973	0.47972973	0.47972973	0.486486486	0.486486486	0.5	0.5	0.506756757	0.506756757	0.506756757	0.513513514	0.513513514	0.52027027	0.52027027	0.52027027	0.527027027	0.527027027	0.533783784	0.533783784
0.425675676	0.412162162	0.398648649	0.358108108	0.310810811	0.324324324	0.337837838	0.351351351	0.364864865	0.378378378	0.385135135	0.391891892	0.405405405	0.412162162	0.425675676	0.432432432	0.439189189	0.439189189	0.445945946	0.452702703	0.459459459	0.459459459	0.466216216	0.472972973	0.472972973	0.47972973	0.47972973	0.486486486	0.486486486	0.5	0.5	0.506756757	0.506756757	0.506756757	0.513513514	0.513513514	0.513513514	0.52027027	0.52027027	0.527027027	0.527027027	0.527027027	0.533783784	0.533783784	0.540540541	0.540540541	0.540540541	0.547297297	0.547297297	0.547297297
0.560810811	0.547297297	0.533783784	0.506756757	0.445945946	0.391891892	0.398648649	0.412162162	0.418918919	0.425675676	0.439189189	0.439189189	0.445945946	0.452702703	0.459459459	0.466216216	0.466216216	0.472972973	0.472972973	0.486486486	0.5	0.5	0.506756757	0.506756757	0.506756757	0.506756757	0.513513514	0.513513514	0.52027027	0.52027027	0.52027027	0.527027027	0.527027027	0.527027027	0.533783784	0.533783784	0.540540541	0.540540541	0.540540541	0.547297297	0.547297297	0.547297297	0.554054054	0.554054054	0.554054054	0.554054054	0.560810811	0.560810811	0.560810811	0.567567568
0.824324324	0.817567568	0.783783784	0.743243243	0.682432432	0.601351351	0.486486486	0.5	0.5	0.5	0.5	0.506756757	0.506756757	0.506756757	0.513513514	0.513513514	0.513513514	0.52027027	0.52027027	0.52027027	0.52027027	0.527027027	0.527027027	0.527027027	0.533783784	0.540540541	0.540540541	0.540540541	0.547297297	0.547297297	0.547297297	0.547297297	0.554054054	0.554054054	0.554054054	0.554054054	0.560810811	0.560810811	0.560810811	0.560810811	0.567567568	0.567567568	0.567567568	0.567567568	0.574324324	0.574324324	0.574324324	0.581081081	0.581081081	0.581081081
0.945945946	0.945945946	0.939189189	0.939189189	0.932432432	0.918918919	0.891891892	0.668918919	0.621621622	0.601351351	0.587837838	0.581081081	0.574324324	0.574324324	0.567567568	0.567567568	0.560810811	0.560810811	0.560810811	0.560810811	0.560810811	0.560810811	0.560810811	0.560810811	0.560810811	0.560810811	0.560810811	0.560810811	0.567567568	0.567567568	0.574324324	0.574324324	0.574324324	0.574324324	0.574324324	0.581081081	0.581081081	0.581081081	0.581081081	0.581081081	0.587837838	0.587837838	0.587837838	0.587837838	0.587837838	0.594594595	0.594594595	0.594594595	0.594594595	0.601351351
0.945945946	0.945945946	0.939189189	0.939189189	0.932432432	0.925675676	0.912162162	0.885135135	0.851351351	0.783783784	0.716216216	0.682432432	0.662162162	0.641891892	0.635135135	0.621621622	0.614864865	0.614864865	0.608108108	0.601351351	0.601351351	0.601351351	0.594594595	0.594594595	0.594594595	0.594594595	0.594594595	0.594594595	0.594594595	0.594594595	0.594594595	0.594594595	0.594594595	0.594594595	0.594594595	0.594594595	0.594594595	0.594594595	0.594594595	0.594594595	0.594594595	0.601351351	0.601351351	0.601351351	0.601351351	0.601351351	0.601351351	0.608108108	0.608108108	0.608108108
0.945945946	0.945945946	0.939189189	0.939189189	0.939189189	0.932432432	0.918918919	0.905405405	0.885135135	0.858108108	0.831081081	0.790540541	0.756756757	0.722972973	0.702702703	0.689189189	0.675675676	0.662162162	0.655405405	0.648648649	0.641891892	0.641891892	0.635135135	0.628378378	0.628378378	0.628378378	0.621621622	0.621621622	0.621621622	0.621621622	0.621621622	0.614864865	0.614864865	0.614864865	0.614864865	0.614864865	0.614864865	0.614864865	0.614864865	0.614864865	0.614864865	0.614864865	0.614864865	0.621621622	0.621621622	0.621621622	0.621621622	0.621621622	0.621621622	0.621621622
0.945945946	0.939189189	0.945945946	0.939189189	0.932432432	0.932432432	0.925675676	0.912162162	0.898648649	0.885135135	0.864864865	0.851351351	0.824324324	0.797297297	0.77027027	0.75	0.72972973	0.716216216	0.702702703	0.695945946	0.689189189	0.675675676	0.668918919	0.668918919	0.662162162	0.655405405	0.655405405	0.648648649	0.648648649	0.648648649	0.641891892	0.641891892	0.641891892	0.641891892	0.641891892	0.635135135	0.635135135	0.635135135	0.635135135	0.635135135	0.635135135	0.635135135	0.635135135	0.635135135	0.635135135	0.635135135	0.635135135	0.635135135	0.641891892	0.641891892
0.945945946	0.939189189	0.945945946	0.939189189	0.932432432	0.925675676	0.925675676	0.918918919	0.912162162	0.898648649	0.885135135	0.871621622	0.851351351	0.837837838	0.817567568	0.797297297	0.777027027	0.763513514	0.75	0.736486486	0.722972973	0.716216216	0.709459459	0.702702703	0.695945946	0.689189189	0.682432432	0.682432432	0.675675676	0.675675676	0.668918919	0.668918919	0.662162162	0.662162162	0.662162162	0.662162162	0.662162162	0.655405405	0.655405405	0.655405405	0.655405405	0.655405405	0.655405405	0.655405405	0.655405405	0.655405405	0.655405405	0.655405405	0.655405405	0.655405405
0.939189189	0.939189189	0.945945946	0.939189189	0.932432432	0.932432432	0.932432432	0.925675676	0.918918919	0.905405405	0.898648649	0.885135135	0.871621622	0.858108108	0.844594595	0.831081081	0.817567568	0.797297297	0.783783784	0.77027027	0.763513514	0.75	0.743243243	0.736486486	0.722972973	0.716216216	0.716216216	0.709459459	0.702702703	0.695945946	0.695945946	0.689189189	0.689189189	0.689189189	0.682432432	0.682432432	0.682432432	0.675675676	0.675675676	0.675675676	0.675675676	0.675675676	0.675675676	0.668918919	0.668918919	0.668918919	0.668918919	0.668918919	0.668918919	0.668918919
0.939189189	0.939189189	0.945945946	0.939189189	0.939189189	0.932432432	0.925675676	0.925675676	0.918918919	0.912162162	0.905405405	0.898648649	0.885135135	0.871621622	0.858108108	0.851351351	0.844594595	0.831081081	0.817567568	0.804054054	0.790540541	0.783783784	0.77027027	0.763513514	0.756756757	0.75	0.743243243	0.736486486	0.72972973	0.722972973	0.716216216	0.716216216	0.709459459	0.709459459	0.702702703	0.702702703	0.702702703	0.695945946	0.695945946	0.695945946	0.695945946	0.689189189	0.689189189	0.689189189	0.689189189	0.689189189	0.689189189	0.689189189	0.689189189	0.682432432
0.939189189	0.939189189	0.939189189	0.939189189	0.939189189	0.932432432	0.925675676	0.932432432	0.925675676	0.918918919	0.912162162	0.905405405	0.891891892	0.885135135	0.878378378	0.864864865	0.851351351	0.851351351	0.837837838	0.824324324	0.817567568	0.804054054	0.797297297	0.790540541	0.777027027	0.77027027	0.763513514	0.756756757	0.75	0.743243243	0.743243243	0.736486486	0.72972973	0.72972973	0.722972973	0.722972973	0.716216216	0.716216216	0.716216216	0.709459459	0.709459459	0.709459459	0.709459459	0.702702703	0.702702703	0.702702703	0.702702703	0.702702703	0.702702703	0.702702703
0.939189189	0.939189189	0.939189189	0.939189189	0.939189189	0.932432432	0.932432432	0.925675676	0.925675676	0.918918919	0.918918919	0.912162162	0.898648649	0.891891892	0.885135135	0.878378378	0.864864865	0.858108108	0.851351351	0.844594595	0.837837838	0.824324324	0.817567568	0.810810811	0.804054054	0.790540541	0.783783784	0.777027027	0.77027027	0.77027027	0.763513514	0.756756757	0.75	0.75	0.743243243	0.743243243	0.736486486	0.736486486	0.72972973	0.72972973	0.72972973	0.722972973	0.722972973	0.722972973	0.722972973	0.716216216	0.716216216	0.716216216	0.716216216	0.716216216
0.939189189	0.939189189	0.939189189	0.939189189	0.939189189	0.932432432	0.932432432	0.925675676	0.925675676	0.925675676	0.918918919	0.912162162	0.905405405	0.898648649	0.891891892	0.885135135	0.878378378	0.871621622	0.864864865	0.851351351	0.851351351	0.844594595	0.837837838	0.824324324	0.817567568	0.810810811	0.804054054	0.797297297	0.790540541	0.783783784	0.783783784	0.777027027	0.77027027	0.763513514	0.763513514	0.756756757	0.756756757	0.75	0.75	0.743243243	0.743243243	0.743243243	0.736486486	0.736486486	0.736486486	0.736486486	0.72972973	0.72972973	0.72972973	0.72972973
0.939189189	0.939189189	0.939189189	0.932432432	0.939189189	0.932432432	0.932432432	0.925675676	0.925675676	0.925675676	0.925675676	0.918918919	0.912162162	0.905405405	0.898648649	0.891891892	0.885135135	0.878378378	0.871621622	0.864864865	0.858108108	0.851351351	0.851351351	0.844594595	0.837837838	0.831081081	0.824324324	0.817567568	0.810810811	0.804054054	0.797297297	0.790540541	0.790540541	0.783783784	0.777027027	0.777027027	0.77027027	0.77027027	0.763513514	0.763513514	0.756756757	0.756756757	0.756756757	0.75	0.75	0.75	0.743243243	0.743243243	0.743243243	0.743243243
0.939189189	0.939189189	0.939189189	0.932432432	0.939189189	0.939189189	0.932432432	0.932432432	0.925675676	0.918918919	0.925675676	0.918918919	0.918918919	0.912162162	0.905405405	0.898648649	0.891891892	0.885135135	0.878378378	0.871621622	0.864864865	0.864864865	0.858108108	0.851351351	0.851351351	0.844594595	0.837837838	0.831081081	0.824324324	0.817567568	0.810810811	0.810810811	0.804054054	0.797297297	0.797297297	0.790540541	0.783783784	0.783783784	0.777027027	0.777027027	0.77027027	0.77027027	0.77027027	0.763513514	0.763513514	0.763513514	0.756756757	0.756756757	0.756756757	0.756756757
0.939189189	0.939189189	0.939189189	0.932432432	0.939189189	0.939189189	0.932432432	0.932432432	0.925675676	0.925675676	0.918918919	0.925675676	0.918918919	0.912162162	0.912162162	0.905405405	0.898648649	0.891891892	0.885135135	0.885135135	0.878378378	0.871621622	0.864864865	0.858108108	0.851351351	0.851351351	0.844594595	0.844594595	0.837837838	0.831081081	0.824324324	0.824324324	0.817567568	0.810810811	0.810810811	0.804054054	0.797297297	0.797297297	0.790540541	0.790540541	0.783783784	0.783783784	0.783783784	0.777027027	0.777027027	0.777027027	0.77027027	0.77027027	0.77027027	0.77027027
0.939189189	0.939189189	0.939189189	0.932432432	0.932432432	0.939189189	0.932432432	0.932432432	0.925675676	0.925675676	0.918918919	0.918918919	0.918918919	0.918918919	0.912162162	0.905405405	0.905405405	0.898648649	0.891891892	0.891891892	0.885135135	0.878378378	0.871621622	0.864864865	0.864864865	0.858108108	0.851351351	0.851351351	0.844594595	0.844594595	0.837837838	0.831081081	0.831081081	0.824324324	0.817567568	0.817567568	0.810810811	0.810810811	0.804054054	0.804054054	0.797297297	0.797297297	0.790540541	0.790540541	0.790540541	0.783783784	0.783783784	0.783783784	0.777027027	0.777027027
0.939189189	0.939189189	0.939189189	0.932432432	0.932432432	0.939189189	0.932432432	0.932432432	0.932432432	0.925675676	0.925675676	0.918918919	0.925675676	0.918918919	0.918918919	0.912162162	0.905405405	0.905405405	0.898648649	0.891891892	0.891891892	0.885135135	0.878378378	0.878378378	0.871621622	0.864864865	0.858108108	0.858108108	0.851351351	0.844594595	0.851351351	0.844594595	0.837837838	0.837837838	0.831081081	0.824324324	0.824324324	0.817567568	0.817567568	0.810810811	0.810810811	0.810810811	0.804054054	0.804054054	0.797297297	0.797297297	0.797297297	0.790540541	0.790540541	0.790540541
0.939189189	0.939189189	0.939189189	0.932432432	0.932432432	0.939189189	0.932432432	0.932432432	0.932432432	0.925675676	0.925675676	0.918918919	0.918918919	0.925675676	0.918918919	0.912162162	0.912162162	0.905405405	0.905405405	0.898648649	0.891891892	0.891891892	0.885135135	0.885135135	0.878378378	0.871621622	0.871621622	0.864864865	0.858108108	0.858108108	0.851351351	0.844594595	0.851351351	0.844594595	0.844594595	0.837837838	0.831081081	0.831081081	0.824324324	0.824324324	0.824324324	0.817567568	0.817567568	0.810810811	0.810810811	0.810810811	0.804054054	0.804054054	0.804054054	0.797297297
0.939189189	0.939189189	0.939189189	0.932432432	0.932432432	0.932432432	0.939189189	0.932432432	0.932432432	0.925675676	0.925675676	0.925675676	0.918918919	0.918918919	0.918918919	0.918918919	0.912162162	0.912162162	0.905405405	0.905405405	0.898648649	0.898648649	0.891891892	0.885135135	0.885135135	0.878378378	0.878378378	0.871621622	0.864864865	0.864864865	0.858108108	0.858108108	0.851351351	0.844594595	0.851351351	0.844594595	0.844594595	0.837837838	0.837837838	0.831081081	0.831081081	0.831081081	0.824324324	0.824324324	0.817567568	0.817567568	0.817567568	0.810810811	0.810810811	0.810810811
0.939189189	0.939189189	0.939189189	0.932432432	0.932432432	0.932432432	0.939189189	0.932432432	0.932432432	0.932432432	0.925675676	0.925675676	0.918918919	0.918918919	0.918918919	0.918918919	0.918918919	0.912162162	0.912162162	0.905405405	0.905405405	0.898648649	0.898648649	0.891891892	0.891891892	0.885135135	0.878378378	0.878378378	0.871621622	0.871621622	0.864864865	0.864864865	0.858108108	0.858108108	0.851351351	0.851351351	0.844594595	0.851351351	0.844594595	0.844594595	0.837837838	0.837837838	0.831081081	0.831081081	0.831081081	0.824324324	0.824324324	0.824324324	0.817567568	0.817567568
0.939189189	0.939189189	0.939189189	0.932432432	0.932432432	0.932432432	0.939189189	0.932432432	0.932432432	0.932432432	0.925675676	0.925675676	0.925675676	0.918918919	0.918918919	0.918918919	0.918918919	0.918918919	0.912162162	0.912162162	0.905405405	0.905405405	0.898648649	0.898648649	0.891891892	0.891891892	0.885135135	0.885135135	0.878378378	0.878378378	0.871621622	0.871621622	0.864864865	0.864864865	0.858108108	0.858108108	0.851351351	0.851351351	0.844594595	0.844594595	0.844594595	0.844594595	0.844594595	0.837837838	0.837837838	0.837837838	0.831081081	0.831081081	0.831081081	0.824324324
0.932432432	0.939189189	0.939189189	0.932432432	0.932432432	0.932432432	0.932432432	0.932432432	0.932432432	0.932432432	0.932432432	0.925675676	0.925675676	0.925675676	0.918918919	0.918918919	0.912162162	0.918918919	0.918918919	0.912162162	0.912162162	0.905405405	0.905405405	0.898648649	0.898648649	0.891891892	0.891891892	0.885135135	0.885135135	0.878378378	0.878378378	0.871621622	0.871621622	0.871621622	0.864864865	0.864864865	0.858108108	0.858108108	0.851351351	0.851351351	0.851351351	0.844594595	0.844594595	0.837837838	0.844594595	0.844594595	0.837837838	0.837837838	0.837837838	0.837837838
0.932432432	0.939189189	0.939189189	0.932432432	0.932432432	0.932432432	0.932432432	0.932432432	0.932432432	0.932432432	0.932432432	0.925675676	0.925675676	0.925675676	0.918918919	0.918918919	0.918918919	0.912162162	0.918918919	0.912162162	0.912162162	0.912162162	0.905405405	0.905405405	0.898648649	0.898648649	0.898648649	0.891891892	0.891891892	0.885135135	0.885135135	0.878378378	0.878378378	0.871621622	0.871621622	0.871621622	0.864864865	0.864864865	0.858108108	0.858108108	0.858108108	0.851351351	0.851351351	0.851351351	0.844594595	0.844594595	0.844594595	0.837837838	0.844594595	0.844594595
0.932432432	0.939189189	0.939189189	0.932432432	0.932432432	0.932432432	0.932432432	0.932432432	0.932432432	0.932432432	0.932432432	0.925675676	0.925675676	0.925675676	0.925675676	0.918918919	0.918918919	0.918918919	0.912162162	0.918918919	0.912162162	0.912162162	0.912162162	0.905405405	0.905405405	0.898648649	0.898648649	0.898648649	0.891891892	0.891891892	0.885135135	0.885135135	0.885135135	0.878378378	0.878378378	0.871621622	0.871621622	0.871621622	0.864864865	0.864864865	0.864864865	0.858108108	0.858108108	0.851351351	0.851351351	0.851351351	0.851351351	0.844594595	0.844594595	0.844594595
0.932432432	0.939189189	0.939189189	0.932432432	0.932432432	0.932432432	0.932432432	0.932432432	0.932432432	0.932432432	0.932432432	0.932432432	0.925675676	0.925675676	0.925675676	0.918918919	0.918918919	0.918918919	0.912162162	0.912162162	0.918918919	0.912162162	0.912162162	0.912162162	0.905405405	0.905405405	0.905405405	0.898648649	0.898648649	0.891891892	0.891891892	0.891891892	0.885135135	0.885135135	0.885135135	0.878378378	0.878378378	0.871621622	0.871621622	0.871621622	0.864864865	0.864864865	0.864864865	0.858108108	0.858108108	0.858108108	0.858108108	0.851351351	0.851351351	0.851351351
0.932432432	0.939189189	0.939189189	0.932432432	0.932432432	0.932432432	0.932432432	0.932432432	0.925675676	0.932432432	0.932432432	0.932432432	0.925675676	0.925675676	0.925675676	0.925675676	0.918918919	0.918918919	0.918918919	0.912162162	0.912162162	0.918918919	0.912162162	0.912162162	0.912162162	0.905405405	0.905405405	0.905405405	0.898648649	0.898648649	0.898648649	0.891891892	0.891891892	0.891891892	0.885135135	0.885135135	0.878378378	0.878378378	0.878378378	0.871621622	0.871621622	0.871621622	0.871621622	0.864864865	0.864864865	0.864864865	0.858108108	0.858108108	0.858108108	0.858108108
0.932432432	0.939189189	0.939189189	0.932432432	0.932432432	0.932432432	0.932432432	0.932432432	0.925675676	0.932432432	0.932432432	0.932432432	0.932432432	0.925675676	0.925675676	0.925675676	0.925675676	0.918918919	0.918918919	0.918918919	0.912162162	0.912162162	0.918918919	0.912162162	0.912162162	0.912162162	0.905405405	0.905405405	0.905405405	0.898648649	0.898648649	0.898648649	0.891891892	0.891891892	0.891891892	0.885135135	0.885135135	0.885135135	0.878378378	0.878378378	0.878378378	0.878378378	0.871621622	0.871621622	0.871621622	0.864864865	0.864864865	0.864864865	0.864864865	0.858108108
0.932432432	0.939189189	0.939189189	0.932432432	0.932432432	0.932432432	0.932432432	0.932432432	0.932432432	0.925675676	0.932432432	0.932432432	0.932432432	0.925675676	0.925675676	0.925675676	0.925675676	0.918918919	0.918918919	0.918918919	0.918918919	0.912162162	0.912162162	0.918918919	0.912162162	0.912162162	0.912162162	0.905405405	0.905405405	0.905405405	0.905405405	0.898648649	0.898648649	0.898648649	0.891891892	0.891891892	0.891891892	0.885135135	0.885135135	0.885135135	0.885135135	0.878378378	0.878378378	0.878378378	0.871621622	0.871621622	0.871621622	0.871621622	0.864864865	0.864864865
0.932432432	0.939189189	0.939189189	0.932432432	0.932432432	0.932432432	0.932432432	0.932432432	0.932432432	0.925675676	0.932432432	0.932432432	0.932432432	0.932432432	0.925675676	0.925675676	0.925675676	0.925675676	0.918918919	0.918918919	0.918918919	0.918918919	0.912162162	0.912162162	0.912162162	0.912162162	0.912162162	0.912162162	0.912162162	0.905405405	0.905405405	0.905405405	0.898648649	0.898648649	0.898648649	0.898648649	0.891891892	0.891891892	0.891891892	0.885135135	0.885135135	0.885135135	0.885135135	0.878378378	0.878378378	0.878378378	0.878378378	0.871621622	0.871621622	0.871621622
0.932432432	0.932432432	0.939189189	0.932432432	0.932432432	0.932432432	0.932432432	0.932432432	0.932432432	0.925675676	0.925675676	0.932432432	0.932432432	0.932432432	0.925675676	0.925675676	0.925675676	0.925675676	0.925675676	0.918918919	0.918918919	0.918918919	0.918918919	0.912162162	0.912162162	0.912162162	0.912162162	0.912162162	0.912162162	0.912162162	0.905405405	0.905405405	0.905405405	0.905405405	0.898648649	0.898648649	0.898648649	0.891891892	0.891891892	0.891891892	0.891891892	0.885135135	0.885135135	0.885135135	0.885135135	0.878378378	0.878378378	0.878378378	0.878378378	0.878378378
0.932432432	0.932432432	0.939189189	0.932432432	0.932432432	0.932432432	0.932432432	0.932432432	0.932432432	0.932432432	0.925675676	0.932432432	0.932432432	0.932432432	0.932432432	0.925675676	0.925675676	0.925675676	0.925675676	0.918918919	0.918918919	0.918918919	0.918918919	0.918918919	0.912162162	0.912162162	0.912162162	0.912162162	0.912162162	0.912162162	0.912162162	0.905405405	0.905405405	0.905405405	0.905405405	0.898648649	0.898648649	0.898648649	0.898648649	0.891891892	0.891891892	0.891891892	0.891891892	0.891891892	0.885135135	0.885135135	0.885135135	0.885135135	0.878378378	0.878378378
0.932432432	0.932432432	0.939189189	0.932432432	0.932432432	0.932432432	0.932432432	0.932432432	0.932432432	0.932432432	0.925675676	0.925675676	0.932432432	0.932432432	0.932432432	0.925675676	0.925675676	0.925675676	0.925675676	0.925675676	0.918918919	0.918918919	0.918918919	0.918918919	0.912162162	0.912162162	0.912162162	0.912162162	0.912162162	0.912162162	0.912162162	0.912162162	0.912162162	0.905405405	0.905405405	0.905405405	0.905405405	0.898648649	0.898648649	0.898648649	0.898648649	0.891891892	0.891891892	0.891891892	0.891891892	0.891891892	0.885135135	0.885135135	0.885135135	0.885135135
0.932432432	0.932432432	0.939189189	0.932432432	0.932432432	0.932432432	0.932432432	0.932432432	0.932432432	0.932432432	0.925675676	0.925675676	0.925675676	0.932432432	0.932432432	0.932432432	0.925675676	0.925675676	0.925675676	0.925675676	0.925675676	0.918918919	0.918918919	0.918918919	0.918918919	0.918918919	0.912162162	0.912162162	0.912162162	0.912162162	0.905405405	0.912162162	0.912162162	0.912162162	0.905405405	0.905405405	0.905405405	0.905405405	0.905405405	0.898648649	0.898648649	0.898648649	0.898648649	0.898648649	0.891891892	0.891891892	0.891891892	0.891891892	0.891891892	0.885135135
0.932432432	0.932432432	0.939189189	0.932432432	0.932432432	0.932432432	0.932432432	0.932432432	0.932432432	0.932432432	0.925675676	0.925675676	0.925675676	0.932432432	0.932432432	0.932432432	0.925675676	0.925675676	0.925675676	0.925675676	0.925675676	0.925675676	0.918918919	0.918918919	0.918918919	0.918918919	0.918918919	0.912162162	0.912162162	0.912162162	0.912162162	0.905405405	0.905405405	0.912162162	0.912162162	0.912162162	0.905405405	0.905405405	0.905405405	0.905405405	0.905405405	0.898648649	0.898648649	0.898648649	0.898648649	0.898648649	0.891891892	0.891891892	0.891891892	0.891891892
0.932432432	0.932432432	0.939189189	0.932432432	0.932432432	0.932432432	0.932432432	0.932432432	0.932432432	0.932432432	0.932432432	0.925675676	0.925675676	0.925675676	0.932432432	0.932432432	0.932432432	0.925675676	0.925675676	0.925675676	0.925675676	0.925675676	0.918918919	0.918918919	0.918918919	0.918918919	0.918918919	0.918918919	0.912162162	0.912162162	0.912162162	0.912162162	0.912162162	0.905405405	0.912162162	0.912162162	0.912162162	0.912162162	0.905405405	0.905405405	0.905405405	0.905405405	0.905405405	0.898648649	0.898648649	0.898648649	0.898648649	0.898648649	0.898648649	0.891891892
0.932432432	0.932432432	0.932432432	0.932432432	0.932432432	0.932432432	0.932432432	0.932432432	0.932432432	0.932432432	0.932432432	0.925675676	0.925675676	0.925675676	0.925675676	0.932432432	0.932432432	0.932432432	0.925675676	0.925675676	0.925675676	0.925675676	0.925675676	0.918918919	0.918918919	0.918918919	0.918918919	0.918918919	0.918918919	0.912162162	0.912162162	0.912162162	0.912162162	0.912162162	0.905405405	0.905405405	0.905405405	0.912162162	0.912162162	0.912162162	0.905405405	0.905405405	0.905405405	0.905405405	0.905405405	0.898648649	0.898648649	0.898648649	0.898648649	0.898648649
0.932432432	0.932432432	0.932432432	0.932432432	0.932432432	0.932432432	0.932432432	0.932432432	0.932432432	0.932432432	0.932432432	0.925675676	0.925675676	0.925675676	0.925675676	0.932432432	0.932432432	0.932432432	0.925675676	0.925675676	0.925675676	0.925675676	0.925675676	0.925675676	0.918918919	0.918918919	0.918918919	0.918918919	0.918918919	0.918918919	0.912162162	0.912162162	0.912162162	0.912162162	0.912162162	0.912162162	0.905405405	0.905405405	0.905405405	0.912162162	0.912162162	0.912162162	0.905405405	0.905405405	0.905405405	0.905405405	0.905405405	0.905405405	0.898648649	0.898648649
0.932432432	0.932432432	0.932432432	0.932432432	0.932432432	0.932432432	0.932432432	0.932432432	0.932432432	0.932432432	0.932432432	0.932432432	0.925675676	0.925675676	0.925675676	0.925675676	0.932432432	0.932432432	0.932432432	0.925675676	0.925675676	0.925675676	0.925675676	0.925675676	0.925675676	0.918918919	0.918918919	0.918918919	0.918918919	0.918918919	0.918918919	0.912162162	0.912162162	0.912162162	0.912162162	0.912162162	0.912162162	0.905405405	0.905405405	0.905405405	0.905405405	0.912162162	0.912162162	0.912162162	0.905405405	0.905405405	0.905405405	0.905405405	0.905405405	0.905405405
0.932432432	0.932432432	0.932432432	0.932432432	0.932432432	0.932432432	0.932432432	0.932432432	0.932432432	0.932432432	0.932432432	0.932432432	0.925675676	0.925675676	0.925675676	0.925675676	0.925675676	0.932432432	0.932432432	0.932432432	0.925675676	0.925675676	0.925675676	0.925675676	0.925675676	0.925675676	0.918918919	0.918918919	0.918918919	0.918918919	0.918918919	0.918918919	0.918918919	0.912162162	0.912162162	0.912162162	0.912162162	0.912162162	0.912162162	0.905405405	0.905405405	0.905405405	0.905405405	0.905405405	0.912162162	0.912162162	0.905405405	0.905405405	0.905405405	0.905405405
0.932432432	0.932432432	0.932432432	0.925675676	0.932432432	0.932432432	0.932432432	0.932432432	0.932432432	0.932432432	0.932432432	0.932432432	0.925675676	0.925675676	0.925675676	0.925675676	0.925675676	0.925675676	0.932432432	0.932432432	0.925675676	0.925675676	0.925675676	0.925675676	0.925675676	0.925675676	0.925675676	0.918918919	0.918918919	0.918918919	0.918918919	0.918918919	0.918918919	0.918918919	0.912162162	0.912162162	0.912162162	0.912162162	0.912162162	0.912162162	0.912162162	0.905405405	0.905405405	0.905405405	0.905405405	0.905405405	0.905405405	0.905405405	0.912162162	0.905405405
0.932432432	0.932432432	0.932432432	0.925675676	0.932432432	0.932432432	0.932432432	0.932432432	0.932432432	0.932432432	0.932432432	0.932432432	0.932432432	0.925675676	0.925675676	0.925675676	0.925675676	0.925675676	0.925675676	0.932432432	0.932432432	0.925675676	0.925675676	0.925675676	0.925675676	0.925675676	0.925675676	0.925675676	0.925675676	0.918918919	0.918918919	0.918918919	0.918918919	0.918918919	0.918918919	0.918918919	0.912162162	0.912162162	0.912162162	0.912162162	0.912162162	0.912162162	0.912162162	0.905405405	0.905405405	0.905405405	0.905405405	0.905405405	0.905405405	0.905405405
0.932432432	0.932432432	0.932432432	0.925675676	0.932432432	0.932432432	0.932432432	0.932432432	0.932432432	0.932432432	0.932432432	0.932432432	0.932432432	0.925675676	0.925675676	0.925675676	0.925675676	0.925675676	0.925675676	0.925675676	0.932432432	0.932432432	0.925675676	0.925675676	0.925675676	0.925675676	0.925675676	0.925675676	0.925675676	0.925675676	0.918918919	0.918918919	0.918918919	0.918918919	0.918918919	0.918918919	0.918918919	0.918918919	0.912162162	0.912162162	0.912162162	0.912162162	0.912162162	0.912162162	0.912162162	0.912162162	0.905405405	0.905405405	0.905405405	0.905405405
0.932432432	0.932432432	0.932432432	0.925675676	0.925675676	0.932432432	0.932432432	0.932432432	0.932432432	0.932432432	0.932432432	0.932432432	0.932432432	0.932432432	0.925675676	0.925675676	0.925675676	0.925675676	0.925675676	0.925675676	0.925675676	0.932432432	0.932432432	0.925675676	0.925675676	0.925675676	0.925675676	0.925675676	0.925675676	0.925675676	0.925675676	0.918918919	0.918918919	0.918918919	0.918918919	0.918918919	0.918918919	0.918918919	0.918918919	0.912162162	0.912162162	0.912162162	0.912162162	0.912162162	0.912162162	0.912162162	0.912162162	0.912162162	0.905405405	0.905405405
0.932432432	0.932432432	0.932432432	0.925675676	0.925675676	0.932432432	0.932432432	0.932432432	0.932432432	0.932432432	0.932432432	0.932432432	0.932432432	0.932432432	0.925675676	0.925675676	0.925675676	0.925675676	0.925675676	0.925675676	0.925675676	0.925675676	0.932432432	0.932432432	0.925675676	0.925675676	0.925675676	0.925675676	0.925675676	0.925675676	0.925675676	0.925675676	0.918918919	0.918918919	0.918918919	0.918918919	0.918918919	0.918918919	0.918918919	0.918918919	0.918918919	0.912162162	0.912162162	0.912162162	0.912162162	0.912162162	0.912162162	0.912162162	0.912162162	0.912162162
0.932432432	0.932432432	0.932432432	0.925675676	0.925675676	0.932432432	0.932432432	0.932432432	0.932432432	0.932432432	0.932432432	0.932432432	0.932432432	0.932432432	0.932432432	0.925675676	0.925675676	0.925675676	0.925675676	0.925675676	0.925675676	0.925675676	0.925675676	0.925675676	0.932432432	0.925675676	0.925675676	0.925675676	0.925675676	0.925675676	0.925675676	0.925675676	0.925675676	0.925675676	0.918918919	0.918918919	0.918918919	0.918918919	0.918918919	0.918918919	0.918918919	0.918918919	0.918918919	0.912162162	0.912162162	0.912162162	0.912162162	0.912162162	0.912162162	0.912162162
0.932432432	0.932432432	0.932432432	0.925675676	0.925675676	0.925675676	0.932432432	0.932432432	0.932432432	0.932432432	0.932432432	0.932432432	0.932432432	0.932432432	0.932432432	0.925675676	0.925675676	0.925675676	0.925675676	0.925675676	0.925675676	0.925675676	0.925675676	0.925675676	0.925675676	0.932432432	0.925675676	0.925675676	0.925675676	0.925675676	0.925675676	0.925675676	0.925675676	0.925675676	0.925675676	0.925675676	0.918918919	0.918918919	0.918918919	0.918918919	0.918918919	0.918918919	0.918918919	0.918918919	0.918918919	0.918918919	0.912162162	0.912162162	0.912162162	0.912162162
0.932432432	0.932432432	0.932432432	0.925675676	0.925675676	0.925675676	0.932432432	0.932432432	0.932432432	0.932432432	0.932432432	0.932432432	0.932432432	0.932432432	0.932432432	0.932432432	0.925675676	0.925675676	0.925675676	0.925675676	0.925675676	0.925675676	0.925675676	0.925675676	0.925675676	0.925675676	0.925675676	0.925675676	0.925675676	0.925675676	0.925675676	0.925675676	0.925675676	0.925675676	0.925675676	0.925675676	0.925675676	0.918918919	0.918918919	0.918918919	0.918918919	0.918918919	0.918918919	0.918918919	0.918918919	0.918918919	0.918918919	0.918918919	0.912162162	0.912162162
0.932432432	0.932432432	0.932432432	0.925675676	0.925675676	0.925675676	0.925675676	0.932432432	0.932432432	0.932432432	0.932432432	0.932432432	0.932432432	0.932432432	0.932432432	0.932432432	0.925675676	0.925675676	0.925675676	0.925675676	0.925675676	0.925675676	0.925675676	0.925675676	0.925675676	0.925675676	0.925675676	0.925675676	0.925675676	0.925675676	0.925675676	0.925675676	0.925675676	0.925675676	0.925675676	0.925675676	0.925675676	0.925675676	0.925675676	0.918918919	0.918918919	0.918918919	0.918918919	0.918918919	0.918918919	0.918918919	0.918918919	0.918918919	0.918918919	0.918918919
0.932432432	0.932432432	0.932432432	0.925675676	0.925675676	0.925675676	0.925675676	0.932432432	0.932432432	0.932432432	0.932432432	0.932432432	0.932432432	0.932432432	0.932432432	0.932432432	0.932432432	0.925675676	0.925675676	0.925675676	0.925675676	0.925675676	0.925675676	0.925675676	0.925675676	0.925675676	0.925675676	0.925675676	0.925675676	0.918918919	0.925675676	0.925675676	0.925675676	0.925675676	0.925675676	0.925675676	0.925675676	0.925675676	0.925675676	0.925675676	0.925675676	0.918918919	0.918918919	0.918918919	0.918918919	0.918918919	0.918918919	0.918918919	0.918918919	0.918918919
0.932432432	0.932432432	0.932432432	0.925675676	0.925675676	0.925675676	0.925675676	0.925675676	0.932432432	0.932432432	0.932432432	0.932432432	0.932432432	0.932432432	0.932432432	0.932432432	0.932432432	0.932432432	0.925675676	0.925675676	0.925675676	0.925675676	0.925675676	0.925675676	0.925675676	0.925675676	0.925675676	0.925675676	0.925675676	0.925675676	0.925675676	0.918918919	0.925675676	0.925675676	0.925675676	0.925675676	0.925675676	0.925675676	0.925675676	0.925675676	0.925675676	0.925675676	0.925675676	0.925675676	0.918918919	0.918918919	0.918918919	0.918918919	0.918918919	0.918918919
0.932432432	0.932432432	0.932432432	0.925675676	0.925675676	0.925675676	0.925675676	0.925675676	0.932432432	0.932432432	0.932432432	0.932432432	0.932432432	0.932432432	0.932432432	0.932432432	0.932432432	0.932432432	0.925675676	0.925675676	0.925675676	0.925675676	0.925675676	0.925675676	0.925675676	0.925675676	0.925675676	0.925675676	0.925675676	0.925675676	0.925675676	0.925675676	0.918918919	0.918918919	0.918918919	0.925675676	0.925675676	0.925675676	0.925675676	0.925675676	0.925675676	0.925675676	0.925675676	0.925675676	0.925675676	0.925675676	0.918918919	0.918918919	0.918918919	0.918918919
0.932432432	0.932432432	0.932432432	0.925675676	0.925675676	0.925675676	0.925675676	0.925675676	0.925675676	0.932432432	0.932432432	0.932432432	0.932432432	0.932432432	0.932432432	0.932432432	0.932432432	0.932432432	0.932432432	0.925675676	0.925675676	0.925675676	0.925675676	0.925675676	0.925675676	0.925675676	0.925675676	0.925675676	0.925675676	0.925675676	0.925675676	0.925675676	0.925675676	0.925675676	0.918918919	0.918918919	0.918918919	0.925675676	0.925675676	0.925675676	0.925675676	0.925675676	0.925675676	0.925675676	0.925675676	0.925675676	0.925675676	0.925675676	0.925675676	0.918918919
0.932432432	0.932432432	0.932432432	0.925675676	0.925675676	0.925675676	0.925675676	0.925675676	0.925675676	0.925675676	0.932432432	0.932432432	0.932432432	0.932432432	0.932432432	0.932432432	0.932432432	0.932432432	0.932432432	0.932432432	0.925675676	0.925675676	0.925675676	0.925675676	0.925675676	0.925675676	0.925675676	0.925675676	0.925675676	0.925675676	0.925675676	0.925675676	0.925675676	0.925675676	0.925675676	0.925675676	0.918918919	0.918918919	0.918918919	0.918918919	0.925675676	0.925675676	0.925675676	0.925675676	0.925675676	0.925675676	0.925675676	0.925675676	0.925675676	0.925675676
0.932432432	0.932432432	0.932432432	0.925675676	0.925675676	0.925675676	0.925675676	0.925675676	0.925675676	0.925675676	0.932432432	0.932432432	0.932432432	0.932432432	0.932432432	0.932432432	0.932432432	0.932432432	0.932432432	0.932432432	0.932432432	0.925675676	0.925675676	0.925675676	0.925675676	0.925675676	0.925675676	0.925675676	0.925675676	0.925675676	0.925675676	0.925675676	0.925675676	0.925675676	0.925675676	0.925675676	0.925675676	0.925675676	0.918918919	0.918918919	0.918918919	0.918918919	0.918918919	0.918918919	0.925675676	0.925675676	0.925675676	0.925675676	0.925675676	0.925675676
0.932432432	0.932432432	0.932432432	0.925675676	0.925675676	0.925675676	0.925675676	0.925675676	0.925675676	0.925675676	0.925675676	0.932432432	0.932432432	0.932432432	0.932432432	0.932432432	0.932432432	0.932432432	0.932432432	0.932432432	0.932432432	0.932432432	0.925675676	0.925675676	0.925675676	0.925675676	0.925675676	0.925675676	0.925675676	0.925675676	0.925675676	0.925675676	0.925675676	0.925675676	0.925675676	0.925675676	0.925675676	0.925675676	0.925675676	0.925675676	0.918918919	0.918918919	0.918918919	0.918918919	0.918918919	0.918918919	0.918918919	0.918918919	0.925675676	0.925675676
0.932432432	0.932432432	0.932432432	0.925675676	0.925675676	0.925675676	0.925675676	0.925675676	0.925675676	0.925675676	0.925675676	0.925675676	0.932432432	0.932432432	0.932432432	0.932432432	0.932432432	0.932432432	0.932432432	0.932432432	0.932432432	0.932432432	0.932432432	0.925675676	0.925675676	0.925675676	0.925675676	0.925675676	0.925675676	0.925675676	0.925675676	0.925675676	0.925675676	0.925675676	0.925675676	0.925675676	0.925675676	0.925675676	0.925675676	0.925675676	0.925675676	0.925675676	0.918918919	0.918918919	0.918918919	0.918918919	0.918918919	0.918918919	0.918918919	0.918918919
0.932432432	0.932432432	0.925675676	0.925675676	0.925675676	0.925675676	0.925675676	0.925675676	0.925675676	0.925675676	0.925675676	0.925675676	0.925675676	0.932432432	0.932432432	0.932432432	0.932432432	0.932432432	0.932432432	0.932432432	0.932432432	0.932432432	0.932432432	0.932432432	0.925675676	0.925675676	0.925675676	0.925675676	0.925675676	0.925675676	0.925675676	0.925675676	0.925675676	0.925675676	0.925675676	0.925675676	0.925675676	0.925675676	0.925675676	0.925675676	0.925675676	0.925675676	0.925675676	0.925675676	0.925675676	0.918918919	0.918918919	0.918918919	0.918918919	0.918918919
0.932432432	0.932432432	0.925675676	0.925675676	0.925675676	0.925675676	0.925675676	0.925675676	0.925675676	0.925675676	0.925675676	0.925675676	0.925675676	0.925675676	0.932432432	0.932432432	0.932432432	0.932432432	0.932432432	0.932432432	0.932432432	0.932432432	0.932432432	0.932432432	0.932432432	0.932432432	0.925675676	0.925675676	0.925675676	0.925675676	0.925675676	0.925675676	0.925675676	0.925675676	0.925675676	0.925675676	0.925675676	0.925675676	0.925675676	0.925675676	0.925675676	0.925675676	0.925675676	0.925675676	0.925675676	0.925675676	0.925675676	0.925675676	0.925675676	0.918918919
0.932432432	0.932432432	0.925675676	0.925675676	0.925675676	0.925675676	0.925675676	0.925675676	0.925675676	0.925675676	0.925675676	0.925675676	0.925675676	0.925675676	0.925675676	0.925675676	0.932432432	0.932432432	0.932432432	0.932432432	0.932432432	0.932432432	0.932432432	0.932432432	0.932432432	0.932432432	0.932432432	0.925675676	0.925675676	0.925675676	0.925675676	0.925675676	0.925675676	0.925675676	0.925675676	0.925675676	0.925675676	0.925675676	0.925675676	0.925675676	0.925675676	0.925675676	0.925675676	0.925675676	0.925675676	0.925675676	0.925675676	0.925675676	0.925675676	0.925675676
0.932432432	0.932432432	0.925675676	0.925675676	0.925675676	0.925675676	0.925675676	0.925675676	0.925675676	0.925675676	0.925675676	0.925675676	0.925675676	0.925675676	0.925675676	0.925675676	0.925675676	0.932432432	0.932432432	0.932432432	0.932432432	0.932432432	0.932432432	0.932432432	0.932432432	0.932432432	0.932432432	0.932432432	0.932432432	0.925675676	0.925675676	0.925675676	0.925675676	0.925675676	0.925675676	0.925675676	0.925675676	0.925675676	0.925675676	0.925675676	0.925675676	0.925675676	0.925675676	0.925675676	0.925675676	0.925675676	0.925675676	0.925675676	0.925675676	0.925675676
0.932432432	0.932432432	0.925675676	0.925675676	0.925675676	0.925675676	0.925675676	0.925675676	0.925675676	0.925675676	0.925675676	0.925675676	0.925675676	0.925675676	0.925675676	0.925675676	0.925675676	0.925675676	0.925675676	0.932432432	0.932432432	0.932432432	0.932432432	0.932432432	0.932432432	0.932432432	0.932432432	0.932432432	0.932432432	0.932432432	0.932432432	0.925675676	0.925675676	0.925675676	0.925675676	0.925675676	0.925675676	0.925675676	0.925675676	0.925675676	0.925675676	0.925675676	0.925675676	0.925675676	0.925675676	0.925675676	0.925675676	0.925675676	0.925675676	0.925675676
0.932432432	0.925675676	0.925675676	0.925675676	0.925675676	0.925675676	0.925675676	0.925675676	0.925675676	0.925675676	0.925675676	0.925675676	0.925675676	0.925675676	0.925675676	0.925675676	0.925675676	0.925675676	0.925675676	0.925675676	0.925675676	0.932432432	0.932432432	0.932432432	0.932432432	0.932432432	0.932432432	0.932432432	0.932432432	0.932432432	0.932432432	0.932432432	0.932432432	0.925675676	0.925675676	0.925675676	0.925675676	0.925675676	0.925675676	0.925675676	0.925675676	0.925675676	0.925675676	0.925675676	0.925675676	0.925675676	0.925675676	0.925675676	0.925675676	0.925675676
0.932432432	0.925675676	0.925675676	0.925675676	0.925675676	0.925675676	0.925675676	0.925675676	0.925675676	0.925675676	0.925675676	0.925675676	0.925675676	0.925675676	0.925675676	0.925675676	0.925675676	0.925675676	0.925675676	0.925675676	0.925675676	0.925675676	0.925675676	0.925675676	0.932432432	0.932432432	0.932432432	0.932432432	0.932432432	0.932432432	0.932432432	0.932432432	0.932432432	0.932432432	0.932432432	0.932432432	0.925675676	0.925675676	0.925675676	0.925675676	0.925675676	0.925675676	0.925675676	0.925675676	0.925675676	0.925675676	0.925675676	0.925675676	0.925675676	0.925675676
0.925675676	0.925675676	0.925675676	0.925675676	0.925675676	0.925675676	0.925675676	0.925675676	0.925675676	0.925675676	0.925675676	0.925675676	0.925675676	0.925675676	0.925675676	0.925675676	0.925675676	0.925675676	0.925675676	0.925675676	0.925675676	0.925675676	0.925675676	0.925675676	0.925675676	0.925675676	0.925675676	0.932432432	0.932432432	0.932432432	0.932432432	0.932432432	0.932432432	0.932432432	0.932432432	0.932432432	0.932432432	0.932432432	0.932432432	0.925675676	0.925675676	0.925675676	0.925675676	0.925675676	0.925675676	0.925675676	0.925675676	0.925675676	0.925675676	0.925675676
0.925675676	0.925675676	0.925675676	0.925675676	0.925675676	0.925675676	0.925675676	0.925675676	0.925675676	0.925675676	0.925675676	0.925675676	0.925675676	0.925675676	0.925675676	0.925675676	0.925675676	0.925675676	0.925675676	0.925675676	0.925675676	0.925675676	0.925675676	0.925675676	0.925675676	0.925675676	0.925675676	0.925675676	0.925675676	0.925675676	0.925675676	0.932432432	0.932432432	0.932432432	0.932432432	0.932432432	0.932432432	0.932432432	0.932432432	0.932432432	0.932432432	0.932432432	0.932432432	0.932432432	0.925675676	0.925675676	0.925675676	0.925675676	0.925675676	0.925675676
0.925675676	0.925675676	0.925675676	0.925675676	0.925675676	0.925675676	0.925675676	0.925675676	0.925675676	0.925675676	0.925675676	0.925675676	0.925675676	0.925675676	0.925675676	0.925675676	0.925675676	0.925675676	0.925675676	0.925675676	0.925675676	0.925675676	0.925675676	0.925675676	0.925675676	0.925675676	0.925675676	0.925675676	0.925675676	0.925675676	0.925675676	0.925675676	0.925675676	0.925675676	0.925675676	0.925675676	0.932432432	0.932432432	0.932432432	0.932432432	0.932432432	0.932432432	0.932432432	0.932432432	0.932432432	0.932432432	0.932432432	0.932432432	0.932432432	0.925675676
0.925675676	0.925675676	0.925675676	0.925675676	0.925675676	0.925675676	0.925675676	0.925675676	0.925675676	0.925675676	0.925675676	0.925675676	0.925675676	0.925675676	0.925675676	0.925675676	0.925675676	0.925675676	0.925675676	0.925675676	0.925675676	0.925675676	0.925675676	0.925675676	0.925675676	0.925675676	0.925675676	0.925675676	0.925675676	0.925675676	0.925675676	0.925675676	0.925675676	0.925675676	0.925675676	0.925675676	0.925675676	0.925675676	0.925675676	0.925675676	0.925675676	0.925675676	0.925675676	0.932432432	0.932432432	0.932432432	0.932432432	0.932432432	0.932432432	0.932432432
0.925675676	0.925675676	0.925675676	0.925675676	0.925675676	0.925675676	0.925675676	0.925675676	0.925675676	0.925675676	0.925675676	0.925675676	0.925675676	0.925675676	0.925675676	0.925675676	0.925675676	0.925675676	0.925675676	0.925675676	0.925675676	0.925675676	0.925675676	0.925675676	0.925675676	0.925675676	0.925675676	0.925675676	0.925675676	0.925675676	0.925675676	0.925675676	0.925675676	0.925675676	0.925675676	0.925675676	0.925675676	0.925675676	0.925675676	0.925675676	0.925675676	0.925675676	0.925675676	0.925675676	0.925675676	0.925675676	0.925675676	0.925675676	0.925675676	0.925675676
0.925675676	0.925675676	0.925675676	0.925675676	0.925675676	0.925675676	0.925675676	0.925675676	0.925675676	0.925675676	0.925675676	0.925675676	0.925675676	0.925675676	0.925675676	0.925675676	0.925675676	0.925675676	0.925675676	0.925675676	0.925675676	0.925675676	0.925675676	0.925675676	0.925675676	0.925675676	0.925675676	0.925675676	0.925675676	0.925675676	0.925675676	0.925675676	0.925675676	0.925675676	0.925675676	0.925675676	0.925675676	0.925675676	0.925675676	0.925675676	0.925675676	0.925675676	0.925675676	0.925675676	0.925675676	0.925675676	0.925675676	0.925675676	0.925675676	0.925675676
0.925675676	0.925675676	0.925675676	0.925675676	0.925675676	0.925675676	0.925675676	0.925675676	0.925675676	0.925675676	0.925675676	0.925675676	0.925675676	0.925675676	0.925675676	0.925675676	0.925675676	0.925675676	0.925675676	0.925675676	0.925675676	0.925675676	0.925675676	0.925675676	0.925675676	0.925675676	0.925675676	0.925675676	0.925675676	0.925675676	0.925675676	0.925675676	0.925675676	0.925675676	0.925675676	0.925675676	0.925675676	0.925675676	0.925675676	0.925675676	0.925675676	0.925675676	0.925675676	0.925675676	0.925675676	0.925675676	0.925675676	0.925675676	0.925675676	0.925675676
0.925675676	0.925675676	0.925675676	0.925675676	0.925675676	0.925675676	0.925675676	0.925675676	0.925675676	0.925675676	0.925675676	0.925675676	0.925675676	0.925675676	0.925675676	0.925675676	0.925675676	0.925675676	0.925675676	0.925675676	0.925675676	0.925675676	0.925675676	0.925675676	0.925675676	0.925675676	0.925675676	0.925675676	0.925675676	0.925675676	0.925675676	0.925675676	0.925675676	0.925675676	0.925675676	0.925675676	0.925675676	0.925675676	0.925675676	0.925675676	0.925675676	0.925675676	0.925675676	0.925675676	0.925675676	0.925675676	0.925675676	0.925675676	0.925675676	0.925675676
0.925675676	0.925675676	0.925675676	0.925675676	0.925675676	0.925675676	0.925675676	0.925675676	0.925675676	0.925675676	0.925675676	0.925675676	0.925675676	0.925675676	0.925675676	0.925675676	0.925675676	0.925675676	0.925675676	0.925675676	0.925675676	0.925675676	0.925675676	0.925675676	0.925675676	0.925675676	0.925675676	0.925675676	0.925675676	0.925675676	0.925675676	0.925675676	0.925675676	0.925675676	0.925675676	0.925675676	0.925675676	0.925675676	0.925675676	0.925675676	0.925675676	0.925675676	0.925675676	0.925675676	0.925675676	0.925675676	0.925675676	0.925675676	0.925675676	0.925675676
0.925675676	0.925675676	0.925675676	0.925675676	0.925675676	0.925675676	0.925675676	0.925675676	0.925675676	0.925675676	0.925675676	0.925675676	0.925675676	0.925675676	0.925675676	0.925675676	0.925675676	0.925675676	0.925675676	0.925675676	0.925675676	0.925675676	0.925675676	0.925675676	0.925675676	0.925675676	0.925675676	0.925675676	0.925675676	0.925675676	0.925675676	0.925675676	0.925675676	0.925675676	0.925675676	0.925675676	0.925675676	0.925675676	0.925675676	0.925675676	0.925675676	0.925675676	0.925675676	0.925675676	0.925675676	0.925675676	0.925675676	0.925675676	0.925675676	0.925675676
0.925675676	0.925675676	0.925675676	0.925675676	0.925675676	0.925675676	0.925675676	0.925675676	0.925675676	0.925675676	0.925675676	0.925675676	0.925675676	0.925675676	0.925675676	0.925675676	0.925675676	0.925675676	0.925675676	0.925675676	0.925675676	0.925675676	0.925675676	0.925675676	0.925675676	0.925675676	0.925675676	0.925675676	0.925675676	0.925675676	0.925675676	0.925675676	0.925675676	0.925675676	0.925675676	0.925675676	0.925675676	0.925675676	0.925675676	0.925675676	0.925675676	0.925675676	0.925675676	0.925675676	0.925675676	0.925675676	0.925675676	0.925675676	0.925675676	0.925675676
[truncated: 310 more columns]
