# Supplementary material for: Multi-orbit lunar GNSS constellation design with distant retrograde orbit and Halo orbit combination
Source: Sci Rep. 2023 Jun 22;13:10158. doi: 10.1038/s41598-023-37348-x (PMC10287729; doi:10.1038/s41598-023-37348-x)
Supplement: Supplementary file 1 — Supplementary Information. [file 41598_2023_37348_MOESM1_ESM.zip › supplement materials of the manuscript/Figure 5/L2 North Family Halo orbit/SVOP/9.333.csv]

0.080246914	0.080246914	0.080246914	0.080246914	0.080246914	0.080246914	0.080246914	0.080246914	0.080246914	0.080246914	0.080246914	0.080246914	0.080246914	0.080246914	0.080246914	0.080246914	0.080246914	0.080246914	0.080246914	0.080246914	0.080246914	0.080246914	0.080246914	0.080246914	0.080246914	0.080246914	0.080246914	0.080246914	0.080246914	0.080246914	0.080246914	0.080246914	0.080246914	0.080246914	0.080246914	0.080246914	0.080246914	0.080246914	0.080246914	0.080246914	0.080246914	0.080246914	0.080246914	0.080246914	0.080246914	0.080246914	0.080246914	0.080246914	0.080246914	0.080246914
0.080246914	0.080246914	0.080246914	0.080246914	0.080246914	0.080246914	0.080246914	0.080246914	0.080246914	0.080246914	0.080246914	0.080246914	0.080246914	0.080246914	0.080246914	0.080246914	0.074074074	0.080246914	0.080246914	0.080246914	0.080246914	0.080246914	0.080246914	0.080246914	0.080246914	0.080246914	0.080246914	0.080246914	0.080246914	0.080246914	0.080246914	0.080246914	0.080246914	0.080246914	0.080246914	0.080246914	0.080246914	0.080246914	0.080246914	0.080246914	0.080246914	0.080246914	0.080246914	0.080246914	0.080246914	0.080246914	0.080246914	0.080246914	0.080246914	0.080246914
0.080246914	0.080246914	0.080246914	0.080246914	0.080246914	0.080246914	0.080246914	0.086419753	0.086419753	0.086419753	0.080246914	0.080246914	0.080246914	0.080246914	0.080246914	0.080246914	0.080246914	0.080246914	0.080246914	0.080246914	0.080246914	0.080246914	0.080246914	0.080246914	0.080246914	0.080246914	0.080246914	0.080246914	0.080246914	0.080246914	0.080246914	0.080246914	0.080246914	0.080246914	0.080246914	0.080246914	0.080246914	0.080246914	0.080246914	0.080246914	0.080246914	0.080246914	0.080246914	0.080246914	0.080246914	0.080246914	0.080246914	0.080246914	0.080246914	0.080246914
0.080246914	0.080246914	0.080246914	0.086419753	0.086419753	0.086419753	0.086419753	0.086419753	0.080246914	0.080246914	0.080246914	0.080246914	0.080246914	0.080246914	0.080246914	0.080246914	0.080246914	0.080246914	0.080246914	0.080246914	0.080246914	0.080246914	0.080246914	0.080246914	0.080246914	0.080246914	0.080246914	0.080246914	0.080246914	0.080246914	0.080246914	0.080246914	0.080246914	0.080246914	0.080246914	0.080246914	0.080246914	0.080246914	0.080246914	0.080246914	0.080246914	0.080246914	0.080246914	0.080246914	0.080246914	0.080246914	0.080246914	0.080246914	0.080246914	0.080246914
0.080246914	0.080246914	0.086419753	0.086419753	0.086419753	0.086419753	0.086419753	0.080246914	0.080246914	0.080246914	0.080246914	0.080246914	0.080246914	0.080246914	0.080246914	0.080246914	0.080246914	0.080246914	0.080246914	0.080246914	0.080246914	0.080246914	0.080246914	0.080246914	0.080246914	0.080246914	0.080246914	0.080246914	0.080246914	0.080246914	0.080246914	0.080246914	0.080246914	0.080246914	0.080246914	0.080246914	0.080246914	0.080246914	0.080246914	0.080246914	0.080246914	0.080246914	0.080246914	0.080246914	0.080246914	0.080246914	0.080246914	0.080246914	0.080246914	0.080246914
0.080246914	0.086419753	0.086419753	0.086419753	0.086419753	0.086419753	0.086419753	0.080246914	0.080246914	0.080246914	0.080246914	0.080246914	0.080246914	0.080246914	0.080246914	0.080246914	0.080246914	0.080246914	0.080246914	0.080246914	0.080246914	0.080246914	0.080246914	0.080246914	0.080246914	0.080246914	0.080246914	0.080246914	0.080246914	0.080246914	0.080246914	0.080246914	0.080246914	0.080246914	0.080246914	0.080246914	0.080246914	0.080246914	0.080246914	0.080246914	0.080246914	0.080246914	0.080246914	0.080246914	0.080246914	0.080246914	0.080246914	0.080246914	0.080246914	0.080246914
0.086419753	0.086419753	0.086419753	0.086419753	0.086419753	0.086419753	0.080246914	0.080246914	0.080246914	0.080246914	0.080246914	0.080246914	0.080246914	0.080246914	0.080246914	0.080246914	0.080246914	0.080246914	0.080246914	0.080246914	0.080246914	0.080246914	0.080246914	0.080246914	0.080246914	0.080246914	0.080246914	0.080246914	0.080246914	0.080246914	0.080246914	0.080246914	0.080246914	0.080246914	0.080246914	0.080246914	0.080246914	0.080246914	0.080246914	0.080246914	0.080246914	0.080246914	0.080246914	0.080246914	0.080246914	0.080246914	0.080246914	0.080246914	0.080246914	0.080246914
0.086419753	0.086419753	0.086419753	0.086419753	0.086419753	0.086419753	0.080246914	0.080246914	0.080246914	0.080246914	0.080246914	0.080246914	0.080246914	0.080246914	0.080246914	0.080246914	0.080246914	0.080246914	0.080246914	0.080246914	0.080246914	0.080246914	0.080246914	0.080246914	0.080246914	0.080246914	0.080246914	0.080246914	0.080246914	0.080246914	0.080246914	0.080246914	0.080246914	0.080246914	0.080246914	0.080246914	0.080246914	0.080246914	0.080246914	0.080246914	0.080246914	0.080246914	0.080246914	0.080246914	0.080246914	0.080246914	0.080246914	0.080246914	0.080246914	0.080246914
0.086419753	0.086419753	0.086419753	0.086419753	0.086419753	0.086419753	0.080246914	0.080246914	0.080246914	0.080246914	0.080246914	0.080246914	0.080246914	0.080246914	0.080246914	0.080246914	0.080246914	0.080246914	0.080246914	0.080246914	0.080246914	0.080246914	0.080246914	0.080246914	0.080246914	0.080246914	0.080246914	0.080246914	0.080246914	0.080246914	0.080246914	0.080246914	0.080246914	0.080246914	0.080246914	0.080246914	0.080246914	0.080246914	0.080246914	0.080246914	0.080246914	0.080246914	0.080246914	0.080246914	0.080246914	0.080246914	0.080246914	0.080246914	0.086419753	0.086419753
0.086419753	0.086419753	0.086419753	0.086419753	0.086419753	0.080246914	0.080246914	0.080246914	0.080246914	0.080246914	0.080246914	0.080246914	0.080246914	0.080246914	0.080246914	0.080246914	0.080246914	0.080246914	0.080246914	0.080246914	0.080246914	0.080246914	0.080246914	0.080246914	0.080246914	0.080246914	0.080246914	0.080246914	0.080246914	0.080246914	0.080246914	0.080246914	0.080246914	0.080246914	0.080246914	0.080246914	0.080246914	0.080246914	0.080246914	0.080246914	0.080246914	0.086419753	0.086419753	0.086419753	0.086419753	0.086419753	0.086419753	0.086419753	0.086419753	0.086419753
0.086419753	0.086419753	0.086419753	0.086419753	0.086419753	0.080246914	0.080246914	0.080246914	0.080246914	0.080246914	0.080246914	0.080246914	0.080246914	0.080246914	0.080246914	0.080246914	0.080246914	0.080246914	0.080246914	0.080246914	0.080246914	0.080246914	0.080246914	0.080246914	0.080246914	0.080246914	0.080246914	0.080246914	0.080246914	0.080246914	0.080246914	0.080246914	0.080246914	0.080246914	0.080246914	0.080246914	0.086419753	0.086419753	0.086419753	0.086419753	0.086419753	0.086419753	0.086419753	0.086419753	0.086419753	0.086419753	0.086419753	0.086419753	0.086419753	0.086419753
0.086419753	0.086419753	0.086419753	0.086419753	0.086419753	0.080246914	0.080246914	0.080246914	0.080246914	0.080246914	0.080246914	0.080246914	0.080246914	0.080246914	0.080246914	0.080246914	0.080246914	0.080246914	0.080246914	0.080246914	0.080246914	0.080246914	0.080246914	0.080246914	0.080246914	0.080246914	0.080246914	0.080246914	0.080246914	0.080246914	0.080246914	0.080246914	0.086419753	0.086419753	0.086419753	0.086419753	0.086419753	0.086419753	0.086419753	0.086419753	0.086419753	0.086419753	0.086419753	0.086419753	0.086419753	0.086419753	0.080246914	0.080246914	0.080246914	0.080246914
0.086419753	0.086419753	0.086419753	0.086419753	0.086419753	0.080246914	0.080246914	0.080246914	0.080246914	0.080246914	0.080246914	0.080246914	0.080246914	0.080246914	0.080246914	0.080246914	0.080246914	0.080246914	0.080246914	0.080246914	0.080246914	0.080246914	0.080246914	0.080246914	0.080246914	0.080246914	0.080246914	0.080246914	0.080246914	0.086419753	0.086419753	0.086419753	0.086419753	0.086419753	0.086419753	0.086419753	0.086419753	0.086419753	0.086419753	0.086419753	0.086419753	0.086419753	0.080246914	0.080246914	0.080246914	0.080246914	0.080246914	0.080246914	0.080246914	0.080246914
0.086419753	0.086419753	0.086419753	0.086419753	0.086419753	0.080246914	0.080246914	0.080246914	0.080246914	0.080246914	0.080246914	0.080246914	0.080246914	0.080246914	0.080246914	0.080246914	0.080246914	0.080246914	0.080246914	0.080246914	0.080246914	0.080246914	0.080246914	0.080246914	0.080246914	0.080246914	0.086419753	0.086419753	0.086419753	0.086419753	0.086419753	0.086419753	0.086419753	0.086419753	0.086419753	0.086419753	0.086419753	0.086419753	0.086419753	0.080246914	0.080246914	0.080246914	0.080246914	0.080246914	0.080246914	0.080246914	0.080246914	0.080246914	0.080246914	0.080246914
0.086419753	0.086419753	0.086419753	0.086419753	0.086419753	0.080246914	0.080246914	0.080246914	0.080246914	0.080246914	0.080246914	0.080246914	0.080246914	0.080246914	0.080246914	0.080246914	0.080246914	0.080246914	0.080246914	0.080246914	0.080246914	0.080246914	0.080246914	0.080246914	0.086419753	0.086419753	0.086419753	0.086419753	0.086419753	0.086419753	0.086419753	0.086419753	0.086419753	0.086419753	0.086419753	0.086419753	0.080246914	0.080246914	0.080246914	0.080246914	0.080246914	0.080246914	0.080246914	0.080246914	0.080246914	0.080246914	0.080246914	0.080246914	0.080246914	0.080246914
0.086419753	0.086419753	0.086419753	0.086419753	0.086419753	0.080246914	0.080246914	0.080246914	0.080246914	0.080246914	0.080246914	0.080246914	0.080246914	0.080246914	0.080246914	0.080246914	0.080246914	0.080246914	0.080246914	0.080246914	0.080246914	0.080246914	0.086419753	0.086419753	0.086419753	0.086419753	0.086419753	0.086419753	0.086419753	0.086419753	0.086419753	0.086419753	0.086419753	0.086419753	0.080246914	0.080246914	0.080246914	0.080246914	0.080246914	0.080246914	0.080246914	0.080246914	0.080246914	0.080246914	0.080246914	0.080246914	0.086419753	0.086419753	0.086419753	0.086419753
0.086419753	0.086419753	0.086419753	0.086419753	0.086419753	0.080246914	0.080246914	0.080246914	0.080246914	0.080246914	0.080246914	0.080246914	0.080246914	0.080246914	0.080246914	0.080246914	0.080246914	0.080246914	0.080246914	0.080246914	0.080246914	0.086419753	0.086419753	0.086419753	0.086419753	0.086419753	0.086419753	0.086419753	0.086419753	0.086419753	0.086419753	0.086419753	0.080246914	0.080246914	0.080246914	0.080246914	0.080246914	0.080246914	0.080246914	0.080246914	0.080246914	0.080246914	0.080246914	0.086419753	0.086419753	0.086419753	0.086419753	0.086419753	0.086419753	0.086419753
0.086419753	0.086419753	0.086419753	0.086419753	0.086419753	0.080246914	0.080246914	0.080246914	0.080246914	0.080246914	0.080246914	0.080246914	0.080246914	0.080246914	0.080246914	0.080246914	0.080246914	0.080246914	0.080246914	0.086419753	0.086419753	0.086419753	0.086419753	0.086419753	0.086419753	0.086419753	0.086419753	0.086419753	0.086419753	0.086419753	0.080246914	0.080246914	0.080246914	0.080246914	0.080246914	0.080246914	0.080246914	0.080246914	0.080246914	0.086419753	0.086419753	0.086419753	0.086419753	0.086419753	0.086419753	0.086419753	0.086419753	0.086419753	0.086419753	0.086419753
0.086419753	0.086419753	0.086419753	0.086419753	0.080246914	0.080246914	0.080246914	0.080246914	0.080246914	0.080246914	0.080246914	0.080246914	0.080246914	0.080246914	0.080246914	0.080246914	0.080246914	0.080246914	0.086419753	0.086419753	0.086419753	0.086419753	0.086419753	0.086419753	0.086419753	0.086419753	0.086419753	0.086419753	0.080246914	0.080246914	0.080246914	0.080246914	0.080246914	0.080246914	0.080246914	0.080246914	0.080246914	0.086419753	0.086419753	0.086419753	0.086419753	0.086419753	0.086419753	0.086419753	0.086419753	0.086419753	0.086419753	0.086419753	0.086419753	0.086419753
0.086419753	0.086419753	0.086419753	0.086419753	0.080246914	0.080246914	0.080246914	0.080246914	0.080246914	0.080246914	0.080246914	0.080246914	0.080246914	0.080246914	0.080246914	0.080246914	0.080246914	0.086419753	0.086419753	0.086419753	0.086419753	0.086419753	0.086419753	0.086419753	0.086419753	0.086419753	0.086419753	0.080246914	0.080246914	0.080246914	0.080246914	0.080246914	0.080246914	0.080246914	0.086419753	0.086419753	0.086419753	0.086419753	0.086419753	0.086419753	0.086419753	0.086419753	0.086419753	0.086419753	0.086419753	0.086419753	0.086419753	0.086419753	0.086419753	0.086419753
0.086419753	0.086419753	0.086419753	0.086419753	0.080246914	0.080246914	0.080246914	0.080246914	0.080246914	0.080246914	0.080246914	0.080246914	0.080246914	0.080246914	0.080246914	0.080246914	0.086419753	0.086419753	0.086419753	0.086419753	0.086419753	0.086419753	0.086419753	0.086419753	0.086419753	0.086419753	0.080246914	0.080246914	0.080246914	0.080246914	0.080246914	0.080246914	0.086419753	0.086419753	0.086419753	0.086419753	0.086419753	0.086419753	0.086419753	0.086419753	0.086419753	0.086419753	0.086419753	0.086419753	0.086419753	0.086419753	0.086419753	0.086419753	0.086419753	0.092592593
0.086419753	0.086419753	0.086419753	0.086419753	0.080246914	0.080246914	0.080246914	0.080246914	0.080246914	0.080246914	0.080246914	0.080246914	0.080246914	0.080246914	0.080246914	0.086419753	0.086419753	0.086419753	0.086419753	0.086419753	0.086419753	0.086419753	0.086419753	0.086419753	0.080246914	0.080246914	0.080246914	0.080246914	0.080246914	0.080246914	0.086419753	0.086419753	0.086419753	0.086419753	0.086419753	0.086419753	0.086419753	0.086419753	0.086419753	0.086419753	0.086419753	0.086419753	0.086419753	0.086419753	0.086419753	0.086419753	0.092592593	0.092592593	0.092592593	0.092592593
0.086419753	0.086419753	0.086419753	0.086419753	0.080246914	0.080246914	0.080246914	0.080246914	0.080246914	0.080246914	0.080246914	0.080246914	0.080246914	0.080246914	0.086419753	0.086419753	0.086419753	0.086419753	0.086419753	0.086419753	0.086419753	0.086419753	0.086419753	0.080246914	0.080246914	0.080246914	0.080246914	0.080246914	0.080246914	0.086419753	0.086419753	0.086419753	0.086419753	0.086419753	0.086419753	0.086419753	0.086419753	0.086419753	0.086419753	0.086419753	0.086419753	0.086419753	0.086419753	0.092592593	0.092592593	0.092592593	0.092592593	0.092592593	0.092592593	0.092592593
0.086419753	0.086419753	0.086419753	0.086419753	0.080246914	0.080246914	0.080246914	0.080246914	0.080246914	0.080246914	0.080246914	0.080246914	0.080246914	0.086419753	0.086419753	0.086419753	0.086419753	0.086419753	0.086419753	0.086419753	0.086419753	0.086419753	0.080246914	0.080246914	0.080246914	0.080246914	0.080246914	0.086419753	0.086419753	0.086419753	0.086419753	0.086419753	0.086419753	0.086419753	0.086419753	0.086419753	0.086419753	0.086419753	0.086419753	0.086419753	0.086419753	0.092592593	0.092592593	0.092592593	0.092592593	0.092592593	0.092592593	0.092592593	0.092592593	0.086419753
0.086419753	0.086419753	0.086419753	0.086419753	0.080246914	0.080246914	0.080246914	0.080246914	0.080246914	0.080246914	0.080246914	0.080246914	0.080246914	0.086419753	0.086419753	0.086419753	0.086419753	0.086419753	0.086419753	0.086419753	0.086419753	0.086419753	0.080246914	0.080246914	0.080246914	0.080246914	0.086419753	0.086419753	0.086419753	0.086419753	0.086419753	0.086419753	0.086419753	0.086419753	0.086419753	0.086419753	0.086419753	0.086419753	0.086419753	0.092592593	0.092592593	0.092592593	0.092592593	0.092592593	0.092592593	0.092592593	0.086419753	0.086419753	0.086419753	0.086419753
0.086419753	0.086419753	0.086419753	0.086419753	0.080246914	0.080246914	0.080246914	0.080246914	0.080246914	0.080246914	0.080246914	0.080246914	0.086419753	0.086419753	0.086419753	0.086419753	0.086419753	0.086419753	0.086419753	0.086419753	0.086419753	0.080246914	0.080246914	0.080246914	0.080246914	0.086419753	0.086419753	0.086419753	0.086419753	0.086419753	0.086419753	0.086419753	0.086419753	0.086419753	0.086419753	0.086419753	0.086419753	0.092592593	0.092592593	0.092592593	0.092592593	0.092592593	0.092592593	0.092592593	0.086419753	0.086419753	0.086419753	0.086419753	0.086419753	0.086419753
0.086419753	0.086419753	0.086419753	0.086419753	0.080246914	0.080246914	0.080246914	0.080246914	0.080246914	0.080246914	0.080246914	0.080246914	0.086419753	0.086419753	0.086419753	0.086419753	0.086419753	0.086419753	0.086419753	0.086419753	0.080246914	0.080246914	0.080246914	0.080246914	0.086419753	0.086419753	0.086419753	0.086419753	0.086419753	0.086419753	0.086419753	0.086419753	0.086419753	0.086419753	0.086419753	0.092592593	0.092592593	0.092592593	0.092592593	0.092592593	0.092592593	0.092592593	0.086419753	0.086419753	0.086419753	0.086419753	0.086419753	0.092592593	0.092592593	0.092592593
0.086419753	0.086419753	0.086419753	0.086419753	0.080246914	0.080246914	0.080246914	0.080246914	0.080246914	0.080246914	0.080246914	0.086419753	0.086419753	0.086419753	0.086419753	0.086419753	0.086419753	0.086419753	0.086419753	0.080246914	0.080246914	0.080246914	0.080246914	0.086419753	0.086419753	0.086419753	0.086419753	0.086419753	0.086419753	0.086419753	0.086419753	0.086419753	0.086419753	0.086419753	0.092592593	0.092592593	0.092592593	0.092592593	0.092592593	0.092592593	0.086419753	0.086419753	0.086419753	0.086419753	0.086419753	0.092592593	0.092592593	0.092592593	0.092592593	0.092592593
0.086419753	0.086419753	0.086419753	0.086419753	0.080246914	0.080246914	0.080246914	0.080246914	0.080246914	0.080246914	0.080246914	0.086419753	0.086419753	0.086419753	0.086419753	0.086419753	0.086419753	0.086419753	0.086419753	0.080246914	0.080246914	0.080246914	0.086419753	0.086419753	0.086419753	0.086419753	0.086419753	0.086419753	0.086419753	0.086419753	0.086419753	0.086419753	0.092592593	0.092592593	0.092592593	0.092592593	0.092592593	0.092592593	0.092592593	0.086419753	0.086419753	0.086419753	0.092592593	0.092592593	0.092592593	0.092592593	0.092592593	0.092592593	0.092592593	0.092592593
0.086419753	0.086419753	0.086419753	0.086419753	0.080246914	0.080246914	0.080246914	0.080246914	0.080246914	0.080246914	0.086419753	0.086419753	0.086419753	0.086419753	0.086419753	0.086419753	0.086419753	0.086419753	0.080246914	0.080246914	0.080246914	0.086419753	0.086419753	0.086419753	0.086419753	0.086419753	0.086419753	0.086419753	0.086419753	0.086419753	0.086419753	0.092592593	0.092592593	0.092592593	0.092592593	0.092592593	0.092592593	0.086419753	0.086419753	0.086419753	0.086419753	0.092592593	0.092592593	0.092592593	0.092592593	0.092592593	0.092592593	0.092592593	0.092592593	0.092592593
0.086419753	0.086419753	0.086419753	0.086419753	0.080246914	0.080246914	0.080246914	0.080246914	0.080246914	0.080246914	0.086419753	0.086419753	0.086419753	0.086419753	0.086419753	0.086419753	0.086419753	0.080246914	0.080246914	0.080246914	0.086419753	0.086419753	0.086419753	0.086419753	0.086419753	0.086419753	0.086419753	0.086419753	0.086419753	0.086419753	0.092592593	0.092592593	0.092592593	0.092592593	0.092592593	0.092592593	0.086419753	0.086419753	0.086419753	0.092592593	0.092592593	0.092592593	0.092592593	0.092592593	0.092592593	0.092592593	0.092592593	0.092592593	0.098765432	0.098765432
0.086419753	0.086419753	0.086419753	0.086419753	0.080246914	0.080246914	0.080246914	0.080246914	0.080246914	0.086419753	0.086419753	0.086419753	0.086419753	0.086419753	0.086419753	0.086419753	0.086419753	0.080246914	0.080246914	0.086419753	0.086419753	0.086419753	0.086419753	0.086419753	0.086419753	0.086419753	0.086419753	0.086419753	0.092592593	0.092592593	0.092592593	0.092592593	0.092592593	0.092592593	0.092592593	0.086419753	0.086419753	0.092592593	0.092592593	0.092592593	0.092592593	0.092592593	0.092592593	0.092592593	0.092592593	0.092592593	0.098765432	0.098765432	0.098765432	0.098765432
0.086419753	0.086419753	0.086419753	0.086419753	0.080246914	0.080246914	0.080246914	0.080246914	0.080246914	0.086419753	0.086419753	0.086419753	0.086419753	0.086419753	0.086419753	0.086419753	0.080246914	0.080246914	0.080246914	0.086419753	0.086419753	0.086419753	0.086419753	0.086419753	0.086419753	0.086419753	0.086419753	0.092592593	0.092592593	0.092592593	0.092592593	0.092592593	0.092592593	0.086419753	0.086419753	0.086419753	0.092592593	0.092592593	0.092592593	0.092592593	0.092592593	0.092592593	0.092592593	0.092592593	0.098765432	0.098765432	0.098765432	0.098765432	0.098765432	0.098765432
0.086419753	0.086419753	0.086419753	0.080246914	0.080246914	0.080246914	0.080246914	0.080246914	0.080246914	0.086419753	0.086419753	0.086419753	0.086419753	0.086419753	0.086419753	0.086419753	0.080246914	0.080246914	0.086419753	0.086419753	0.086419753	0.086419753	0.086419753	0.086419753	0.086419753	0.086419753	0.092592593	0.092592593	0.092592593	0.092592593	0.092592593	0.092592593	0.086419753	0.086419753	0.092592593	0.092592593	0.092592593	0.092592593	0.092592593	0.092592593	0.092592593	0.092592593	0.098765432	0.098765432	0.098765432	0.098765432	0.098765432	0.098765432	0.098765432	0.098765432
0.086419753	0.086419753	0.086419753	0.080246914	0.080246914	0.080246914	0.080246914	0.080246914	0.086419753	0.086419753	0.086419753	0.086419753	0.086419753	0.086419753	0.086419753	0.080246914	0.080246914	0.086419753	0.086419753	0.086419753	0.086419753	0.086419753	0.086419753	0.086419753	0.086419753	0.092592593	0.092592593	0.092592593	0.092592593	0.092592593	0.092592593	0.086419753	0.086419753	0.092592593	0.092592593	0.092592593	0.092592593	0.092592593	0.092592593	0.092592593	0.092592593	0.098765432	0.098765432	0.098765432	0.098765432	0.098765432	0.098765432	0.098765432	0.104938272	0.104938272
0.086419753	0.086419753	0.086419753	0.080246914	0.080246914	0.080246914	0.080246914	0.080246914	0.086419753	0.086419753	0.086419753	0.086419753	0.086419753	0.086419753	0.086419753	0.080246914	0.080246914	0.086419753	0.086419753	0.086419753	0.086419753	0.086419753	0.086419753	0.086419753	0.092592593	0.092592593	0.092592593	0.092592593	0.092592593	0.092592593	0.086419753	0.086419753	0.092592593	0.092592593	0.092592593	0.092592593	0.092592593	0.092592593	0.092592593	0.098765432	0.098765432	0.098765432	0.098765432	0.098765432	0.098765432	0.098765432	0.104938272	0.104938272	0.104938272	0.104938272
0.086419753	0.086419753	0.086419753	0.080246914	0.080246914	0.080246914	0.080246914	0.080246914	0.086419753	0.086419753	0.086419753	0.086419753	0.086419753	0.086419753	0.086419753	0.080246914	0.086419753	0.086419753	0.086419753	0.086419753	0.086419753	0.086419753	0.086419753	0.086419753	0.092592593	0.092592593	0.092592593	0.092592593	0.092592593	0.086419753	0.086419753	0.092592593	0.092592593	0.092592593	0.092592593	0.092592593	0.092592593	0.092592593	0.098765432	0.098765432	0.098765432	0.098765432	0.098765432	0.098765432	0.098765432	0.104938272	0.104938272	0.104938272	0.104938272	0.104938272
0.086419753	0.086419753	0.086419753	0.080246914	0.080246914	0.080246914	0.080246914	0.080246914	0.086419753	0.086419753	0.086419753	0.086419753	0.086419753	0.086419753	0.080246914	0.080246914	0.086419753	0.086419753	0.086419753	0.086419753	0.086419753	0.086419753	0.086419753	0.092592593	0.092592593	0.092592593	0.092592593	0.092592593	0.086419753	0.086419753	0.092592593	0.092592593	0.092592593	0.092592593	0.092592593	0.092592593	0.098765432	0.098765432	0.098765432	0.098765432	0.098765432	0.098765432	0.098765432	0.104938272	0.104938272	0.104938272	0.104938272	0.104938272	0.104938272	0.104938272
0.086419753	0.086419753	0.086419753	0.080246914	0.080246914	0.080246914	0.080246914	0.086419753	0.086419753	0.086419753	0.086419753	0.086419753	0.086419753	0.086419753	0.080246914	0.086419753	0.086419753	0.086419753	0.086419753	0.086419753	0.086419753	0.086419753	0.092592593	0.092592593	0.092592593	0.092592593	0.092592593	0.086419753	0.086419753	0.092592593	0.092592593	0.092592593	0.092592593	0.092592593	0.092592593	0.098765432	0.098765432	0.098765432	0.098765432	0.098765432	0.098765432	0.104938272	0.104938272	0.104938272	0.104938272	0.104938272	0.104938272	0.104938272	0.104938272	0.104938272
0.086419753	0.086419753	0.086419753	0.080246914	0.080246914	0.080246914	0.080246914	0.086419753	0.086419753	0.086419753	0.086419753	0.086419753	0.086419753	0.080246914	0.080246914	0.086419753	0.086419753	0.086419753	0.086419753	0.086419753	0.086419753	0.092592593	0.092592593	0.092592593	0.092592593	0.092592593	0.092592593	0.086419753	0.092592593	0.092592593	0.092592593	0.092592593	0.092592593	0.092592593	0.098765432	0.098765432	0.098765432	0.098765432	0.098765432	0.098765432	0.104938272	0.104938272	0.104938272	0.104938272	0.104938272	0.104938272	0.104938272	0.104938272	0.104938272	0.104938272
0.086419753	0.086419753	0.086419753	0.080246914	0.080246914	0.080246914	0.080246914	0.086419753	0.086419753	0.086419753	0.086419753	0.086419753	0.086419753	0.080246914	0.086419753	0.086419753	0.086419753	0.086419753	0.086419753	0.086419753	0.086419753	0.092592593	0.092592593	0.092592593	0.092592593	0.092592593	0.086419753	0.092592593	0.092592593	0.092592593	0.092592593	0.092592593	0.092592593	0.098765432	0.098765432	0.098765432	0.098765432	0.098765432	0.104938272	0.104938272	0.104938272	0.104938272	0.104938272	0.104938272	0.111111111	0.104938272	0.104938272	0.104938272	0.104938272	0.104938272
0.086419753	0.086419753	0.086419753	0.080246914	0.080246914	0.080246914	0.080246914	0.086419753	0.086419753	0.086419753	0.086419753	0.086419753	0.086419753	0.080246914	0.086419753	0.086419753	0.086419753	0.086419753	0.086419753	0.086419753	0.092592593	0.092592593	0.092592593	0.092592593	0.092592593	0.086419753	0.092592593	0.092592593	0.092592593	0.092592593	0.092592593	0.092592593	0.098765432	0.098765432	0.098765432	0.098765432	0.098765432	0.104938272	0.104938272	0.104938272	0.104938272	0.104938272	0.104938272	0.104938272	0.104938272	0.104938272	0.104938272	0.104938272	0.111111111	0.111111111
0.086419753	0.086419753	0.086419753	0.080246914	0.080246914	0.080246914	0.086419753	0.086419753	0.086419753	0.086419753	0.086419753	0.086419753	0.080246914	0.086419753	0.086419753	0.086419753	0.086419753	0.086419753	0.086419753	0.092592593	0.092592593	0.092592593	0.092592593	0.092592593	0.086419753	0.092592593	0.092592593	0.092592593	0.092592593	0.092592593	0.092592593	0.098765432	0.098765432	0.098765432	0.098765432	0.098765432	0.104938272	0.104938272	0.104938272	0.104938272	0.104938272	0.111111111	0.104938272	0.104938272	0.104938272	0.104938272	0.111111111	0.111111111	0.111111111	0.111111111
0.086419753	0.086419753	0.086419753	0.080246914	0.080246914	0.080246914	0.086419753	0.086419753	0.086419753	0.086419753	0.086419753	0.086419753	0.080246914	0.086419753	0.086419753	0.086419753	0.086419753	0.086419753	0.086419753	0.092592593	0.092592593	0.092592593	0.092592593	0.092592593	0.092592593	0.092592593	0.092592593	0.092592593	0.092592593	0.092592593	0.098765432	0.098765432	0.098765432	0.098765432	0.098765432	0.104938272	0.104938272	0.104938272	0.104938272	0.104938272	0.104938272	0.104938272	0.104938272	0.104938272	0.104938272	0.111111111	0.111111111	0.111111111	0.111111111	0.111111111
0.086419753	0.086419753	0.086419753	0.080246914	0.080246914	0.080246914	0.086419753	0.086419753	0.086419753	0.086419753	0.086419753	0.086419753	0.086419753	0.086419753	0.086419753	0.086419753	0.086419753	0.086419753	0.092592593	0.092592593	0.092592593	0.092592593	0.092592593	0.086419753	0.092592593	0.092592593	0.092592593	0.092592593	0.092592593	0.098765432	0.098765432	0.098765432	0.098765432	0.098765432	0.104938272	0.104938272	0.104938272	0.104938272	0.111111111	0.104938272	0.104938272	0.104938272	0.104938272	0.111111111	0.111111111	0.111111111	0.111111111	0.111111111	0.117283951	0.117283951
0.086419753	0.086419753	0.086419753	0.080246914	0.080246914	0.080246914	0.086419753	0.086419753	0.086419753	0.086419753	0.086419753	0.080246914	0.086419753	0.086419753	0.086419753	0.086419753	0.086419753	0.086419753	0.092592593	0.092592593	0.092592593	0.092592593	0.086419753	0.092592593	0.092592593	0.092592593	0.092592593	0.092592593	0.098765432	0.098765432	0.098765432	0.098765432	0.098765432	0.104938272	0.104938272	0.104938272	0.104938272	0.111111111	0.104938272	0.104938272	0.104938272	0.104938272	0.111111111	0.111111111	0.111111111	0.111111111	0.117283951	0.117283951	0.117283951	0.117283951
0.086419753	0.086419753	0.086419753	0.080246914	0.080246914	0.080246914	0.086419753	0.086419753	0.086419753	0.086419753	0.086419753	0.080246914	0.086419753	0.086419753	0.086419753	0.086419753	0.086419753	0.092592593	0.092592593	0.092592593	0.092592593	0.092592593	0.092592593	0.092592593	0.092592593	0.092592593	0.092592593	0.098765432	0.098765432	0.098765432	0.098765432	0.098765432	0.104938272	0.104938272	0.104938272	0.104938272	0.111111111	0.104938272	0.104938272	0.104938272	0.111111111	0.111111111	0.111111111	0.111111111	0.111111111	0.117283951	0.117283951	0.117283951	0.117283951	0.12345679
0.086419753	0.086419753	0.086419753	0.080246914	0.080246914	0.080246914	0.086419753	0.086419753	0.086419753	0.086419753	0.086419753	0.086419753	0.086419753	0.086419753	0.086419753	0.086419753	0.086419753	0.092592593	0.092592593	0.092592593	0.092592593	0.086419753	0.092592593	0.092592593	0.092592593	0.092592593	0.098765432	0.098765432	0.098765432	0.098765432	0.098765432	0.104938272	0.104938272	0.104938272	0.104938272	0.111111111	0.104938272	0.104938272	0.104938272	0.111111111	0.111111111	0.111111111	0.111111111	0.117283951	0.117283951	0.117283951	0.117283951	0.117283951	0.12345679	0.12345679
0.086419753	0.086419753	0.086419753	0.080246914	0.080246914	0.086419753	0.086419753	0.086419753	0.086419753	0.086419753	0.080246914	0.086419753	0.086419753	0.086419753	0.086419753	0.086419753	0.092592593	0.092592593	0.092592593	0.092592593	0.086419753	0.092592593	0.092592593	0.092592593	0.092592593	0.098765432	0.098765432	0.098765432	0.098765432	0.098765432	0.104938272	0.104938272	0.104938272	0.104938272	0.111111111	0.104938272	0.104938272	0.104938272	0.111111111	0.111111111	0.111111111	0.111111111	0.117283951	0.117283951	0.117283951	0.117283951	0.12345679	0.12345679	0.12345679	0.12345679
0.086419753	0.086419753	0.086419753	0.080246914	0.080246914	0.086419753	0.086419753	0.086419753	0.086419753	0.086419753	0.080246914	0.086419753	0.086419753	0.086419753	0.086419753	0.086419753	0.092592593	0.092592593	0.092592593	0.092592593	0.092592593	0.092592593	0.092592593	0.092592593	0.092592593	0.098765432	0.098765432	0.098765432	0.098765432	0.104938272	0.104938272	0.104938272	0.104938272	0.104938272	0.104938272	0.104938272	0.104938272	0.111111111	0.111111111	0.111111111	0.111111111	0.117283951	0.117283951	0.117283951	0.117283951	0.12345679	0.12345679	0.12345679	0.12962963	0.12962963
0.086419753	0.086419753	0.086419753	0.080246914	0.080246914	0.086419753	0.086419753	0.086419753	0.086419753	0.086419753	0.086419753	0.086419753	0.086419753	0.086419753	0.086419753	0.092592593	0.092592593	0.092592593	0.092592593	0.086419753	0.092592593	0.092592593	0.092592593	0.092592593	0.098765432	0.098765432	0.098765432	0.098765432	0.104938272	0.104938272	0.104938272	0.104938272	0.104938272	0.104938272	0.104938272	0.104938272	0.111111111	0.111111111	0.111111111	0.117283951	0.117283951	0.117283951	0.117283951	0.12345679	0.12345679	0.12345679	0.12345679	0.12962963	0.12962963	0.12962963
0.086419753	0.086419753	0.080246914	0.080246914	0.080246914	0.086419753	0.086419753	0.086419753	0.086419753	0.086419753	0.086419753	0.086419753	0.086419753	0.086419753	0.086419753	0.092592593	0.092592593	0.092592593	0.092592593	0.092592593	0.092592593	0.092592593	0.092592593	0.098765432	0.098765432	0.098765432	0.098765432	0.104938272	0.104938272	0.104938272	0.104938272	0.104938272	0.104938272	0.104938272	0.104938272	0.111111111	0.111111111	0.111111111	0.117283951	0.117283951	0.117283951	0.117283951	0.12345679	0.12345679	0.12345679	0.12962963	0.12962963	0.12962963	0.12962963	0.135802469
0.086419753	0.086419753	0.080246914	0.080246914	0.080246914	0.086419753	0.086419753	0.086419753	0.086419753	0.080246914	0.086419753	0.086419753	0.086419753	0.086419753	0.092592593	0.092592593	0.092592593	0.092592593	0.086419753	0.092592593	0.092592593	0.092592593	0.092592593	0.098765432	0.098765432	0.098765432	0.104938272	0.104938272	0.104938272	0.104938272	0.111111111	0.104938272	0.104938272	0.104938272	0.111111111	0.111111111	0.111111111	0.117283951	0.117283951	0.117283951	0.12345679	0.12345679	0.12345679	0.12345679	0.12962963	0.12962963	0.12962963	0.135802469	0.135802469	0.135802469
0.086419753	0.086419753	0.080246914	0.080246914	0.080246914	0.086419753	0.086419753	0.086419753	0.086419753	0.080246914	0.086419753	0.086419753	0.086419753	0.086419753	0.092592593	0.092592593	0.092592593	0.092592593	0.092592593	0.092592593	0.092592593	0.092592593	0.098765432	0.098765432	0.098765432	0.098765432	0.104938272	0.104938272	0.104938272	0.111111111	0.104938272	0.104938272	0.104938272	0.111111111	0.111111111	0.111111111	0.117283951	0.117283951	0.117283951	0.12345679	0.12345679	0.12345679	0.12345679	0.12962963	0.12962963	0.12962963	0.135802469	0.135802469	0.135802469	0.135802469
0.086419753	0.086419753	0.080246914	0.080246914	0.080246914	0.086419753	0.086419753	0.086419753	0.086419753	0.086419753	0.086419753	0.086419753	0.086419753	0.086419753	0.092592593	0.092592593	0.092592593	0.086419753	0.092592593	0.092592593	0.092592593	0.098765432	0.098765432	0.098765432	0.098765432	0.104938272	0.104938272	0.104938272	0.111111111	0.104938272	0.104938272	0.104938272	0.111111111	0.111111111	0.111111111	0.117283951	0.117283951	0.117283951	0.12345679	0.12345679	0.12345679	0.12962963	0.12962963	0.12962963	0.135802469	0.135802469	0.135802469	0.135802469	0.135802469	0.135802469
0.086419753	0.086419753	0.080246914	0.080246914	0.080246914	0.086419753	0.086419753	0.086419753	0.086419753	0.086419753	0.086419753	0.086419753	0.086419753	0.092592593	0.092592593	0.092592593	0.092592593	0.092592593	0.092592593	0.092592593	0.092592593	0.098765432	0.098765432	0.098765432	0.104938272	0.104938272	0.104938272	0.104938272	0.104938272	0.104938272	0.104938272	0.111111111	0.111111111	0.111111111	0.117283951	0.117283951	0.117283951	0.12345679	0.12345679	0.12345679	0.12962963	0.12962963	0.12962963	0.135802469	0.135802469	0.135802469	0.135802469	0.135802469	0.135802469	0.141975309
0.086419753	0.086419753	0.080246914	0.080246914	0.086419753	0.086419753	0.086419753	0.086419753	0.080246914	0.086419753	0.086419753	0.086419753	0.086419753	0.092592593	0.092592593	0.092592593	0.086419753	0.092592593	0.092592593	0.092592593	0.098765432	0.098765432	0.098765432	0.098765432	0.104938272	0.104938272	0.104938272	0.104938272	0.104938272	0.104938272	0.111111111	0.111111111	0.111111111	0.117283951	0.117283951	0.117283951	0.12345679	0.12345679	0.12345679	0.12962963	0.12962963	0.12962963	0.135802469	0.135802469	0.135802469	0.135802469	0.135802469	0.135802469	0.141975309	0.141975309
0.086419753	0.086419753	0.080246914	0.080246914	0.086419753	0.086419753	0.086419753	0.086419753	0.080246914	0.086419753	0.086419753	0.086419753	0.086419753	0.092592593	0.092592593	0.092592593	0.092592593	0.092592593	0.092592593	0.092592593	0.098765432	0.098765432	0.098765432	0.104938272	0.104938272	0.104938272	0.104938272	0.104938272	0.104938272	0.111111111	0.111111111	0.111111111	0.117283951	0.117283951	0.117283951	0.12345679	0.12345679	0.12345679	0.12962963	0.12962963	0.135802469	0.135802469	0.135802469	0.135802469	0.135802469	0.135802469	0.141975309	0.141975309	0.141975309	0.148148148
0.086419753	0.086419753	0.080246914	0.080246914	0.086419753	0.086419753	0.086419753	0.086419753	0.086419753	0.086419753	0.086419753	0.086419753	0.092592593	0.092592593	0.092592593	0.086419753	0.092592593	0.092592593	0.092592593	0.098765432	0.098765432	0.098765432	0.104938272	0.104938272	0.104938272	0.104938272	0.104938272	0.104938272	0.111111111	0.111111111	0.111111111	0.117283951	0.117283951	0.117283951	0.12345679	0.12345679	0.12962963	0.12962963	0.12962963	0.135802469	0.135802469	0.135802469	0.135802469	0.135802469	0.135802469	0.141975309	0.141975309	0.148148148	0.148148148	0.148148148
0.086419753	0.086419753	0.080246914	0.080246914	0.086419753	0.086419753	0.086419753	0.086419753	0.086419753	0.086419753	0.086419753	0.086419753	0.092592593	0.092592593	0.092592593	0.092592593	0.092592593	0.092592593	0.092592593	0.098765432	0.098765432	0.098765432	0.104938272	0.104938272	0.111111111	0.104938272	0.104938272	0.111111111	0.111111111	0.111111111	0.117283951	0.117283951	0.117283951	0.12345679	0.12345679	0.12962963	0.12962963	0.12962963	0.135802469	0.135802469	0.12962963	0.135802469	0.135802469	0.141975309	0.141975309	0.141975309	0.148148148	0.148148148	0.154320988	0.154320988
0.086419753	0.086419753	0.080246914	0.080246914	0.086419753	0.086419753	0.086419753	0.080246914	0.086419753	0.086419753	0.086419753	0.086419753	0.092592593	0.092592593	0.086419753	0.092592593	0.092592593	0.092592593	0.098765432	0.098765432	0.098765432	0.104938272	0.104938272	0.104938272	0.104938272	0.104938272	0.111111111	0.111111111	0.111111111	0.117283951	0.117283951	0.117283951	0.12345679	0.12345679	0.12962963	0.12962963	0.12962963	0.135802469	0.135802469	0.135802469	0.135802469	0.135802469	0.141975309	0.141975309	0.148148148	0.148148148	0.148148148	0.154320988	0.154320988	0.160493827
0.086419753	0.086419753	0.080246914	0.080246914	0.086419753	0.086419753	0.086419753	0.080246914	0.086419753	0.086419753	0.086419753	0.092592593	0.092592593	0.092592593	0.092592593	0.092592593	0.092592593	0.098765432	0.098765432	0.098765432	0.104938272	0.104938272	0.104938272	0.104938272	0.104938272	0.104938272	0.111111111	0.111111111	0.117283951	0.117283951	0.117283951	0.12345679	0.12345679	0.12962963	0.12962963	0.12962963	0.135802469	0.135802469	0.135802469	0.135802469	0.135802469	0.141975309	0.141975309	0.148148148	0.148148148	0.154320988	0.154320988	0.154320988	0.160493827	0.160493827
0.086419753	0.086419753	0.080246914	0.080246914	0.086419753	0.086419753	0.086419753	0.080246914	0.086419753	0.086419753	0.086419753	0.092592593	0.092592593	0.086419753	0.092592593	0.092592593	0.092592593	0.098765432	0.098765432	0.098765432	0.104938272	0.104938272	0.104938272	0.104938272	0.104938272	0.111111111	0.111111111	0.117283951	0.117283951	0.117283951	0.12345679	0.12345679	0.12962963	0.12962963	0.12962963	0.135802469	0.12962963	0.135802469	0.135802469	0.141975309	0.141975309	0.141975309	0.148148148	0.148148148	0.154320988	0.154320988	0.160493827	0.160493827	0.160493827	0.166666667
0.086419753	0.086419753	0.080246914	0.080246914	0.086419753	0.086419753	0.086419753	0.086419753	0.086419753	0.086419753	0.086419753	0.092592593	0.092592593	0.086419753	0.092592593	0.092592593	0.098765432	0.098765432	0.098765432	0.104938272	0.104938272	0.104938272	0.104938272	0.104938272	0.111111111	0.111111111	0.111111111	0.117283951	0.117283951	0.12345679	0.12345679	0.12962963	0.12962963	0.12962963	0.135802469	0.12962963	0.135802469	0.135802469	0.141975309	0.141975309	0.148148148	0.148148148	0.148148148	0.154320988	0.154320988	0.160493827	0.160493827	0.166666667	0.166666667	0.166666667
0.086419753	0.086419753	0.080246914	0.080246914	0.086419753	0.086419753	0.086419753	0.086419753	0.086419753	0.086419753	0.092592593	0.092592593	0.092592593	0.092592593	0.092592593	0.092592593	0.098765432	0.098765432	0.098765432	0.104938272	0.104938272	0.104938272	0.104938272	0.104938272	0.111111111	0.111111111	0.117283951	0.117283951	0.12345679	0.12345679	0.12962963	0.12962963	0.12962963	0.135802469	0.12962963	0.135802469	0.135802469	0.141975309	0.141975309	0.148148148	0.148148148	0.154320988	0.154320988	0.154320988	0.160493827	0.160493827	0.166666667	0.166666667	0.172839506	0.172839506
0.086419753	0.086419753	0.080246914	0.080246914	0.086419753	0.086419753	0.080246914	0.086419753	0.086419753	0.086419753	0.092592593	0.092592593	0.086419753	0.092592593	0.092592593	0.092592593	0.098765432	0.098765432	0.104938272	0.104938272	0.104938272	0.104938272	0.104938272	0.111111111	0.111111111	0.117283951	0.117283951	0.12345679	0.12345679	0.12962963	0.12962963	0.12962963	0.135802469	0.12962963	0.135802469	0.135802469	0.141975309	0.141975309	0.148148148	0.148148148	0.154320988	0.154320988	0.160493827	0.160493827	0.166666667	0.166666667	0.172839506	0.172839506	0.172839506	0.179012346
0.086419753	0.086419753	0.080246914	0.080246914	0.086419753	0.086419753	0.080246914	0.086419753	0.086419753	0.086419753	0.092592593	0.092592593	0.086419753	0.092592593	0.092592593	0.098765432	0.098765432	0.098765432	0.104938272	0.098765432	0.104938272	0.104938272	0.111111111	0.111111111	0.117283951	0.117283951	0.12345679	0.12345679	0.12345679	0.12962963	0.12962963	0.135802469	0.12962963	0.135802469	0.135802469	0.141975309	0.141975309	0.148148148	0.148148148	0.154320988	0.154320988	0.160493827	0.160493827	0.166666667	0.166666667	0.172839506	0.172839506	0.179012346	0.179012346	0.185185185
0.086419753	0.086419753	0.080246914	0.086419753	0.086419753	0.086419753	0.080246914	0.086419753	0.086419753	0.092592593	0.092592593	0.086419753	0.092592593	0.092592593	0.092592593	0.098765432	0.098765432	0.104938272	0.104938272	0.104938272	0.104938272	0.111111111	0.111111111	0.111111111	0.117283951	0.117283951	0.12345679	0.12345679	0.12962963	0.12962963	0.12962963	0.12962963	0.135802469	0.135802469	0.141975309	0.141975309	0.148148148	0.148148148	0.154320988	0.154320988	0.160493827	0.160493827	0.166666667	0.166666667	0.172839506	0.172839506	0.179012346	0.179012346	0.185185185	0.185185185
0.086419753	0.080246914	0.080246914	0.086419753	0.086419753	0.086419753	0.086419753	0.086419753	0.086419753	0.092592593	0.092592593	0.086419753	0.092592593	0.092592593	0.098765432	0.098765432	0.104938272	0.104938272	0.098765432	0.104938272	0.104938272	0.111111111	0.111111111	0.117283951	0.117283951	0.12345679	0.12345679	0.12962963	0.12962963	0.12962963	0.12962963	0.135802469	0.135802469	0.141975309	0.141975309	0.148148148	0.148148148	0.154320988	0.160493827	0.160493827	0.166666667	0.166666667	0.172839506	0.172839506	0.179012346	0.179012346	0.185185185	0.185185185	0.191358025	0.191358025
0.086419753	0.080246914	0.080246914	0.086419753	0.086419753	0.080246914	0.086419753	0.086419753	0.086419753	0.092592593	0.086419753	0.092592593	0.092592593	0.092592593	0.098765432	0.098765432	0.104938272	0.098765432	0.104938272	0.104938272	0.111111111	0.111111111	0.117283951	0.117283951	0.12345679	0.12345679	0.12962963	0.12962963	0.12962963	0.12962963	0.135802469	0.135802469	0.141975309	0.141975309	0.148148148	0.154320988	0.154320988	0.160493827	0.160493827	0.166666667	0.166666667	0.172839506	0.172839506	0.179012346	0.179012346	0.185185185	0.185185185	0.191358025	0.197530864	0.197530864
0.086419753	0.080246914	0.080246914	0.086419753	0.086419753	0.080246914	0.086419753	0.086419753	0.086419753	0.092592593	0.086419753	0.092592593	0.092592593	0.098765432	0.098765432	0.104938272	0.104938272	0.098765432	0.104938272	0.104938272	0.111111111	0.117283951	0.117283951	0.12345679	0.12345679	0.12962963	0.12962963	0.12962963	0.12962963	0.135802469	0.135802469	0.141975309	0.148148148	0.148148148	0.154320988	0.154320988	0.160493827	0.160493827	0.166666667	0.166666667	0.172839506	0.179012346	0.179012346	0.185185185	0.185185185	0.191358025	0.191358025	0.197530864	0.191358025	0.197530864
0.086419753	0.080246914	0.080246914	0.086419753	0.086419753	0.080246914	0.086419753	0.086419753	0.092592593	0.092592593	0.086419753	0.092592593	0.092592593	0.098765432	0.098765432	0.104938272	0.098765432	0.104938272	0.104938272	0.111111111	0.111111111	0.117283951	0.117283951	0.12345679	0.12962963	0.12962963	0.12962963	0.12962963	0.135802469	0.135802469	0.141975309	0.148148148	0.148148148	0.154320988	0.154320988	0.160493827	0.160493827	0.166666667	0.172839506	0.172839506	0.179012346	0.179012346	0.185185185	0.185185185	0.191358025	0.197530864	0.191358025	0.197530864	0.197530864	0.203703704
0.086419753	0.080246914	0.080246914	0.086419753	0.086419753	0.080246914	0.086419753	0.086419753	0.092592593	0.086419753	0.092592593	0.092592593	0.092592593	0.098765432	0.098765432	0.098765432	0.104938272	0.104938272	0.111111111	0.111111111	0.117283951	0.117283951	0.12345679	0.12345679	0.12962963	0.12962963	0.12962963	0.135802469	0.135802469	0.141975309	0.148148148	0.148148148	0.154320988	0.154320988	0.160493827	0.166666667	0.166666667	0.172839506	0.172839506	0.179012346	0.185185185	0.185185185	0.191358025	0.191358025	0.191358025	0.191358025	0.197530864	0.203703704	0.203703704	0.209876543
0.086419753	0.080246914	0.080246914	0.086419753	0.086419753	0.080246914	0.086419753	0.086419753	0.092592593	0.086419753	0.092592593	0.092592593	0.098765432	0.098765432	0.104938272	0.098765432	0.104938272	0.104938272	0.111111111	0.117283951	0.117283951	0.12345679	0.12345679	0.12962963	0.12962963	0.12962963	0.135802469	0.135802469	0.141975309	0.148148148	0.148148148	0.154320988	0.154320988	0.160493827	0.166666667	0.166666667	0.172839506	0.179012346	0.179012346	0.185185185	0.185185185	0.191358025	0.191358025	0.191358025	0.197530864	0.197530864	0.203703704	0.209876543	0.209876543	0.216049383
0.086419753	0.080246914	0.080246914	0.086419753	0.080246914	0.086419753	0.086419753	0.086419753	0.086419753	0.086419753	0.092592593	0.092592593	0.098765432	0.098765432	0.098765432	0.104938272	0.104938272	0.111111111	0.111111111	0.117283951	0.12345679	0.12345679	0.12962963	0.12345679	0.12962963	0.135802469	0.135802469	0.141975309	0.148148148	0.148148148	0.154320988	0.154320988	0.160493827	0.166666667	0.166666667	0.172839506	0.179012346	0.179012346	0.185185185	0.191358025	0.185185185	0.191358025	0.191358025	0.197530864	0.203703704	0.203703704	0.209876543	0.209876543	0.216049383	0.222222222
0.086419753	0.080246914	0.080246914	0.086419753	0.080246914	0.086419753	0.086419753	0.092592593	0.086419753	0.092592593	0.092592593	0.098765432	0.098765432	0.098765432	0.098765432	0.104938272	0.104938272	0.111111111	0.117283951	0.117283951	0.12345679	0.12962963	0.12345679	0.12962963	0.135802469	0.135802469	0.141975309	0.148148148	0.148148148	0.154320988	0.160493827	0.160493827	0.166666667	0.172839506	0.172839506	0.179012346	0.179012346	0.185185185	0.185185185	0.185185185	0.191358025	0.197530864	0.197530864	0.203703704	0.209876543	0.209876543	0.216049383	0.216049383	0.222222222	0.228395062
0.086419753	0.080246914	0.080246914	0.086419753	0.080246914	0.086419753	0.086419753	0.092592593	0.086419753	0.092592593	0.092592593	0.098765432	0.098765432	0.098765432	0.104938272	0.104938272	0.111111111	0.111111111	0.117283951	0.12345679	0.12345679	0.12345679	0.12962963	0.12962963	0.135802469	0.141975309	0.148148148	0.148148148	0.154320988	0.160493827	0.160493827	0.166666667	0.172839506	0.172839506	0.179012346	0.185185185	0.179012346	0.185185185	0.191358025	0.191358025	0.197530864	0.203703704	0.203703704	0.209876543	0.216049383	0.216049383	0.222222222	0.222222222	0.228395062	0.234567901
0.086419753	0.080246914	0.080246914	0.086419753	0.080246914	0.086419753	0.086419753	0.086419753	0.086419753	0.092592593	0.092592593	0.098765432	0.098765432	0.098765432	0.104938272	0.111111111	0.111111111	0.117283951	0.12345679	0.12345679	0.12345679	0.12962963	0.12962963	0.135802469	0.141975309	0.141975309	0.148148148	0.154320988	0.160493827	0.160493827	0.166666667	0.172839506	0.172839506	0.179012346	0.185185185	0.185185185	0.185185185	0.191358025	0.197530864	0.197530864	0.203703704	0.209876543	0.209876543	0.216049383	0.222222222	0.222222222	0.228395062	0.234567901	0.234567901	0.240740741
0.086419753	0.080246914	0.080246914	0.086419753	0.080246914	0.086419753	0.086419753	0.086419753	0.086419753	0.092592593	0.098765432	0.098765432	0.098765432	0.104938272	0.104938272	0.111111111	0.117283951	0.117283951	0.12345679	0.12345679	0.12962963	0.12962963	0.135802469	0.141975309	0.141975309	0.148148148	0.154320988	0.160493827	0.160493827	0.166666667	0.172839506	0.179012346	0.179012346	0.179012346	0.185185185	0.185185185	0.191358025	0.197530864	0.203703704	0.203703704	0.209876543	0.216049383	0.216049383	0.222222222	0.228395062	0.228395062	0.234567901	0.240740741	0.240740741	0.24691358
0.080246914	0.080246914	0.080246914	0.080246914	0.080246914	0.086419753	0.086419753	0.086419753	0.092592593	0.092592593	0.098765432	0.098765432	0.098765432	0.104938272	0.111111111	0.111111111	0.117283951	0.12345679	0.12345679	0.12345679	0.12962963	0.135802469	0.141975309	0.141975309	0.148148148	0.154320988	0.160493827	0.160493827	0.166666667	0.172839506	0.179012346	0.172839506	0.179012346	0.185185185	0.191358025	0.191358025	0.197530864	0.203703704	0.209876543	0.209876543	0.216049383	0.222222222	0.222222222	0.228395062	0.234567901	0.234567901	0.240740741	0.24691358	0.24691358	0.25308642
0.080246914	0.080246914	0.080246914	0.080246914	0.080246914	0.086419753	0.086419753	0.086419753	0.092592593	0.098765432	0.092592593	0.098765432	0.104938272	0.104938272	0.111111111	0.117283951	0.12345679	0.117283951	0.12345679	0.12962963	0.135802469	0.135802469	0.141975309	0.148148148	0.154320988	0.160493827	0.160493827	0.166666667	0.172839506	0.172839506	0.179012346	0.179012346	0.185185185	0.191358025	0.197530864	0.197530864	0.203703704	0.209876543	0.216049383	0.216049383	0.222222222	0.228395062	0.228395062	0.234567901	0.240740741	0.24691358	0.24691358	0.25308642	0.259259259	0.259259259
0.080246914	0.080246914	0.080246914	0.080246914	0.086419753	0.086419753	0.086419753	0.086419753	0.092592593	0.098765432	0.098765432	0.098765432	0.104938272	0.111111111	0.117283951	0.117283951	0.117283951	0.12345679	0.12962963	0.135802469	0.135802469	0.141975309	0.148148148	0.154320988	0.160493827	0.160493827	0.166666667	0.172839506	0.172839506	0.179012346	0.179012346	0.185185185	0.191358025	0.197530864	0.203703704	0.203703704	0.209876543	0.216049383	0.222222222	0.222222222	0.228395062	0.234567901	0.240740741	0.240740741	0.24691358	0.25308642	0.25308642	0.259259259	0.265432099	0.265432099
0.074074074	0.080246914	0.080246914	0.080246914	0.086419753	0.080246914	0.086419753	0.092592593	0.092592593	0.092592593	0.098765432	0.104938272	0.104938272	0.111111111	0.117283951	0.117283951	0.12345679	0.12962963	0.12962963	0.135802469	0.141975309	0.148148148	0.154320988	0.160493827	0.160493827	0.166666667	0.166666667	0.172839506	0.179012346	0.185185185	0.185185185	0.191358025	0.197530864	0.203703704	0.209876543	0.209876543	0.216049383	0.222222222	0.228395062	0.234567901	0.234567901	0.240740741	0.24691358	0.24691358	0.25308642	0.259259259	0.265432099	0.265432099	0.271604938	0.277777778
0.074074074	0.080246914	0.074074074	0.080246914	0.086419753	0.080246914	0.086419753	0.092592593	0.092592593	0.092592593	0.098765432	0.104938272	0.111111111	0.117283951	0.117283951	0.117283951	0.12345679	0.12962963	0.135802469	0.141975309	0.148148148	0.154320988	0.160493827	0.160493827	0.160493827	0.166666667	0.172839506	0.179012346	0.185185185	0.191358025	0.191358025	0.197530864	0.203703704	0.209876543	0.216049383	0.222222222	0.222222222	0.228395062	0.234567901	0.240740741	0.240740741	0.24691358	0.25308642	0.259259259	0.259259259	0.265432099	0.271604938	0.277777778	0.277777778	0.283950617
0.074074074	0.080246914	0.074074074	0.080246914	0.086419753	0.086419753	0.086419753	0.092592593	0.092592593	0.098765432	0.104938272	0.104938272	0.111111111	0.111111111	0.117283951	0.12345679	0.12962963	0.135802469	0.141975309	0.148148148	0.154320988	0.160493827	0.154320988	0.160493827	0.166666667	0.172839506	0.179012346	0.185185185	0.191358025	0.197530864	0.203703704	0.203703704	0.209876543	0.216049383	0.222222222	0.228395062	0.234567901	0.234567901	0.240740741	0.24691358	0.25308642	0.25308642	0.259259259	0.265432099	0.271604938	0.271604938	0.277777778	0.283950617	0.290123457	0.290123457
0.074074074	0.080246914	0.080246914	0.080246914	0.080246914	0.086419753	0.092592593	0.086419753	0.092592593	0.098765432	0.104938272	0.111111111	0.111111111	0.117283951	0.12345679	0.12962963	0.135802469	0.141975309	0.148148148	0.154320988	0.160493827	0.154320988	0.160493827	0.166666667	0.172839506	0.179012346	0.185185185	0.191358025	0.197530864	0.203703704	0.209876543	0.216049383	0.216049383	0.222222222	0.228395062	0.234567901	0.240740741	0.24691358	0.24691358	0.25308642	0.259259259	0.265432099	0.271604938	0.271604938	0.277777778	0.283950617	0.290123457	0.290123457	0.290123457	0.296296296
0.074074074	0.080246914	0.080246914	0.080246914	0.080246914	0.086419753	0.092592593	0.092592593	0.098765432	0.104938272	0.111111111	0.111111111	0.117283951	0.117283951	0.12345679	0.12962963	0.135802469	0.141975309	0.148148148	0.148148148	0.154320988	0.160493827	0.166666667	0.172839506	0.179012346	0.185185185	0.191358025	0.197530864	0.203703704	0.209876543	0.216049383	0.222222222	0.228395062	0.234567901	0.234567901	0.240740741	0.24691358	0.25308642	0.259259259	0.265432099	0.265432099	0.271604938	0.277777778	0.283950617	0.283950617	0.283950617	0.290123457	0.296296296	0.296296296	0.302469136
0.074074074	0.080246914	0.080246914	0.080246914	0.080246914	0.086419753	0.086419753	0.092592593	0.098765432	0.104938272	0.104938272	0.111111111	0.117283951	0.12345679	0.12962963	0.135802469	0.141975309	0.141975309	0.148148148	0.154320988	0.160493827	0.166666667	0.172839506	0.179012346	0.185185185	0.191358025	0.197530864	0.203703704	0.209876543	0.216049383	0.222222222	0.228395062	0.234567901	0.240740741	0.24691358	0.25308642	0.25308642	0.259259259	0.265432099	0.271604938	0.277777778	0.277777778	0.277777778	0.283950617	0.290123457	0.296296296	0.296296296	0.302469136	0.308641975	0.308641975
0.074074074	0.074074074	0.080246914	0.080246914	0.080246914	0.080246914	0.086419753	0.092592593	0.104938272	0.104938272	0.111111111	0.117283951	0.12345679	0.12962963	0.135802469	0.141975309	0.141975309	0.148148148	0.154320988	0.160493827	0.172839506	0.179012346	0.185185185	0.191358025	0.197530864	0.203703704	0.209876543	0.216049383	0.222222222	0.228395062	0.234567901	0.234567901	0.240740741	0.24691358	0.25308642	0.259259259	0.265432099	0.271604938	0.271604938	0.271604938	0.277777778	0.283950617	0.290123457	0.296296296	0.296296296	0.302469136	0.308641975	0.314814815	0.314814815	0.320987654
0.074074074	0.074074074	0.080246914	0.080246914	0.086419753	0.086419753	0.092592593	0.098765432	0.098765432	0.104938272	0.111111111	0.12345679	0.12962963	0.135802469	0.135802469	0.141975309	0.148148148	0.154320988	0.166666667	0.172839506	0.179012346	0.185185185	0.191358025	0.197530864	0.203703704	0.209876543	0.216049383	0.222222222	0.228395062	0.234567901	0.240740741	0.24691358	0.25308642	0.259259259	0.259259259	0.259259259	0.265432099	0.271604938	0.277777778	0.283950617	0.290123457	0.290123457	0.296296296	0.302469136	0.308641975	0.314814815	0.314814815	0.320987654	0.327160494	0.327160494
0.074074074	0.074074074	0.074074074	0.080246914	0.080246914	0.086419753	0.092592593	0.092592593	0.104938272	0.111111111	0.117283951	0.12345679	0.12962963	0.135802469	0.141975309	0.148148148	0.154320988	0.166666667	0.172839506	0.179012346	0.185185185	0.191358025	0.197530864	0.203703704	0.209876543	0.216049383	0.222222222	0.228395062	0.234567901	0.240740741	0.240740741	0.24691358	0.25308642	0.259259259	0.265432099	0.271604938	0.277777778	0.283950617	0.290123457	0.290123457	0.296296296	0.302469136	0.308641975	0.314814815	0.314814815	0.320987654	0.327160494	0.333333333	0.333333333	0.339506173
0.074074074	0.074074074	0.074074074	0.074074074	0.080246914	0.086419753	0.092592593	0.098765432	0.104938272	0.117283951	0.117283951	0.12345679	0.135802469	0.141975309	0.148148148	0.154320988	0.166666667	0.172839506	0.179012346	0.185185185	0.191358025	0.197530864	0.209876543	0.216049383	0.222222222	0.228395062	0.228395062	0.234567901	0.240740741	0.24691358	0.25308642	0.259259259	0.265432099	0.271604938	0.277777778	0.283950617	0.283950617	0.290123457	0.296296296	0.302469136	0.308641975	0.314814815	0.314814815	0.320987654	0.327160494	0.333333333	0.333333333	0.339506173	0.345679012	0.351851852
0.067901235	0.074074074	0.074074074	0.074074074	0.086419753	0.086419753	0.092592593	0.104938272	0.104938272	0.117283951	0.12345679	0.12962963	0.141975309	0.148148148	0.154320988	0.166666667	0.172839506	0.179012346	0.185185185	0.197530864	0.203703704	0.209876543	0.209876543	0.216049383	0.222222222	0.228395062	0.234567901	0.24691358	0.25308642	0.259259259	0.265432099	0.271604938	0.271604938	0.277777778	0.283950617	0.290123457	0.296296296	0.302469136	0.308641975	0.314814815	0.314814815	0.320987654	0.327160494	0.333333333	0.339506173	0.339506173	0.345679012	0.351851852	0.358024691	0.358024691
0.061728395	0.061728395	0.067901235	0.074074074	0.080246914	0.092592593	0.098765432	0.104938272	0.111111111	0.12345679	0.12962963	0.135802469	0.148148148	0.154320988	0.166666667	0.172839506	0.179012346	0.191358025	0.191358025	0.197530864	0.203703704	0.216049383	0.222222222	0.228395062	0.234567901	0.240740741	0.24691358	0.25308642	0.259259259	0.265432099	0.271604938	0.277777778	0.283950617	0.290123457	0.296296296	0.302469136	0.308641975	0.314814815	0.320987654	0.320987654	0.327160494	0.333333333	0.339506173	0.345679012	0.345679012	0.351851852	0.358024691	0.364197531	0.364197531	0.37037037
0.061728395	0.061728395	0.067901235	0.074074074	0.080246914	0.086419753	0.098765432	0.104938272	0.117283951	0.12962963	0.135802469	0.148148148	0.154320988	0.160493827	0.166666667	0.172839506	0.185185185	0.191358025	0.197530864	0.209876543	0.216049383	0.222222222	0.228395062	0.240740741	0.24691358	0.25308642	0.259259259	0.265432099	0.271604938	0.277777778	0.283950617	0.290123457	0.296296296	0.302469136	0.308641975	0.314814815	0.320987654	0.320987654	0.327160494	0.333333333	0.339506173	0.345679012	0.351851852	0.351851852	0.358024691	0.364197531	0.37037037	0.37037037	0.37654321	0.382716049
0.049382716	0.055555556	0.061728395	0.067901235	0.080246914	0.092592593	0.104938272	0.117283951	0.117283951	0.12962963	0.141975309	0.148148148	0.160493827	0.166666667	0.179012346	0.185185185	0.191358025	0.203703704	0.209876543	0.216049383	0.228395062	0.234567901	0.240740741	0.24691358	0.259259259	0.265432099	0.271604938	0.277777778	0.283950617	0.290123457	0.296296296	0.302469136	0.308641975	0.314814815	0.320987654	0.327160494	0.327160494	0.333333333	0.339506173	0.345679012	0.351851852	0.358024691	0.358024691	0.364197531	0.37037037	0.37654321	0.37654321	0.382716049	0.388888889	0.388888889
0.030864198	0.043209877	0.049382716	0.067901235	0.080246914	0.092592593	0.104938272	0.117283951	0.12962963	0.135802469	0.148148148	0.160493827	0.166666667	0.179012346	0.185185185	0.197530864	0.203703704	0.216049383	0.222222222	0.228395062	0.240740741	0.24691358	0.25308642	0.259259259	0.271604938	0.277777778	0.283950617	0.290123457	0.296296296	0.302469136	0.308641975	0.314814815	0.320987654	0.327160494	0.333333333	0.339506173	0.339506173	0.345679012	0.351851852	0.358024691	0.364197531	0.364197531	0.37037037	0.37654321	0.382716049	0.382716049	0.388888889	0.395061728	0.401234568	0.401234568
0	0.012345679	0.049382716	0.067901235	0.080246914	0.098765432	0.111111111	0.12345679	0.135802469	0.148148148	0.160493827	0.166666667	0.179012346	0.191358025	0.197530864	0.209876543	0.216049383	0.228395062	0.234567901	0.240740741	0.25308642	0.259259259	0.265432099	0.271604938	0.283950617	0.290123457	0.296296296	0.302469136	0.308641975	0.314814815	0.320987654	0.327160494	0.333333333	0.339506173	0.345679012	0.351851852	0.351851852	0.358024691	0.364197531	0.37037037	0.37654321	0.37654321	0.382716049	0.388888889	0.395061728	0.395061728	0.401234568	0.407407407	0.407407407	0.413580247
0	0	0.037037037	0.067901235	0.086419753	0.104938272	0.117283951	0.12962963	0.141975309	0.154320988	0.166666667	0.172839506	0.191358025	0.203703704	0.209876543	0.222222222	0.228395062	0.240740741	0.24691358	0.259259259	0.265432099	0.271604938	0.277777778	0.290123457	0.296296296	0.302469136	0.308641975	0.314814815	0.320987654	0.327160494	0.333333333	0.339506173	0.345679012	0.351851852	0.358024691	0.364197531	0.364197531	0.37037037	0.37654321	0.382716049	0.388888889	0.388888889	0.395061728	0.401234568	0.407407407	0.407407407	0.413580247	0.419753086	0.419753086	0.425925926
0	0	0.037037037	0.067901235	0.092592593	0.104938272	0.12962963	0.141975309	0.154320988	0.166666667	0.179012346	0.191358025	0.197530864	0.209876543	0.222222222	0.228395062	0.240740741	0.24691358	0.259259259	0.265432099	0.271604938	0.290123457	0.296296296	0.302469136	0.308641975	0.314814815	0.320987654	0.327160494	0.333333333	0.339506173	0.345679012	0.351851852	0.358024691	0.364197531	0.37037037	0.37654321	0.382716049	0.382716049	0.388888889	0.395061728	0.401234568	0.401234568	0.407407407	0.413580247	0.419753086	0.419753086	0.425925926	0.432098765	0.432098765	0.438271605
0	0	0.043209877	0.080246914	0.098765432	0.117283951	0.135802469	0.148148148	0.166666667	0.179012346	0.191358025	0.203703704	0.216049383	0.228395062	0.234567901	0.24691358	0.25308642	0.265432099	0.271604938	0.283950617	0.290123457	0.296296296	0.302469136	0.314814815	0.320987654	0.327160494	0.333333333	0.339506173	0.345679012	0.351851852	0.358024691	0.364197531	0.37037037	0.37037037	0.37654321	0.382716049	0.388888889	0.395061728	0.395061728	0.401234568	0.407407407	0.413580247	0.413580247	0.419753086	0.425925926	0.425925926	0.432098765	0.438271605	0.438271605	0.444444444
0	0	0.049382716	0.086419753	0.111111111	0.12962963	0.148148148	0.166666667	0.179012346	0.191358025	0.209876543	0.222222222	0.234567901	0.240740741	0.25308642	0.265432099	0.271604938	0.283950617	0.290123457	0.296296296	0.308641975	0.314814815	0.320987654	0.327160494	0.333333333	0.339506173	0.345679012	0.351851852	0.358024691	0.364197531	0.37037037	0.37654321	0.382716049	0.388888889	0.395061728	0.395061728	0.401234568	0.407407407	0.413580247	0.413580247	0.419753086	0.425925926	0.425925926	0.432098765	0.438271605	0.438271605	0.444444444	0.450617284	0.450617284	0.456790123
0	0	0.067901235	0.092592593	0.12345679	0.148148148	0.160493827	0.185185185	0.197530864	0.209876543	0.222222222	0.234567901	0.25308642	0.259259259	0.271604938	0.283950617	0.290123457	0.302469136	0.308641975	0.314814815	0.327160494	0.333333333	0.339506173	0.345679012	0.351851852	0.358024691	0.364197531	0.37037037	0.37654321	0.382716049	0.388888889	0.395061728	0.401234568	0.401234568	0.407407407	0.413580247	0.419753086	0.419753086	0.425925926	0.432098765	0.432098765	0.438271605	0.444444444	0.444444444	0.450617284	0.450617284	0.456790123	0.462962963	0.462962963	0.469135802
0	0.024691358	0.086419753	0.117283951	0.141975309	0.166666667	0.179012346	0.197530864	0.216049383	0.228395062	0.240740741	0.25308642	0.265432099	0.277777778	0.290123457	0.302469136	0.314814815	0.320987654	0.327160494	0.339506173	0.345679012	0.351851852	0.358024691	0.364197531	0.37037037	0.37654321	0.382716049	0.388888889	0.395061728	0.401234568	0.407407407	0.407407407	0.413580247	0.419753086	0.425925926	0.425925926	0.432098765	0.438271605	0.438271605	0.444444444	0.450617284	0.450617284	0.456790123	0.456790123	0.462962963	0.469135802	0.469135802	0.475308642	0.475308642	0.481481481
0	0.061728395	0.104938272	0.135802469	0.166666667	0.185185185	0.203703704	0.222222222	0.234567901	0.25308642	0.265432099	0.277777778	0.290123457	0.302469136	0.308641975	0.320987654	0.327160494	0.339506173	0.351851852	0.358024691	0.364197531	0.37037037	0.37654321	0.382716049	0.388888889	0.395061728	0.401234568	0.407407407	0.413580247	0.419753086	0.419753086	0.425925926	0.432098765	0.438271605	0.438271605	0.444444444	0.450617284	0.450617284	0.456790123	0.456790123	0.462962963	0.469135802	0.469135802	0.475308642	0.475308642	0.481481481	0.481481481	0.49382716	0.49382716	0.5
0	0.098765432	0.12962963	0.160493827	0.185185185	0.209876543	0.228395062	0.24691358	0.259259259	0.277777778	0.296296296	0.302469136	0.314814815	0.327160494	0.333333333	0.345679012	0.351851852	0.358024691	0.37037037	0.382716049	0.388888889	0.395061728	0.401234568	0.407407407	0.413580247	0.413580247	0.419753086	0.425925926	0.432098765	0.438271605	0.438271605	0.444444444	0.450617284	0.450617284	0.456790123	0.462962963	0.462962963	0.469135802	0.469135802	0.475308642	0.475308642	0.481481481	0.49382716	0.49382716	0.5	0.5	0.50617284	0.50617284	0.50617284	0.512345679
0.160493827	0.12962963	0.166666667	0.191358025	0.216049383	0.240740741	0.259259259	0.271604938	0.296296296	0.308641975	0.314814815	0.327160494	0.345679012	0.351851852	0.364197531	0.37037037	0.37654321	0.382716049	0.395061728	0.401234568	0.407407407	0.413580247	0.419753086	0.425925926	0.432098765	0.438271605	0.444444444	0.444444444	0.450617284	0.456790123	0.456790123	0.462962963	0.469135802	0.469135802	0.475308642	0.475308642	0.481481481	0.481481481	0.49382716	0.49382716	0.5	0.5	0.50617284	0.50617284	0.512345679	0.512345679	0.518518519	0.518518519	0.524691358	0.524691358
0.259259259	0.234567901	0.203703704	0.234567901	0.259259259	0.277777778	0.296296296	0.308641975	0.327160494	0.339506173	0.351851852	0.364197531	0.37037037	0.382716049	0.395061728	0.401234568	0.407407407	0.413580247	0.419753086	0.425925926	0.432098765	0.438271605	0.438271605	0.444444444	0.450617284	0.456790123	0.462962963	0.469135802	0.469135802	0.475308642	0.481481481	0.481481481	0.49382716	0.49382716	0.5	0.5	0.50617284	0.50617284	0.512345679	0.512345679	0.512345679	0.518518519	0.518518519	0.524691358	0.524691358	0.530864198	0.530864198	0.530864198	0.537037037	0.537037037
0.37037037	0.364197531	0.308641975	0.283950617	0.308641975	0.320987654	0.345679012	0.358024691	0.364197531	0.382716049	0.395061728	0.401234568	0.407407407	0.413580247	0.425925926	0.432098765	0.438271605	0.444444444	0.450617284	0.456790123	0.456790123	0.462962963	0.469135802	0.469135802	0.475308642	0.475308642	0.487654321	0.49382716	0.5	0.5	0.50617284	0.50617284	0.512345679	0.512345679	0.518518519	0.518518519	0.518518519	0.524691358	0.524691358	0.530864198	0.530864198	0.530864198	0.537037037	0.537037037	0.543209877	0.543209877	0.543209877	0.549382716	0.549382716	0.549382716
0.530864198	0.518518519	0.487654321	0.413580247	0.364197531	0.382716049	0.395061728	0.413580247	0.419753086	0.425925926	0.438271605	0.444444444	0.450617284	0.456790123	0.462962963	0.469135802	0.475308642	0.475308642	0.487654321	0.487654321	0.49382716	0.49382716	0.5	0.5	0.50617284	0.50617284	0.512345679	0.512345679	0.512345679	0.518518519	0.518518519	0.524691358	0.530864198	0.530864198	0.537037037	0.537037037	0.537037037	0.543209877	0.543209877	0.543209877	0.549382716	0.549382716	0.549382716	0.555555556	0.555555556	0.555555556	0.561728395	0.561728395	0.561728395	0.567901235
0.888888889	0.882716049	0.808641975	0.722222222	0.604938272	0.487654321	0.487654321	0.49382716	0.49382716	0.49382716	0.5	0.50617284	0.50617284	0.50617284	0.50617284	0.512345679	0.512345679	0.518518519	0.518518519	0.524691358	0.524691358	0.524691358	0.524691358	0.530864198	0.530864198	0.530864198	0.530864198	0.537037037	0.537037037	0.537037037	0.543209877	0.543209877	0.543209877	0.543209877	0.555555556	0.555555556	0.555555556	0.555555556	0.561728395	0.561728395	0.561728395	0.567901235	0.567901235	0.567901235	0.567901235	0.574074074	0.574074074	0.574074074	0.580246914	0.580246914
0.888888889	0.888888889	0.882716049	0.87654321	0.858024691	0.839506173	0.771604938	0.62345679	0.598765432	0.580246914	0.567901235	0.567901235	0.561728395	0.561728395	0.555555556	0.555555556	0.555555556	0.555555556	0.555555556	0.555555556	0.555555556	0.555555556	0.555555556	0.555555556	0.555555556	0.555555556	0.561728395	0.561728395	0.561728395	0.561728395	0.561728395	0.561728395	0.561728395	0.567901235	0.567901235	0.567901235	0.567901235	0.567901235	0.580246914	0.580246914	0.580246914	0.580246914	0.580246914	0.586419753	0.586419753	0.586419753	0.586419753	0.592592593	0.592592593	0.592592593
0.888888889	0.888888889	0.888888889	0.882716049	0.87037037	0.864197531	0.839506173	0.802469136	0.75308642	0.697530864	0.666666667	0.641975309	0.62962963	0.617283951	0.611111111	0.604938272	0.598765432	0.592592593	0.592592593	0.592592593	0.592592593	0.592592593	0.586419753	0.586419753	0.586419753	0.586419753	0.586419753	0.586419753	0.586419753	0.586419753	0.586419753	0.586419753	0.586419753	0.586419753	0.586419753	0.586419753	0.586419753	0.586419753	0.586419753	0.592592593	0.592592593	0.592592593	0.592592593	0.598765432	0.598765432	0.604938272	0.604938272	0.604938272	0.604938272	0.604938272
0.888888889	0.888888889	0.888888889	0.882716049	0.87654321	0.864197531	0.858024691	0.839506173	0.814814815	0.790123457	0.75308642	0.722222222	0.697530864	0.685185185	0.666666667	0.654320988	0.648148148	0.635802469	0.62962963	0.62345679	0.62345679	0.62345679	0.617283951	0.617283951	0.617283951	0.611111111	0.611111111	0.611111111	0.611111111	0.604938272	0.604938272	0.604938272	0.604938272	0.604938272	0.604938272	0.604938272	0.604938272	0.604938272	0.604938272	0.604938272	0.604938272	0.604938272	0.611111111	0.611111111	0.611111111	0.611111111	0.611111111	0.611111111	0.611111111	0.62345679
0.895061728	0.895061728	0.895061728	0.888888889	0.882716049	0.87654321	0.87037037	0.851851852	0.839506173	0.827160494	0.802469136	0.777777778	0.75308642	0.734567901	0.722222222	0.703703704	0.691358025	0.679012346	0.672839506	0.660493827	0.654320988	0.648148148	0.648148148	0.648148148	0.641975309	0.641975309	0.635802469	0.635802469	0.62962963	0.62962963	0.62962963	0.62962963	0.62962963	0.62345679	0.62345679	0.62345679	0.62345679	0.62345679	0.62345679	0.62345679	0.62345679	0.62345679	0.62345679	0.62345679	0.62345679	0.62345679	0.62345679	0.62962963	0.62962963	0.62962963
0.901234568	0.895061728	0.895061728	0.888888889	0.888888889	0.87654321	0.87654321	0.864197531	0.851851852	0.839506173	0.827160494	0.808641975	0.790123457	0.771604938	0.75308642	0.74691358	0.728395062	0.716049383	0.709876543	0.697530864	0.691358025	0.679012346	0.672839506	0.666666667	0.672839506	0.666666667	0.660493827	0.660493827	0.654320988	0.654320988	0.648148148	0.648148148	0.648148148	0.648148148	0.641975309	0.641975309	0.641975309	0.641975309	0.641975309	0.641975309	0.641975309	0.641975309	0.641975309	0.641975309	0.641975309	0.641975309	0.641975309	0.641975309	0.641975309	0.641975309
0.901234568	0.895061728	0.895061728	0.888888889	0.888888889	0.882716049	0.87654321	0.87037037	0.864197531	0.851851852	0.845679012	0.833333333	0.814814815	0.802469136	0.783950617	0.771604938	0.765432099	0.75308642	0.740740741	0.728395062	0.722222222	0.709876543	0.703703704	0.697530864	0.691358025	0.685185185	0.685185185	0.685185185	0.679012346	0.672839506	0.672839506	0.672839506	0.666666667	0.666666667	0.666666667	0.660493827	0.660493827	0.660493827	0.660493827	0.660493827	0.654320988	0.654320988	0.654320988	0.654320988	0.654320988	0.654320988	0.654320988	0.654320988	0.654320988	0.654320988
0.901234568	0.895061728	0.895061728	0.895061728	0.895061728	0.888888889	0.882716049	0.87654321	0.87037037	0.864197531	0.851851852	0.845679012	0.833333333	0.820987654	0.808641975	0.796296296	0.790123457	0.777777778	0.765432099	0.759259259	0.74691358	0.740740741	0.728395062	0.722222222	0.716049383	0.709876543	0.703703704	0.703703704	0.703703704	0.697530864	0.691358025	0.691358025	0.685185185	0.685185185	0.685185185	0.679012346	0.679012346	0.679012346	0.672839506	0.672839506	0.672839506	0.672839506	0.672839506	0.672839506	0.666666667	0.666666667	0.666666667	0.666666667	0.666666667	0.666666667
0.901234568	0.895061728	0.895061728	0.895061728	0.895061728	0.888888889	0.882716049	0.882716049	0.87654321	0.87037037	0.858024691	0.858024691	0.845679012	0.839506173	0.827160494	0.814814815	0.802469136	0.802469136	0.790123457	0.777777778	0.771604938	0.759259259	0.75308642	0.74691358	0.740740741	0.734567901	0.728395062	0.722222222	0.716049383	0.716049383	0.709876543	0.709876543	0.703703704	0.703703704	0.697530864	0.697530864	0.697530864	0.691358025	0.691358025	0.691358025	0.685185185	0.685185185	0.685185185	0.685185185	0.685185185	0.685185185	0.685185185	0.685185185	0.679012346	0.679012346
0.901234568	0.895061728	0.901234568	0.895061728	0.895061728	0.888888889	0.888888889	0.882716049	0.882716049	0.87654321	0.864197531	0.858024691	0.858024691	0.845679012	0.839506173	0.827160494	0.820987654	0.808641975	0.808641975	0.796296296	0.790123457	0.783950617	0.771604938	0.765432099	0.759259259	0.75308642	0.74691358	0.740740741	0.734567901	0.728395062	0.722222222	0.728395062	0.722222222	0.722222222	0.716049383	0.716049383	0.709876543	0.709876543	0.709876543	0.703703704	0.703703704	0.703703704	0.697530864	0.697530864	0.697530864	0.697530864	0.697530864	0.697530864	0.697530864	0.691358025
0.901234568	0.895061728	0.901234568	0.895061728	0.888888889	0.895061728	0.888888889	0.882716049	0.882716049	0.87654321	0.87037037	0.864197531	0.864197531	0.858024691	0.851851852	0.839506173	0.833333333	0.827160494	0.814814815	0.814814815	0.808641975	0.796296296	0.790123457	0.783950617	0.777777778	0.771604938	0.765432099	0.759259259	0.75308642	0.74691358	0.740740741	0.740740741	0.734567901	0.734567901	0.734567901	0.728395062	0.728395062	0.722222222	0.722222222	0.722222222	0.716049383	0.716049383	0.716049383	0.709876543	0.709876543	0.709876543	0.709876543	0.709876543	0.709876543	0.703703704
0.901234568	0.895061728	0.901234568	0.895061728	0.895061728	0.895061728	0.888888889	0.888888889	0.888888889	0.882716049	0.87654321	0.87037037	0.864197531	0.864197531	0.858024691	0.851851852	0.845679012	0.833333333	0.827160494	0.820987654	0.820987654	0.814814815	0.802469136	0.796296296	0.790123457	0.783950617	0.777777778	0.771604938	0.765432099	0.765432099	0.759259259	0.75308642	0.74691358	0.74691358	0.740740741	0.74691358	0.740740741	0.740740741	0.734567901	0.734567901	0.734567901	0.728395062	0.728395062	0.728395062	0.722222222	0.722222222	0.722222222	0.722222222	0.722222222	0.716049383
0.901234568	0.895061728	0.901234568	0.895061728	0.895061728	0.895061728	0.895061728	0.888888889	0.882716049	0.882716049	0.882716049	0.87654321	0.87037037	0.864197531	0.864197531	0.858024691	0.851851852	0.845679012	0.839506173	0.833333333	0.827160494	0.814814815	0.814814815	0.808641975	0.802469136	0.796296296	0.790123457	0.790123457	0.783950617	0.777777778	0.771604938	0.765432099	0.765432099	0.759259259	0.75308642	0.75308642	0.74691358	0.74691358	0.74691358	0.74691358	0.74691358	0.740740741	0.740740741	0.740740741	0.734567901	0.734567901	0.734567901	0.734567901	0.728395062	0.728395062
0.901234568	0.895061728	0.901234568	0.901234568	0.895061728	0.895061728	0.895061728	0.888888889	0.888888889	0.888888889	0.882716049	0.87654321	0.87654321	0.87037037	0.87037037	0.864197531	0.858024691	0.851851852	0.845679012	0.839506173	0.833333333	0.827160494	0.820987654	0.820987654	0.814814815	0.808641975	0.802469136	0.802469136	0.796296296	0.790123457	0.783950617	0.783950617	0.777777778	0.771604938	0.771604938	0.765432099	0.759259259	0.759259259	0.75308642	0.75308642	0.759259259	0.75308642	0.75308642	0.75308642	0.74691358	0.74691358	0.74691358	0.740740741	0.740740741	0.740740741
0.901234568	0.895061728	0.901234568	0.901234568	0.895061728	0.901234568	0.895061728	0.895061728	0.888888889	0.888888889	0.888888889	0.882716049	0.87654321	0.87037037	0.87037037	0.87037037	0.864197531	0.858024691	0.851851852	0.845679012	0.839506173	0.839506173	0.833333333	0.827160494	0.827160494	0.820987654	0.814814815	0.808641975	0.808641975	0.802469136	0.796296296	0.790123457	0.790123457	0.783950617	0.783950617	0.777777778	0.771604938	0.771604938	0.765432099	0.765432099	0.765432099	0.759259259	0.759259259	0.759259259	0.759259259	0.759259259	0.759259259	0.75308642	0.75308642	0.75308642
0.901234568	0.901234568	0.901234568	0.901234568	0.895061728	0.901234568	0.895061728	0.895061728	0.888888889	0.888888889	0.888888889	0.882716049	0.882716049	0.87654321	0.87037037	0.87037037	0.87037037	0.864197531	0.858024691	0.851851852	0.851851852	0.845679012	0.839506173	0.833333333	0.827160494	0.833333333	0.827160494	0.820987654	0.814814815	0.814814815	0.808641975	0.802469136	0.802469136	0.796296296	0.790123457	0.790123457	0.783950617	0.783950617	0.777777778	0.777777778	0.771604938	0.771604938	0.771604938	0.765432099	0.765432099	0.765432099	0.765432099	0.765432099	0.765432099	0.759259259
0.901234568	0.901234568	0.901234568	0.901234568	0.895061728	0.895061728	0.901234568	0.895061728	0.895061728	0.888888889	0.888888889	0.888888889	0.882716049	0.882716049	0.87654321	0.87037037	0.87654321	0.87037037	0.864197531	0.858024691	0.858024691	0.851851852	0.845679012	0.839506173	0.839506173	0.833333333	0.833333333	0.827160494	0.827160494	0.820987654	0.814814815	0.814814815	0.808641975	0.808641975	0.802469136	0.796296296	0.796296296	0.790123457	0.790123457	0.783950617	0.783950617	0.783950617	0.777777778	0.777777778	0.771604938	0.771604938	0.771604938	0.771604938	0.765432099	0.771604938
0.901234568	0.901234568	0.901234568	0.901234568	0.901234568	0.895061728	0.901234568	0.895061728	0.895061728	0.888888889	0.888888889	0.888888889	0.888888889	0.882716049	0.87654321	0.87654321	0.87037037	0.87654321	0.87037037	0.864197531	0.864197531	0.858024691	0.851851852	0.845679012	0.845679012	0.839506173	0.833333333	0.833333333	0.833333333	0.827160494	0.827160494	0.820987654	0.820987654	0.814814815	0.808641975	0.808641975	0.802469136	0.802469136	0.796296296	0.796296296	0.796296296	0.790123457	0.790123457	0.783950617	0.783950617	0.783950617	0.777777778	0.777777778	0.777777778	0.777777778
0.901234568	0.901234568	0.901234568	0.901234568	0.901234568	0.895061728	0.901234568	0.895061728	0.895061728	0.888888889	0.888888889	0.895061728	0.888888889	0.882716049	0.882716049	0.87654321	0.87654321	0.87037037	0.87654321	0.87037037	0.864197531	0.864197531	0.858024691	0.851851852	0.851851852	0.845679012	0.839506173	0.839506173	0.833333333	0.839506173	0.833333333	0.827160494	0.827160494	0.820987654	0.820987654	0.814814815	0.814814815	0.808641975	0.808641975	0.802469136	0.802469136	0.802469136	0.796296296	0.796296296	0.790123457	0.790123457	0.790123457	0.790123457	0.783950617	0.783950617
0.901234568	0.901234568	0.901234568	0.901234568	0.901234568	0.895061728	0.901234568	0.901234568	0.895061728	0.895061728	0.888888889	0.895061728	0.888888889	0.888888889	0.882716049	0.882716049	0.87654321	0.87654321	0.87037037	0.87654321	0.87037037	0.864197531	0.864197531	0.858024691	0.858024691	0.851851852	0.845679012	0.845679012	0.839506173	0.839506173	0.839506173	0.839506173	0.833333333	0.833333333	0.827160494	0.827160494	0.820987654	0.820987654	0.814814815	0.814814815	0.808641975	0.808641975	0.808641975	0.802469136	0.802469136	0.796296296	0.796296296	0.796296296	0.796296296	0.790123457
0.901234568	0.901234568	0.901234568	0.901234568	0.901234568	0.895061728	0.901234568	0.901234568	0.895061728	0.895061728	0.895061728	0.888888889	0.895061728	0.888888889	0.888888889	0.882716049	0.882716049	0.87654321	0.87654321	0.87037037	0.87654321	0.87037037	0.87037037	0.864197531	0.858024691	0.858024691	0.851851852	0.851851852	0.845679012	0.845679012	0.839506173	0.839506173	0.839506173	0.839506173	0.833333333	0.833333333	0.827160494	0.827160494	0.820987654	0.820987654	0.820987654	0.814814815	0.814814815	0.808641975	0.808641975	0.808641975	0.802469136	0.802469136	0.802469136	0.802469136
0.901234568	0.901234568	0.901234568	0.901234568	0.901234568	0.901234568	0.895061728	0.901234568	0.895061728	0.895061728	0.895061728	0.888888889	0.895061728	0.888888889	0.888888889	0.888888889	0.882716049	0.882716049	0.87654321	0.87654321	0.87654321	0.87654321	0.87037037	0.87037037	0.864197531	0.864197531	0.858024691	0.858024691	0.851851852	0.851851852	0.845679012	0.845679012	0.839506173	0.839506173	0.839506173	0.839506173	0.833333333	0.833333333	0.827160494	0.827160494	0.827160494	0.820987654	0.820987654	0.820987654	0.814814815	0.814814815	0.814814815	0.808641975	0.808641975	0.808641975
0.901234568	0.901234568	0.901234568	0.901234568	0.901234568	0.901234568	0.895061728	0.901234568	0.901234568	0.895061728	0.895061728	0.895061728	0.888888889	0.895061728	0.888888889	0.888888889	0.882716049	0.882716049	0.882716049	0.87654321	0.87654321	0.87654321	0.87654321	0.87037037	0.87037037	0.864197531	0.864197531	0.858024691	0.858024691	0.851851852	0.851851852	0.851851852	0.845679012	0.845679012	0.839506173	0.845679012	0.839506173	0.839506173	0.839506173	0.833333333	0.833333333	0.827160494	0.827160494	0.827160494	0.820987654	0.820987654	0.820987654	0.814814815	0.814814815	0.814814815
0.901234568	0.901234568	0.907407407	0.901234568	0.901234568	0.901234568	0.895061728	0.901234568	0.901234568	0.895061728	0.895061728	0.895061728	0.888888889	0.895061728	0.895061728	0.888888889	0.888888889	0.882716049	0.882716049	0.882716049	0.87654321	0.87654321	0.87654321	0.87654321	0.87037037	0.87037037	0.87037037	0.864197531	0.864197531	0.858024691	0.858024691	0.851851852	0.851851852	0.845679012	0.845679012	0.845679012	0.839506173	0.845679012	0.839506173	0.839506173	0.839506173	0.833333333	0.833333333	0.833333333	0.827160494	0.827160494	0.827160494	0.827160494	0.820987654	0.820987654
0.901234568	0.901234568	0.907407407	0.901234568	0.901234568	0.901234568	0.895061728	0.901234568	0.901234568	0.901234568	0.895061728	0.895061728	0.895061728	0.888888889	0.895061728	0.895061728	0.888888889	0.888888889	0.882716049	0.882716049	0.882716049	0.87654321	0.87654321	0.87654321	0.87654321	0.87654321	0.87037037	0.87037037	0.864197531	0.864197531	0.858024691	0.858024691	0.858024691	0.851851852	0.851851852	0.845679012	0.845679012	0.845679012	0.839506173	0.845679012	0.845679012	0.839506173	0.839506173	0.839506173	0.833333333	0.833333333	0.833333333	0.833333333	0.827160494	0.827160494
0.901234568	0.901234568	0.907407407	0.901234568	0.901234568	0.901234568	0.901234568	0.895061728	0.901234568	0.901234568	0.895061728	0.895061728	0.895061728	0.888888889	0.895061728	0.895061728	0.888888889	0.888888889	0.888888889	0.882716049	0.882716049	0.882716049	0.87654321	0.87654321	0.87654321	0.87654321	0.87654321	0.87037037	0.87037037	0.864197531	0.864197531	0.864197531	0.858024691	0.858024691	0.858024691	0.851851852	0.851851852	0.851851852	0.845679012	0.845679012	0.845679012	0.845679012	0.845679012	0.845679012	0.839506173	0.839506173	0.839506173	0.833333333	0.833333333	0.833333333
0.901234568	0.901234568	0.907407407	0.901234568	0.901234568	0.901234568	0.901234568	0.895061728	0.901234568	0.901234568	0.901234568	0.895061728	0.895061728	0.895061728	0.888888889	0.895061728	0.895061728	0.888888889	0.888888889	0.888888889	0.882716049	0.882716049	0.882716049	0.87654321	0.87654321	0.882716049	0.87654321	0.87654321	0.87037037	0.87037037	0.87037037	0.864197531	0.864197531	0.864197531	0.858024691	0.858024691	0.858024691	0.851851852	0.851851852	0.851851852	0.845679012	0.845679012	0.845679012	0.839506173	0.845679012	0.845679012	0.845679012	0.839506173	0.839506173	0.839506173
0.901234568	0.901234568	0.907407407	0.901234568	0.901234568	0.901234568	0.901234568	0.895061728	0.901234568	0.901234568	0.901234568	0.895061728	0.895061728	0.895061728	0.895061728	0.888888889	0.895061728	0.895061728	0.888888889	0.888888889	0.888888889	0.882716049	0.882716049	0.882716049	0.87654321	0.87654321	0.882716049	0.87654321	0.87654321	0.87654321	0.87037037	0.87037037	0.87037037	0.864197531	0.864197531	0.864197531	0.858024691	0.858024691	0.858024691	0.851851852	0.851851852	0.851851852	0.845679012	0.845679012	0.845679012	0.845679012	0.845679012	0.845679012	0.845679012	0.845679012
0.901234568	0.901234568	0.907407407	0.901234568	0.901234568	0.901234568	0.901234568	0.901234568	0.895061728	0.901234568	0.901234568	0.901234568	0.895061728	0.895061728	0.895061728	0.888888889	0.895061728	0.895061728	0.895061728	0.888888889	0.888888889	0.888888889	0.882716049	0.882716049	0.882716049	0.87654321	0.87654321	0.87654321	0.87654321	0.87654321	0.87654321	0.87037037	0.87037037	0.87037037	0.87037037	0.864197531	0.864197531	0.864197531	0.858024691	0.858024691	0.858024691	0.851851852	0.851851852	0.851851852	0.851851852	0.845679012	0.845679012	0.845679012	0.845679012	0.851851852
0.901234568	0.901234568	0.907407407	0.901234568	0.901234568	0.901234568	0.901234568	0.901234568	0.895061728	0.901234568	0.901234568	0.901234568	0.895061728	0.895061728	0.895061728	0.895061728	0.888888889	0.895061728	0.895061728	0.895061728	0.888888889	0.888888889	0.888888889	0.882716049	0.882716049	0.882716049	0.87654321	0.87654321	0.87654321	0.882716049	0.87654321	0.87654321	0.87654321	0.87037037	0.87037037	0.87037037	0.87037037	0.864197531	0.864197531	0.864197531	0.858024691	0.858024691	0.858024691	0.858024691	0.851851852	0.851851852	0.851851852	0.851851852	0.845679012	0.845679012
0.901234568	0.901234568	0.901234568	0.907407407	0.901234568	0.901234568	0.901234568	0.901234568	0.895061728	0.901234568	0.901234568	0.901234568	0.901234568	0.895061728	0.895061728	0.895061728	0.895061728	0.888888889	0.895061728	0.895061728	0.888888889	0.888888889	0.888888889	0.888888889	0.882716049	0.882716049	0.882716049	0.882716049	0.87654321	0.87654321	0.882716049	0.87654321	0.87654321	0.87654321	0.87654321	0.87037037	0.87037037	0.87037037	0.87037037	0.864197531	0.864197531	0.864197531	0.864197531	0.858024691	0.858024691	0.858024691	0.858024691	0.851851852	0.851851852	0.851851852
0.901234568	0.901234568	0.901234568	0.907407407	0.901234568	0.901234568	0.901234568	0.901234568	0.901234568	0.895061728	0.901234568	0.901234568	0.901234568	0.895061728	0.895061728	0.895061728	0.895061728	0.888888889	0.895061728	0.895061728	0.895061728	0.888888889	0.888888889	0.888888889	0.888888889	0.882716049	0.882716049	0.882716049	0.882716049	0.87654321	0.87654321	0.87654321	0.882716049	0.87654321	0.87654321	0.87654321	0.87654321	0.87037037	0.87037037	0.87037037	0.87037037	0.864197531	0.864197531	0.864197531	0.864197531	0.858024691	0.858024691	0.858024691	0.858024691	0.858024691
0.901234568	0.901234568	0.901234568	0.907407407	0.901234568	0.901234568	0.901234568	0.901234568	0.901234568	0.895061728	0.901234568	0.901234568	0.901234568	0.901234568	0.895061728	0.895061728	0.895061728	0.895061728	0.888888889	0.895061728	0.895061728	0.895061728	0.888888889	0.888888889	0.888888889	0.888888889	0.882716049	0.882716049	0.882716049	0.882716049	0.87654321	0.87654321	0.87654321	0.882716049	0.882716049	0.87654321	0.87654321	0.87654321	0.87654321	0.87037037	0.87037037	0.87037037	0.87037037	0.864197531	0.864197531	0.864197531	0.864197531	0.864197531	0.858024691	0.858024691
0.901234568	0.901234568	0.901234568	0.907407407	0.901234568	0.901234568	0.901234568	0.901234568	0.901234568	0.895061728	0.901234568	0.901234568	0.901234568	0.901234568	0.895061728	0.895061728	0.895061728	0.895061728	0.895061728	0.888888889	0.895061728	0.895061728	0.895061728	0.888888889	0.888888889	0.888888889	0.888888889	0.888888889	0.882716049	0.882716049	0.882716049	0.882716049	0.87654321	0.87654321	0.87654321	0.882716049	0.87654321	0.87654321	0.87654321	0.87654321	0.87654321	0.87037037	0.87037037	0.87037037	0.87037037	0.87037037	0.864197531	0.864197531	0.864197531	0.864197531
0.901234568	0.901234568	0.901234568	0.907407407	0.901234568	0.901234568	0.901234568	0.901234568	0.901234568	0.901234568	0.895061728	0.901234568	0.901234568	0.901234568	0.901234568	0.895061728	0.895061728	0.895061728	0.895061728	0.895061728	0.888888889	0.895061728	0.895061728	0.895061728	0.895061728	0.888888889	0.888888889	0.888888889	0.888888889	0.882716049	0.882716049	0.882716049	0.882716049	0.882716049	0.87654321	0.87654321	0.87654321	0.882716049	0.87654321	0.87654321	0.87654321	0.87654321	0.87654321	0.87037037	0.87037037	0.87037037	0.87037037	0.87037037	0.87037037	0.864197531
0.901234568	0.901234568	0.901234568	0.907407407	0.901234568	0.901234568	0.901234568	0.901234568	0.901234568	0.901234568	0.895061728	0.901234568	0.901234568	0.901234568	0.901234568	0.901234568	0.895061728	0.895061728	0.895061728	0.895061728	0.895061728	0.888888889	0.895061728	0.895061728	0.895061728	0.895061728	0.888888889	0.888888889	0.888888889	0.888888889	0.888888889	0.882716049	0.882716049	0.882716049	0.882716049	0.87654321	0.87654321	0.87654321	0.882716049	0.882716049	0.882716049	0.87654321	0.87654321	0.87654321	0.87654321	0.87654321	0.87037037	0.87037037	0.87037037	0.87037037
0.901234568	0.901234568	0.901234568	0.907407407	0.907407407	0.901234568	0.901234568	0.901234568	0.901234568	0.901234568	0.901234568	0.895061728	0.901234568	0.901234568	0.901234568	0.901234568	0.895061728	0.895061728	0.895061728	0.895061728	0.895061728	0.895061728	0.888888889	0.895061728	0.895061728	0.895061728	0.895061728	0.888888889	0.888888889	0.888888889	0.888888889	0.888888889	0.882716049	0.882716049	0.882716049	0.882716049	0.882716049	0.87654321	0.87654321	0.87654321	0.87654321	0.882716049	0.882716049	0.87654321	0.87654321	0.87654321	0.87654321	0.87654321	0.87654321	0.87037037
0.901234568	0.901234568	0.901234568	0.907407407	0.907407407	0.901234568	0.901234568	0.901234568	0.901234568	0.901234568	0.901234568	0.895061728	0.901234568	0.901234568	0.901234568	0.901234568	0.901234568	0.895061728	0.895061728	0.895061728	0.895061728	0.895061728	0.895061728	0.888888889	0.895061728	0.895061728	0.895061728	0.895061728	0.888888889	0.888888889	0.888888889	0.888888889	0.888888889	0.888888889	0.882716049	0.882716049	0.882716049	0.882716049	0.882716049	0.87654321	0.87654321	0.87654321	0.87654321	0.882716049	0.882716049	0.882716049	0.87654321	0.87654321	0.87654321	0.87654321
0.901234568	0.901234568	0.901234568	0.907407407	0.907407407	0.901234568	0.901234568	0.901234568	0.901234568	0.901234568	0.901234568	0.901234568	0.895061728	0.901234568	0.901234568	0.901234568	0.901234568	0.901234568	0.895061728	0.895061728	0.895061728	0.895061728	0.895061728	0.895061728	0.888888889	0.895061728	0.895061728	0.895061728	0.895061728	0.895061728	0.888888889	0.888888889	0.888888889	0.888888889	0.888888889	0.888888889	0.882716049	0.882716049	0.882716049	0.882716049	0.882716049	0.882716049	0.87654321	0.87654321	0.87654321	0.882716049	0.882716049	0.882716049	0.882716049	0.87654321
0.901234568	0.901234568	0.901234568	0.907407407	0.907407407	0.901234568	0.901234568	0.901234568	0.901234568	0.901234568	0.901234568	0.901234568	0.895061728	0.901234568	0.901234568	0.901234568	0.901234568	0.901234568	0.901234568	0.895061728	0.895061728	0.895061728	0.895061728	0.895061728	0.895061728	0.888888889	0.895061728	0.895061728	0.895061728	0.895061728	0.895061728	0.888888889	0.888888889	0.888888889	0.888888889	0.888888889	0.888888889	0.888888889	0.882716049	0.882716049	0.882716049	0.882716049	0.882716049	0.882716049	0.87654321	0.87654321	0.87654321	0.87654321	0.882716049	0.882716049
0.901234568	0.901234568	0.901234568	0.907407407	0.907407407	0.901234568	0.901234568	0.901234568	0.901234568	0.901234568	0.901234568	0.901234568	0.901234568	0.895061728	0.901234568	0.901234568	0.901234568	0.901234568	0.901234568	0.901234568	0.895061728	0.895061728	0.895061728	0.895061728	0.895061728	0.895061728	0.888888889	0.888888889	0.895061728	0.895061728	0.895061728	0.895061728	0.895061728	0.888888889	0.888888889	0.888888889	0.888888889	0.888888889	0.888888889	0.888888889	0.882716049	0.882716049	0.882716049	0.882716049	0.882716049	0.882716049	0.882716049	0.87654321	0.87654321	0.87654321
0.901234568	0.901234568	0.901234568	0.901234568	0.907407407	0.907407407	0.901234568	0.901234568	0.901234568	0.901234568	0.901234568	0.901234568	0.901234568	0.895061728	0.901234568	0.901234568	0.901234568	0.901234568	0.901234568	0.901234568	0.901234568	0.895061728	0.895061728	0.895061728	0.895061728	0.895061728	0.895061728	0.895061728	0.888888889	0.895061728	0.895061728	0.895061728	0.895061728	0.895061728	0.895061728	0.888888889	0.888888889	0.888888889	0.888888889	0.888888889	0.888888889	0.888888889	0.882716049	0.882716049	0.882716049	0.882716049	0.882716049	0.882716049	0.882716049	0.882716049
0.901234568	0.901234568	0.901234568	0.901234568	0.907407407	0.907407407	0.901234568	0.901234568	0.901234568	0.901234568	0.901234568	0.901234568	0.901234568	0.901234568	0.895061728	0.901234568	0.901234568	0.901234568	0.901234568	0.901234568	0.901234568	0.901234568	0.895061728	0.895061728	0.895061728	0.895061728	0.895061728	0.895061728	0.895061728	0.888888889	0.888888889	0.895061728	0.895061728	0.895061728	0.895061728	0.895061728	0.895061728	0.888888889	0.888888889	0.888888889	0.888888889	0.888888889	0.888888889	0.888888889	0.888888889	0.882716049	0.882716049	0.882716049	0.882716049	0.882716049
0.901234568	0.901234568	0.901234568	0.901234568	0.907407407	0.907407407	0.901234568	0.901234568	0.901234568	0.901234568	0.901234568	0.901234568	0.901234568	0.901234568	0.901234568	0.895061728	0.901234568	0.901234568	0.901234568	0.901234568	0.901234568	0.901234568	0.901234568	0.895061728	0.895061728	0.895061728	0.895061728	0.895061728	0.895061728	0.895061728	0.895061728	0.888888889	0.895061728	0.895061728	0.895061728	0.895061728	0.895061728	0.895061728	0.895061728	0.888888889	0.888888889	0.888888889	0.888888889	0.888888889	0.888888889	0.888888889	0.888888889	0.888888889	0.882716049	0.882716049
0.901234568	0.901234568	0.901234568	0.901234568	0.907407407	0.907407407	0.901234568	0.901234568	0.901234568	0.901234568	0.901234568	0.901234568	0.901234568	0.901234568	0.901234568	0.895061728	0.895061728	0.901234568	0.901234568	0.901234568	0.901234568	0.901234568	0.901234568	0.901234568	0.895061728	0.895061728	0.895061728	0.895061728	0.895061728	0.895061728	0.895061728	0.895061728	0.888888889	0.888888889	0.895061728	0.895061728	0.895061728	0.895061728	0.895061728	0.895061728	0.895061728	0.888888889	0.888888889	0.888888889	0.888888889	0.888888889	0.888888889	0.888888889	0.888888889	0.888888889
0.901234568	0.901234568	0.901234568	0.901234568	0.907407407	0.907407407	0.907407407	0.901234568	0.901234568	0.901234568	0.901234568	0.901234568	0.901234568	0.901234568	0.901234568	0.901234568	0.895061728	0.901234568	0.901234568	0.901234568	0.901234568	0.901234568	0.901234568	0.901234568	0.901234568	0.895061728	0.895061728	0.895061728	0.895061728	0.895061728	0.895061728	0.895061728	0.895061728	0.895061728	0.888888889	0.888888889	0.895061728	0.895061728	0.895061728	0.895061728	0.895061728	0.895061728	0.895061728	0.895061728	0.888888889	0.888888889	0.888888889	0.888888889	0.888888889	0.888888889
0.901234568	0.901234568	0.901234568	0.901234568	0.901234568	0.907407407	0.907407407	0.901234568	0.901234568	0.901234568	0.901234568	0.901234568	0.901234568	0.901234568	0.901234568	0.901234568	0.901234568	0.895061728	0.901234568	0.901234568	0.901234568	0.901234568	0.901234568	0.901234568	0.901234568	0.901234568	0.901234568	0.895061728	0.895061728	0.895061728	0.895061728	0.895061728	0.895061728	0.895061728	0.895061728	0.895061728	0.888888889	0.888888889	0.895061728	0.895061728	0.895061728	0.895061728	0.895061728	0.895061728	0.895061728	0.895061728	0.895061728	0.888888889	0.888888889	0.888888889
0.901234568	0.901234568	0.901234568	0.901234568	0.901234568	0.907407407	0.907407407	0.901234568	0.901234568	0.901234568	0.901234568	0.901234568	0.901234568	0.901234568	0.901234568	0.901234568	0.901234568	0.901234568	0.895061728	0.901234568	0.901234568	0.901234568	0.901234568	0.901234568	0.901234568	0.901234568	0.901234568	0.901234568	0.895061728	0.895061728	0.895061728	0.895061728	0.895061728	0.895061728	0.895061728	0.895061728	0.895061728	0.895061728	0.895061728	0.888888889	0.888888889	0.895061728	0.895061728	0.895061728	0.895061728	0.895061728	0.895061728	0.895061728	0.895061728	0.895061728
0.901234568	0.901234568	0.901234568	0.901234568	0.901234568	0.907407407	0.907407407	0.907407407	0.901234568	0.901234568	0.901234568	0.901234568	0.901234568	0.901234568	0.901234568	0.901234568	0.901234568	0.901234568	0.901234568	0.895061728	0.895061728	0.901234568	0.901234568	0.901234568	0.901234568	0.901234568	0.901234568	0.901234568	0.901234568	0.901234568	0.895061728	0.895061728	0.895061728	0.895061728	0.895061728	0.895061728	0.895061728	0.895061728	0.895061728	0.895061728	0.895061728	0.888888889	0.888888889	0.888888889	0.895061728	0.895061728	0.895061728	0.895061728	0.895061728	0.895061728
0.901234568	0.901234568	0.901234568	0.901234568	0.901234568	0.907407407	0.907407407	0.907407407	0.901234568	0.901234568	0.901234568	0.901234568	0.901234568	0.901234568	0.901234568	0.901234568	0.901234568	0.901234568	0.901234568	0.901234568	0.895061728	0.895061728	0.901234568	0.901234568	0.901234568	0.901234568	0.901234568	0.901234568	0.901234568	0.901234568	0.901234568	0.901234568	0.895061728	0.895061728	0.895061728	0.895061728	0.895061728	0.895061728	0.895061728	0.895061728	0.895061728	0.895061728	0.895061728	0.895061728	0.888888889	0.888888889	0.888888889	0.895061728	0.895061728	0.895061728
0.901234568	0.901234568	0.901234568	0.901234568	0.901234568	0.901234568	0.907407407	0.907407407	0.901234568	0.901234568	0.901234568	0.901234568	0.901234568	0.901234568	0.901234568	0.901234568	0.901234568	0.901234568	0.901234568	0.901234568	0.901234568	0.895061728	0.895061728	0.901234568	0.901234568	0.901234568	0.901234568	0.901234568	0.901234568	0.901234568	0.901234568	0.901234568	0.901234568	0.901234568	0.895061728	0.895061728	0.895061728	0.895061728	0.895061728	0.895061728	0.895061728	0.895061728	0.895061728	0.895061728	0.895061728	0.895061728	0.895061728	0.895061728	0.888888889	0.888888889
0.901234568	0.901234568	0.901234568	0.901234568	0.901234568	0.901234568	0.907407407	0.907407407	0.907407407	0.901234568	0.901234568	0.901234568	0.901234568	0.901234568	0.901234568	0.901234568	0.901234568	0.901234568	0.901234568	0.901234568	0.901234568	0.901234568	0.895061728	0.895061728	0.895061728	0.901234568	0.901234568	0.901234568	0.901234568	0.901234568	0.901234568	0.901234568	0.901234568	0.901234568	0.901234568	0.901234568	0.895061728	0.895061728	0.895061728	0.895061728	0.895061728	0.895061728	0.895061728	0.895061728	0.895061728	0.895061728	0.895061728	0.895061728	0.895061728	0.895061728
0.901234568	0.901234568	0.901234568	0.901234568	0.901234568	0.901234568	0.907407407	0.907407407	0.907407407	0.901234568	0.901234568	0.901234568	0.901234568	0.901234568	0.901234568	0.901234568	0.901234568	0.901234568	0.901234568	0.901234568	0.901234568	0.901234568	0.901234568	0.901234568	0.895061728	0.895061728	0.895061728	0.901234568	0.901234568	0.901234568	0.901234568	0.901234568	0.901234568	0.901234568	0.901234568	0.901234568	0.901234568	0.901234568	0.901234568	0.895061728	0.895061728	0.895061728	0.895061728	0.895061728	0.895061728	0.895061728	0.895061728	0.895061728	0.895061728	0.895061728
0.901234568	0.901234568	0.901234568	0.901234568	0.901234568	0.901234568	0.901234568	0.907407407	0.907407407	0.907407407	0.901234568	0.901234568	0.901234568	0.901234568	0.901234568	0.901234568	0.901234568	0.901234568	0.901234568	0.901234568	0.901234568	0.901234568	0.901234568	0.901234568	0.901234568	0.901234568	0.895061728	0.895061728	0.895061728	0.901234568	0.901234568	0.901234568	0.901234568	0.901234568	0.901234568	0.901234568	0.901234568	0.901234568	0.901234568	0.901234568	0.901234568	0.901234568	0.895061728	0.895061728	0.895061728	0.895061728	0.895061728	0.895061728	0.895061728	0.895061728
0.901234568	0.901234568	0.901234568	0.901234568	0.901234568	0.901234568	0.901234568	0.907407407	0.907407407	0.907407407	0.901234568	0.901234568	0.901234568	0.901234568	0.901234568	0.901234568	0.901234568	0.901234568	0.901234568	0.901234568	0.901234568	0.901234568	0.901234568	0.901234568	0.901234568	0.901234568	0.901234568	0.895061728	0.895061728	0.895061728	0.895061728	0.901234568	0.901234568	0.901234568	0.901234568	0.901234568	0.901234568	0.901234568	0.901234568	0.901234568	0.901234568	0.901234568	0.901234568	0.901234568	0.901234568	0.895061728	0.895061728	0.895061728	0.895061728	0.895061728
0.901234568	0.901234568	0.901234568	0.901234568	0.901234568	0.901234568	0.901234568	0.901234568	0.907407407	0.907407407	0.907407407	0.901234568	0.901234568	0.901234568	0.901234568	0.901234568	0.901234568	0.901234568	0.901234568	0.901234568	0.901234568	0.901234568	0.901234568	0.901234568	0.901234568	0.901234568	0.901234568	0.901234568	0.901234568	0.901234568	0.895061728	0.895061728	0.895061728	0.901234568	0.901234568	0.901234568	0.901234568	0.901234568	0.901234568	0.901234568	0.901234568	0.901234568	0.901234568	0.901234568	0.901234568	0.901234568	0.901234568	0.901234568	0.901234568	0.901234568
0.901234568	0.901234568	0.901234568	0.901234568	0.901234568	0.901234568	0.901234568	0.901234568	0.901234568	0.907407407	0.907407407	0.907407407	0.901234568	0.901234568	0.901234568	0.901234568	0.901234568	0.901234568	0.901234568	0.901234568	0.901234568	0.901234568	0.901234568	0.901234568	0.901234568	0.901234568	0.901234568	0.901234568	0.901234568	0.901234568	0.901234568	0.901234568	0.895061728	0.895061728	0.895061728	0.895061728	0.895061728	0.901234568	0.901234568	0.901234568	0.901234568	0.901234568	0.901234568	0.901234568	0.901234568	0.901234568	0.901234568	0.901234568	0.901234568	0.901234568
0.901234568	0.901234568	0.901234568	0.901234568	0.901234568	0.901234568	0.901234568	0.901234568	0.901234568	0.907407407	0.907407407	0.907407407	0.907407407	0.901234568	0.901234568	0.901234568	0.901234568	0.901234568	0.901234568	0.901234568	0.901234568	0.901234568	0.901234568	0.901234568	0.901234568	0.901234568	0.901234568	0.901234568	0.901234568	0.901234568	0.901234568	0.901234568	0.901234568	0.901234568	0.901234568	0.895061728	0.895061728	0.895061728	0.895061728	0.895061728	0.895061728	0.901234568	0.901234568	0.901234568	0.901234568	0.901234568	0.901234568	0.901234568	0.901234568	0.901234568
0.901234568	0.901234568	0.901234568	0.901234568	0.901234568	0.901234568	0.901234568	0.901234568	0.901234568	0.901234568	0.907407407	0.907407407	0.907407407	0.907407407	0.901234568	0.901234568	0.901234568	0.901234568	0.901234568	0.901234568	0.901234568	0.901234568	0.901234568	0.901234568	0.901234568	0.901234568	0.901234568	0.901234568	0.901234568	0.901234568	0.901234568	0.901234568	0.901234568	0.901234568	0.901234568	0.901234568	0.901234568	0.901234568	0.895061728	0.895061728	0.895061728	0.895061728	0.895061728	0.895061728	0.895061728	0.901234568	0.901234568	0.901234568	0.901234568	0.901234568
0.901234568	0.901234568	0.901234568	0.901234568	0.901234568	0.901234568	0.901234568	0.901234568	0.901234568	0.901234568	0.901234568	0.907407407	0.907407407	0.907407407	0.907407407	0.901234568	0.901234568	0.901234568	0.901234568	0.901234568	0.901234568	0.901234568	0.901234568	0.901234568	0.901234568	0.901234568	0.901234568	0.901234568	0.901234568	0.901234568	0.901234568	0.901234568	0.901234568	0.901234568	0.901234568	0.901234568	0.901234568	0.901234568	0.901234568	0.901234568	0.901234568	0.901234568	0.901234568	0.895061728	0.895061728	0.895061728	0.895061728	0.895061728	0.895061728	0.895061728
0.901234568	0.901234568	0.901234568	0.901234568	0.901234568	0.901234568	0.901234568	0.901234568	0.901234568	0.901234568	0.901234568	0.901234568	0.901234568	0.907407407	0.907407407	0.907407407	0.901234568	0.901234568	0.901234568	0.901234568	0.901234568	0.901234568	0.901234568	0.901234568	0.901234568	0.901234568	0.901234568	0.901234568	0.901234568	0.901234568	0.901234568	0.901234568	0.901234568	0.901234568	0.901234568	0.901234568	0.901234568	0.901234568	0.901234568	0.901234568	0.901234568	0.901234568	0.901234568	0.901234568	0.901234568	0.901234568	0.901234568	0.901234568	0.895061728	0.895061728
0.901234568	0.901234568	0.901234568	0.901234568	0.901234568	0.901234568	0.901234568	0.901234568	0.901234568	0.901234568	0.901234568	0.901234568	0.901234568	0.901234568	0.907407407	0.907407407	0.907407407	0.907407407	0.901234568	0.901234568	0.901234568	0.901234568	0.901234568	0.901234568	0.901234568	0.901234568	0.901234568	0.901234568	0.901234568	0.901234568	0.901234568	0.901234568	0.901234568	0.901234568	0.901234568	0.901234568	0.901234568	0.901234568	0.901234568	0.901234568	0.901234568	0.901234568	0.901234568	0.901234568	0.901234568	0.901234568	0.901234568	0.901234568	0.901234568	0.901234568
0.901234568	0.901234568	0.901234568	0.901234568	0.901234568	0.901234568	0.901234568	0.901234568	0.901234568	0.901234568	0.901234568	0.901234568	0.901234568	0.901234568	0.901234568	0.901234568	0.907407407	0.907407407	0.907407407	0.907407407	0.901234568	0.901234568	0.901234568	0.901234568	0.901234568	0.901234568	0.901234568	0.901234568	0.901234568	0.901234568	0.901234568	0.901234568	0.901234568	0.901234568	0.901234568	0.901234568	0.901234568	0.901234568	0.901234568	0.901234568	0.901234568	0.901234568	0.901234568	0.901234568	0.901234568	0.901234568	0.901234568	0.901234568	0.901234568	0.901234568
0.901234568	0.901234568	0.901234568	0.901234568	0.901234568	0.901234568	0.901234568	0.901234568	0.901234568	0.901234568	0.901234568	0.901234568	0.901234568	0.901234568	0.901234568	0.901234568	0.901234568	0.901234568	0.901234568	0.907407407	0.907407407	0.907407407	0.907407407	0.901234568	0.901234568	0.901234568	0.901234568	0.901234568	0.901234568	0.901234568	0.901234568	0.901234568	0.901234568	0.901234568	0.901234568	0.901234568	0.901234568	0.901234568	0.901234568	0.901234568	0.901234568	0.901234568	0.901234568	0.901234568	0.901234568	0.901234568	0.901234568	0.901234568	0.901234568	0.901234568
0.901234568	0.901234568	0.901234568	0.901234568	0.901234568	0.901234568	0.901234568	0.901234568	0.901234568	0.901234568	0.901234568	0.901234568	0.901234568	0.901234568	0.901234568	0.901234568	0.901234568	0.901234568	0.901234568	0.901234568	0.901234568	0.901234568	0.901234568	0.907407407	0.907407407	0.907407407	0.907407407	0.901234568	0.901234568	0.901234568	0.901234568	0.901234568	0.901234568	0.901234568	0.901234568	0.901234568	0.901234568	0.901234568	0.901234568	0.901234568	0.901234568	0.901234568	0.901234568	0.901234568	0.901234568	0.901234568	0.901234568	0.901234568	0.901234568	0.901234568
0.901234568	0.901234568	0.901234568	0.901234568	0.901234568	0.901234568	0.901234568	0.901234568	0.901234568	0.901234568	0.901234568	0.901234568	0.901234568	0.901234568	0.901234568	0.901234568	0.901234568	0.901234568	0.901234568	0.901234568	0.901234568	0.901234568	0.901234568	0.901234568	0.901234568	0.901234568	0.901234568	0.901234568	0.907407407	0.907407407	0.907407407	0.907407407	0.907407407	0.901234568	0.901234568	0.901234568	0.901234568	0.901234568	0.901234568	0.901234568	0.901234568	0.901234568	0.901234568	0.901234568	0.901234568	0.901234568	0.901234568	0.901234568	0.901234568	0.901234568
0.901234568	0.901234568	0.901234568	0.901234568	0.901234568	0.901234568	0.901234568	0.901234568	0.901234568	0.901234568	0.901234568	0.901234568	0.901234568	0.901234568	0.901234568	0.901234568	0.901234568	0.901234568	0.901234568	0.901234568	0.901234568	0.901234568	0.901234568	0.901234568	0.901234568	0.901234568	0.901234568	0.901234568	0.901234568	0.901234568	0.901234568	0.901234568	0.901234568	0.901234568	0.901234568	0.901234568	0.901234568	0.907407407	0.907407407	0.907407407	0.907407407	0.907407407	0.901234568	0.901234568	0.901234568	0.901234568	0.901234568	0.901234568	0.901234568	0.901234568
0.901234568	0.901234568	0.901234568	0.901234568	0.901234568	0.901234568	0.901234568	0.901234568	0.901234568	0.901234568	0.901234568	0.901234568	0.901234568	0.901234568	0.901234568	0.901234568	0.901234568	0.901234568	0.901234568	0.901234568	0.901234568	0.901234568	0.901234568	0.901234568	0.901234568	0.901234568	0.901234568	0.901234568	0.901234568	0.901234568	0.901234568	0.901234568	0.901234568	0.901234568	0.901234568	0.901234568	0.901234568	0.901234568	0.901234568	0.901234568	0.901234568	0.901234568	0.901234568	0.901234568	0.901234568	0.901234568	0.901234568	0.901234568	0.901234568	0.901234568
0.901234568	0.901234568	0.901234568	0.901234568	0.901234568	0.901234568	0.901234568	0.901234568	0.901234568	0.901234568	0.901234568	0.901234568	0.901234568	0.901234568	0.901234568	0.901234568	0.901234568	0.901234568	0.901234568	0.901234568	0.901234568	0.901234568	0.901234568	0.901234568	0.901234568	0.901234568	0.901234568	0.901234568	0.901234568	0.901234568	0.901234568	0.901234568	0.901234568	0.901234568	0.901234568	0.901234568	0.901234568	0.901234568	0.901234568	0.901234568	0.901234568	0.901234568	0.901234568	0.901234568	0.901234568	0.901234568	0.901234568	0.901234568	0.901234568	0.901234568
0.901234568	0.901234568	0.901234568	0.901234568	0.901234568	0.901234568	0.901234568	0.901234568	0.901234568	0.901234568	0.901234568	0.901234568	0.901234568	0.901234568	0.901234568	0.901234568	0.901234568	0.901234568	0.901234568	0.901234568	0.901234568	0.901234568	0.901234568	0.901234568	0.901234568	0.901234568	0.901234568	0.901234568	0.901234568	0.901234568	0.901234568	0.901234568	0.901234568	0.901234568	0.901234568	0.901234568	0.901234568	0.901234568	0.901234568	0.901234568	0.901234568	0.901234568	0.901234568	0.901234568	0.901234568	0.901234568	0.901234568	0.901234568	0.901234568	0.901234568
[truncated: 310 more columns]
