# Supplementary material for: Multi-orbit lunar GNSS constellation design with distant retrograde orbit and Halo orbit combination
Source: Sci Rep. 2023 Jun 22;13:10158. doi: 10.1038/s41598-023-37348-x (PMC10287729; doi:10.1038/s41598-023-37348-x)
Supplement: Supplementary file 1 — Supplementary Information. [file 41598_2023_37348_MOESM1_ESM.zip › supplement materials of the manuscript/Figure 5/L2 North Family Halo orbit/SVOP/9.600.csv]

0.090361446	0.090361446	0.090361446	0.090361446	0.090361446	0.090361446	0.090361446	0.090361446	0.090361446	0.090361446	0.090361446	0.090361446	0.090361446	0.090361446	0.090361446	0.090361446	0.090361446	0.090361446	0.090361446	0.090361446	0.090361446	0.090361446	0.090361446	0.090361446	0.090361446	0.090361446	0.090361446	0.090361446	0.090361446	0.090361446	0.090361446	0.090361446	0.090361446	0.090361446	0.090361446	0.090361446	0.090361446	0.090361446	0.090361446	0.090361446	0.090361446	0.090361446	0.090361446	0.090361446	0.090361446	0.090361446	0.090361446	0.090361446	0.090361446	0.090361446
0.090361446	0.090361446	0.090361446	0.090361446	0.090361446	0.090361446	0.090361446	0.090361446	0.090361446	0.090361446	0.090361446	0.090361446	0.090361446	0.090361446	0.090361446	0.090361446	0.090361446	0.090361446	0.090361446	0.090361446	0.090361446	0.090361446	0.090361446	0.090361446	0.090361446	0.090361446	0.090361446	0.090361446	0.090361446	0.090361446	0.090361446	0.090361446	0.090361446	0.090361446	0.090361446	0.090361446	0.090361446	0.090361446	0.090361446	0.090361446	0.090361446	0.090361446	0.090361446	0.090361446	0.090361446	0.090361446	0.090361446	0.090361446	0.090361446	0.090361446
0.090361446	0.090361446	0.090361446	0.090361446	0.090361446	0.090361446	0.090361446	0.090361446	0.090361446	0.090361446	0.090361446	0.090361446	0.090361446	0.090361446	0.090361446	0.090361446	0.090361446	0.090361446	0.090361446	0.090361446	0.090361446	0.090361446	0.090361446	0.090361446	0.090361446	0.090361446	0.090361446	0.090361446	0.090361446	0.090361446	0.090361446	0.090361446	0.090361446	0.090361446	0.090361446	0.090361446	0.090361446	0.090361446	0.090361446	0.090361446	0.090361446	0.090361446	0.090361446	0.090361446	0.090361446	0.090361446	0.090361446	0.090361446	0.090361446	0.090361446
0.090361446	0.090361446	0.090361446	0.090361446	0.090361446	0.090361446	0.090361446	0.090361446	0.090361446	0.090361446	0.090361446	0.090361446	0.090361446	0.090361446	0.090361446	0.090361446	0.090361446	0.090361446	0.090361446	0.090361446	0.090361446	0.090361446	0.090361446	0.090361446	0.090361446	0.090361446	0.090361446	0.090361446	0.090361446	0.090361446	0.090361446	0.090361446	0.090361446	0.090361446	0.090361446	0.090361446	0.084337349	0.084337349	0.084337349	0.084337349	0.084337349	0.084337349	0.084337349	0.084337349	0.084337349	0.084337349	0.084337349	0.084337349	0.084337349	0.084337349
0.090361446	0.090361446	0.090361446	0.090361446	0.090361446	0.090361446	0.090361446	0.090361446	0.090361446	0.090361446	0.090361446	0.090361446	0.090361446	0.090361446	0.090361446	0.090361446	0.090361446	0.090361446	0.090361446	0.090361446	0.090361446	0.090361446	0.090361446	0.090361446	0.090361446	0.090361446	0.090361446	0.084337349	0.084337349	0.084337349	0.084337349	0.084337349	0.084337349	0.084337349	0.084337349	0.084337349	0.084337349	0.090361446	0.090361446	0.090361446	0.090361446	0.090361446	0.090361446	0.090361446	0.090361446	0.090361446	0.090361446	0.090361446	0.090361446	0.090361446
0.090361446	0.090361446	0.090361446	0.090361446	0.090361446	0.090361446	0.090361446	0.090361446	0.090361446	0.090361446	0.090361446	0.090361446	0.090361446	0.090361446	0.090361446	0.090361446	0.090361446	0.090361446	0.090361446	0.090361446	0.090361446	0.090361446	0.084337349	0.084337349	0.084337349	0.084337349	0.084337349	0.084337349	0.090361446	0.090361446	0.090361446	0.090361446	0.090361446	0.090361446	0.090361446	0.090361446	0.090361446	0.090361446	0.090361446	0.090361446	0.090361446	0.090361446	0.090361446	0.090361446	0.090361446	0.090361446	0.090361446	0.090361446	0.090361446	0.090361446
0.090361446	0.090361446	0.090361446	0.090361446	0.090361446	0.090361446	0.090361446	0.090361446	0.090361446	0.090361446	0.090361446	0.090361446	0.090361446	0.090361446	0.090361446	0.090361446	0.090361446	0.090361446	0.090361446	0.084337349	0.084337349	0.084337349	0.084337349	0.090361446	0.090361446	0.090361446	0.090361446	0.090361446	0.090361446	0.090361446	0.090361446	0.090361446	0.090361446	0.090361446	0.090361446	0.090361446	0.090361446	0.090361446	0.090361446	0.090361446	0.090361446	0.090361446	0.090361446	0.090361446	0.090361446	0.090361446	0.090361446	0.090361446	0.090361446	0.090361446
0.090361446	0.090361446	0.090361446	0.090361446	0.090361446	0.090361446	0.090361446	0.090361446	0.090361446	0.090361446	0.090361446	0.090361446	0.090361446	0.090361446	0.090361446	0.090361446	0.084337349	0.084337349	0.084337349	0.090361446	0.090361446	0.090361446	0.090361446	0.090361446	0.090361446	0.090361446	0.090361446	0.090361446	0.090361446	0.090361446	0.090361446	0.090361446	0.090361446	0.090361446	0.090361446	0.090361446	0.090361446	0.090361446	0.090361446	0.090361446	0.090361446	0.090361446	0.090361446	0.090361446	0.090361446	0.090361446	0.090361446	0.090361446	0.090361446	0.090361446
0.090361446	0.090361446	0.090361446	0.090361446	0.090361446	0.090361446	0.090361446	0.090361446	0.090361446	0.090361446	0.090361446	0.090361446	0.090361446	0.090361446	0.090361446	0.084337349	0.084337349	0.090361446	0.090361446	0.090361446	0.090361446	0.090361446	0.090361446	0.090361446	0.090361446	0.090361446	0.090361446	0.090361446	0.090361446	0.090361446	0.090361446	0.090361446	0.090361446	0.090361446	0.090361446	0.090361446	0.090361446	0.090361446	0.090361446	0.090361446	0.090361446	0.090361446	0.090361446	0.090361446	0.090361446	0.090361446	0.090361446	0.090361446	0.090361446	0.090361446
0.090361446	0.090361446	0.090361446	0.090361446	0.090361446	0.090361446	0.090361446	0.090361446	0.090361446	0.090361446	0.090361446	0.090361446	0.090361446	0.084337349	0.084337349	0.090361446	0.090361446	0.090361446	0.090361446	0.090361446	0.090361446	0.090361446	0.090361446	0.090361446	0.090361446	0.090361446	0.090361446	0.090361446	0.090361446	0.090361446	0.090361446	0.090361446	0.090361446	0.090361446	0.090361446	0.090361446	0.090361446	0.090361446	0.090361446	0.090361446	0.090361446	0.090361446	0.090361446	0.090361446	0.090361446	0.090361446	0.090361446	0.090361446	0.090361446	0.090361446
0.090361446	0.090361446	0.090361446	0.090361446	0.090361446	0.090361446	0.090361446	0.090361446	0.090361446	0.090361446	0.090361446	0.090361446	0.084337349	0.090361446	0.090361446	0.090361446	0.090361446	0.090361446	0.090361446	0.090361446	0.090361446	0.090361446	0.090361446	0.090361446	0.090361446	0.090361446	0.090361446	0.090361446	0.090361446	0.090361446	0.090361446	0.090361446	0.090361446	0.090361446	0.090361446	0.090361446	0.090361446	0.090361446	0.090361446	0.090361446	0.090361446	0.090361446	0.090361446	0.090361446	0.090361446	0.090361446	0.090361446	0.096385542	0.096385542	0.096385542
0.090361446	0.090361446	0.090361446	0.090361446	0.090361446	0.090361446	0.090361446	0.090361446	0.090361446	0.090361446	0.090361446	0.084337349	0.090361446	0.090361446	0.090361446	0.090361446	0.090361446	0.090361446	0.090361446	0.090361446	0.090361446	0.090361446	0.090361446	0.090361446	0.090361446	0.090361446	0.090361446	0.090361446	0.090361446	0.090361446	0.090361446	0.090361446	0.090361446	0.090361446	0.090361446	0.090361446	0.090361446	0.090361446	0.090361446	0.090361446	0.090361446	0.090361446	0.096385542	0.096385542	0.096385542	0.096385542	0.096385542	0.096385542	0.096385542	0.096385542
0.090361446	0.090361446	0.090361446	0.090361446	0.090361446	0.090361446	0.090361446	0.090361446	0.090361446	0.090361446	0.090361446	0.090361446	0.090361446	0.090361446	0.090361446	0.090361446	0.090361446	0.090361446	0.090361446	0.090361446	0.090361446	0.090361446	0.090361446	0.090361446	0.090361446	0.090361446	0.090361446	0.090361446	0.090361446	0.090361446	0.090361446	0.090361446	0.090361446	0.090361446	0.090361446	0.090361446	0.090361446	0.096385542	0.096385542	0.096385542	0.096385542	0.096385542	0.096385542	0.096385542	0.096385542	0.096385542	0.090361446	0.090361446	0.090361446	0.090361446
0.090361446	0.090361446	0.090361446	0.090361446	0.090361446	0.090361446	0.090361446	0.090361446	0.090361446	0.090361446	0.090361446	0.090361446	0.090361446	0.090361446	0.090361446	0.090361446	0.090361446	0.090361446	0.090361446	0.090361446	0.090361446	0.090361446	0.090361446	0.090361446	0.090361446	0.090361446	0.090361446	0.090361446	0.090361446	0.090361446	0.090361446	0.090361446	0.090361446	0.090361446	0.096385542	0.096385542	0.096385542	0.096385542	0.096385542	0.096385542	0.096385542	0.096385542	0.090361446	0.090361446	0.090361446	0.090361446	0.090361446	0.090361446	0.090361446	0.090361446
0.090361446	0.090361446	0.090361446	0.090361446	0.090361446	0.090361446	0.090361446	0.090361446	0.090361446	0.090361446	0.090361446	0.090361446	0.090361446	0.090361446	0.090361446	0.090361446	0.090361446	0.090361446	0.090361446	0.090361446	0.090361446	0.090361446	0.090361446	0.090361446	0.090361446	0.090361446	0.090361446	0.090361446	0.090361446	0.090361446	0.090361446	0.096385542	0.096385542	0.096385542	0.096385542	0.096385542	0.096385542	0.096385542	0.096385542	0.090361446	0.090361446	0.090361446	0.090361446	0.090361446	0.090361446	0.090361446	0.090361446	0.090361446	0.090361446	0.090361446
0.090361446	0.090361446	0.090361446	0.090361446	0.090361446	0.090361446	0.090361446	0.090361446	0.096385542	0.090361446	0.090361446	0.090361446	0.090361446	0.090361446	0.090361446	0.090361446	0.090361446	0.090361446	0.090361446	0.090361446	0.090361446	0.090361446	0.090361446	0.090361446	0.090361446	0.090361446	0.090361446	0.090361446	0.090361446	0.096385542	0.096385542	0.096385542	0.096385542	0.096385542	0.096385542	0.096385542	0.090361446	0.090361446	0.090361446	0.090361446	0.090361446	0.090361446	0.090361446	0.090361446	0.090361446	0.090361446	0.090361446	0.090361446	0.090361446	0.090361446
0.090361446	0.090361446	0.090361446	0.090361446	0.090361446	0.090361446	0.090361446	0.090361446	0.090361446	0.090361446	0.090361446	0.090361446	0.090361446	0.090361446	0.090361446	0.090361446	0.090361446	0.090361446	0.090361446	0.090361446	0.090361446	0.090361446	0.090361446	0.090361446	0.090361446	0.090361446	0.090361446	0.096385542	0.096385542	0.096385542	0.096385542	0.096385542	0.096385542	0.090361446	0.090361446	0.090361446	0.090361446	0.090361446	0.090361446	0.090361446	0.090361446	0.090361446	0.090361446	0.090361446	0.090361446	0.090361446	0.090361446	0.096385542	0.096385542	0.096385542
0.090361446	0.090361446	0.090361446	0.090361446	0.090361446	0.090361446	0.090361446	0.096385542	0.090361446	0.090361446	0.090361446	0.090361446	0.090361446	0.090361446	0.090361446	0.090361446	0.090361446	0.090361446	0.090361446	0.090361446	0.090361446	0.090361446	0.090361446	0.090361446	0.090361446	0.096385542	0.096385542	0.096385542	0.096385542	0.096385542	0.096385542	0.090361446	0.090361446	0.090361446	0.090361446	0.090361446	0.090361446	0.090361446	0.090361446	0.090361446	0.090361446	0.090361446	0.090361446	0.096385542	0.096385542	0.096385542	0.096385542	0.096385542	0.096385542	0.096385542
0.090361446	0.090361446	0.090361446	0.090361446	0.090361446	0.090361446	0.090361446	0.096385542	0.090361446	0.090361446	0.090361446	0.090361446	0.090361446	0.090361446	0.090361446	0.090361446	0.090361446	0.090361446	0.090361446	0.090361446	0.090361446	0.090361446	0.090361446	0.090361446	0.096385542	0.096385542	0.096385542	0.096385542	0.096385542	0.096385542	0.090361446	0.090361446	0.090361446	0.090361446	0.090361446	0.090361446	0.090361446	0.090361446	0.090361446	0.090361446	0.096385542	0.096385542	0.096385542	0.096385542	0.096385542	0.096385542	0.096385542	0.096385542	0.096385542	0.096385542
0.090361446	0.090361446	0.090361446	0.090361446	0.090361446	0.090361446	0.096385542	0.090361446	0.090361446	0.090361446	0.090361446	0.090361446	0.090361446	0.090361446	0.090361446	0.090361446	0.090361446	0.090361446	0.090361446	0.090361446	0.090361446	0.090361446	0.096385542	0.096385542	0.096385542	0.096385542	0.096385542	0.096385542	0.090361446	0.090361446	0.090361446	0.090361446	0.090361446	0.090361446	0.090361446	0.090361446	0.090361446	0.090361446	0.096385542	0.096385542	0.096385542	0.096385542	0.096385542	0.096385542	0.096385542	0.096385542	0.096385542	0.096385542	0.096385542	0.096385542
0.090361446	0.090361446	0.090361446	0.090361446	0.090361446	0.090361446	0.096385542	0.090361446	0.090361446	0.090361446	0.090361446	0.090361446	0.090361446	0.090361446	0.090361446	0.090361446	0.090361446	0.090361446	0.090361446	0.090361446	0.090361446	0.096385542	0.096385542	0.096385542	0.096385542	0.096385542	0.096385542	0.090361446	0.090361446	0.090361446	0.090361446	0.090361446	0.090361446	0.090361446	0.090361446	0.090361446	0.096385542	0.096385542	0.096385542	0.096385542	0.096385542	0.096385542	0.096385542	0.096385542	0.096385542	0.096385542	0.096385542	0.096385542	0.096385542	0.096385542
0.090361446	0.090361446	0.090361446	0.090361446	0.090361446	0.090361446	0.096385542	0.090361446	0.090361446	0.090361446	0.090361446	0.090361446	0.090361446	0.090361446	0.090361446	0.090361446	0.090361446	0.090361446	0.090361446	0.090361446	0.096385542	0.096385542	0.096385542	0.096385542	0.096385542	0.090361446	0.090361446	0.090361446	0.090361446	0.090361446	0.090361446	0.090361446	0.090361446	0.090361446	0.096385542	0.096385542	0.096385542	0.096385542	0.096385542	0.096385542	0.096385542	0.096385542	0.096385542	0.096385542	0.096385542	0.096385542	0.096385542	0.096385542	0.102409639	0.102409639
0.090361446	0.090361446	0.090361446	0.090361446	0.090361446	0.096385542	0.096385542	0.090361446	0.090361446	0.090361446	0.090361446	0.090361446	0.090361446	0.090361446	0.090361446	0.090361446	0.090361446	0.090361446	0.090361446	0.096385542	0.096385542	0.096385542	0.096385542	0.096385542	0.090361446	0.090361446	0.090361446	0.090361446	0.090361446	0.090361446	0.090361446	0.090361446	0.096385542	0.096385542	0.096385542	0.096385542	0.096385542	0.096385542	0.096385542	0.096385542	0.096385542	0.096385542	0.096385542	0.096385542	0.096385542	0.102409639	0.102409639	0.102409639	0.102409639	0.096385542
0.090361446	0.090361446	0.090361446	0.090361446	0.090361446	0.096385542	0.090361446	0.090361446	0.090361446	0.090361446	0.090361446	0.090361446	0.090361446	0.090361446	0.090361446	0.090361446	0.090361446	0.090361446	0.096385542	0.096385542	0.096385542	0.096385542	0.096385542	0.090361446	0.090361446	0.090361446	0.090361446	0.090361446	0.090361446	0.090361446	0.096385542	0.096385542	0.096385542	0.096385542	0.096385542	0.096385542	0.096385542	0.096385542	0.096385542	0.096385542	0.096385542	0.096385542	0.096385542	0.102409639	0.102409639	0.102409639	0.102409639	0.096385542	0.096385542	0.096385542
0.090361446	0.090361446	0.090361446	0.090361446	0.090361446	0.096385542	0.090361446	0.090361446	0.090361446	0.090361446	0.090361446	0.090361446	0.090361446	0.090361446	0.090361446	0.090361446	0.090361446	0.096385542	0.096385542	0.096385542	0.096385542	0.096385542	0.090361446	0.090361446	0.090361446	0.090361446	0.090361446	0.090361446	0.090361446	0.096385542	0.096385542	0.096385542	0.096385542	0.096385542	0.096385542	0.096385542	0.096385542	0.096385542	0.096385542	0.096385542	0.102409639	0.102409639	0.102409639	0.102409639	0.096385542	0.096385542	0.096385542	0.096385542	0.096385542	0.096385542
0.090361446	0.090361446	0.090361446	0.090361446	0.090361446	0.096385542	0.090361446	0.090361446	0.090361446	0.090361446	0.090361446	0.090361446	0.090361446	0.090361446	0.090361446	0.090361446	0.090361446	0.096385542	0.096385542	0.096385542	0.096385542	0.090361446	0.090361446	0.090361446	0.090361446	0.090361446	0.090361446	0.090361446	0.096385542	0.096385542	0.096385542	0.096385542	0.096385542	0.096385542	0.096385542	0.096385542	0.096385542	0.096385542	0.102409639	0.102409639	0.102409639	0.102409639	0.096385542	0.096385542	0.096385542	0.096385542	0.096385542	0.096385542	0.096385542	0.096385542
0.090361446	0.090361446	0.090361446	0.090361446	0.090361446	0.096385542	0.090361446	0.090361446	0.090361446	0.090361446	0.090361446	0.090361446	0.090361446	0.090361446	0.090361446	0.090361446	0.096385542	0.096385542	0.096385542	0.096385542	0.090361446	0.090361446	0.090361446	0.090361446	0.090361446	0.090361446	0.096385542	0.096385542	0.096385542	0.096385542	0.096385542	0.096385542	0.096385542	0.096385542	0.096385542	0.096385542	0.096385542	0.102409639	0.102409639	0.102409639	0.096385542	0.096385542	0.096385542	0.096385542	0.096385542	0.096385542	0.096385542	0.102409639	0.102409639	0.102409639
0.090361446	0.090361446	0.090361446	0.090361446	0.096385542	0.090361446	0.090361446	0.090361446	0.090361446	0.090361446	0.090361446	0.090361446	0.090361446	0.090361446	0.090361446	0.096385542	0.096385542	0.096385542	0.096385542	0.096385542	0.090361446	0.090361446	0.090361446	0.090361446	0.090361446	0.096385542	0.096385542	0.096385542	0.096385542	0.096385542	0.096385542	0.096385542	0.096385542	0.096385542	0.096385542	0.102409639	0.102409639	0.102409639	0.096385542	0.096385542	0.096385542	0.096385542	0.096385542	0.096385542	0.096385542	0.102409639	0.102409639	0.102409639	0.102409639	0.102409639
0.090361446	0.090361446	0.090361446	0.090361446	0.096385542	0.090361446	0.090361446	0.090361446	0.090361446	0.090361446	0.090361446	0.090361446	0.090361446	0.090361446	0.090361446	0.096385542	0.096385542	0.096385542	0.096385542	0.090361446	0.090361446	0.090361446	0.090361446	0.090361446	0.096385542	0.096385542	0.096385542	0.096385542	0.096385542	0.096385542	0.096385542	0.096385542	0.096385542	0.096385542	0.102409639	0.102409639	0.102409639	0.096385542	0.096385542	0.096385542	0.096385542	0.096385542	0.096385542	0.102409639	0.102409639	0.102409639	0.102409639	0.102409639	0.102409639	0.102409639
0.090361446	0.090361446	0.090361446	0.090361446	0.096385542	0.090361446	0.090361446	0.090361446	0.090361446	0.090361446	0.090361446	0.090361446	0.090361446	0.090361446	0.096385542	0.096385542	0.096385542	0.096385542	0.090361446	0.090361446	0.090361446	0.090361446	0.090361446	0.096385542	0.096385542	0.096385542	0.096385542	0.096385542	0.096385542	0.096385542	0.096385542	0.096385542	0.102409639	0.102409639	0.102409639	0.096385542	0.096385542	0.096385542	0.096385542	0.096385542	0.096385542	0.102409639	0.102409639	0.102409639	0.102409639	0.102409639	0.102409639	0.102409639	0.102409639	0.102409639
0.090361446	0.090361446	0.090361446	0.090361446	0.096385542	0.090361446	0.090361446	0.090361446	0.090361446	0.090361446	0.090361446	0.090361446	0.090361446	0.090361446	0.096385542	0.096385542	0.096385542	0.096385542	0.090361446	0.090361446	0.090361446	0.090361446	0.090361446	0.096385542	0.096385542	0.096385542	0.096385542	0.096385542	0.096385542	0.096385542	0.096385542	0.102409639	0.102409639	0.102409639	0.096385542	0.096385542	0.096385542	0.096385542	0.096385542	0.102409639	0.102409639	0.102409639	0.102409639	0.102409639	0.102409639	0.102409639	0.102409639	0.102409639	0.108433735	0.108433735
0.090361446	0.090361446	0.090361446	0.090361446	0.096385542	0.090361446	0.090361446	0.090361446	0.090361446	0.090361446	0.090361446	0.090361446	0.090361446	0.096385542	0.096385542	0.096385542	0.096385542	0.090361446	0.090361446	0.090361446	0.090361446	0.090361446	0.096385542	0.096385542	0.096385542	0.096385542	0.096385542	0.096385542	0.096385542	0.096385542	0.102409639	0.102409639	0.102409639	0.096385542	0.096385542	0.096385542	0.096385542	0.096385542	0.102409639	0.102409639	0.102409639	0.102409639	0.102409639	0.102409639	0.102409639	0.102409639	0.108433735	0.108433735	0.108433735	0.108433735
0.090361446	0.090361446	0.090361446	0.090361446	0.096385542	0.090361446	0.090361446	0.090361446	0.090361446	0.090361446	0.090361446	0.090361446	0.090361446	0.096385542	0.096385542	0.096385542	0.090361446	0.090361446	0.090361446	0.090361446	0.090361446	0.096385542	0.096385542	0.096385542	0.096385542	0.096385542	0.096385542	0.096385542	0.096385542	0.102409639	0.102409639	0.102409639	0.096385542	0.096385542	0.096385542	0.096385542	0.102409639	0.102409639	0.102409639	0.102409639	0.102409639	0.102409639	0.102409639	0.102409639	0.108433735	0.108433735	0.108433735	0.108433735	0.108433735	0.108433735
0.090361446	0.090361446	0.090361446	0.090361446	0.096385542	0.090361446	0.090361446	0.090361446	0.090361446	0.090361446	0.090361446	0.090361446	0.096385542	0.096385542	0.096385542	0.096385542	0.090361446	0.090361446	0.090361446	0.090361446	0.096385542	0.096385542	0.096385542	0.096385542	0.096385542	0.096385542	0.096385542	0.096385542	0.102409639	0.102409639	0.096385542	0.096385542	0.096385542	0.096385542	0.096385542	0.102409639	0.102409639	0.102409639	0.102409639	0.102409639	0.102409639	0.102409639	0.108433735	0.108433735	0.108433735	0.108433735	0.108433735	0.108433735	0.108433735	0.114457831
0.090361446	0.090361446	0.090361446	0.096385542	0.090361446	0.090361446	0.090361446	0.090361446	0.090361446	0.090361446	0.090361446	0.090361446	0.096385542	0.096385542	0.096385542	0.090361446	0.090361446	0.090361446	0.090361446	0.090361446	0.096385542	0.096385542	0.096385542	0.096385542	0.096385542	0.096385542	0.096385542	0.102409639	0.102409639	0.096385542	0.096385542	0.096385542	0.096385542	0.096385542	0.102409639	0.102409639	0.102409639	0.102409639	0.102409639	0.102409639	0.102409639	0.108433735	0.108433735	0.108433735	0.108433735	0.108433735	0.108433735	0.114457831	0.114457831	0.114457831
0.090361446	0.090361446	0.090361446	0.096385542	0.090361446	0.090361446	0.090361446	0.090361446	0.090361446	0.090361446	0.090361446	0.090361446	0.096385542	0.096385542	0.096385542	0.090361446	0.090361446	0.090361446	0.090361446	0.096385542	0.096385542	0.096385542	0.096385542	0.096385542	0.096385542	0.096385542	0.102409639	0.102409639	0.096385542	0.096385542	0.096385542	0.096385542	0.096385542	0.102409639	0.102409639	0.102409639	0.102409639	0.102409639	0.102409639	0.108433735	0.108433735	0.108433735	0.108433735	0.108433735	0.108433735	0.108433735	0.114457831	0.114457831	0.108433735	0.108433735
0.090361446	0.090361446	0.090361446	0.096385542	0.090361446	0.090361446	0.090361446	0.090361446	0.090361446	0.090361446	0.090361446	0.096385542	0.096385542	0.096385542	0.090361446	0.090361446	0.090361446	0.090361446	0.096385542	0.096385542	0.096385542	0.096385542	0.096385542	0.096385542	0.096385542	0.102409639	0.102409639	0.096385542	0.096385542	0.096385542	0.096385542	0.102409639	0.102409639	0.102409639	0.102409639	0.102409639	0.102409639	0.102409639	0.108433735	0.108433735	0.108433735	0.108433735	0.108433735	0.108433735	0.114457831	0.114457831	0.108433735	0.108433735	0.108433735	0.108433735
0.090361446	0.090361446	0.090361446	0.096385542	0.090361446	0.090361446	0.090361446	0.090361446	0.090361446	0.090361446	0.090361446	0.096385542	0.096385542	0.096385542	0.090361446	0.090361446	0.090361446	0.090361446	0.096385542	0.096385542	0.096385542	0.096385542	0.096385542	0.096385542	0.102409639	0.102409639	0.096385542	0.096385542	0.096385542	0.096385542	0.102409639	0.102409639	0.102409639	0.102409639	0.102409639	0.102409639	0.108433735	0.108433735	0.108433735	0.108433735	0.108433735	0.108433735	0.114457831	0.114457831	0.108433735	0.108433735	0.108433735	0.108433735	0.114457831	0.114457831
0.090361446	0.090361446	0.090361446	0.096385542	0.090361446	0.090361446	0.090361446	0.090361446	0.090361446	0.090361446	0.090361446	0.096385542	0.096385542	0.096385542	0.090361446	0.090361446	0.090361446	0.096385542	0.096385542	0.096385542	0.096385542	0.096385542	0.096385542	0.102409639	0.102409639	0.102409639	0.096385542	0.096385542	0.096385542	0.102409639	0.102409639	0.102409639	0.102409639	0.102409639	0.102409639	0.108433735	0.108433735	0.108433735	0.108433735	0.108433735	0.108433735	0.114457831	0.114457831	0.108433735	0.108433735	0.108433735	0.114457831	0.114457831	0.114457831	0.114457831
0.090361446	0.090361446	0.090361446	0.096385542	0.090361446	0.090361446	0.090361446	0.090361446	0.090361446	0.090361446	0.096385542	0.096385542	0.096385542	0.090361446	0.090361446	0.090361446	0.090361446	0.096385542	0.096385542	0.096385542	0.096385542	0.096385542	0.096385542	0.102409639	0.102409639	0.096385542	0.096385542	0.096385542	0.102409639	0.102409639	0.102409639	0.102409639	0.102409639	0.102409639	0.108433735	0.108433735	0.108433735	0.108433735	0.108433735	0.114457831	0.114457831	0.108433735	0.108433735	0.108433735	0.108433735	0.114457831	0.114457831	0.114457831	0.114457831	0.114457831
0.090361446	0.090361446	0.090361446	0.096385542	0.090361446	0.090361446	0.090361446	0.090361446	0.090361446	0.090361446	0.096385542	0.096385542	0.096385542	0.090361446	0.090361446	0.090361446	0.096385542	0.096385542	0.096385542	0.096385542	0.096385542	0.096385542	0.102409639	0.102409639	0.096385542	0.096385542	0.096385542	0.096385542	0.102409639	0.102409639	0.102409639	0.102409639	0.102409639	0.108433735	0.108433735	0.108433735	0.108433735	0.108433735	0.114457831	0.114457831	0.108433735	0.108433735	0.108433735	0.114457831	0.114457831	0.114457831	0.114457831	0.114457831	0.120481928	0.120481928
0.090361446	0.090361446	0.090361446	0.096385542	0.090361446	0.090361446	0.090361446	0.090361446	0.090361446	0.090361446	0.096385542	0.096385542	0.090361446	0.090361446	0.090361446	0.090361446	0.096385542	0.096385542	0.096385542	0.096385542	0.096385542	0.102409639	0.102409639	0.096385542	0.096385542	0.096385542	0.096385542	0.102409639	0.102409639	0.102409639	0.102409639	0.102409639	0.108433735	0.108433735	0.108433735	0.108433735	0.108433735	0.114457831	0.108433735	0.108433735	0.108433735	0.108433735	0.114457831	0.114457831	0.114457831	0.114457831	0.114457831	0.120481928	0.120481928	0.120481928
0.090361446	0.090361446	0.090361446	0.090361446	0.090361446	0.090361446	0.090361446	0.090361446	0.090361446	0.096385542	0.096385542	0.096385542	0.090361446	0.090361446	0.090361446	0.096385542	0.096385542	0.096385542	0.096385542	0.096385542	0.096385542	0.102409639	0.102409639	0.096385542	0.096385542	0.096385542	0.102409639	0.102409639	0.102409639	0.102409639	0.102409639	0.108433735	0.108433735	0.108433735	0.108433735	0.108433735	0.114457831	0.108433735	0.108433735	0.108433735	0.114457831	0.114457831	0.114457831	0.114457831	0.114457831	0.120481928	0.120481928	0.120481928	0.120481928	0.120481928
0.090361446	0.090361446	0.090361446	0.090361446	0.090361446	0.090361446	0.090361446	0.090361446	0.090361446	0.096385542	0.096385542	0.096385542	0.090361446	0.090361446	0.090361446	0.096385542	0.096385542	0.096385542	0.096385542	0.096385542	0.102409639	0.102409639	0.096385542	0.096385542	0.096385542	0.102409639	0.102409639	0.102409639	0.102409639	0.102409639	0.108433735	0.108433735	0.108433735	0.108433735	0.108433735	0.114457831	0.108433735	0.108433735	0.108433735	0.114457831	0.114457831	0.114457831	0.114457831	0.114457831	0.120481928	0.120481928	0.120481928	0.120481928	0.126506024	0.126506024
0.090361446	0.090361446	0.090361446	0.090361446	0.090361446	0.090361446	0.090361446	0.090361446	0.090361446	0.096385542	0.096385542	0.090361446	0.090361446	0.090361446	0.096385542	0.096385542	0.096385542	0.096385542	0.096385542	0.096385542	0.102409639	0.096385542	0.096385542	0.096385542	0.102409639	0.102409639	0.102409639	0.102409639	0.102409639	0.108433735	0.108433735	0.108433735	0.108433735	0.108433735	0.114457831	0.108433735	0.108433735	0.108433735	0.114457831	0.114457831	0.114457831	0.114457831	0.120481928	0.120481928	0.120481928	0.120481928	0.120481928	0.126506024	0.126506024	0.126506024
0.090361446	0.090361446	0.090361446	0.090361446	0.090361446	0.090361446	0.090361446	0.090361446	0.090361446	0.096385542	0.096385542	0.090361446	0.090361446	0.090361446	0.096385542	0.096385542	0.096385542	0.096385542	0.096385542	0.102409639	0.102409639	0.096385542	0.096385542	0.096385542	0.102409639	0.102409639	0.102409639	0.102409639	0.108433735	0.108433735	0.108433735	0.108433735	0.108433735	0.114457831	0.108433735	0.108433735	0.108433735	0.114457831	0.114457831	0.114457831	0.114457831	0.120481928	0.120481928	0.120481928	0.120481928	0.126506024	0.126506024	0.126506024	0.126506024	0.13253012
0.090361446	0.090361446	0.090361446	0.090361446	0.090361446	0.090361446	0.090361446	0.090361446	0.090361446	0.096385542	0.096385542	0.090361446	0.090361446	0.090361446	0.096385542	0.096385542	0.096385542	0.096385542	0.096385542	0.102409639	0.096385542	0.096385542	0.096385542	0.102409639	0.102409639	0.102409639	0.102409639	0.108433735	0.108433735	0.108433735	0.108433735	0.108433735	0.114457831	0.108433735	0.108433735	0.108433735	0.114457831	0.114457831	0.114457831	0.114457831	0.120481928	0.120481928	0.120481928	0.120481928	0.126506024	0.126506024	0.126506024	0.126506024	0.13253012	0.13253012
0.090361446	0.090361446	0.090361446	0.090361446	0.090361446	0.090361446	0.090361446	0.090361446	0.096385542	0.096385542	0.090361446	0.090361446	0.090361446	0.096385542	0.096385542	0.096385542	0.096385542	0.096385542	0.102409639	0.096385542	0.096385542	0.096385542	0.102409639	0.102409639	0.102409639	0.102409639	0.102409639	0.108433735	0.108433735	0.108433735	0.108433735	0.108433735	0.108433735	0.108433735	0.108433735	0.114457831	0.114457831	0.114457831	0.120481928	0.120481928	0.120481928	0.120481928	0.126506024	0.126506024	0.126506024	0.126506024	0.13253012	0.13253012	0.13253012	0.13253012
0.090361446	0.090361446	0.090361446	0.090361446	0.090361446	0.090361446	0.090361446	0.090361446	0.096385542	0.096385542	0.090361446	0.090361446	0.090361446	0.096385542	0.096385542	0.096385542	0.096385542	0.096385542	0.102409639	0.096385542	0.096385542	0.096385542	0.102409639	0.102409639	0.102409639	0.102409639	0.108433735	0.108433735	0.108433735	0.108433735	0.108433735	0.108433735	0.108433735	0.108433735	0.114457831	0.114457831	0.114457831	0.120481928	0.120481928	0.120481928	0.120481928	0.126506024	0.126506024	0.126506024	0.126506024	0.13253012	0.13253012	0.13253012	0.138554217	0.13253012
0.090361446	0.090361446	0.090361446	0.090361446	0.090361446	0.090361446	0.090361446	0.090361446	0.096385542	0.096385542	0.090361446	0.090361446	0.090361446	0.096385542	0.096385542	0.096385542	0.096385542	0.102409639	0.096385542	0.096385542	0.096385542	0.102409639	0.102409639	0.102409639	0.102409639	0.108433735	0.108433735	0.108433735	0.108433735	0.114457831	0.108433735	0.108433735	0.108433735	0.114457831	0.114457831	0.114457831	0.120481928	0.120481928	0.120481928	0.120481928	0.126506024	0.126506024	0.126506024	0.13253012	0.13253012	0.13253012	0.13253012	0.13253012	0.13253012	0.13253012
0.090361446	0.090361446	0.090361446	0.090361446	0.090361446	0.090361446	0.090361446	0.090361446	0.096385542	0.090361446	0.090361446	0.090361446	0.096385542	0.096385542	0.096385542	0.096385542	0.096385542	0.102409639	0.096385542	0.096385542	0.096385542	0.102409639	0.102409639	0.102409639	0.108433735	0.108433735	0.108433735	0.108433735	0.114457831	0.108433735	0.108433735	0.108433735	0.114457831	0.114457831	0.114457831	0.120481928	0.120481928	0.120481928	0.120481928	0.126506024	0.126506024	0.126506024	0.13253012	0.13253012	0.13253012	0.138554217	0.13253012	0.13253012	0.13253012	0.138554217
0.090361446	0.090361446	0.090361446	0.090361446	0.090361446	0.090361446	0.090361446	0.090361446	0.096385542	0.090361446	0.090361446	0.090361446	0.096385542	0.096385542	0.096385542	0.096385542	0.102409639	0.096385542	0.096385542	0.096385542	0.102409639	0.102409639	0.102409639	0.102409639	0.108433735	0.108433735	0.108433735	0.114457831	0.108433735	0.108433735	0.108433735	0.114457831	0.114457831	0.114457831	0.120481928	0.120481928	0.120481928	0.126506024	0.126506024	0.126506024	0.126506024	0.13253012	0.13253012	0.13253012	0.13253012	0.13253012	0.13253012	0.138554217	0.138554217	0.138554217
0.090361446	0.090361446	0.084337349	0.090361446	0.090361446	0.090361446	0.090361446	0.096385542	0.096385542	0.090361446	0.090361446	0.090361446	0.096385542	0.096385542	0.096385542	0.096385542	0.096385542	0.096385542	0.096385542	0.096385542	0.102409639	0.102409639	0.102409639	0.108433735	0.108433735	0.108433735	0.108433735	0.108433735	0.108433735	0.108433735	0.114457831	0.114457831	0.114457831	0.120481928	0.120481928	0.120481928	0.126506024	0.126506024	0.126506024	0.126506024	0.13253012	0.13253012	0.126506024	0.13253012	0.13253012	0.13253012	0.138554217	0.138554217	0.138554217	0.144578313
0.090361446	0.090361446	0.090361446	0.090361446	0.090361446	0.090361446	0.090361446	0.096385542	0.090361446	0.090361446	0.090361446	0.096385542	0.096385542	0.096385542	0.096385542	0.102409639	0.096385542	0.096385542	0.096385542	0.102409639	0.102409639	0.102409639	0.102409639	0.108433735	0.108433735	0.108433735	0.108433735	0.108433735	0.108433735	0.114457831	0.114457831	0.114457831	0.120481928	0.120481928	0.120481928	0.126506024	0.126506024	0.126506024	0.13253012	0.13253012	0.13253012	0.13253012	0.13253012	0.13253012	0.138554217	0.138554217	0.138554217	0.144578313	0.144578313	0.144578313
0.090361446	0.090361446	0.090361446	0.090361446	0.090361446	0.090361446	0.090361446	0.096385542	0.090361446	0.090361446	0.090361446	0.096385542	0.096385542	0.096385542	0.096385542	0.096385542	0.096385542	0.096385542	0.096385542	0.102409639	0.102409639	0.102409639	0.108433735	0.108433735	0.108433735	0.108433735	0.108433735	0.108433735	0.114457831	0.114457831	0.114457831	0.120481928	0.120481928	0.120481928	0.126506024	0.126506024	0.126506024	0.13253012	0.13253012	0.13253012	0.13253012	0.13253012	0.13253012	0.138554217	0.138554217	0.138554217	0.144578313	0.144578313	0.144578313	0.15060241
0.090361446	0.090361446	0.090361446	0.090361446	0.090361446	0.090361446	0.090361446	0.096385542	0.090361446	0.090361446	0.090361446	0.096385542	0.096385542	0.096385542	0.096385542	0.096385542	0.096385542	0.096385542	0.102409639	0.102409639	0.102409639	0.108433735	0.108433735	0.108433735	0.108433735	0.108433735	0.108433735	0.108433735	0.114457831	0.114457831	0.120481928	0.120481928	0.120481928	0.126506024	0.126506024	0.126506024	0.13253012	0.13253012	0.126506024	0.13253012	0.13253012	0.13253012	0.138554217	0.138554217	0.138554217	0.144578313	0.144578313	0.15060241	0.15060241	0.15060241
0.090361446	0.090361446	0.090361446	0.090361446	0.090361446	0.090361446	0.090361446	0.096385542	0.090361446	0.090361446	0.090361446	0.096385542	0.096385542	0.096385542	0.102409639	0.096385542	0.096385542	0.096385542	0.102409639	0.102409639	0.102409639	0.108433735	0.108433735	0.108433735	0.108433735	0.108433735	0.108433735	0.114457831	0.114457831	0.114457831	0.120481928	0.120481928	0.126506024	0.126506024	0.126506024	0.13253012	0.13253012	0.126506024	0.13253012	0.13253012	0.13253012	0.138554217	0.138554217	0.144578313	0.144578313	0.144578313	0.15060241	0.15060241	0.15060241	0.156626506
0.090361446	0.090361446	0.090361446	0.090361446	0.090361446	0.090361446	0.090361446	0.090361446	0.090361446	0.090361446	0.096385542	0.096385542	0.096385542	0.096385542	0.096385542	0.096385542	0.096385542	0.102409639	0.102409639	0.102409639	0.108433735	0.108433735	0.108433735	0.108433735	0.108433735	0.108433735	0.114457831	0.114457831	0.114457831	0.120481928	0.120481928	0.120481928	0.126506024	0.126506024	0.13253012	0.13253012	0.126506024	0.13253012	0.13253012	0.138554217	0.138554217	0.138554217	0.144578313	0.144578313	0.144578313	0.15060241	0.15060241	0.156626506	0.156626506	0.156626506
0.090361446	0.090361446	0.090361446	0.090361446	0.090361446	0.090361446	0.096385542	0.090361446	0.090361446	0.090361446	0.096385542	0.096385542	0.096385542	0.096385542	0.096385542	0.096385542	0.096385542	0.102409639	0.102409639	0.102409639	0.108433735	0.108433735	0.102409639	0.108433735	0.108433735	0.114457831	0.114457831	0.114457831	0.120481928	0.120481928	0.120481928	0.126506024	0.126506024	0.13253012	0.13253012	0.126506024	0.13253012	0.13253012	0.138554217	0.138554217	0.138554217	0.144578313	0.144578313	0.15060241	0.15060241	0.15060241	0.156626506	0.156626506	0.162650602	0.162650602
0.090361446	0.090361446	0.090361446	0.090361446	0.090361446	0.090361446	0.096385542	0.090361446	0.090361446	0.090361446	0.096385542	0.096385542	0.096385542	0.096385542	0.096385542	0.096385542	0.102409639	0.102409639	0.102409639	0.108433735	0.108433735	0.102409639	0.108433735	0.108433735	0.108433735	0.114457831	0.114457831	0.120481928	0.120481928	0.120481928	0.126506024	0.126506024	0.13253012	0.126506024	0.126506024	0.13253012	0.13253012	0.138554217	0.138554217	0.138554217	0.144578313	0.144578313	0.15060241	0.15060241	0.156626506	0.156626506	0.156626506	0.162650602	0.162650602	0.168674699
0.090361446	0.090361446	0.090361446	0.090361446	0.090361446	0.090361446	0.096385542	0.090361446	0.090361446	0.090361446	0.096385542	0.096385542	0.096385542	0.096385542	0.096385542	0.096385542	0.102409639	0.102409639	0.102409639	0.108433735	0.108433735	0.108433735	0.108433735	0.108433735	0.114457831	0.114457831	0.120481928	0.120481928	0.120481928	0.126506024	0.126506024	0.13253012	0.126506024	0.126506024	0.13253012	0.13253012	0.138554217	0.138554217	0.144578313	0.144578313	0.144578313	0.15060241	0.15060241	0.156626506	0.156626506	0.156626506	0.162650602	0.162650602	0.168674699	0.168674699
0.090361446	0.090361446	0.090361446	0.090361446	0.090361446	0.090361446	0.090361446	0.090361446	0.090361446	0.096385542	0.096385542	0.096385542	0.090361446	0.096385542	0.096385542	0.102409639	0.102409639	0.102409639	0.108433735	0.108433735	0.102409639	0.108433735	0.108433735	0.114457831	0.114457831	0.114457831	0.120481928	0.120481928	0.126506024	0.126506024	0.13253012	0.126506024	0.126506024	0.13253012	0.13253012	0.138554217	0.138554217	0.144578313	0.144578313	0.144578313	0.15060241	0.15060241	0.156626506	0.156626506	0.162650602	0.162650602	0.168674699	0.168674699	0.168674699	0.174698795
0.090361446	0.090361446	0.090361446	0.090361446	0.090361446	0.090361446	0.090361446	0.090361446	0.090361446	0.096385542	0.096385542	0.096385542	0.096385542	0.096385542	0.096385542	0.102409639	0.102409639	0.102409639	0.108433735	0.102409639	0.108433735	0.108433735	0.108433735	0.114457831	0.114457831	0.120481928	0.120481928	0.126506024	0.126506024	0.126506024	0.126506024	0.126506024	0.13253012	0.13253012	0.138554217	0.138554217	0.144578313	0.144578313	0.15060241	0.15060241	0.15060241	0.156626506	0.156626506	0.162650602	0.162650602	0.168674699	0.168674699	0.174698795	0.174698795	0.168674699
0.090361446	0.084337349	0.090361446	0.090361446	0.090361446	0.090361446	0.090361446	0.090361446	0.090361446	0.096385542	0.096385542	0.090361446	0.096385542	0.096385542	0.096385542	0.102409639	0.102409639	0.108433735	0.108433735	0.102409639	0.108433735	0.108433735	0.114457831	0.114457831	0.120481928	0.120481928	0.120481928	0.126506024	0.126506024	0.126506024	0.126506024	0.13253012	0.13253012	0.138554217	0.138554217	0.144578313	0.144578313	0.15060241	0.15060241	0.156626506	0.156626506	0.156626506	0.162650602	0.162650602	0.168674699	0.168674699	0.174698795	0.168674699	0.174698795	0.174698795
0.090361446	0.084337349	0.090361446	0.090361446	0.090361446	0.090361446	0.090361446	0.090361446	0.090361446	0.096385542	0.096385542	0.090361446	0.096385542	0.096385542	0.102409639	0.102409639	0.102409639	0.108433735	0.102409639	0.108433735	0.108433735	0.114457831	0.114457831	0.114457831	0.120481928	0.120481928	0.126506024	0.126506024	0.126506024	0.126506024	0.13253012	0.13253012	0.138554217	0.138554217	0.144578313	0.144578313	0.15060241	0.15060241	0.156626506	0.156626506	0.162650602	0.162650602	0.168674699	0.168674699	0.168674699	0.168674699	0.168674699	0.174698795	0.174698795	0.180722892
0.090361446	0.084337349	0.090361446	0.090361446	0.090361446	0.084337349	0.090361446	0.090361446	0.090361446	0.096385542	0.096385542	0.096385542	0.096385542	0.096385542	0.102409639	0.102409639	0.108433735	0.102409639	0.102409639	0.108433735	0.108433735	0.114457831	0.114457831	0.120481928	0.120481928	0.126506024	0.126506024	0.126506024	0.126506024	0.13253012	0.13253012	0.138554217	0.138554217	0.144578313	0.144578313	0.15060241	0.15060241	0.156626506	0.156626506	0.162650602	0.162650602	0.168674699	0.168674699	0.168674699	0.168674699	0.174698795	0.174698795	0.180722892	0.180722892	0.186746988
0.090361446	0.084337349	0.090361446	0.090361446	0.090361446	0.084337349	0.090361446	0.090361446	0.096385542	0.096385542	0.090361446	0.096385542	0.096385542	0.102409639	0.102409639	0.102409639	0.108433735	0.102409639	0.108433735	0.108433735	0.114457831	0.114457831	0.120481928	0.120481928	0.126506024	0.126506024	0.126506024	0.126506024	0.13253012	0.13253012	0.138554217	0.138554217	0.144578313	0.144578313	0.15060241	0.15060241	0.156626506	0.156626506	0.162650602	0.162650602	0.168674699	0.168674699	0.168674699	0.168674699	0.174698795	0.174698795	0.180722892	0.180722892	0.186746988	0.186746988
0.090361446	0.084337349	0.090361446	0.090361446	0.090361446	0.090361446	0.090361446	0.090361446	0.096385542	0.096385542	0.090361446	0.096385542	0.096385542	0.102409639	0.102409639	0.108433735	0.102409639	0.102409639	0.108433735	0.108433735	0.114457831	0.114457831	0.120481928	0.120481928	0.126506024	0.120481928	0.126506024	0.126506024	0.13253012	0.138554217	0.138554217	0.144578313	0.144578313	0.15060241	0.15060241	0.156626506	0.156626506	0.162650602	0.162650602	0.168674699	0.162650602	0.168674699	0.168674699	0.174698795	0.180722892	0.180722892	0.186746988	0.186746988	0.192771084	0.192771084
0.090361446	0.084337349	0.090361446	0.090361446	0.090361446	0.090361446	0.090361446	0.090361446	0.096385542	0.090361446	0.096385542	0.096385542	0.096385542	0.102409639	0.102409639	0.102409639	0.102409639	0.108433735	0.108433735	0.114457831	0.114457831	0.120481928	0.120481928	0.126506024	0.120481928	0.126506024	0.126506024	0.13253012	0.13253012	0.138554217	0.144578313	0.144578313	0.15060241	0.15060241	0.156626506	0.156626506	0.162650602	0.162650602	0.162650602	0.168674699	0.168674699	0.174698795	0.174698795	0.180722892	0.180722892	0.186746988	0.186746988	0.192771084	0.192771084	0.198795181
0.090361446	0.084337349	0.090361446	0.090361446	0.090361446	0.090361446	0.090361446	0.090361446	0.096385542	0.090361446	0.096385542	0.096385542	0.102409639	0.102409639	0.102409639	0.102409639	0.102409639	0.108433735	0.108433735	0.114457831	0.120481928	0.120481928	0.126506024	0.120481928	0.126506024	0.126506024	0.13253012	0.13253012	0.138554217	0.144578313	0.144578313	0.15060241	0.15060241	0.156626506	0.156626506	0.162650602	0.168674699	0.162650602	0.168674699	0.168674699	0.174698795	0.174698795	0.180722892	0.186746988	0.186746988	0.192771084	0.192771084	0.198795181	0.198795181	0.204819277
0.090361446	0.084337349	0.090361446	0.090361446	0.084337349	0.090361446	0.090361446	0.090361446	0.096385542	0.090361446	0.096385542	0.096385542	0.102409639	0.102409639	0.102409639	0.102409639	0.108433735	0.108433735	0.114457831	0.114457831	0.120481928	0.120481928	0.120481928	0.126506024	0.126506024	0.13253012	0.13253012	0.138554217	0.138554217	0.144578313	0.15060241	0.15060241	0.156626506	0.156626506	0.162650602	0.162650602	0.162650602	0.168674699	0.168674699	0.174698795	0.180722892	0.180722892	0.186746988	0.186746988	0.192771084	0.192771084	0.198795181	0.204819277	0.204819277	0.210843373
0.090361446	0.084337349	0.090361446	0.090361446	0.084337349	0.090361446	0.090361446	0.096385542	0.090361446	0.090361446	0.096385542	0.096385542	0.102409639	0.096385542	0.102409639	0.102409639	0.108433735	0.114457831	0.114457831	0.120481928	0.120481928	0.120481928	0.120481928	0.126506024	0.13253012	0.13253012	0.138554217	0.138554217	0.144578313	0.15060241	0.15060241	0.156626506	0.156626506	0.162650602	0.162650602	0.162650602	0.168674699	0.168674699	0.174698795	0.180722892	0.180722892	0.186746988	0.186746988	0.192771084	0.198795181	0.198795181	0.204819277	0.204819277	0.210843373	0.21686747
0.090361446	0.084337349	0.090361446	0.090361446	0.084337349	0.090361446	0.090361446	0.096385542	0.090361446	0.096385542	0.096385542	0.102409639	0.102409639	0.102409639	0.102409639	0.108433735	0.108433735	0.114457831	0.114457831	0.120481928	0.120481928	0.120481928	0.126506024	0.126506024	0.13253012	0.138554217	0.138554217	0.144578313	0.15060241	0.15060241	0.156626506	0.156626506	0.156626506	0.162650602	0.162650602	0.168674699	0.174698795	0.174698795	0.180722892	0.180722892	0.186746988	0.192771084	0.192771084	0.198795181	0.204819277	0.204819277	0.210843373	0.210843373	0.21686747	0.222891566
0.090361446	0.084337349	0.090361446	0.090361446	0.084337349	0.090361446	0.090361446	0.090361446	0.090361446	0.096385542	0.096385542	0.102409639	0.096385542	0.102409639	0.102409639	0.108433735	0.114457831	0.114457831	0.120481928	0.114457831	0.120481928	0.126506024	0.126506024	0.13253012	0.138554217	0.138554217	0.144578313	0.144578313	0.15060241	0.156626506	0.156626506	0.156626506	0.162650602	0.162650602	0.168674699	0.174698795	0.174698795	0.180722892	0.186746988	0.186746988	0.192771084	0.198795181	0.198795181	0.204819277	0.204819277	0.210843373	0.21686747	0.21686747	0.222891566	0.222891566
0.084337349	0.084337349	0.090361446	0.084337349	0.084337349	0.090361446	0.090361446	0.090361446	0.090361446	0.096385542	0.096385542	0.102409639	0.096385542	0.102409639	0.108433735	0.108433735	0.114457831	0.120481928	0.114457831	0.120481928	0.120481928	0.126506024	0.13253012	0.13253012	0.138554217	0.144578313	0.144578313	0.15060241	0.156626506	0.15060241	0.156626506	0.162650602	0.162650602	0.168674699	0.174698795	0.174698795	0.180722892	0.186746988	0.186746988	0.192771084	0.198795181	0.198795181	0.204819277	0.210843373	0.210843373	0.21686747	0.222891566	0.222891566	0.228915663	0.228915663
0.084337349	0.084337349	0.090361446	0.084337349	0.084337349	0.090361446	0.090361446	0.090361446	0.090361446	0.096385542	0.102409639	0.096385542	0.102409639	0.102409639	0.108433735	0.114457831	0.114457831	0.114457831	0.120481928	0.120481928	0.126506024	0.13253012	0.13253012	0.138554217	0.144578313	0.144578313	0.15060241	0.156626506	0.15060241	0.156626506	0.162650602	0.162650602	0.168674699	0.174698795	0.180722892	0.180722892	0.186746988	0.192771084	0.192771084	0.198795181	0.204819277	0.204819277	0.210843373	0.21686747	0.21686747	0.222891566	0.228915663	0.228915663	0.234939759	0.234939759
0.084337349	0.084337349	0.090361446	0.084337349	0.084337349	0.090361446	0.084337349	0.090361446	0.096385542	0.096385542	0.096385542	0.096385542	0.102409639	0.108433735	0.108433735	0.114457831	0.114457831	0.114457831	0.120481928	0.126506024	0.126506024	0.13253012	0.138554217	0.138554217	0.144578313	0.15060241	0.15060241	0.15060241	0.156626506	0.162650602	0.162650602	0.168674699	0.174698795	0.180722892	0.180722892	0.186746988	0.192771084	0.192771084	0.198795181	0.204819277	0.210843373	0.210843373	0.21686747	0.222891566	0.222891566	0.228915663	0.234939759	0.234939759	0.234939759	0.234939759
0.084337349	0.084337349	0.090361446	0.084337349	0.084337349	0.090361446	0.090361446	0.090361446	0.096385542	0.096385542	0.096385542	0.102409639	0.102409639	0.108433735	0.114457831	0.108433735	0.114457831	0.120481928	0.120481928	0.126506024	0.13253012	0.138554217	0.138554217	0.144578313	0.15060241	0.15060241	0.15060241	0.156626506	0.162650602	0.168674699	0.168674699	0.174698795	0.180722892	0.180722892	0.186746988	0.192771084	0.198795181	0.198795181	0.204819277	0.210843373	0.210843373	0.21686747	0.222891566	0.228915663	0.228915663	0.234939759	0.234939759	0.234939759	0.240963855	0.246987952
0.084337349	0.084337349	0.090361446	0.084337349	0.090361446	0.084337349	0.090361446	0.090361446	0.096385542	0.096385542	0.096385542	0.102409639	0.108433735	0.108433735	0.114457831	0.114457831	0.114457831	0.120481928	0.126506024	0.13253012	0.13253012	0.138554217	0.144578313	0.15060241	0.144578313	0.15060241	0.156626506	0.162650602	0.168674699	0.168674699	0.174698795	0.180722892	0.186746988	0.186746988	0.192771084	0.198795181	0.204819277	0.204819277	0.210843373	0.21686747	0.21686747	0.222891566	0.228915663	0.228915663	0.228915663	0.234939759	0.240963855	0.240963855	0.246987952	0.253012048
0.084337349	0.084337349	0.084337349	0.084337349	0.090361446	0.084337349	0.090361446	0.090361446	0.096385542	0.096385542	0.096385542	0.102409639	0.108433735	0.114457831	0.108433735	0.114457831	0.120481928	0.126506024	0.126506024	0.13253012	0.138554217	0.144578313	0.144578313	0.144578313	0.15060241	0.156626506	0.162650602	0.168674699	0.168674699	0.174698795	0.180722892	0.186746988	0.186746988	0.192771084	0.198795181	0.204819277	0.204819277	0.210843373	0.21686747	0.222891566	0.222891566	0.222891566	0.228915663	0.234939759	0.234939759	0.240963855	0.246987952	0.246987952	0.253012048	0.259036145
0.078313253	0.084337349	0.084337349	0.084337349	0.090361446	0.084337349	0.090361446	0.096385542	0.090361446	0.096385542	0.102409639	0.102409639	0.108433735	0.108433735	0.114457831	0.120481928	0.120481928	0.126506024	0.13253012	0.138554217	0.144578313	0.138554217	0.144578313	0.15060241	0.156626506	0.162650602	0.162650602	0.168674699	0.174698795	0.180722892	0.186746988	0.192771084	0.192771084	0.198795181	0.204819277	0.210843373	0.210843373	0.21686747	0.21686747	0.222891566	0.228915663	0.228915663	0.234939759	0.240963855	0.240963855	0.246987952	0.253012048	0.259036145	0.259036145	0.265060241
0.078313253	0.084337349	0.078313253	0.084337349	0.084337349	0.084337349	0.090361446	0.096385542	0.090361446	0.096385542	0.102409639	0.108433735	0.108433735	0.108433735	0.114457831	0.120481928	0.126506024	0.13253012	0.138554217	0.13253012	0.138554217	0.144578313	0.15060241	0.156626506	0.162650602	0.162650602	0.168674699	0.174698795	0.180722892	0.186746988	0.192771084	0.192771084	0.198795181	0.204819277	0.210843373	0.21686747	0.21686747	0.21686747	0.222891566	0.228915663	0.234939759	0.234939759	0.240963855	0.246987952	0.253012048	0.253012048	0.259036145	0.265060241	0.265060241	0.271084337
0.078313253	0.084337349	0.078313253	0.084337349	0.084337349	0.084337349	0.090361446	0.090361446	0.096385542	0.096385542	0.102409639	0.102409639	0.108433735	0.114457831	0.120481928	0.120481928	0.126506024	0.13253012	0.13253012	0.138554217	0.144578313	0.15060241	0.156626506	0.162650602	0.162650602	0.168674699	0.174698795	0.180722892	0.186746988	0.192771084	0.198795181	0.198795181	0.204819277	0.204819277	0.210843373	0.21686747	0.222891566	0.222891566	0.228915663	0.234939759	0.240963855	0.246987952	0.246987952	0.253012048	0.259036145	0.259036145	0.265060241	0.271084337	0.277108434	0.277108434
0.078313253	0.078313253	0.078313253	0.084337349	0.084337349	0.090361446	0.084337349	0.090361446	0.096385542	0.102409639	0.102409639	0.102409639	0.108433735	0.114457831	0.120481928	0.126506024	0.13253012	0.13253012	0.138554217	0.144578313	0.15060241	0.156626506	0.156626506	0.162650602	0.168674699	0.174698795	0.180722892	0.186746988	0.192771084	0.198795181	0.204819277	0.204819277	0.204819277	0.210843373	0.21686747	0.222891566	0.228915663	0.234939759	0.234939759	0.240963855	0.246987952	0.253012048	0.253012048	0.259036145	0.265060241	0.271084337	0.271084337	0.277108434	0.28313253	0.289156627
0.078313253	0.078313253	0.078313253	0.078313253	0.084337349	0.090361446	0.084337349	0.090361446	0.096385542	0.096385542	0.102409639	0.108433735	0.114457831	0.120481928	0.126506024	0.126506024	0.13253012	0.138554217	0.144578313	0.15060241	0.15060241	0.156626506	0.162650602	0.168674699	0.174698795	0.180722892	0.186746988	0.192771084	0.192771084	0.198795181	0.204819277	0.210843373	0.210843373	0.21686747	0.222891566	0.228915663	0.234939759	0.240963855	0.246987952	0.246987952	0.253012048	0.259036145	0.265060241	0.265060241	0.271084337	0.277108434	0.28313253	0.28313253	0.289156627	0.295180723
0.078313253	0.078313253	0.078313253	0.078313253	0.084337349	0.084337349	0.090361446	0.096385542	0.090361446	0.096385542	0.102409639	0.108433735	0.114457831	0.120481928	0.120481928	0.126506024	0.13253012	0.138554217	0.144578313	0.15060241	0.156626506	0.162650602	0.168674699	0.174698795	0.180722892	0.186746988	0.186746988	0.192771084	0.198795181	0.204819277	0.210843373	0.21686747	0.222891566	0.228915663	0.228915663	0.234939759	0.240963855	0.246987952	0.253012048	0.259036145	0.259036145	0.265060241	0.271084337	0.277108434	0.28313253	0.28313253	0.289156627	0.295180723	0.301204819	0.301204819
0.078313253	0.078313253	0.078313253	0.078313253	0.084337349	0.084337349	0.090361446	0.096385542	0.096385542	0.102409639	0.108433735	0.114457831	0.114457831	0.120481928	0.126506024	0.13253012	0.138554217	0.144578313	0.15060241	0.156626506	0.162650602	0.168674699	0.174698795	0.174698795	0.180722892	0.186746988	0.192771084	0.198795181	0.204819277	0.210843373	0.21686747	0.222891566	0.228915663	0.234939759	0.240963855	0.246987952	0.246987952	0.253012048	0.259036145	0.265060241	0.271084337	0.277108434	0.277108434	0.28313253	0.289156627	0.295180723	0.295180723	0.301204819	0.307228916	0.313253012
0.078313253	0.078313253	0.072289157	0.078313253	0.078313253	0.084337349	0.090361446	0.090361446	0.096385542	0.102409639	0.108433735	0.108433735	0.120481928	0.126506024	0.13253012	0.138554217	0.144578313	0.15060241	0.156626506	0.162650602	0.168674699	0.168674699	0.174698795	0.180722892	0.186746988	0.192771084	0.198795181	0.204819277	0.210843373	0.21686747	0.222891566	0.228915663	0.234939759	0.240963855	0.246987952	0.253012048	0.259036145	0.265060241	0.265060241	0.271084337	0.277108434	0.28313253	0.289156627	0.289156627	0.295180723	0.301204819	0.307228916	0.313253012	0.313253012	0.319277108
0.072289157	0.072289157	0.072289157	0.072289157	0.078313253	0.084337349	0.084337349	0.096385542	0.102409639	0.108433735	0.108433735	0.114457831	0.120481928	0.126506024	0.138554217	0.144578313	0.15060241	0.156626506	0.156626506	0.162650602	0.168674699	0.174698795	0.180722892	0.186746988	0.198795181	0.204819277	0.210843373	0.21686747	0.222891566	0.228915663	0.234939759	0.240963855	0.240963855	0.246987952	0.253012048	0.259036145	0.265060241	0.271084337	0.277108434	0.28313253	0.28313253	0.289156627	0.295180723	0.301204819	0.307228916	0.307228916	0.313253012	0.319277108	0.325301205	0.325301205
0.06626506	0.06626506	0.072289157	0.072289157	0.078313253	0.084337349	0.090361446	0.096385542	0.096385542	0.102409639	0.114457831	0.120481928	0.126506024	0.13253012	0.138554217	0.15060241	0.15060241	0.156626506	0.162650602	0.168674699	0.174698795	0.186746988	0.192771084	0.198795181	0.204819277	0.210843373	0.21686747	0.222891566	0.228915663	0.234939759	0.240963855	0.246987952	0.253012048	0.259036145	0.265060241	0.271084337	0.271084337	0.277108434	0.28313253	0.289156627	0.295180723	0.301204819	0.307228916	0.307228916	0.313253012	0.319277108	0.325301205	0.325301205	0.331325301	0.331325301
0.06626506	0.06626506	0.06626506	0.072289157	0.078313253	0.084337349	0.090361446	0.090361446	0.102409639	0.108433735	0.114457831	0.126506024	0.13253012	0.13253012	0.138554217	0.15060241	0.156626506	0.162650602	0.168674699	0.174698795	0.186746988	0.192771084	0.198795181	0.204819277	0.210843373	0.21686747	0.222891566	0.228915663	0.234939759	0.240963855	0.246987952	0.253012048	0.259036145	0.265060241	0.271084337	0.277108434	0.28313253	0.289156627	0.295180723	0.301204819	0.301204819	0.307228916	0.313253012	0.319277108	0.319277108	0.319277108	0.325301205	0.331325301	0.337349398	0.337349398
0.06626506	0.06626506	0.06626506	0.06626506	0.078313253	0.084337349	0.090361446	0.096385542	0.102409639	0.114457831	0.120481928	0.120481928	0.13253012	0.138554217	0.144578313	0.156626506	0.162650602	0.168674699	0.174698795	0.186746988	0.192771084	0.198795181	0.204819277	0.210843373	0.222891566	0.228915663	0.234939759	0.240963855	0.246987952	0.253012048	0.259036145	0.265060241	0.271084337	0.277108434	0.28313253	0.289156627	0.295180723	0.295180723	0.295180723	0.301204819	0.307228916	0.313253012	0.319277108	0.319277108	0.325301205	0.331325301	0.337349398	0.343373494	0.343373494	0.34939759
0.054216867	0.060240964	0.060240964	0.072289157	0.072289157	0.084337349	0.090361446	0.102409639	0.102409639	0.108433735	0.120481928	0.126506024	0.138554217	0.144578313	0.156626506	0.162650602	0.168674699	0.180722892	0.186746988	0.192771084	0.198795181	0.210843373	0.21686747	0.222891566	0.228915663	0.234939759	0.240963855	0.246987952	0.253012048	0.259036145	0.265060241	0.265060241	0.271084337	0.277108434	0.28313253	0.289156627	0.295180723	0.301204819	0.307228916	0.313253012	0.319277108	0.319277108	0.325301205	0.331325301	0.337349398	0.343373494	0.343373494	0.34939759	0.355421687	0.361445783
0.054216867	0.048192771	0.060240964	0.06626506	0.072289157	0.078313253	0.090361446	0.096385542	0.108433735	0.114457831	0.126506024	0.13253012	0.144578313	0.15060241	0.162650602	0.168674699	0.180722892	0.186746988	0.192771084	0.204819277	0.210843373	0.21686747	0.222891566	0.222891566	0.234939759	0.240963855	0.246987952	0.253012048	0.259036145	0.265060241	0.271084337	0.277108434	0.28313253	0.289156627	0.295180723	0.301204819	0.307228916	0.313253012	0.319277108	0.319277108	0.325301205	0.331325301	0.337349398	0.343373494	0.343373494	0.34939759	0.355421687	0.361445783	0.361445783	0.36746988
0.036144578	0.042168675	0.054216867	0.060240964	0.072289157	0.084337349	0.090361446	0.102409639	0.114457831	0.120481928	0.13253012	0.144578313	0.15060241	0.156626506	0.162650602	0.174698795	0.180722892	0.186746988	0.198795181	0.204819277	0.210843373	0.222891566	0.228915663	0.234939759	0.240963855	0.246987952	0.259036145	0.265060241	0.271084337	0.277108434	0.28313253	0.289156627	0.295180723	0.301204819	0.307228916	0.313253012	0.319277108	0.319277108	0.325301205	0.331325301	0.337349398	0.343373494	0.34939759	0.34939759	0.355421687	0.361445783	0.36746988	0.36746988	0.373493976	0.379518072
0	0.018072289	0.036144578	0.054216867	0.06626506	0.078313253	0.090361446	0.102409639	0.114457831	0.126506024	0.13253012	0.144578313	0.156626506	0.162650602	0.174698795	0.180722892	0.192771084	0.198795181	0.204819277	0.21686747	0.222891566	0.228915663	0.240963855	0.246987952	0.253012048	0.259036145	0.265060241	0.271084337	0.28313253	0.289156627	0.295180723	0.301204819	0.307228916	0.313253012	0.319277108	0.319277108	0.325301205	0.331325301	0.337349398	0.343373494	0.34939759	0.355421687	0.355421687	0.361445783	0.36746988	0.373493976	0.373493976	0.379518072	0.385542169	0.391566265
0	0	0.024096386	0.048192771	0.06626506	0.078313253	0.096385542	0.108433735	0.120481928	0.13253012	0.144578313	0.15060241	0.162650602	0.174698795	0.180722892	0.192771084	0.198795181	0.210843373	0.21686747	0.228915663	0.234939759	0.240963855	0.253012048	0.259036145	0.265060241	0.271084337	0.277108434	0.28313253	0.289156627	0.295180723	0.307228916	0.313253012	0.319277108	0.319277108	0.325301205	0.331325301	0.337349398	0.343373494	0.34939759	0.355421687	0.361445783	0.361445783	0.36746988	0.373493976	0.379518072	0.379518072	0.385542169	0.391566265	0.397590361	0.397590361
0	0	0	0.048192771	0.06626506	0.084337349	0.096385542	0.114457831	0.126506024	0.138554217	0.15060241	0.162650602	0.174698795	0.186746988	0.192771084	0.204819277	0.210843373	0.222891566	0.228915663	0.240963855	0.246987952	0.253012048	0.265060241	0.271084337	0.277108434	0.28313253	0.289156627	0.295180723	0.301204819	0.307228916	0.319277108	0.325301205	0.325301205	0.331325301	0.337349398	0.343373494	0.34939759	0.355421687	0.361445783	0.36746988	0.36746988	0.373493976	0.379518072	0.385542169	0.391566265	0.391566265	0.397590361	0.403614458	0.403614458	0.409638554
0	0	0	0.036144578	0.06626506	0.084337349	0.102409639	0.120481928	0.13253012	0.144578313	0.156626506	0.168674699	0.180722892	0.192771084	0.198795181	0.21686747	0.222891566	0.234939759	0.240963855	0.253012048	0.259036145	0.265060241	0.277108434	0.28313253	0.289156627	0.295180723	0.301204819	0.307228916	0.319277108	0.325301205	0.331325301	0.337349398	0.343373494	0.343373494	0.34939759	0.355421687	0.361445783	0.36746988	0.373493976	0.379518072	0.379518072	0.385542169	0.391566265	0.397590361	0.397590361	0.403614458	0.409638554	0.415662651	0.415662651	0.421686747
0	0	0	0.036144578	0.072289157	0.090361446	0.108433735	0.126506024	0.144578313	0.156626506	0.168674699	0.180722892	0.192771084	0.204819277	0.210843373	0.222891566	0.234939759	0.240963855	0.253012048	0.259036145	0.271084337	0.28313253	0.289156627	0.295180723	0.301204819	0.307228916	0.319277108	0.325301205	0.331325301	0.337349398	0.343373494	0.34939759	0.355421687	0.361445783	0.361445783	0.36746988	0.373493976	0.379518072	0.385542169	0.391566265	0.391566265	0.397590361	0.403614458	0.409638554	0.409638554	0.415662651	0.421686747	0.421686747	0.427710843	0.43373494
0	0	0	0.042168675	0.078313253	0.102409639	0.114457831	0.138554217	0.15060241	0.162650602	0.180722892	0.192771084	0.204819277	0.21686747	0.228915663	0.234939759	0.246987952	0.253012048	0.265060241	0.271084337	0.28313253	0.289156627	0.295180723	0.307228916	0.313253012	0.319277108	0.325301205	0.337349398	0.343373494	0.34939759	0.355421687	0.361445783	0.36746988	0.373493976	0.379518072	0.385542169	0.385542169	0.391566265	0.397590361	0.403614458	0.403614458	0.409638554	0.415662651	0.421686747	0.421686747	0.427710843	0.43373494	0.43373494	0.439759036	0.445783133
0	0	0	0.054216867	0.084337349	0.108433735	0.13253012	0.144578313	0.168674699	0.180722892	0.192771084	0.204819277	0.222891566	0.234939759	0.240963855	0.253012048	0.265060241	0.271084337	0.28313253	0.289156627	0.295180723	0.307228916	0.313253012	0.319277108	0.325301205	0.331325301	0.337349398	0.343373494	0.34939759	0.355421687	0.361445783	0.36746988	0.373493976	0.379518072	0.385542169	0.391566265	0.403614458	0.403614458	0.409638554	0.415662651	0.421686747	0.421686747	0.427710843	0.43373494	0.43373494	0.439759036	0.445783133	0.445783133	0.451807229	0.457831325
0	0	0	0.060240964	0.096385542	0.126506024	0.144578313	0.162650602	0.174698795	0.198795181	0.210843373	0.222891566	0.234939759	0.240963855	0.259036145	0.271084337	0.277108434	0.289156627	0.295180723	0.307228916	0.313253012	0.319277108	0.331325301	0.337349398	0.343373494	0.34939759	0.355421687	0.361445783	0.36746988	0.373493976	0.379518072	0.385542169	0.391566265	0.391566265	0.397590361	0.403614458	0.409638554	0.415662651	0.415662651	0.421686747	0.427710843	0.427710843	0.43373494	0.439759036	0.439759036	0.445783133	0.451807229	0.451807229	0.457831325	0.463855422
0	0	0.018072289	0.078313253	0.114457831	0.138554217	0.156626506	0.180722892	0.192771084	0.210843373	0.228915663	0.240963855	0.253012048	0.265060241	0.271084337	0.28313253	0.301204819	0.307228916	0.313253012	0.325301205	0.331325301	0.337349398	0.343373494	0.355421687	0.361445783	0.36746988	0.373493976	0.379518072	0.385542169	0.391566265	0.391566265	0.397590361	0.403614458	0.409638554	0.415662651	0.421686747	0.421686747	0.427710843	0.43373494	0.43373494	0.439759036	0.445783133	0.445783133	0.451807229	0.457831325	0.457831325	0.463855422	0.463855422	0.469879518	0.475903614
0	0	0.054216867	0.102409639	0.13253012	0.156626506	0.180722892	0.198795181	0.21686747	0.228915663	0.240963855	0.259036145	0.271084337	0.28313253	0.295180723	0.301204819	0.313253012	0.319277108	0.331325301	0.343373494	0.34939759	0.355421687	0.36746988	0.373493976	0.379518072	0.385542169	0.391566265	0.397590361	0.397590361	0.403614458	0.409638554	0.415662651	0.421686747	0.427710843	0.427710843	0.43373494	0.439759036	0.439759036	0.445783133	0.451807229	0.451807229	0.457831325	0.463855422	0.463855422	0.469879518	0.469879518	0.475903614	0.475903614	0.481927711	0.493975904
0	0	0.090361446	0.126506024	0.156626506	0.180722892	0.198795181	0.222891566	0.234939759	0.253012048	0.265060241	0.277108434	0.295180723	0.307228916	0.319277108	0.325301205	0.337349398	0.343373494	0.34939759	0.355421687	0.36746988	0.379518072	0.385542169	0.391566265	0.397590361	0.403614458	0.409638554	0.415662651	0.415662651	0.421686747	0.427710843	0.43373494	0.43373494	0.439759036	0.445783133	0.451807229	0.451807229	0.457831325	0.457831325	0.463855422	0.469879518	0.469879518	0.475903614	0.475903614	0.481927711	0.493975904	0.493975904	0.5	0.5	0.5
0	0.06626506	0.120481928	0.156626506	0.186746988	0.210843373	0.228915663	0.246987952	0.265060241	0.28313253	0.295180723	0.307228916	0.313253012	0.325301205	0.343373494	0.34939759	0.355421687	0.36746988	0.373493976	0.379518072	0.385542169	0.391566265	0.397590361	0.409638554	0.415662651	0.421686747	0.427710843	0.43373494	0.43373494	0.439759036	0.445783133	0.451807229	0.451807229	0.457831325	0.463855422	0.463855422	0.469879518	0.469879518	0.475903614	0.481927711	0.481927711	0.493975904	0.493975904	0.5	0.5	0.5	0.5	0.506024096	0.506024096	0.512048193
0.06626506	0.114457831	0.156626506	0.192771084	0.21686747	0.234939759	0.259036145	0.271084337	0.295180723	0.307228916	0.325301205	0.337349398	0.343373494	0.355421687	0.361445783	0.379518072	0.385542169	0.391566265	0.397590361	0.403614458	0.409638554	0.415662651	0.421686747	0.427710843	0.43373494	0.43373494	0.445783133	0.451807229	0.457831325	0.457831325	0.463855422	0.469879518	0.469879518	0.475903614	0.475903614	0.481927711	0.481927711	0.493975904	0.5	0.5	0.5	0.5	0.506024096	0.506024096	0.512048193	0.512048193	0.518072289	0.518072289	0.524096386	0.524096386
0.21686747	0.162650602	0.198795181	0.222891566	0.253012048	0.277108434	0.295180723	0.313253012	0.331325301	0.343373494	0.355421687	0.36746988	0.379518072	0.385542169	0.391566265	0.397590361	0.415662651	0.421686747	0.427710843	0.427710843	0.43373494	0.439759036	0.445783133	0.451807229	0.451807229	0.457831325	0.463855422	0.463855422	0.475903614	0.475903614	0.481927711	0.493975904	0.493975904	0.5	0.5	0.5	0.5	0.506024096	0.506024096	0.512048193	0.512048193	0.518072289	0.518072289	0.524096386	0.524096386	0.530120482	0.530120482	0.530120482	0.536144578	0.536144578
0.34939759	0.331325301	0.246987952	0.277108434	0.301204819	0.325301205	0.343373494	0.355421687	0.36746988	0.385542169	0.391566265	0.397590361	0.415662651	0.421686747	0.427710843	0.43373494	0.439759036	0.451807229	0.451807229	0.457831325	0.463855422	0.463855422	0.469879518	0.475903614	0.475903614	0.487951807	0.487951807	0.493975904	0.493975904	0.493975904	0.5	0.506024096	0.506024096	0.512048193	0.512048193	0.518072289	0.518072289	0.524096386	0.524096386	0.524096386	0.530120482	0.530120482	0.536144578	0.536144578	0.536144578	0.542168675	0.542168675	0.548192771	0.548192771	0.548192771
0.512048193	0.5	0.457831325	0.343373494	0.36746988	0.385542169	0.397590361	0.409638554	0.421686747	0.43373494	0.439759036	0.445783133	0.451807229	0.457831325	0.463855422	0.469879518	0.469879518	0.481927711	0.481927711	0.493975904	0.493975904	0.493975904	0.5	0.5	0.5	0.506024096	0.506024096	0.512048193	0.512048193	0.518072289	0.518072289	0.518072289	0.524096386	0.524096386	0.530120482	0.536144578	0.536144578	0.536144578	0.542168675	0.542168675	0.542168675	0.548192771	0.548192771	0.548192771	0.554216867	0.554216867	0.560240964	0.560240964	0.560240964	0.56626506
0.861445783	0.855421687	0.84939759	0.692771084	0.536144578	0.481927711	0.481927711	0.487951807	0.487951807	0.487951807	0.493975904	0.5	0.5	0.5	0.506024096	0.506024096	0.512048193	0.512048193	0.512048193	0.512048193	0.524096386	0.524096386	0.524096386	0.524096386	0.530120482	0.530120482	0.530120482	0.530120482	0.536144578	0.536144578	0.536144578	0.542168675	0.542168675	0.542168675	0.542168675	0.548192771	0.548192771	0.548192771	0.560240964	0.560240964	0.560240964	0.560240964	0.56626506	0.56626506	0.56626506	0.572289157	0.572289157	0.572289157	0.572289157	0.578313253
0.86746988	0.86746988	0.855421687	0.84939759	0.831325301	0.801204819	0.704819277	0.614457831	0.584337349	0.572289157	0.56626506	0.560240964	0.554216867	0.548192771	0.554216867	0.554216867	0.548192771	0.548192771	0.548192771	0.548192771	0.548192771	0.548192771	0.554216867	0.554216867	0.554216867	0.554216867	0.554216867	0.554216867	0.554216867	0.560240964	0.560240964	0.560240964	0.560240964	0.560240964	0.560240964	0.56626506	0.56626506	0.56626506	0.56626506	0.572289157	0.572289157	0.578313253	0.578313253	0.578313253	0.584337349	0.584337349	0.584337349	0.584337349	0.590361446	0.590361446
0.873493976	0.873493976	0.86746988	0.855421687	0.84939759	0.831325301	0.807228916	0.771084337	0.722891566	0.674698795	0.644578313	0.63253012	0.620481928	0.608433735	0.596385542	0.596385542	0.590361446	0.590361446	0.584337349	0.584337349	0.578313253	0.578313253	0.578313253	0.584337349	0.584337349	0.578313253	0.578313253	0.578313253	0.578313253	0.578313253	0.578313253	0.578313253	0.578313253	0.578313253	0.584337349	0.584337349	0.584337349	0.584337349	0.584337349	0.584337349	0.584337349	0.590361446	0.590361446	0.590361446	0.590361446	0.590361446	0.596385542	0.602409639	0.602409639	0.602409639
0.873493976	0.873493976	0.873493976	0.861445783	0.855421687	0.843373494	0.831325301	0.813253012	0.789156627	0.759036145	0.728915663	0.704819277	0.680722892	0.662650602	0.65060241	0.638554217	0.638554217	0.63253012	0.620481928	0.620481928	0.614457831	0.608433735	0.608433735	0.602409639	0.602409639	0.608433735	0.602409639	0.602409639	0.602409639	0.602409639	0.602409639	0.602409639	0.602409639	0.602409639	0.602409639	0.602409639	0.602409639	0.602409639	0.602409639	0.602409639	0.602409639	0.602409639	0.602409639	0.602409639	0.608433735	0.608433735	0.608433735	0.608433735	0.608433735	0.608433735
0.873493976	0.873493976	0.873493976	0.86746988	0.861445783	0.855421687	0.84939759	0.831325301	0.819277108	0.801204819	0.777108434	0.753012048	0.734939759	0.71686747	0.698795181	0.686746988	0.674698795	0.668674699	0.662650602	0.65060241	0.644578313	0.644578313	0.638554217	0.63253012	0.63253012	0.626506024	0.63253012	0.626506024	0.626506024	0.626506024	0.620481928	0.620481928	0.620481928	0.620481928	0.620481928	0.620481928	0.620481928	0.620481928	0.620481928	0.620481928	0.620481928	0.620481928	0.620481928	0.620481928	0.620481928	0.620481928	0.620481928	0.620481928	0.620481928	0.620481928
0.873493976	0.879518072	0.879518072	0.86746988	0.86746988	0.861445783	0.855421687	0.843373494	0.831325301	0.819277108	0.807228916	0.789156627	0.771084337	0.759036145	0.740963855	0.722891566	0.710843373	0.698795181	0.698795181	0.686746988	0.680722892	0.674698795	0.668674699	0.662650602	0.656626506	0.65060241	0.65060241	0.644578313	0.65060241	0.644578313	0.644578313	0.644578313	0.638554217	0.638554217	0.638554217	0.638554217	0.638554217	0.638554217	0.63253012	0.63253012	0.63253012	0.63253012	0.63253012	0.63253012	0.63253012	0.63253012	0.63253012	0.63253012	0.638554217	0.638554217
0.879518072	0.879518072	0.879518072	0.873493976	0.873493976	0.86746988	0.861445783	0.855421687	0.843373494	0.837349398	0.825301205	0.807228916	0.795180723	0.78313253	0.771084337	0.759036145	0.746987952	0.728915663	0.722891566	0.71686747	0.710843373	0.698795181	0.692771084	0.686746988	0.680722892	0.674698795	0.674698795	0.668674699	0.662650602	0.662650602	0.662650602	0.662650602	0.662650602	0.656626506	0.656626506	0.656626506	0.65060241	0.65060241	0.65060241	0.65060241	0.65060241	0.65060241	0.65060241	0.65060241	0.65060241	0.65060241	0.65060241	0.65060241	0.65060241	0.65060241
0.879518072	0.879518072	0.879518072	0.873493976	0.873493976	0.86746988	0.861445783	0.861445783	0.84939759	0.843373494	0.837349398	0.825301205	0.813253012	0.801204819	0.795180723	0.78313253	0.771084337	0.759036145	0.746987952	0.734939759	0.734939759	0.722891566	0.71686747	0.710843373	0.704819277	0.698795181	0.692771084	0.686746988	0.686746988	0.680722892	0.680722892	0.674698795	0.680722892	0.674698795	0.674698795	0.674698795	0.668674699	0.668674699	0.668674699	0.668674699	0.662650602	0.662650602	0.662650602	0.662650602	0.662650602	0.662650602	0.662650602	0.662650602	0.662650602	0.662650602
0.879518072	0.879518072	0.879518072	0.879518072	0.879518072	0.873493976	0.86746988	0.86746988	0.855421687	0.84939759	0.843373494	0.837349398	0.825301205	0.813253012	0.813253012	0.801204819	0.789156627	0.777108434	0.771084337	0.759036145	0.753012048	0.746987952	0.740963855	0.734939759	0.728915663	0.722891566	0.71686747	0.710843373	0.704819277	0.698795181	0.698795181	0.692771084	0.692771084	0.692771084	0.692771084	0.686746988	0.686746988	0.686746988	0.680722892	0.680722892	0.680722892	0.680722892	0.680722892	0.674698795	0.674698795	0.674698795	0.674698795	0.674698795	0.674698795	0.674698795
0.885542169	0.879518072	0.885542169	0.879518072	0.879518072	0.873493976	0.86746988	0.86746988	0.861445783	0.855421687	0.855421687	0.843373494	0.837349398	0.825301205	0.819277108	0.813253012	0.807228916	0.795180723	0.789156627	0.777108434	0.771084337	0.759036145	0.759036145	0.753012048	0.746987952	0.740963855	0.734939759	0.728915663	0.722891566	0.71686747	0.71686747	0.710843373	0.704819277	0.704819277	0.698795181	0.698795181	0.704819277	0.698795181	0.698795181	0.698795181	0.692771084	0.692771084	0.692771084	0.692771084	0.692771084	0.686746988	0.686746988	0.686746988	0.686746988	0.686746988
0.885542169	0.879518072	0.885542169	0.879518072	0.879518072	0.879518072	0.873493976	0.873493976	0.86746988	0.861445783	0.855421687	0.855421687	0.843373494	0.837349398	0.831325301	0.819277108	0.819277108	0.813253012	0.801204819	0.795180723	0.789156627	0.777108434	0.771084337	0.771084337	0.765060241	0.759036145	0.753012048	0.746987952	0.740963855	0.734939759	0.728915663	0.728915663	0.722891566	0.722891566	0.71686747	0.71686747	0.710843373	0.710843373	0.710843373	0.710843373	0.710843373	0.704819277	0.704819277	0.704819277	0.704819277	0.698795181	0.698795181	0.698795181	0.698795181	0.698795181
0.885542169	0.879518072	0.885542169	0.879518072	0.879518072	0.879518072	0.873493976	0.86746988	0.86746988	0.86746988	0.861445783	0.861445783	0.84939759	0.843373494	0.837349398	0.831325301	0.825301205	0.819277108	0.813253012	0.807228916	0.801204819	0.795180723	0.78313253	0.777108434	0.777108434	0.771084337	0.765060241	0.759036145	0.759036145	0.753012048	0.746987952	0.740963855	0.740963855	0.734939759	0.728915663	0.728915663	0.722891566	0.722891566	0.722891566	0.71686747	0.722891566	0.722891566	0.71686747	0.71686747	0.71686747	0.71686747	0.710843373	0.710843373	0.710843373	0.710843373
0.885542169	0.885542169	0.885542169	0.879518072	0.879518072	0.879518072	0.879518072	0.873493976	0.873493976	0.86746988	0.861445783	0.855421687	0.855421687	0.84939759	0.843373494	0.837349398	0.831325301	0.831325301	0.825301205	0.819277108	0.813253012	0.807228916	0.801204819	0.795180723	0.789156627	0.78313253	0.78313253	0.777108434	0.771084337	0.765060241	0.759036145	0.759036145	0.753012048	0.746987952	0.746987952	0.740963855	0.740963855	0.734939759	0.734939759	0.728915663	0.728915663	0.728915663	0.722891566	0.728915663	0.728915663	0.728915663	0.722891566	0.722891566	0.722891566	0.722891566
0.885542169	0.885542169	0.885542169	0.885542169	0.879518072	0.879518072	0.879518072	0.873493976	0.873493976	0.873493976	0.86746988	0.861445783	0.861445783	0.855421687	0.84939759	0.843373494	0.837349398	0.831325301	0.831325301	0.825301205	0.819277108	0.813253012	0.807228916	0.801204819	0.795180723	0.795180723	0.789156627	0.789156627	0.78313253	0.777108434	0.771084337	0.771084337	0.765060241	0.759036145	0.759036145	0.753012048	0.753012048	0.746987952	0.746987952	0.740963855	0.740963855	0.740963855	0.734939759	0.734939759	0.734939759	0.734939759	0.734939759	0.734939759	0.734939759	0.734939759
0.885542169	0.885542169	0.885542169	0.885542169	0.879518072	0.885542169	0.879518072	0.873493976	0.879518072	0.873493976	0.86746988	0.86746988	0.861445783	0.861445783	0.855421687	0.84939759	0.843373494	0.843373494	0.837349398	0.837349398	0.831325301	0.825301205	0.819277108	0.813253012	0.807228916	0.801204819	0.795180723	0.795180723	0.795180723	0.789156627	0.78313253	0.78313253	0.777108434	0.771084337	0.771084337	0.765060241	0.765060241	0.759036145	0.759036145	0.753012048	0.753012048	0.753012048	0.746987952	0.746987952	0.746987952	0.740963855	0.740963855	0.740963855	0.746987952	0.740963855
0.885542169	0.885542169	0.885542169	0.885542169	0.879518072	0.885542169	0.879518072	0.879518072	0.873493976	0.879518072	0.873493976	0.86746988	0.861445783	0.86746988	0.861445783	0.855421687	0.84939759	0.84939759	0.843373494	0.837349398	0.837349398	0.831325301	0.825301205	0.825301205	0.819277108	0.813253012	0.807228916	0.801204819	0.801204819	0.795180723	0.795180723	0.789156627	0.789156627	0.78313253	0.78313253	0.777108434	0.777108434	0.771084337	0.771084337	0.765060241	0.765060241	0.759036145	0.759036145	0.759036145	0.753012048	0.753012048	0.753012048	0.746987952	0.746987952	0.746987952
0.885542169	0.885542169	0.885542169	0.885542169	0.885542169	0.885542169	0.885542169	0.879518072	0.873493976	0.879518072	0.873493976	0.873493976	0.86746988	0.861445783	0.86746988	0.861445783	0.855421687	0.84939759	0.84939759	0.843373494	0.843373494	0.837349398	0.837349398	0.831325301	0.825301205	0.819277108	0.819277108	0.813253012	0.807228916	0.801204819	0.801204819	0.801204819	0.795180723	0.795180723	0.789156627	0.789156627	0.78313253	0.78313253	0.777108434	0.777108434	0.771084337	0.771084337	0.771084337	0.765060241	0.765060241	0.765060241	0.759036145	0.759036145	0.759036145	0.759036145
0.885542169	0.885542169	0.891566265	0.885542169	0.885542169	0.885542169	0.885542169	0.879518072	0.879518072	0.879518072	0.879518072	0.873493976	0.86746988	0.86746988	0.86746988	0.86746988	0.861445783	0.855421687	0.855421687	0.84939759	0.843373494	0.843373494	0.843373494	0.837349398	0.831325301	0.831325301	0.825301205	0.819277108	0.813253012	0.813253012	0.807228916	0.807228916	0.801204819	0.801204819	0.801204819	0.795180723	0.795180723	0.789156627	0.789156627	0.78313253	0.78313253	0.78313253	0.777108434	0.777108434	0.771084337	0.771084337	0.771084337	0.771084337	0.765060241	0.765060241
0.885542169	0.885542169	0.891566265	0.885542169	0.885542169	0.885542169	0.885542169	0.879518072	0.879518072	0.873493976	0.879518072	0.873493976	0.873493976	0.86746988	0.86746988	0.86746988	0.86746988	0.861445783	0.855421687	0.855421687	0.84939759	0.843373494	0.84939759	0.843373494	0.837349398	0.837349398	0.831325301	0.825301205	0.825301205	0.819277108	0.819277108	0.813253012	0.807228916	0.807228916	0.807228916	0.807228916	0.801204819	0.801204819	0.795180723	0.795180723	0.789156627	0.789156627	0.789156627	0.78313253	0.78313253	0.78313253	0.777108434	0.777108434	0.777108434	0.777108434
0.885542169	0.885542169	0.891566265	0.885542169	0.885542169	0.891566265	0.885542169	0.885542169	0.879518072	0.879518072	0.879518072	0.879518072	0.873493976	0.873493976	0.86746988	0.873493976	0.86746988	0.861445783	0.861445783	0.855421687	0.855421687	0.84939759	0.843373494	0.84939759	0.843373494	0.843373494	0.837349398	0.831325301	0.831325301	0.825301205	0.825301205	0.819277108	0.819277108	0.813253012	0.813253012	0.807228916	0.813253012	0.807228916	0.807228916	0.801204819	0.801204819	0.795180723	0.795180723	0.795180723	0.789156627	0.789156627	0.789156627	0.78313253	0.78313253	0.78313253
0.885542169	0.885542169	0.891566265	0.885542169	0.885542169	0.885542169	0.885542169	0.885542169	0.879518072	0.879518072	0.885542169	0.879518072	0.879518072	0.873493976	0.873493976	0.86746988	0.873493976	0.86746988	0.861445783	0.861445783	0.855421687	0.855421687	0.84939759	0.84939759	0.84939759	0.84939759	0.843373494	0.837349398	0.837349398	0.831325301	0.831325301	0.825301205	0.825301205	0.819277108	0.819277108	0.813253012	0.813253012	0.807228916	0.813253012	0.807228916	0.807228916	0.807228916	0.801204819	0.801204819	0.801204819	0.795180723	0.795180723	0.795180723	0.789156627	0.789156627
0.885542169	0.885542169	0.891566265	0.885542169	0.885542169	0.885542169	0.885542169	0.885542169	0.885542169	0.879518072	0.879518072	0.879518072	0.879518072	0.873493976	0.873493976	0.873493976	0.86746988	0.873493976	0.86746988	0.861445783	0.861445783	0.855421687	0.855421687	0.84939759	0.84939759	0.84939759	0.84939759	0.843373494	0.843373494	0.837349398	0.837349398	0.831325301	0.831325301	0.825301205	0.825301205	0.819277108	0.819277108	0.813253012	0.813253012	0.819277108	0.813253012	0.813253012	0.813253012	0.807228916	0.807228916	0.807228916	0.801204819	0.801204819	0.801204819	0.795180723
0.885542169	0.885542169	0.891566265	0.891566265	0.885542169	0.885542169	0.891566265	0.885542169	0.885542169	0.879518072	0.879518072	0.885542169	0.879518072	0.879518072	0.873493976	0.873493976	0.86746988	0.873493976	0.86746988	0.86746988	0.86746988	0.861445783	0.861445783	0.855421687	0.855421687	0.84939759	0.855421687	0.84939759	0.84939759	0.843373494	0.843373494	0.837349398	0.837349398	0.831325301	0.831325301	0.825301205	0.825301205	0.825301205	0.819277108	0.819277108	0.813253012	0.813253012	0.819277108	0.813253012	0.813253012	0.813253012	0.807228916	0.807228916	0.807228916	0.807228916
0.885542169	0.885542169	0.891566265	0.891566265	0.885542169	0.885542169	0.891566265	0.885542169	0.885542169	0.885542169	0.879518072	0.885542169	0.879518072	0.879518072	0.879518072	0.873493976	0.873493976	0.86746988	0.873493976	0.86746988	0.86746988	0.86746988	0.861445783	0.861445783	0.855421687	0.855421687	0.84939759	0.855421687	0.84939759	0.84939759	0.843373494	0.843373494	0.843373494	0.837349398	0.837349398	0.831325301	0.831325301	0.831325301	0.825301205	0.825301205	0.819277108	0.819277108	0.819277108	0.813253012	0.819277108	0.819277108	0.813253012	0.813253012	0.813253012	0.813253012
0.885542169	0.885542169	0.891566265	0.891566265	0.885542169	0.885542169	0.891566265	0.885542169	0.885542169	0.885542169	0.879518072	0.879518072	0.885542169	0.879518072	0.879518072	0.879518072	0.873493976	0.873493976	0.86746988	0.873493976	0.873493976	0.86746988	0.86746988	0.861445783	0.861445783	0.855421687	0.855421687	0.84939759	0.84939759	0.855421687	0.84939759	0.84939759	0.843373494	0.843373494	0.843373494	0.837349398	0.837349398	0.831325301	0.831325301	0.831325301	0.825301205	0.825301205	0.825301205	0.819277108	0.819277108	0.819277108	0.825301205	0.819277108	0.819277108	0.819277108
0.885542169	0.885542169	0.891566265	0.891566265	0.885542169	0.885542169	0.891566265	0.891566265	0.885542169	0.885542169	0.885542169	0.879518072	0.885542169	0.885542169	0.879518072	0.879518072	0.873493976	0.873493976	0.873493976	0.873493976	0.873493976	0.873493976	0.86746988	0.86746988	0.861445783	0.861445783	0.861445783	0.855421687	0.855421687	0.84939759	0.855421687	0.855421687	0.84939759	0.84939759	0.843373494	0.843373494	0.843373494	0.837349398	0.837349398	0.837349398	0.831325301	0.831325301	0.831325301	0.825301205	0.825301205	0.825301205	0.819277108	0.819277108	0.819277108	0.825301205
0.885542169	0.885542169	0.891566265	0.891566265	0.885542169	0.885542169	0.885542169	0.891566265	0.885542169	0.885542169	0.885542169	0.879518072	0.885542169	0.885542169	0.879518072	0.879518072	0.879518072	0.873493976	0.873493976	0.873493976	0.873493976	0.873493976	0.873493976	0.86746988	0.86746988	0.861445783	0.861445783	0.861445783	0.855421687	0.855421687	0.855421687	0.855421687	0.855421687	0.84939759	0.84939759	0.84939759	0.843373494	0.843373494	0.843373494	0.837349398	0.837349398	0.837349398	0.837349398	0.831325301	0.831325301	0.831325301	0.825301205	0.825301205	0.825301205	0.825301205
0.891566265	0.885542169	0.891566265	0.891566265	0.891566265	0.885542169	0.885542169	0.891566265	0.885542169	0.885542169	0.885542169	0.885542169	0.879518072	0.885542169	0.885542169	0.879518072	0.879518072	0.879518072	0.873493976	0.873493976	0.873493976	0.873493976	0.873493976	0.873493976	0.86746988	0.86746988	0.86746988	0.861445783	0.861445783	0.861445783	0.855421687	0.855421687	0.855421687	0.855421687	0.855421687	0.84939759	0.84939759	0.84939759	0.843373494	0.843373494	0.843373494	0.843373494	0.837349398	0.837349398	0.837349398	0.831325301	0.831325301	0.831325301	0.831325301	0.831325301
0.891566265	0.885542169	0.891566265	0.891566265	0.891566265	0.885542169	0.885542169	0.891566265	0.891566265	0.885542169	0.885542169	0.885542169	0.879518072	0.885542169	0.885542169	0.885542169	0.879518072	0.879518072	0.879518072	0.873493976	0.873493976	0.873493976	0.873493976	0.873493976	0.873493976	0.86746988	0.86746988	0.86746988	0.861445783	0.861445783	0.861445783	0.855421687	0.855421687	0.855421687	0.855421687	0.855421687	0.855421687	0.84939759	0.84939759	0.84939759	0.84939759	0.843373494	0.843373494	0.843373494	0.843373494	0.837349398	0.837349398	0.837349398	0.837349398	0.831325301
0.891566265	0.885542169	0.891566265	0.891566265	0.891566265	0.885542169	0.885542169	0.891566265	0.891566265	0.885542169	0.885542169	0.885542169	0.885542169	0.879518072	0.885542169	0.885542169	0.885542169	0.879518072	0.879518072	0.879518072	0.873493976	0.873493976	0.873493976	0.873493976	0.873493976	0.873493976	0.86746988	0.86746988	0.86746988	0.86746988	0.861445783	0.861445783	0.861445783	0.855421687	0.855421687	0.855421687	0.855421687	0.855421687	0.855421687	0.855421687	0.84939759	0.84939759	0.84939759	0.84939759	0.843373494	0.843373494	0.843373494	0.843373494	0.837349398	0.837349398
0.891566265	0.885542169	0.891566265	0.891566265	0.891566265	0.885542169	0.885542169	0.891566265	0.891566265	0.891566265	0.885542169	0.885542169	0.885542169	0.885542169	0.885542169	0.885542169	0.885542169	0.879518072	0.879518072	0.879518072	0.879518072	0.873493976	0.873493976	0.873493976	0.873493976	0.873493976	0.873493976	0.873493976	0.86746988	0.86746988	0.86746988	0.861445783	0.861445783	0.861445783	0.861445783	0.855421687	0.855421687	0.861445783	0.855421687	0.855421687	0.855421687	0.855421687	0.84939759	0.84939759	0.84939759	0.84939759	0.84939759	0.843373494	0.843373494	0.843373494
0.891566265	0.885542169	0.891566265	0.891566265	0.891566265	0.891566265	0.885542169	0.885542169	0.891566265	0.891566265	0.885542169	0.885542169	0.885542169	0.885542169	0.879518072	0.885542169	0.885542169	0.885542169	0.879518072	0.879518072	0.879518072	0.879518072	0.873493976	0.873493976	0.879518072	0.879518072	0.873493976	0.873493976	0.873493976	0.86746988	0.86746988	0.86746988	0.86746988	0.861445783	0.861445783	0.861445783	0.861445783	0.855421687	0.855421687	0.861445783	0.861445783	0.855421687	0.855421687	0.855421687	0.855421687	0.84939759	0.84939759	0.84939759	0.84939759	0.84939759
0.891566265	0.885542169	0.891566265	0.891566265	0.891566265	0.891566265	0.885542169	0.885542169	0.891566265	0.891566265	0.891566265	0.885542169	0.885542169	0.885542169	0.885542169	0.885542169	0.885542169	0.885542169	0.885542169	0.879518072	0.879518072	0.879518072	0.879518072	0.873493976	0.873493976	0.873493976	0.879518072	0.873493976	0.873493976	0.873493976	0.873493976	0.86746988	0.86746988	0.86746988	0.86746988	0.861445783	0.861445783	0.861445783	0.861445783	0.855421687	0.855421687	0.861445783	0.861445783	0.855421687	0.855421687	0.855421687	0.855421687	0.855421687	0.84939759	0.84939759
0.891566265	0.885542169	0.891566265	0.891566265	0.891566265	0.891566265	0.885542169	0.885542169	0.891566265	0.891566265	0.891566265	0.885542169	0.885542169	0.885542169	0.885542169	0.885542169	0.885542169	0.885542169	0.885542169	0.885542169	0.879518072	0.879518072	0.879518072	0.879518072	0.873493976	0.873493976	0.873493976	0.879518072	0.873493976	0.873493976	0.873493976	0.873493976	0.86746988	0.86746988	0.86746988	0.86746988	0.86746988	0.861445783	0.861445783	0.861445783	0.861445783	0.855421687	0.855421687	0.861445783	0.861445783	0.861445783	0.855421687	0.855421687	0.855421687	0.855421687
0.891566265	0.885542169	0.891566265	0.891566265	0.891566265	0.891566265	0.891566265	0.885542169	0.891566265	0.891566265	0.891566265	0.891566265	0.885542169	0.885542169	0.885542169	0.885542169	0.885542169	0.885542169	0.885542169	0.885542169	0.885542169	0.879518072	0.879518072	0.879518072	0.879518072	0.873493976	0.873493976	0.873493976	0.879518072	0.879518072	0.873493976	0.873493976	0.873493976	0.873493976	0.86746988	0.86746988	0.86746988	0.86746988	0.86746988	0.861445783	0.861445783	0.861445783	0.861445783	0.861445783	0.855421687	0.855421687	0.861445783	0.861445783	0.861445783	0.855421687
0.891566265	0.885542169	0.891566265	0.891566265	0.891566265	0.891566265	0.891566265	0.885542169	0.885542169	0.891566265	0.891566265	0.891566265	0.885542169	0.885542169	0.885542169	0.885542169	0.885542169	0.885542169	0.885542169	0.885542169	0.885542169	0.885542169	0.879518072	0.879518072	0.879518072	0.879518072	0.879518072	0.873493976	0.873493976	0.879518072	0.879518072	0.873493976	0.873493976	0.873493976	0.873493976	0.873493976	0.86746988	0.86746988	0.86746988	0.86746988	0.86746988	0.861445783	0.861445783	0.861445783	0.861445783	0.861445783	0.861445783	0.855421687	0.861445783	0.861445783
0.891566265	0.885542169	0.891566265	0.891566265	0.891566265	0.891566265	0.891566265	0.885542169	0.885542169	0.891566265	0.891566265	0.891566265	0.891566265	0.885542169	0.885542169	0.885542169	0.885542169	0.885542169	0.885542169	0.885542169	0.885542169	0.885542169	0.885542169	0.879518072	0.879518072	0.879518072	0.879518072	0.879518072	0.873493976	0.873493976	0.879518072	0.879518072	0.879518072	0.873493976	0.873493976	0.873493976	0.873493976	0.873493976	0.86746988	0.86746988	0.86746988	0.86746988	0.86746988	0.86746988	0.861445783	0.861445783	0.861445783	0.861445783	0.861445783	0.861445783
0.891566265	0.885542169	0.891566265	0.891566265	0.891566265	0.891566265	0.891566265	0.891566265	0.885542169	0.891566265	0.891566265	0.891566265	0.891566265	0.891566265	0.885542169	0.885542169	0.885542169	0.885542169	0.885542169	0.885542169	0.885542169	0.885542169	0.885542169	0.885542169	0.879518072	0.879518072	0.879518072	0.879518072	0.879518072	0.879518072	0.873493976	0.873493976	0.879518072	0.879518072	0.879518072	0.873493976	0.873493976	0.873493976	0.873493976	0.873493976	0.873493976	0.86746988	0.86746988	0.86746988	0.86746988	0.86746988	0.86746988	0.861445783	0.861445783	0.861445783
0.891566265	0.885542169	0.891566265	0.891566265	0.891566265	0.891566265	0.891566265	0.891566265	0.885542169	0.885542169	0.891566265	0.891566265	0.891566265	0.891566265	0.885542169	0.885542169	0.885542169	0.885542169	0.885542169	0.885542169	0.885542169	0.885542169	0.885542169	0.885542169	0.885542169	0.885542169	0.879518072	0.879518072	0.879518072	0.879518072	0.879518072	0.873493976	0.873493976	0.879518072	0.879518072	0.879518072	0.879518072	0.873493976	0.873493976	0.873493976	0.873493976	0.873493976	0.873493976	0.86746988	0.86746988	0.86746988	0.86746988	0.86746988	0.86746988	0.86746988
0.891566265	0.885542169	0.891566265	0.891566265	0.891566265	0.891566265	0.891566265	0.891566265	0.891566265	0.885542169	0.891566265	0.891566265	0.891566265	0.891566265	0.891566265	0.885542169	0.885542169	0.885542169	0.885542169	0.885542169	0.891566265	0.885542169	0.885542169	0.885542169	0.885542169	0.885542169	0.885542169	0.879518072	0.879518072	0.879518072	0.879518072	0.879518072	0.879518072	0.873493976	0.873493976	0.879518072	0.879518072	0.879518072	0.879518072	0.873493976	0.873493976	0.873493976	0.873493976	0.873493976	0.873493976	0.873493976	0.86746988	0.86746988	0.86746988	0.86746988
0.891566265	0.891566265	0.891566265	0.891566265	0.891566265	0.891566265	0.891566265	0.891566265	0.891566265	0.885542169	0.891566265	0.891566265	0.891566265	0.891566265	0.891566265	0.891566265	0.885542169	0.885542169	0.885542169	0.885542169	0.885542169	0.891566265	0.885542169	0.885542169	0.885542169	0.885542169	0.885542169	0.885542169	0.879518072	0.879518072	0.879518072	0.879518072	0.879518072	0.879518072	0.879518072	0.873493976	0.873493976	0.879518072	0.879518072	0.879518072	0.879518072	0.879518072	0.873493976	0.873493976	0.873493976	0.873493976	0.873493976	0.873493976	0.873493976	0.86746988
0.891566265	0.891566265	0.891566265	0.891566265	0.891566265	0.891566265	0.891566265	0.891566265	0.891566265	0.885542169	0.885542169	0.891566265	0.891566265	0.891566265	0.891566265	0.891566265	0.891566265	0.885542169	0.885542169	0.885542169	0.885542169	0.885542169	0.891566265	0.885542169	0.885542169	0.885542169	0.885542169	0.885542169	0.885542169	0.885542169	0.879518072	0.879518072	0.879518072	0.879518072	0.879518072	0.879518072	0.879518072	0.873493976	0.873493976	0.879518072	0.879518072	0.879518072	0.879518072	0.879518072	0.873493976	0.873493976	0.873493976	0.873493976	0.873493976	0.873493976
0.891566265	0.891566265	0.891566265	0.891566265	0.891566265	0.891566265	0.891566265	0.891566265	0.891566265	0.891566265	0.885542169	0.891566265	0.891566265	0.891566265	0.891566265	0.891566265	0.891566265	0.885542169	0.885542169	0.885542169	0.885542169	0.885542169	0.885542169	0.891566265	0.891566265	0.885542169	0.885542169	0.885542169	0.885542169	0.885542169	0.885542169	0.885542169	0.879518072	0.879518072	0.879518072	0.879518072	0.879518072	0.879518072	0.879518072	0.873493976	0.873493976	0.879518072	0.879518072	0.879518072	0.879518072	0.879518072	0.879518072	0.873493976	0.873493976	0.873493976
0.891566265	0.891566265	0.891566265	0.891566265	0.891566265	0.891566265	0.891566265	0.891566265	0.891566265	0.891566265	0.885542169	0.885542169	0.891566265	0.891566265	0.891566265	0.891566265	0.891566265	0.891566265	0.885542169	0.885542169	0.885542169	0.885542169	0.885542169	0.885542169	0.885542169	0.891566265	0.885542169	0.885542169	0.885542169	0.885542169	0.885542169	0.885542169	0.885542169	0.885542169	0.879518072	0.879518072	0.879518072	0.879518072	0.879518072	0.879518072	0.879518072	0.879518072	0.873493976	0.873493976	0.879518072	0.879518072	0.879518072	0.879518072	0.879518072	0.879518072
0.891566265	0.891566265	0.891566265	0.891566265	0.891566265	0.891566265	0.891566265	0.891566265	0.891566265	0.891566265	0.891566265	0.885542169	0.891566265	0.891566265	0.891566265	0.891566265	0.891566265	0.891566265	0.891566265	0.885542169	0.885542169	0.885542169	0.885542169	0.885542169	0.885542169	0.885542169	0.891566265	0.885542169	0.885542169	0.885542169	0.885542169	0.885542169	0.885542169	0.885542169	0.885542169	0.885542169	0.879518072	0.879518072	0.879518072	0.879518072	0.879518072	0.879518072	0.879518072	0.879518072	0.873493976	0.873493976	0.873493976	0.879518072	0.879518072	0.879518072
0.891566265	0.891566265	0.891566265	0.891566265	0.891566265	0.891566265	0.891566265	0.891566265	0.891566265	0.891566265	0.891566265	0.891566265	0.885542169	0.891566265	0.891566265	0.891566265	0.891566265	0.891566265	0.891566265	0.891566265	0.885542169	0.885542169	0.885542169	0.885542169	0.885542169	0.885542169	0.885542169	0.891566265	0.891566265	0.885542169	0.885542169	0.885542169	0.885542169	0.885542169	0.885542169	0.885542169	0.885542169	0.885542169	0.879518072	0.879518072	0.879518072	0.879518072	0.879518072	0.879518072	0.879518072	0.879518072	0.879518072	0.879518072	0.873493976	0.873493976
0.891566265	0.891566265	0.891566265	0.891566265	0.891566265	0.891566265	0.891566265	0.891566265	0.891566265	0.891566265	0.891566265	0.891566265	0.885542169	0.885542169	0.891566265	0.891566265	0.891566265	0.891566265	0.891566265	0.891566265	0.891566265	0.891566265	0.885542169	0.885542169	0.885542169	0.885542169	0.885542169	0.885542169	0.885542169	0.891566265	0.891566265	0.885542169	0.885542169	0.885542169	0.885542169	0.885542169	0.885542169	0.885542169	0.885542169	0.885542169	0.879518072	0.879518072	0.879518072	0.879518072	0.879518072	0.879518072	0.879518072	0.879518072	0.879518072	0.879518072
0.891566265	0.891566265	0.891566265	0.891566265	0.891566265	0.891566265	0.891566265	0.891566265	0.891566265	0.891566265	0.891566265	0.891566265	0.891566265	0.885542169	0.891566265	0.891566265	0.891566265	0.891566265	0.891566265	0.891566265	0.891566265	0.891566265	0.891566265	0.885542169	0.885542169	0.885542169	0.885542169	0.885542169	0.885542169	0.885542169	0.885542169	0.891566265	0.891566265	0.885542169	0.885542169	0.885542169	0.885542169	0.885542169	0.885542169	0.885542169	0.885542169	0.885542169	0.885542169	0.879518072	0.879518072	0.879518072	0.879518072	0.879518072	0.879518072	0.879518072
0.891566265	0.891566265	0.897590361	0.891566265	0.891566265	0.891566265	0.891566265	0.891566265	0.891566265	0.891566265	0.891566265	0.891566265	0.891566265	0.891566265	0.885542169	0.891566265	0.891566265	0.891566265	0.891566265	0.891566265	0.891566265	0.891566265	0.891566265	0.891566265	0.885542169	0.885542169	0.885542169	0.885542169	0.885542169	0.885542169	0.885542169	0.885542169	0.891566265	0.891566265	0.891566265	0.885542169	0.885542169	0.885542169	0.885542169	0.885542169	0.885542169	0.885542169	0.885542169	0.885542169	0.885542169	0.885542169	0.885542169	0.879518072	0.879518072	0.879518072
0.891566265	0.891566265	0.897590361	0.891566265	0.891566265	0.891566265	0.891566265	0.891566265	0.891566265	0.891566265	0.891566265	0.891566265	0.891566265	0.891566265	0.891566265	0.885542169	0.891566265	0.891566265	0.891566265	0.891566265	0.891566265	0.891566265	0.891566265	0.891566265	0.891566265	0.891566265	0.885542169	0.885542169	0.885542169	0.885542169	0.885542169	0.885542169	0.885542169	0.885542169	0.885542169	0.891566265	0.891566265	0.885542169	0.885542169	0.885542169	0.885542169	0.885542169	0.885542169	0.885542169	0.885542169	0.885542169	0.885542169	0.885542169	0.885542169	0.885542169
0.891566265	0.891566265	0.897590361	0.891566265	0.891566265	0.891566265	0.891566265	0.891566265	0.891566265	0.891566265	0.891566265	0.891566265	0.891566265	0.891566265	0.891566265	0.891566265	0.885542169	0.891566265	0.891566265	0.891566265	0.891566265	0.891566265	0.891566265	0.891566265	0.891566265	0.891566265	0.891566265	0.891566265	0.885542169	0.885542169	0.885542169	0.885542169	0.885542169	0.885542169	0.885542169	0.885542169	0.885542169	0.891566265	0.891566265	0.891566265	0.885542169	0.885542169	0.885542169	0.885542169	0.885542169	0.885542169	0.885542169	0.885542169	0.885542169	0.885542169
0.891566265	0.891566265	0.897590361	0.891566265	0.891566265	0.891566265	0.891566265	0.891566265	0.891566265	0.891566265	0.891566265	0.891566265	0.891566265	0.891566265	0.891566265	0.891566265	0.891566265	0.885542169	0.891566265	0.891566265	0.891566265	0.891566265	0.891566265	0.891566265	0.891566265	0.891566265	0.891566265	0.891566265	0.891566265	0.891566265	0.885542169	0.885542169	0.885542169	0.885542169	0.885542169	0.885542169	0.885542169	0.885542169	0.885542169	0.885542169	0.891566265	0.891566265	0.891566265	0.891566265	0.885542169	0.885542169	0.885542169	0.885542169	0.885542169	0.885542169
0.891566265	0.891566265	0.897590361	0.891566265	0.891566265	0.891566265	0.891566265	0.891566265	0.891566265	0.891566265	0.891566265	0.891566265	0.891566265	0.891566265	0.891566265	0.891566265	0.891566265	0.891566265	0.885542169	0.891566265	0.891566265	0.891566265	0.891566265	0.891566265	0.891566265	0.891566265	0.891566265	0.891566265	0.891566265	0.891566265	0.891566265	0.891566265	0.885542169	0.885542169	0.885542169	0.885542169	0.885542169	0.885542169	0.885542169	0.885542169	0.885542169	0.885542169	0.885542169	0.891566265	0.891566265	0.891566265	0.891566265	0.885542169	0.885542169	0.885542169
0.891566265	0.891566265	0.897590361	0.891566265	0.891566265	0.891566265	0.891566265	0.891566265	0.891566265	0.891566265	0.891566265	0.891566265	0.891566265	0.891566265	0.891566265	0.891566265	0.891566265	0.891566265	0.891566265	0.885542169	0.891566265	0.891566265	0.891566265	0.891566265	0.891566265	0.891566265	0.891566265	0.891566265	0.891566265	0.891566265	0.891566265	0.891566265	0.891566265	0.891566265	0.885542169	0.885542169	0.885542169	0.885542169	0.885542169	0.885542169	0.885542169	0.885542169	0.885542169	0.885542169	0.885542169	0.885542169	0.885542169	0.891566265	0.891566265	0.891566265
0.891566265	0.891566265	0.897590361	0.897590361	0.891566265	0.891566265	0.891566265	0.891566265	0.891566265	0.891566265	0.891566265	0.891566265	0.891566265	0.891566265	0.891566265	0.891566265	0.891566265	0.891566265	0.891566265	0.891566265	0.885542169	0.885542169	0.891566265	0.891566265	0.891566265	0.891566265	0.891566265	0.891566265	0.891566265	0.891566265	0.891566265	0.891566265	0.891566265	0.891566265	0.891566265	0.891566265	0.891566265	0.885542169	0.885542169	0.885542169	0.885542169	0.885542169	0.885542169	0.885542169	0.885542169	0.885542169	0.885542169	0.885542169	0.885542169	0.885542169
0.891566265	0.891566265	0.897590361	0.897590361	0.891566265	0.891566265	0.891566265	0.891566265	0.891566265	0.891566265	0.891566265	0.891566265	0.891566265	0.891566265	0.891566265	0.891566265	0.891566265	0.891566265	0.891566265	0.891566265	0.891566265	0.891566265	0.885542169	0.885542169	0.891566265	0.891566265	0.891566265	0.891566265	0.891566265	0.891566265	0.891566265	0.891566265	0.891566265	0.891566265	0.891566265	0.891566265	0.891566265	0.891566265	0.891566265	0.891566265	0.891566265	0.885542169	0.885542169	0.885542169	0.885542169	0.885542169	0.885542169	0.885542169	0.885542169	0.885542169
0.891566265	0.891566265	0.897590361	0.897590361	0.891566265	0.891566265	0.891566265	0.891566265	0.891566265	0.891566265	0.891566265	0.891566265	0.891566265	0.891566265	0.891566265	0.891566265	0.891566265	0.891566265	0.891566265	0.891566265	0.891566265	0.891566265	0.891566265	0.891566265	0.885542169	0.885542169	0.891566265	0.891566265	0.891566265	0.891566265	0.891566265	0.891566265	0.891566265	0.891566265	0.891566265	0.891566265	0.891566265	0.891566265	0.891566265	0.891566265	0.891566265	0.891566265	0.891566265	0.891566265	0.891566265	0.885542169	0.885542169	0.885542169	0.885542169	0.885542169
0.891566265	0.891566265	0.897590361	0.897590361	0.897590361	0.891566265	0.891566265	0.891566265	0.891566265	0.891566265	0.891566265	0.891566265	0.891566265	0.891566265	0.891566265	0.891566265	0.891566265	0.891566265	0.891566265	0.891566265	0.891566265	0.891566265	0.891566265	0.891566265	0.891566265	0.891566265	0.885542169	0.885542169	0.891566265	0.891566265	0.891566265	0.891566265	0.891566265	0.891566265	0.891566265	0.891566265	0.891566265	0.891566265	0.891566265	0.891566265	0.891566265	0.891566265	0.891566265	0.891566265	0.891566265	0.891566265	0.891566265	0.891566265	0.891566265	0.891566265
0.891566265	0.891566265	0.897590361	0.897590361	0.897590361	0.891566265	0.891566265	0.891566265	0.891566265	0.891566265	0.891566265	0.891566265	0.891566265	0.891566265	0.891566265	0.891566265	0.891566265	0.891566265	0.891566265	0.891566265	0.891566265	0.891566265	0.891566265	0.891566265	0.891566265	0.891566265	0.891566265	0.891566265	0.891566265	0.885542169	0.885542169	0.891566265	0.891566265	0.891566265	0.891566265	0.891566265	0.891566265	0.891566265	0.891566265	0.891566265	0.891566265	0.891566265	0.891566265	0.891566265	0.891566265	0.891566265	0.891566265	0.891566265	0.891566265	0.891566265
0.891566265	0.891566265	0.891566265	0.897590361	0.897590361	0.897590361	0.891566265	0.891566265	0.891566265	0.891566265	0.891566265	0.891566265	0.891566265	0.891566265	0.891566265	0.891566265	0.891566265	0.891566265	0.891566265	0.891566265	0.891566265	0.891566265	0.891566265	0.891566265	0.891566265	0.891566265	0.891566265	0.891566265	0.891566265	0.891566265	0.891566265	0.891566265	0.891566265	0.885542169	0.885542169	0.891566265	0.891566265	0.891566265	0.891566265	0.891566265	0.891566265	0.891566265	0.891566265	0.891566265	0.891566265	0.891566265	0.891566265	0.891566265	0.891566265	0.891566265
0.891566265	0.891566265	0.891566265	0.897590361	0.897590361	0.897590361	0.891566265	0.891566265	0.891566265	0.891566265	0.891566265	0.891566265	0.891566265	0.891566265	0.891566265	0.891566265	0.891566265	0.891566265	0.891566265	0.891566265	0.891566265	0.891566265	0.891566265	0.891566265	0.891566265	0.891566265	0.891566265	0.891566265	0.891566265	0.891566265	0.891566265	0.891566265	0.891566265	0.891566265	0.891566265	0.891566265	0.891566265	0.885542169	0.885542169	0.885542169	0.891566265	0.891566265	0.891566265	0.891566265	0.891566265	0.891566265	0.891566265	0.891566265	0.891566265	0.891566265
0.891566265	0.891566265	0.891566265	0.897590361	0.897590361	0.897590361	0.897590361	0.891566265	0.891566265	0.891566265	0.891566265	0.891566265	0.891566265	0.891566265	0.891566265	0.891566265	0.891566265	0.891566265	0.891566265	0.891566265	0.891566265	0.891566265	0.891566265	0.891566265	0.891566265	0.891566265	0.891566265	0.891566265	0.891566265	0.891566265	0.891566265	0.891566265	0.891566265	0.891566265	0.891566265	0.891566265	0.891566265	0.891566265	0.891566265	0.891566265	0.891566265	0.891566265	0.891566265	0.885542169	0.885542169	0.885542169	0.891566265	0.891566265	0.891566265	0.891566265
0.891566265	0.891566265	0.891566265	0.891566265	0.897590361	0.897590361	0.897590361	0.897590361	0.891566265	0.891566265	0.891566265	0.891566265	0.891566265	0.891566265	0.891566265	0.891566265	0.891566265	0.891566265	0.891566265	0.891566265	0.891566265	0.891566265	0.891566265	0.891566265	0.891566265	0.891566265	0.891566265	0.891566265	0.891566265	0.891566265	0.891566265	0.891566265	0.891566265	0.891566265	0.891566265	0.891566265	0.891566265	0.891566265	0.891566265	0.891566265	0.891566265	0.891566265	0.891566265	0.891566265	0.891566265	0.891566265	0.891566265	0.891566265	0.891566265	0.891566265
0.891566265	0.891566265	0.891566265	0.891566265	0.897590361	0.897590361	0.897590361	0.897590361	0.897590361	0.891566265	0.891566265	0.891566265	0.891566265	0.891566265	0.891566265	0.891566265	0.891566265	0.891566265	0.891566265	0.891566265	0.891566265	0.891566265	0.891566265	0.891566265	0.891566265	0.891566265	0.891566265	0.891566265	0.891566265	0.891566265	0.891566265	0.891566265	0.891566265	0.891566265	0.891566265	0.891566265	0.891566265	0.891566265	0.891566265	0.891566265	0.891566265	0.891566265	0.891566265	0.891566265	0.891566265	0.891566265	0.891566265	0.891566265	0.891566265	0.891566265
0.891566265	0.891566265	0.891566265	0.891566265	0.891566265	0.897590361	0.897590361	0.897590361	0.897590361	0.897590361	0.897590361	0.891566265	0.891566265	0.891566265	0.891566265	0.891566265	0.891566265	0.891566265	0.891566265	0.891566265	0.891566265	0.891566265	0.891566265	0.891566265	0.891566265	0.891566265	0.891566265	0.891566265	0.891566265	0.891566265	0.891566265	0.891566265	0.891566265	0.891566265	0.891566265	0.891566265	0.891566265	0.891566265	0.891566265	0.891566265	0.891566265	0.891566265	0.891566265	0.891566265	0.891566265	0.891566265	0.891566265	0.891566265	0.891566265	0.891566265
0.891566265	0.891566265	0.891566265	0.891566265	0.891566265	0.891566265	0.897590361	0.897590361	0.897590361	0.897590361	0.897590361	0.897590361	0.897590361	0.891566265	0.891566265	0.891566265	0.891566265	0.891566265	0.891566265	0.891566265	0.891566265	0.891566265	0.891566265	0.891566265	0.891566265	0.891566265	0.891566265	0.891566265	0.891566265	0.891566265	0.891566265	0.891566265	0.891566265	0.891566265	0.891566265	0.891566265	0.891566265	0.891566265	0.891566265	0.891566265	0.891566265	0.891566265	0.891566265	0.891566265	0.891566265	0.891566265	0.891566265	0.891566265	0.891566265	0.891566265
0.891566265	0.891566265	0.891566265	0.891566265	0.891566265	0.891566265	0.891566265	0.891566265	0.891566265	0.897590361	0.897590361	0.897590361	0.897590361	0.897590361	0.897590361	0.897590361	0.897590361	0.891566265	0.891566265	0.891566265	0.891566265	0.891566265	0.891566265	0.891566265	0.891566265	0.891566265	0.891566265	0.891566265	0.891566265	0.891566265	0.891566265	0.891566265	0.891566265	0.891566265	0.891566265	0.891566265	0.891566265	0.891566265	0.891566265	0.891566265	0.891566265	0.891566265	0.891566265	0.891566265	0.891566265	0.891566265	0.891566265	0.891566265	0.891566265	0.891566265
0.891566265	0.891566265	0.891566265	0.891566265	0.891566265	0.891566265	0.891566265	0.891566265	0.891566265	0.891566265	0.891566265	0.891566265	0.891566265	0.897590361	0.897590361	0.897590361	0.897590361	0.897590361	0.897590361	0.897590361	0.897590361	0.897590361	0.897590361	0.897590361	0.897590361	0.897590361	0.891566265	0.891566265	0.891566265	0.891566265	0.891566265	0.891566265	0.891566265	0.891566265	0.891566265	0.891566265	0.891566265	0.891566265	0.891566265	0.891566265	0.891566265	0.891566265	0.891566265	0.891566265	0.891566265	0.891566265	0.891566265	0.891566265	0.891566265	0.891566265
0.891566265	0.891566265	0.891566265	0.891566265	0.891566265	0.891566265	0.891566265	0.891566265	0.891566265	0.891566265	0.891566265	0.891566265	0.891566265	0.891566265	0.891566265	0.891566265	0.891566265	0.891566265	0.891566265	0.891566265	0.891566265	0.891566265	0.891566265	0.891566265	0.891566265	0.891566265	0.891566265	0.897590361	0.897590361	0.897590361	0.897590361	0.897590361	0.897590361	0.897590361	0.897590361	0.897590361	0.897590361	0.897590361	0.897590361	0.897590361	0.897590361	0.897590361	0.897590361	0.897590361	0.897590361	0.897590361	0.897590361	0.897590361	0.897590361	0.897590361
[truncated: 310 more columns]
