# Supplementary material for: Multi-orbit lunar GNSS constellation design with distant retrograde orbit and Halo orbit combination
Source: Sci Rep. 2023 Jun 22;13:10158. doi: 10.1038/s41598-023-37348-x (PMC10287729; doi:10.1038/s41598-023-37348-x)
Supplement: Supplementary file 1 — Supplementary Information. [file 41598_2023_37348_MOESM1_ESM.zip › supplement materials of the manuscript/Figure 5/L2 North Family Halo orbit/SVOP/9.867.csv]

0.099415205	0.099415205	0.099415205	0.099415205	0.099415205	0.099415205	0.099415205	0.099415205	0.099415205	0.099415205	0.099415205	0.099415205	0.099415205	0.099415205	0.099415205	0.099415205	0.099415205	0.099415205	0.099415205	0.099415205	0.099415205	0.099415205	0.099415205	0.099415205	0.099415205	0.099415205	0.099415205	0.099415205	0.099415205	0.099415205	0.099415205	0.099415205	0.099415205	0.099415205	0.099415205	0.099415205	0.099415205	0.099415205	0.099415205	0.099415205	0.099415205	0.099415205	0.099415205	0.099415205	0.099415205	0.099415205	0.099415205	0.099415205	0.099415205	0.099415205
0.099415205	0.099415205	0.099415205	0.099415205	0.099415205	0.099415205	0.099415205	0.099415205	0.099415205	0.099415205	0.099415205	0.099415205	0.099415205	0.099415205	0.099415205	0.099415205	0.099415205	0.099415205	0.099415205	0.099415205	0.099415205	0.099415205	0.099415205	0.099415205	0.099415205	0.099415205	0.099415205	0.099415205	0.099415205	0.099415205	0.099415205	0.099415205	0.099415205	0.099415205	0.099415205	0.099415205	0.099415205	0.099415205	0.099415205	0.099415205	0.099415205	0.099415205	0.099415205	0.099415205	0.099415205	0.099415205	0.099415205	0.099415205	0.099415205	0.099415205
0.099415205	0.099415205	0.099415205	0.099415205	0.099415205	0.099415205	0.099415205	0.099415205	0.099415205	0.099415205	0.099415205	0.099415205	0.099415205	0.099415205	0.099415205	0.099415205	0.099415205	0.099415205	0.099415205	0.099415205	0.099415205	0.099415205	0.099415205	0.099415205	0.099415205	0.099415205	0.099415205	0.099415205	0.099415205	0.099415205	0.099415205	0.099415205	0.099415205	0.099415205	0.099415205	0.099415205	0.099415205	0.099415205	0.099415205	0.099415205	0.099415205	0.099415205	0.099415205	0.099415205	0.099415205	0.099415205	0.099415205	0.099415205	0.099415205	0.099415205
0.099415205	0.099415205	0.099415205	0.099415205	0.099415205	0.099415205	0.099415205	0.099415205	0.099415205	0.099415205	0.099415205	0.099415205	0.099415205	0.099415205	0.099415205	0.099415205	0.099415205	0.099415205	0.099415205	0.099415205	0.099415205	0.099415205	0.099415205	0.099415205	0.099415205	0.099415205	0.099415205	0.099415205	0.099415205	0.099415205	0.099415205	0.099415205	0.099415205	0.099415205	0.099415205	0.099415205	0.099415205	0.099415205	0.099415205	0.099415205	0.099415205	0.099415205	0.099415205	0.099415205	0.099415205	0.099415205	0.099415205	0.099415205	0.099415205	0.099415205
0.099415205	0.099415205	0.099415205	0.099415205	0.099415205	0.099415205	0.099415205	0.099415205	0.099415205	0.099415205	0.099415205	0.099415205	0.099415205	0.099415205	0.099415205	0.099415205	0.099415205	0.099415205	0.099415205	0.099415205	0.099415205	0.099415205	0.099415205	0.099415205	0.099415205	0.099415205	0.099415205	0.099415205	0.099415205	0.099415205	0.099415205	0.099415205	0.099415205	0.099415205	0.099415205	0.099415205	0.099415205	0.099415205	0.099415205	0.099415205	0.093567251	0.093567251	0.093567251	0.093567251	0.093567251	0.093567251	0.093567251	0.093567251	0.093567251	0.093567251
0.099415205	0.099415205	0.099415205	0.099415205	0.099415205	0.099415205	0.099415205	0.099415205	0.099415205	0.099415205	0.099415205	0.099415205	0.099415205	0.099415205	0.099415205	0.099415205	0.099415205	0.099415205	0.099415205	0.099415205	0.099415205	0.099415205	0.099415205	0.099415205	0.099415205	0.099415205	0.099415205	0.099415205	0.099415205	0.099415205	0.099415205	0.093567251	0.093567251	0.093567251	0.093567251	0.093567251	0.093567251	0.093567251	0.093567251	0.093567251	0.093567251	0.093567251	0.093567251	0.093567251	0.093567251	0.093567251	0.099415205	0.099415205	0.099415205	0.099415205
0.099415205	0.099415205	0.099415205	0.099415205	0.099415205	0.099415205	0.099415205	0.099415205	0.099415205	0.099415205	0.099415205	0.099415205	0.099415205	0.099415205	0.099415205	0.099415205	0.099415205	0.099415205	0.099415205	0.099415205	0.099415205	0.099415205	0.099415205	0.099415205	0.099415205	0.099415205	0.093567251	0.093567251	0.093567251	0.093567251	0.093567251	0.093567251	0.093567251	0.093567251	0.093567251	0.093567251	0.093567251	0.099415205	0.099415205	0.099415205	0.099415205	0.099415205	0.099415205	0.099415205	0.099415205	0.099415205	0.099415205	0.099415205	0.099415205	0.099415205
0.099415205	0.099415205	0.099415205	0.099415205	0.099415205	0.099415205	0.099415205	0.099415205	0.099415205	0.099415205	0.099415205	0.099415205	0.099415205	0.099415205	0.099415205	0.099415205	0.099415205	0.099415205	0.099415205	0.099415205	0.099415205	0.099415205	0.093567251	0.093567251	0.093567251	0.093567251	0.093567251	0.093567251	0.093567251	0.093567251	0.093567251	0.099415205	0.099415205	0.099415205	0.099415205	0.099415205	0.099415205	0.099415205	0.099415205	0.099415205	0.099415205	0.099415205	0.099415205	0.099415205	0.099415205	0.099415205	0.099415205	0.099415205	0.099415205	0.099415205
0.099415205	0.099415205	0.099415205	0.099415205	0.099415205	0.099415205	0.099415205	0.099415205	0.099415205	0.099415205	0.099415205	0.099415205	0.099415205	0.099415205	0.099415205	0.099415205	0.099415205	0.099415205	0.099415205	0.099415205	0.093567251	0.093567251	0.093567251	0.093567251	0.093567251	0.093567251	0.093567251	0.099415205	0.099415205	0.099415205	0.099415205	0.099415205	0.099415205	0.099415205	0.099415205	0.099415205	0.099415205	0.099415205	0.099415205	0.099415205	0.099415205	0.099415205	0.099415205	0.099415205	0.099415205	0.099415205	0.099415205	0.099415205	0.099415205	0.099415205
0.099415205	0.099415205	0.099415205	0.099415205	0.099415205	0.099415205	0.099415205	0.099415205	0.099415205	0.099415205	0.099415205	0.099415205	0.099415205	0.099415205	0.099415205	0.099415205	0.099415205	0.093567251	0.093567251	0.093567251	0.093567251	0.093567251	0.093567251	0.093567251	0.099415205	0.099415205	0.099415205	0.099415205	0.099415205	0.099415205	0.099415205	0.099415205	0.099415205	0.099415205	0.099415205	0.099415205	0.099415205	0.099415205	0.099415205	0.099415205	0.099415205	0.099415205	0.099415205	0.099415205	0.099415205	0.099415205	0.099415205	0.099415205	0.099415205	0.099415205
0.099415205	0.099415205	0.099415205	0.099415205	0.099415205	0.099415205	0.099415205	0.099415205	0.099415205	0.099415205	0.099415205	0.099415205	0.099415205	0.099415205	0.099415205	0.099415205	0.093567251	0.093567251	0.093567251	0.093567251	0.093567251	0.099415205	0.099415205	0.099415205	0.099415205	0.099415205	0.099415205	0.099415205	0.099415205	0.099415205	0.099415205	0.099415205	0.099415205	0.099415205	0.099415205	0.099415205	0.099415205	0.099415205	0.099415205	0.099415205	0.099415205	0.099415205	0.099415205	0.099415205	0.099415205	0.099415205	0.099415205	0.099415205	0.099415205	0.099415205
0.099415205	0.099415205	0.099415205	0.099415205	0.099415205	0.099415205	0.099415205	0.099415205	0.099415205	0.099415205	0.099415205	0.099415205	0.099415205	0.099415205	0.093567251	0.093567251	0.093567251	0.093567251	0.093567251	0.099415205	0.099415205	0.099415205	0.099415205	0.099415205	0.099415205	0.099415205	0.099415205	0.099415205	0.099415205	0.099415205	0.099415205	0.099415205	0.099415205	0.099415205	0.099415205	0.099415205	0.099415205	0.099415205	0.099415205	0.099415205	0.099415205	0.099415205	0.099415205	0.099415205	0.099415205	0.099415205	0.099415205	0.105263158	0.105263158	0.105263158
0.099415205	0.099415205	0.099415205	0.099415205	0.099415205	0.099415205	0.099415205	0.099415205	0.099415205	0.099415205	0.099415205	0.099415205	0.099415205	0.093567251	0.093567251	0.093567251	0.093567251	0.093567251	0.099415205	0.099415205	0.099415205	0.099415205	0.099415205	0.099415205	0.099415205	0.099415205	0.099415205	0.099415205	0.099415205	0.099415205	0.099415205	0.099415205	0.099415205	0.099415205	0.099415205	0.099415205	0.099415205	0.099415205	0.099415205	0.099415205	0.099415205	0.099415205	0.105263158	0.105263158	0.105263158	0.105263158	0.099415205	0.099415205	0.099415205	0.099415205
0.099415205	0.099415205	0.099415205	0.099415205	0.099415205	0.099415205	0.099415205	0.099415205	0.099415205	0.099415205	0.099415205	0.099415205	0.093567251	0.093567251	0.093567251	0.093567251	0.099415205	0.099415205	0.099415205	0.099415205	0.099415205	0.099415205	0.099415205	0.099415205	0.099415205	0.099415205	0.099415205	0.099415205	0.099415205	0.099415205	0.099415205	0.099415205	0.099415205	0.099415205	0.099415205	0.099415205	0.099415205	0.099415205	0.105263158	0.105263158	0.105263158	0.105263158	0.099415205	0.099415205	0.099415205	0.099415205	0.099415205	0.099415205	0.099415205	0.099415205
0.099415205	0.099415205	0.099415205	0.099415205	0.099415205	0.099415205	0.099415205	0.099415205	0.099415205	0.099415205	0.099415205	0.099415205	0.093567251	0.093567251	0.093567251	0.099415205	0.099415205	0.099415205	0.099415205	0.099415205	0.099415205	0.099415205	0.099415205	0.099415205	0.099415205	0.099415205	0.099415205	0.099415205	0.099415205	0.099415205	0.099415205	0.099415205	0.099415205	0.099415205	0.099415205	0.105263158	0.105263158	0.105263158	0.099415205	0.099415205	0.099415205	0.099415205	0.099415205	0.099415205	0.099415205	0.099415205	0.099415205	0.099415205	0.099415205	0.099415205
0.099415205	0.099415205	0.099415205	0.099415205	0.099415205	0.099415205	0.099415205	0.099415205	0.099415205	0.099415205	0.099415205	0.093567251	0.093567251	0.093567251	0.099415205	0.099415205	0.099415205	0.099415205	0.099415205	0.099415205	0.099415205	0.099415205	0.099415205	0.099415205	0.099415205	0.099415205	0.099415205	0.099415205	0.099415205	0.099415205	0.099415205	0.099415205	0.099415205	0.105263158	0.105263158	0.105263158	0.099415205	0.099415205	0.099415205	0.099415205	0.099415205	0.099415205	0.099415205	0.099415205	0.099415205	0.099415205	0.099415205	0.099415205	0.099415205	0.099415205
0.099415205	0.099415205	0.099415205	0.099415205	0.099415205	0.099415205	0.099415205	0.099415205	0.099415205	0.099415205	0.093567251	0.093567251	0.093567251	0.099415205	0.099415205	0.099415205	0.099415205	0.099415205	0.099415205	0.099415205	0.099415205	0.099415205	0.099415205	0.099415205	0.099415205	0.099415205	0.099415205	0.099415205	0.099415205	0.099415205	0.099415205	0.105263158	0.105263158	0.099415205	0.099415205	0.099415205	0.099415205	0.099415205	0.099415205	0.099415205	0.099415205	0.099415205	0.099415205	0.099415205	0.099415205	0.099415205	0.099415205	0.099415205	0.099415205	0.105263158
0.099415205	0.099415205	0.099415205	0.099415205	0.099415205	0.099415205	0.099415205	0.099415205	0.099415205	0.099415205	0.093567251	0.093567251	0.093567251	0.099415205	0.099415205	0.099415205	0.099415205	0.099415205	0.099415205	0.099415205	0.099415205	0.099415205	0.099415205	0.099415205	0.099415205	0.099415205	0.099415205	0.099415205	0.099415205	0.105263158	0.105263158	0.099415205	0.099415205	0.099415205	0.099415205	0.099415205	0.099415205	0.099415205	0.099415205	0.099415205	0.099415205	0.099415205	0.099415205	0.099415205	0.099415205	0.105263158	0.105263158	0.105263158	0.105263158	0.105263158
0.099415205	0.099415205	0.099415205	0.099415205	0.099415205	0.099415205	0.099415205	0.099415205	0.099415205	0.093567251	0.093567251	0.093567251	0.099415205	0.099415205	0.099415205	0.099415205	0.099415205	0.099415205	0.099415205	0.099415205	0.099415205	0.099415205	0.099415205	0.099415205	0.099415205	0.099415205	0.099415205	0.105263158	0.105263158	0.099415205	0.099415205	0.099415205	0.099415205	0.099415205	0.099415205	0.099415205	0.099415205	0.099415205	0.099415205	0.099415205	0.099415205	0.099415205	0.105263158	0.105263158	0.105263158	0.105263158	0.105263158	0.105263158	0.105263158	0.105263158
0.099415205	0.099415205	0.099415205	0.099415205	0.099415205	0.099415205	0.099415205	0.099415205	0.099415205	0.093567251	0.093567251	0.099415205	0.099415205	0.099415205	0.099415205	0.099415205	0.099415205	0.099415205	0.099415205	0.099415205	0.099415205	0.099415205	0.099415205	0.099415205	0.099415205	0.105263158	0.105263158	0.105263158	0.099415205	0.099415205	0.099415205	0.099415205	0.099415205	0.099415205	0.099415205	0.099415205	0.099415205	0.099415205	0.099415205	0.099415205	0.105263158	0.105263158	0.105263158	0.105263158	0.105263158	0.105263158	0.105263158	0.105263158	0.105263158	0.105263158
0.099415205	0.099415205	0.099415205	0.099415205	0.099415205	0.099415205	0.099415205	0.099415205	0.093567251	0.093567251	0.093567251	0.099415205	0.099415205	0.099415205	0.099415205	0.099415205	0.099415205	0.099415205	0.099415205	0.099415205	0.099415205	0.099415205	0.099415205	0.099415205	0.105263158	0.105263158	0.099415205	0.099415205	0.099415205	0.099415205	0.099415205	0.099415205	0.099415205	0.099415205	0.099415205	0.099415205	0.099415205	0.105263158	0.105263158	0.105263158	0.105263158	0.105263158	0.105263158	0.105263158	0.105263158	0.105263158	0.105263158	0.105263158	0.105263158	0.105263158
0.099415205	0.099415205	0.099415205	0.099415205	0.099415205	0.099415205	0.099415205	0.099415205	0.093567251	0.093567251	0.099415205	0.099415205	0.099415205	0.099415205	0.099415205	0.099415205	0.099415205	0.099415205	0.099415205	0.099415205	0.099415205	0.099415205	0.099415205	0.105263158	0.105263158	0.099415205	0.099415205	0.099415205	0.099415205	0.099415205	0.099415205	0.099415205	0.099415205	0.099415205	0.099415205	0.105263158	0.105263158	0.105263158	0.105263158	0.105263158	0.105263158	0.105263158	0.105263158	0.105263158	0.105263158	0.105263158	0.105263158	0.105263158	0.105263158	0.105263158
0.099415205	0.099415205	0.099415205	0.099415205	0.099415205	0.099415205	0.099415205	0.093567251	0.093567251	0.093567251	0.099415205	0.099415205	0.099415205	0.099415205	0.099415205	0.099415205	0.099415205	0.099415205	0.099415205	0.099415205	0.099415205	0.099415205	0.105263158	0.105263158	0.099415205	0.099415205	0.099415205	0.099415205	0.099415205	0.099415205	0.099415205	0.099415205	0.099415205	0.105263158	0.105263158	0.105263158	0.105263158	0.105263158	0.105263158	0.105263158	0.105263158	0.105263158	0.105263158	0.105263158	0.105263158	0.105263158	0.105263158	0.105263158	0.105263158	0.105263158
0.099415205	0.099415205	0.099415205	0.099415205	0.099415205	0.099415205	0.099415205	0.093567251	0.093567251	0.099415205	0.099415205	0.099415205	0.099415205	0.099415205	0.099415205	0.099415205	0.099415205	0.099415205	0.099415205	0.099415205	0.099415205	0.105263158	0.099415205	0.099415205	0.099415205	0.099415205	0.099415205	0.099415205	0.099415205	0.099415205	0.099415205	0.099415205	0.105263158	0.105263158	0.105263158	0.105263158	0.105263158	0.105263158	0.105263158	0.105263158	0.105263158	0.105263158	0.105263158	0.105263158	0.105263158	0.105263158	0.105263158	0.105263158	0.105263158	0.105263158
0.099415205	0.099415205	0.099415205	0.099415205	0.099415205	0.099415205	0.099415205	0.093567251	0.093567251	0.099415205	0.099415205	0.099415205	0.099415205	0.099415205	0.099415205	0.099415205	0.099415205	0.099415205	0.099415205	0.099415205	0.105263158	0.099415205	0.099415205	0.099415205	0.099415205	0.099415205	0.099415205	0.099415205	0.099415205	0.099415205	0.105263158	0.105263158	0.105263158	0.105263158	0.105263158	0.105263158	0.105263158	0.105263158	0.105263158	0.105263158	0.105263158	0.105263158	0.105263158	0.105263158	0.105263158	0.105263158	0.105263158	0.105263158	0.105263158	0.105263158
0.099415205	0.099415205	0.099415205	0.099415205	0.099415205	0.099415205	0.099415205	0.093567251	0.093567251	0.099415205	0.099415205	0.099415205	0.099415205	0.099415205	0.099415205	0.099415205	0.099415205	0.099415205	0.099415205	0.105263158	0.105263158	0.099415205	0.099415205	0.099415205	0.099415205	0.099415205	0.099415205	0.099415205	0.099415205	0.105263158	0.105263158	0.105263158	0.105263158	0.105263158	0.105263158	0.105263158	0.105263158	0.105263158	0.105263158	0.105263158	0.105263158	0.105263158	0.105263158	0.105263158	0.105263158	0.105263158	0.105263158	0.105263158	0.105263158	0.111111111
0.099415205	0.099415205	0.099415205	0.099415205	0.099415205	0.099415205	0.093567251	0.093567251	0.099415205	0.099415205	0.099415205	0.099415205	0.099415205	0.099415205	0.099415205	0.099415205	0.099415205	0.099415205	0.105263158	0.105263158	0.099415205	0.099415205	0.099415205	0.099415205	0.099415205	0.099415205	0.099415205	0.099415205	0.105263158	0.105263158	0.105263158	0.105263158	0.105263158	0.105263158	0.105263158	0.105263158	0.105263158	0.105263158	0.105263158	0.105263158	0.105263158	0.105263158	0.105263158	0.105263158	0.105263158	0.105263158	0.105263158	0.111111111	0.111111111	0.111111111
0.099415205	0.099415205	0.099415205	0.099415205	0.099415205	0.099415205	0.093567251	0.093567251	0.099415205	0.099415205	0.099415205	0.099415205	0.099415205	0.099415205	0.099415205	0.099415205	0.099415205	0.099415205	0.105263158	0.099415205	0.099415205	0.099415205	0.099415205	0.099415205	0.099415205	0.099415205	0.099415205	0.105263158	0.105263158	0.105263158	0.105263158	0.105263158	0.105263158	0.105263158	0.105263158	0.099415205	0.105263158	0.105263158	0.105263158	0.105263158	0.105263158	0.105263158	0.105263158	0.105263158	0.111111111	0.111111111	0.111111111	0.111111111	0.111111111	0.111111111
0.099415205	0.099415205	0.099415205	0.099415205	0.099415205	0.099415205	0.093567251	0.093567251	0.099415205	0.099415205	0.099415205	0.099415205	0.099415205	0.099415205	0.099415205	0.099415205	0.099415205	0.105263158	0.099415205	0.099415205	0.099415205	0.099415205	0.099415205	0.099415205	0.099415205	0.099415205	0.105263158	0.105263158	0.105263158	0.105263158	0.105263158	0.105263158	0.105263158	0.105263158	0.105263158	0.105263158	0.105263158	0.105263158	0.105263158	0.105263158	0.105263158	0.105263158	0.111111111	0.111111111	0.111111111	0.111111111	0.111111111	0.111111111	0.111111111	0.111111111
0.099415205	0.099415205	0.099415205	0.099415205	0.099415205	0.099415205	0.093567251	0.093567251	0.099415205	0.099415205	0.099415205	0.099415205	0.099415205	0.099415205	0.099415205	0.099415205	0.099415205	0.099415205	0.099415205	0.099415205	0.099415205	0.099415205	0.099415205	0.099415205	0.099415205	0.105263158	0.105263158	0.105263158	0.105263158	0.105263158	0.105263158	0.105263158	0.099415205	0.105263158	0.105263158	0.105263158	0.105263158	0.105263158	0.105263158	0.105263158	0.105263158	0.111111111	0.111111111	0.111111111	0.111111111	0.111111111	0.111111111	0.111111111	0.111111111	0.116959064
0.099415205	0.099415205	0.099415205	0.099415205	0.099415205	0.093567251	0.093567251	0.099415205	0.099415205	0.099415205	0.099415205	0.099415205	0.099415205	0.099415205	0.099415205	0.099415205	0.105263158	0.099415205	0.099415205	0.099415205	0.099415205	0.099415205	0.099415205	0.099415205	0.105263158	0.105263158	0.105263158	0.105263158	0.105263158	0.105263158	0.105263158	0.099415205	0.105263158	0.105263158	0.105263158	0.105263158	0.105263158	0.105263158	0.105263158	0.111111111	0.111111111	0.111111111	0.111111111	0.111111111	0.111111111	0.111111111	0.111111111	0.116959064	0.116959064	0.116959064
0.099415205	0.099415205	0.099415205	0.099415205	0.099415205	0.093567251	0.093567251	0.099415205	0.099415205	0.099415205	0.099415205	0.099415205	0.099415205	0.099415205	0.099415205	0.105263158	0.099415205	0.099415205	0.099415205	0.099415205	0.099415205	0.099415205	0.099415205	0.105263158	0.105263158	0.105263158	0.105263158	0.105263158	0.105263158	0.105263158	0.105263158	0.105263158	0.105263158	0.105263158	0.105263158	0.105263158	0.105263158	0.105263158	0.111111111	0.111111111	0.111111111	0.111111111	0.111111111	0.111111111	0.111111111	0.116959064	0.116959064	0.116959064	0.116959064	0.116959064
0.099415205	0.099415205	0.099415205	0.099415205	0.099415205	0.093567251	0.093567251	0.099415205	0.099415205	0.099415205	0.099415205	0.099415205	0.099415205	0.099415205	0.099415205	0.105263158	0.099415205	0.099415205	0.099415205	0.099415205	0.099415205	0.099415205	0.105263158	0.105263158	0.105263158	0.105263158	0.105263158	0.105263158	0.105263158	0.105263158	0.105263158	0.105263158	0.105263158	0.105263158	0.105263158	0.105263158	0.111111111	0.111111111	0.111111111	0.111111111	0.111111111	0.111111111	0.111111111	0.116959064	0.116959064	0.116959064	0.116959064	0.116959064	0.111111111	0.111111111
0.099415205	0.099415205	0.099415205	0.099415205	0.099415205	0.093567251	0.093567251	0.099415205	0.099415205	0.099415205	0.099415205	0.099415205	0.099415205	0.099415205	0.099415205	0.099415205	0.099415205	0.099415205	0.099415205	0.099415205	0.099415205	0.099415205	0.105263158	0.105263158	0.105263158	0.105263158	0.105263158	0.105263158	0.105263158	0.105263158	0.105263158	0.105263158	0.105263158	0.105263158	0.105263158	0.111111111	0.111111111	0.111111111	0.111111111	0.111111111	0.111111111	0.116959064	0.116959064	0.116959064	0.116959064	0.116959064	0.111111111	0.111111111	0.116959064	0.116959064
0.099415205	0.099415205	0.099415205	0.099415205	0.099415205	0.093567251	0.093567251	0.099415205	0.099415205	0.099415205	0.099415205	0.099415205	0.099415205	0.099415205	0.099415205	0.099415205	0.099415205	0.099415205	0.099415205	0.099415205	0.099415205	0.105263158	0.105263158	0.105263158	0.105263158	0.105263158	0.105263158	0.105263158	0.105263158	0.105263158	0.105263158	0.105263158	0.105263158	0.105263158	0.111111111	0.111111111	0.111111111	0.111111111	0.111111111	0.111111111	0.116959064	0.116959064	0.116959064	0.116959064	0.111111111	0.111111111	0.116959064	0.116959064	0.116959064	0.116959064
0.099415205	0.099415205	0.099415205	0.099415205	0.093567251	0.093567251	0.093567251	0.099415205	0.099415205	0.099415205	0.099415205	0.099415205	0.099415205	0.099415205	0.099415205	0.099415205	0.099415205	0.099415205	0.099415205	0.099415205	0.105263158	0.105263158	0.105263158	0.105263158	0.105263158	0.105263158	0.099415205	0.105263158	0.105263158	0.105263158	0.105263158	0.105263158	0.105263158	0.111111111	0.111111111	0.111111111	0.111111111	0.111111111	0.111111111	0.116959064	0.116959064	0.116959064	0.111111111	0.111111111	0.116959064	0.116959064	0.116959064	0.116959064	0.116959064	0.116959064
0.099415205	0.099415205	0.099415205	0.099415205	0.093567251	0.093567251	0.099415205	0.099415205	0.099415205	0.099415205	0.099415205	0.099415205	0.099415205	0.099415205	0.099415205	0.099415205	0.099415205	0.099415205	0.099415205	0.099415205	0.105263158	0.105263158	0.105263158	0.105263158	0.105263158	0.099415205	0.105263158	0.105263158	0.105263158	0.105263158	0.105263158	0.105263158	0.111111111	0.111111111	0.111111111	0.111111111	0.111111111	0.116959064	0.116959064	0.116959064	0.111111111	0.111111111	0.111111111	0.116959064	0.116959064	0.116959064	0.116959064	0.116959064	0.116959064	0.122807018
0.099415205	0.099415205	0.099415205	0.099415205	0.093567251	0.093567251	0.099415205	0.099415205	0.099415205	0.099415205	0.099415205	0.099415205	0.099415205	0.099415205	0.099415205	0.099415205	0.099415205	0.099415205	0.099415205	0.105263158	0.105263158	0.105263158	0.105263158	0.105263158	0.099415205	0.105263158	0.105263158	0.105263158	0.105263158	0.105263158	0.105263158	0.111111111	0.111111111	0.111111111	0.111111111	0.111111111	0.116959064	0.116959064	0.116959064	0.111111111	0.111111111	0.116959064	0.116959064	0.116959064	0.116959064	0.116959064	0.116959064	0.122807018	0.122807018	0.122807018
0.099415205	0.099415205	0.099415205	0.099415205	0.093567251	0.093567251	0.099415205	0.099415205	0.099415205	0.099415205	0.099415205	0.099415205	0.099415205	0.099415205	0.099415205	0.099415205	0.099415205	0.099415205	0.099415205	0.105263158	0.105263158	0.105263158	0.105263158	0.099415205	0.105263158	0.105263158	0.105263158	0.105263158	0.105263158	0.105263158	0.111111111	0.111111111	0.111111111	0.111111111	0.111111111	0.116959064	0.116959064	0.111111111	0.111111111	0.111111111	0.116959064	0.116959064	0.116959064	0.116959064	0.116959064	0.122807018	0.122807018	0.122807018	0.122807018	0.122807018
0.099415205	0.099415205	0.099415205	0.099415205	0.093567251	0.093567251	0.099415205	0.099415205	0.099415205	0.099415205	0.099415205	0.099415205	0.099415205	0.099415205	0.099415205	0.099415205	0.099415205	0.099415205	0.105263158	0.105263158	0.105263158	0.105263158	0.099415205	0.105263158	0.105263158	0.105263158	0.105263158	0.105263158	0.105263158	0.111111111	0.111111111	0.111111111	0.111111111	0.111111111	0.116959064	0.116959064	0.111111111	0.111111111	0.111111111	0.116959064	0.116959064	0.116959064	0.116959064	0.116959064	0.122807018	0.122807018	0.122807018	0.122807018	0.122807018	0.128654971
0.099415205	0.099415205	0.099415205	0.099415205	0.093567251	0.093567251	0.099415205	0.099415205	0.099415205	0.099415205	0.099415205	0.099415205	0.099415205	0.099415205	0.099415205	0.099415205	0.099415205	0.099415205	0.105263158	0.105263158	0.105263158	0.105263158	0.099415205	0.105263158	0.105263158	0.105263158	0.105263158	0.105263158	0.111111111	0.111111111	0.111111111	0.111111111	0.111111111	0.116959064	0.116959064	0.111111111	0.111111111	0.116959064	0.116959064	0.116959064	0.116959064	0.116959064	0.122807018	0.122807018	0.122807018	0.122807018	0.122807018	0.128654971	0.128654971	0.128654971
0.099415205	0.099415205	0.099415205	0.093567251	0.093567251	0.093567251	0.099415205	0.099415205	0.099415205	0.099415205	0.099415205	0.093567251	0.099415205	0.099415205	0.099415205	0.099415205	0.099415205	0.105263158	0.105263158	0.105263158	0.105263158	0.099415205	0.105263158	0.105263158	0.105263158	0.105263158	0.105263158	0.111111111	0.111111111	0.111111111	0.111111111	0.111111111	0.116959064	0.116959064	0.111111111	0.111111111	0.116959064	0.116959064	0.116959064	0.116959064	0.116959064	0.122807018	0.122807018	0.122807018	0.122807018	0.128654971	0.128654971	0.128654971	0.128654971	0.128654971
0.099415205	0.099415205	0.099415205	0.093567251	0.093567251	0.093567251	0.099415205	0.099415205	0.099415205	0.099415205	0.099415205	0.099415205	0.099415205	0.099415205	0.099415205	0.099415205	0.099415205	0.105263158	0.105263158	0.105263158	0.099415205	0.099415205	0.105263158	0.105263158	0.105263158	0.105263158	0.111111111	0.111111111	0.111111111	0.111111111	0.111111111	0.116959064	0.111111111	0.111111111	0.111111111	0.116959064	0.116959064	0.116959064	0.116959064	0.116959064	0.122807018	0.122807018	0.122807018	0.122807018	0.128654971	0.128654971	0.128654971	0.128654971	0.134502924	0.134502924
0.099415205	0.099415205	0.099415205	0.093567251	0.093567251	0.093567251	0.099415205	0.099415205	0.099415205	0.099415205	0.099415205	0.099415205	0.099415205	0.099415205	0.099415205	0.099415205	0.105263158	0.105263158	0.105263158	0.105263158	0.099415205	0.105263158	0.105263158	0.105263158	0.105263158	0.105263158	0.111111111	0.111111111	0.111111111	0.111111111	0.116959064	0.111111111	0.111111111	0.111111111	0.116959064	0.116959064	0.116959064	0.116959064	0.122807018	0.122807018	0.122807018	0.122807018	0.122807018	0.128654971	0.128654971	0.128654971	0.128654971	0.134502924	0.134502924	0.128654971
0.099415205	0.099415205	0.099415205	0.093567251	0.093567251	0.099415205	0.099415205	0.099415205	0.099415205	0.099415205	0.093567251	0.099415205	0.099415205	0.099415205	0.099415205	0.099415205	0.105263158	0.105263158	0.105263158	0.099415205	0.105263158	0.105263158	0.105263158	0.105263158	0.105263158	0.111111111	0.111111111	0.111111111	0.111111111	0.116959064	0.111111111	0.111111111	0.111111111	0.116959064	0.116959064	0.116959064	0.116959064	0.122807018	0.122807018	0.122807018	0.122807018	0.128654971	0.128654971	0.128654971	0.128654971	0.134502924	0.134502924	0.128654971	0.128654971	0.134502924
0.099415205	0.099415205	0.099415205	0.093567251	0.093567251	0.099415205	0.099415205	0.099415205	0.099415205	0.099415205	0.093567251	0.099415205	0.099415205	0.099415205	0.099415205	0.105263158	0.105263158	0.105263158	0.099415205	0.099415205	0.105263158	0.105263158	0.105263158	0.105263158	0.111111111	0.111111111	0.111111111	0.111111111	0.116959064	0.111111111	0.111111111	0.111111111	0.116959064	0.116959064	0.116959064	0.116959064	0.122807018	0.122807018	0.122807018	0.122807018	0.128654971	0.128654971	0.128654971	0.128654971	0.134502924	0.128654971	0.128654971	0.128654971	0.134502924	0.134502924
0.099415205	0.099415205	0.099415205	0.093567251	0.093567251	0.099415205	0.099415205	0.099415205	0.099415205	0.099415205	0.099415205	0.099415205	0.099415205	0.099415205	0.099415205	0.105263158	0.105263158	0.105263158	0.099415205	0.105263158	0.105263158	0.105263158	0.105263158	0.111111111	0.111111111	0.111111111	0.111111111	0.116959064	0.111111111	0.111111111	0.111111111	0.116959064	0.116959064	0.116959064	0.116959064	0.122807018	0.122807018	0.122807018	0.122807018	0.128654971	0.128654971	0.128654971	0.134502924	0.134502924	0.128654971	0.128654971	0.134502924	0.134502924	0.134502924	0.134502924
0.099415205	0.099415205	0.099415205	0.093567251	0.093567251	0.099415205	0.099415205	0.099415205	0.099415205	0.093567251	0.099415205	0.099415205	0.099415205	0.099415205	0.099415205	0.105263158	0.105263158	0.099415205	0.099415205	0.105263158	0.105263158	0.105263158	0.105263158	0.111111111	0.111111111	0.111111111	0.111111111	0.111111111	0.111111111	0.111111111	0.116959064	0.116959064	0.116959064	0.116959064	0.122807018	0.122807018	0.122807018	0.122807018	0.128654971	0.128654971	0.128654971	0.134502924	0.128654971	0.128654971	0.128654971	0.134502924	0.134502924	0.134502924	0.140350877	0.140350877
0.099415205	0.099415205	0.099415205	0.093567251	0.093567251	0.099415205	0.099415205	0.099415205	0.099415205	0.093567251	0.099415205	0.099415205	0.099415205	0.099415205	0.105263158	0.105263158	0.105263158	0.099415205	0.105263158	0.105263158	0.105263158	0.105263158	0.111111111	0.111111111	0.111111111	0.111111111	0.111111111	0.111111111	0.111111111	0.111111111	0.116959064	0.116959064	0.116959064	0.122807018	0.122807018	0.122807018	0.122807018	0.128654971	0.128654971	0.128654971	0.134502924	0.128654971	0.128654971	0.134502924	0.134502924	0.134502924	0.134502924	0.140350877	0.140350877	0.140350877
0.099415205	0.099415205	0.093567251	0.093567251	0.093567251	0.099415205	0.099415205	0.099415205	0.099415205	0.093567251	0.099415205	0.099415205	0.099415205	0.099415205	0.105263158	0.105263158	0.099415205	0.099415205	0.105263158	0.105263158	0.105263158	0.105263158	0.111111111	0.111111111	0.111111111	0.116959064	0.111111111	0.111111111	0.111111111	0.116959064	0.116959064	0.116959064	0.122807018	0.122807018	0.122807018	0.122807018	0.128654971	0.128654971	0.128654971	0.128654971	0.128654971	0.128654971	0.134502924	0.134502924	0.134502924	0.140350877	0.140350877	0.140350877	0.140350877	0.14619883
0.099415205	0.099415205	0.093567251	0.093567251	0.093567251	0.099415205	0.099415205	0.099415205	0.093567251	0.099415205	0.099415205	0.099415205	0.099415205	0.099415205	0.105263158	0.099415205	0.099415205	0.105263158	0.105263158	0.105263158	0.105263158	0.111111111	0.111111111	0.111111111	0.111111111	0.111111111	0.111111111	0.111111111	0.116959064	0.116959064	0.116959064	0.122807018	0.122807018	0.122807018	0.122807018	0.128654971	0.128654971	0.128654971	0.128654971	0.128654971	0.128654971	0.134502924	0.134502924	0.134502924	0.140350877	0.140350877	0.140350877	0.14619883	0.14619883	0.14619883
0.099415205	0.099415205	0.093567251	0.093567251	0.093567251	0.099415205	0.099415205	0.099415205	0.093567251	0.099415205	0.099415205	0.099415205	0.099415205	0.105263158	0.105263158	0.099415205	0.099415205	0.105263158	0.105263158	0.105263158	0.105263158	0.111111111	0.111111111	0.111111111	0.111111111	0.111111111	0.111111111	0.116959064	0.116959064	0.116959064	0.122807018	0.122807018	0.122807018	0.122807018	0.128654971	0.128654971	0.128654971	0.128654971	0.128654971	0.128654971	0.134502924	0.134502924	0.134502924	0.140350877	0.140350877	0.140350877	0.14619883	0.14619883	0.14619883	0.152046784
0.099415205	0.099415205	0.093567251	0.093567251	0.093567251	0.099415205	0.099415205	0.099415205	0.093567251	0.099415205	0.099415205	0.099415205	0.099415205	0.105263158	0.099415205	0.099415205	0.099415205	0.105263158	0.105263158	0.105263158	0.111111111	0.111111111	0.111111111	0.111111111	0.111111111	0.111111111	0.111111111	0.116959064	0.116959064	0.116959064	0.122807018	0.122807018	0.122807018	0.128654971	0.128654971	0.122807018	0.128654971	0.128654971	0.128654971	0.134502924	0.134502924	0.134502924	0.140350877	0.140350877	0.14619883	0.14619883	0.14619883	0.152046784	0.152046784	0.152046784
0.099415205	0.099415205	0.093567251	0.093567251	0.093567251	0.099415205	0.099415205	0.093567251	0.093567251	0.099415205	0.099415205	0.099415205	0.099415205	0.105263158	0.099415205	0.099415205	0.105263158	0.105263158	0.105263158	0.105263158	0.111111111	0.111111111	0.105263158	0.111111111	0.111111111	0.111111111	0.116959064	0.116959064	0.116959064	0.122807018	0.122807018	0.122807018	0.128654971	0.128654971	0.122807018	0.128654971	0.128654971	0.128654971	0.134502924	0.134502924	0.140350877	0.140350877	0.140350877	0.14619883	0.14619883	0.14619883	0.152046784	0.152046784	0.152046784	0.157894737
0.099415205	0.099415205	0.093567251	0.093567251	0.093567251	0.099415205	0.099415205	0.093567251	0.093567251	0.099415205	0.099415205	0.099415205	0.105263158	0.099415205	0.099415205	0.099415205	0.105263158	0.105263158	0.105263158	0.111111111	0.111111111	0.111111111	0.111111111	0.111111111	0.111111111	0.116959064	0.116959064	0.116959064	0.122807018	0.122807018	0.122807018	0.128654971	0.128654971	0.122807018	0.128654971	0.128654971	0.134502924	0.134502924	0.134502924	0.140350877	0.140350877	0.140350877	0.14619883	0.14619883	0.14619883	0.152046784	0.152046784	0.157894737	0.157894737	0.157894737
0.099415205	0.099415205	0.093567251	0.093567251	0.093567251	0.099415205	0.099415205	0.093567251	0.093567251	0.099415205	0.099415205	0.099415205	0.105263158	0.099415205	0.099415205	0.105263158	0.105263158	0.105263158	0.105263158	0.111111111	0.111111111	0.105263158	0.111111111	0.111111111	0.111111111	0.116959064	0.116959064	0.122807018	0.122807018	0.122807018	0.128654971	0.128654971	0.122807018	0.128654971	0.128654971	0.134502924	0.134502924	0.134502924	0.140350877	0.140350877	0.140350877	0.14619883	0.14619883	0.152046784	0.152046784	0.152046784	0.157894737	0.157894737	0.157894737	0.157894737
0.099415205	0.099415205	0.093567251	0.093567251	0.093567251	0.099415205	0.099415205	0.093567251	0.099415205	0.099415205	0.099415205	0.099415205	0.105263158	0.099415205	0.099415205	0.105263158	0.105263158	0.105263158	0.111111111	0.111111111	0.105263158	0.111111111	0.111111111	0.111111111	0.116959064	0.116959064	0.116959064	0.122807018	0.122807018	0.128654971	0.128654971	0.122807018	0.128654971	0.128654971	0.128654971	0.134502924	0.134502924	0.140350877	0.140350877	0.140350877	0.14619883	0.14619883	0.152046784	0.152046784	0.152046784	0.157894737	0.157894737	0.157894737	0.157894737	0.157894737
0.099415205	0.093567251	0.093567251	0.093567251	0.093567251	0.099415205	0.093567251	0.093567251	0.099415205	0.099415205	0.099415205	0.099415205	0.099415205	0.099415205	0.099415205	0.105263158	0.105263158	0.105263158	0.111111111	0.105263158	0.105263158	0.111111111	0.111111111	0.116959064	0.116959064	0.116959064	0.122807018	0.122807018	0.122807018	0.128654971	0.122807018	0.128654971	0.128654971	0.128654971	0.134502924	0.134502924	0.140350877	0.140350877	0.140350877	0.14619883	0.14619883	0.152046784	0.152046784	0.157894737	0.157894737	0.157894737	0.157894737	0.157894737	0.16374269	0.16374269
0.093567251	0.093567251	0.093567251	0.093567251	0.093567251	0.099415205	0.093567251	0.093567251	0.099415205	0.099415205	0.099415205	0.105263158	0.099415205	0.099415205	0.105263158	0.105263158	0.105263158	0.111111111	0.111111111	0.105263158	0.111111111	0.111111111	0.111111111	0.116959064	0.116959064	0.122807018	0.122807018	0.122807018	0.122807018	0.122807018	0.128654971	0.128654971	0.128654971	0.134502924	0.134502924	0.140350877	0.140350877	0.14619883	0.14619883	0.14619883	0.152046784	0.152046784	0.157894737	0.157894737	0.152046784	0.157894737	0.157894737	0.16374269	0.16374269	0.169590643
0.093567251	0.093567251	0.093567251	0.093567251	0.099415205	0.099415205	0.093567251	0.093567251	0.099415205	0.099415205	0.099415205	0.099415205	0.099415205	0.099415205	0.105263158	0.105263158	0.105263158	0.111111111	0.105263158	0.105263158	0.111111111	0.111111111	0.116959064	0.116959064	0.116959064	0.122807018	0.122807018	0.122807018	0.122807018	0.128654971	0.128654971	0.128654971	0.134502924	0.134502924	0.140350877	0.140350877	0.14619883	0.14619883	0.14619883	0.152046784	0.152046784	0.157894737	0.152046784	0.157894737	0.157894737	0.157894737	0.16374269	0.16374269	0.169590643	0.169590643
0.093567251	0.093567251	0.093567251	0.093567251	0.099415205	0.099415205	0.093567251	0.093567251	0.099415205	0.099415205	0.099415205	0.099415205	0.099415205	0.099415205	0.105263158	0.105263158	0.111111111	0.105263158	0.105263158	0.111111111	0.111111111	0.111111111	0.116959064	0.116959064	0.122807018	0.122807018	0.122807018	0.122807018	0.122807018	0.128654971	0.128654971	0.134502924	0.134502924	0.140350877	0.140350877	0.14619883	0.14619883	0.14619883	0.152046784	0.152046784	0.157894737	0.152046784	0.157894737	0.157894737	0.16374269	0.16374269	0.169590643	0.169590643	0.169590643	0.175438596
0.093567251	0.093567251	0.093567251	0.093567251	0.099415205	0.093567251	0.093567251	0.093567251	0.099415205	0.099415205	0.093567251	0.099415205	0.099415205	0.105263158	0.105263158	0.105263158	0.111111111	0.105263158	0.105263158	0.111111111	0.111111111	0.116959064	0.116959064	0.122807018	0.122807018	0.116959064	0.122807018	0.122807018	0.128654971	0.128654971	0.134502924	0.134502924	0.140350877	0.140350877	0.14619883	0.14619883	0.14619883	0.152046784	0.152046784	0.152046784	0.152046784	0.157894737	0.157894737	0.16374269	0.16374269	0.169590643	0.169590643	0.175438596	0.175438596	0.18128655
0.093567251	0.093567251	0.093567251	0.093567251	0.099415205	0.093567251	0.093567251	0.093567251	0.099415205	0.099415205	0.099415205	0.099415205	0.099415205	0.105263158	0.105263158	0.105263158	0.105263158	0.105263158	0.111111111	0.111111111	0.116959064	0.116959064	0.116959064	0.122807018	0.122807018	0.122807018	0.122807018	0.128654971	0.128654971	0.134502924	0.134502924	0.140350877	0.140350877	0.14619883	0.14619883	0.14619883	0.152046784	0.152046784	0.152046784	0.152046784	0.157894737	0.157894737	0.16374269	0.16374269	0.169590643	0.169590643	0.175438596	0.175438596	0.18128655	0.18128655
0.093567251	0.093567251	0.093567251	0.093567251	0.099415205	0.093567251	0.093567251	0.099415205	0.099415205	0.099415205	0.099415205	0.099415205	0.099415205	0.105263158	0.105263158	0.105263158	0.105263158	0.105263158	0.111111111	0.111111111	0.116959064	0.116959064	0.122807018	0.122807018	0.122807018	0.122807018	0.128654971	0.128654971	0.134502924	0.134502924	0.134502924	0.140350877	0.140350877	0.14619883	0.14619883	0.152046784	0.14619883	0.152046784	0.152046784	0.157894737	0.157894737	0.16374269	0.16374269	0.169590643	0.169590643	0.175438596	0.175438596	0.18128655	0.18128655	0.187134503
0.093567251	0.093567251	0.093567251	0.093567251	0.099415205	0.093567251	0.093567251	0.099415205	0.099415205	0.093567251	0.099415205	0.099415205	0.099415205	0.105263158	0.105263158	0.105263158	0.105263158	0.111111111	0.111111111	0.116959064	0.116959064	0.116959064	0.122807018	0.116959064	0.122807018	0.122807018	0.128654971	0.128654971	0.134502924	0.134502924	0.140350877	0.140350877	0.14619883	0.14619883	0.152046784	0.14619883	0.152046784	0.152046784	0.157894737	0.16374269	0.16374269	0.169590643	0.169590643	0.175438596	0.175438596	0.18128655	0.18128655	0.187134503	0.187134503	0.192982456
0.093567251	0.093567251	0.093567251	0.093567251	0.093567251	0.093567251	0.093567251	0.099415205	0.099415205	0.093567251	0.099415205	0.099415205	0.105263158	0.105263158	0.099415205	0.105263158	0.105263158	0.111111111	0.111111111	0.116959064	0.116959064	0.122807018	0.116959064	0.122807018	0.122807018	0.128654971	0.128654971	0.134502924	0.134502924	0.140350877	0.140350877	0.14619883	0.14619883	0.14619883	0.14619883	0.152046784	0.157894737	0.157894737	0.16374269	0.16374269	0.169590643	0.169590643	0.175438596	0.175438596	0.18128655	0.18128655	0.187134503	0.187134503	0.192982456	0.192982456
0.093567251	0.093567251	0.093567251	0.093567251	0.093567251	0.093567251	0.093567251	0.099415205	0.093567251	0.093567251	0.099415205	0.099415205	0.105263158	0.105263158	0.105263158	0.105263158	0.111111111	0.111111111	0.116959064	0.116959064	0.122807018	0.116959064	0.122807018	0.122807018	0.128654971	0.128654971	0.134502924	0.134502924	0.140350877	0.140350877	0.14619883	0.14619883	0.14619883	0.14619883	0.152046784	0.157894737	0.157894737	0.16374269	0.16374269	0.169590643	0.169590643	0.175438596	0.175438596	0.18128655	0.18128655	0.187134503	0.192982456	0.192982456	0.198830409	0.198830409
0.087719298	0.093567251	0.093567251	0.093567251	0.093567251	0.093567251	0.093567251	0.099415205	0.093567251	0.099415205	0.099415205	0.099415205	0.105263158	0.099415205	0.105263158	0.105263158	0.111111111	0.111111111	0.116959064	0.116959064	0.116959064	0.116959064	0.122807018	0.122807018	0.128654971	0.134502924	0.134502924	0.140350877	0.140350877	0.14619883	0.14619883	0.14619883	0.14619883	0.152046784	0.157894737	0.157894737	0.16374269	0.16374269	0.169590643	0.169590643	0.175438596	0.18128655	0.18128655	0.187134503	0.187134503	0.192982456	0.192982456	0.198830409	0.198830409	0.204678363
0.087719298	0.093567251	0.093567251	0.093567251	0.093567251	0.093567251	0.093567251	0.099415205	0.093567251	0.099415205	0.099415205	0.105263158	0.105263158	0.105263158	0.105263158	0.105263158	0.111111111	0.116959064	0.116959064	0.116959064	0.116959064	0.122807018	0.122807018	0.128654971	0.128654971	0.134502924	0.134502924	0.140350877	0.14619883	0.140350877	0.14619883	0.14619883	0.152046784	0.157894737	0.157894737	0.16374269	0.16374269	0.169590643	0.169590643	0.175438596	0.18128655	0.18128655	0.187134503	0.187134503	0.192982456	0.192982456	0.198830409	0.204678363	0.198830409	0.204678363
0.087719298	0.093567251	0.093567251	0.087719298	0.093567251	0.093567251	0.093567251	0.093567251	0.093567251	0.099415205	0.099415205	0.105263158	0.099415205	0.105263158	0.105263158	0.111111111	0.111111111	0.116959064	0.111111111	0.116959064	0.116959064	0.122807018	0.128654971	0.128654971	0.134502924	0.134502924	0.140350877	0.14619883	0.140350877	0.14619883	0.14619883	0.152046784	0.157894737	0.157894737	0.16374269	0.16374269	0.169590643	0.175438596	0.175438596	0.18128655	0.18128655	0.187134503	0.192982456	0.192982456	0.198830409	0.198830409	0.198830409	0.198830409	0.204678363	0.210526316
0.087719298	0.087719298	0.093567251	0.087719298	0.093567251	0.093567251	0.093567251	0.093567251	0.093567251	0.099415205	0.099415205	0.099415205	0.099415205	0.105263158	0.105263158	0.111111111	0.111111111	0.111111111	0.116959064	0.116959064	0.122807018	0.122807018	0.128654971	0.134502924	0.134502924	0.140350877	0.140350877	0.140350877	0.14619883	0.14619883	0.152046784	0.152046784	0.157894737	0.16374269	0.16374269	0.169590643	0.175438596	0.175438596	0.18128655	0.18128655	0.187134503	0.192982456	0.192982456	0.192982456	0.192982456	0.198830409	0.204678363	0.204678363	0.210526316	0.210526316
0.087719298	0.087719298	0.093567251	0.087719298	0.093567251	0.093567251	0.093567251	0.093567251	0.093567251	0.099415205	0.099415205	0.099415205	0.105263158	0.105263158	0.111111111	0.111111111	0.116959064	0.111111111	0.116959064	0.122807018	0.122807018	0.128654971	0.128654971	0.134502924	0.140350877	0.134502924	0.140350877	0.14619883	0.14619883	0.152046784	0.152046784	0.157894737	0.16374269	0.16374269	0.169590643	0.175438596	0.175438596	0.18128655	0.187134503	0.187134503	0.192982456	0.187134503	0.192982456	0.198830409	0.198830409	0.204678363	0.210526316	0.210526316	0.216374269	0.216374269
0.087719298	0.087719298	0.093567251	0.087719298	0.093567251	0.093567251	0.093567251	0.093567251	0.099415205	0.099415205	0.099415205	0.099415205	0.105263158	0.105263158	0.111111111	0.111111111	0.111111111	0.116959064	0.116959064	0.122807018	0.128654971	0.128654971	0.134502924	0.134502924	0.134502924	0.140350877	0.140350877	0.14619883	0.152046784	0.152046784	0.157894737	0.16374269	0.16374269	0.169590643	0.175438596	0.175438596	0.18128655	0.187134503	0.187134503	0.187134503	0.192982456	0.192982456	0.198830409	0.204678363	0.204678363	0.210526316	0.210526316	0.216374269	0.222222222	0.222222222
0.087719298	0.087719298	0.093567251	0.087719298	0.093567251	0.093567251	0.093567251	0.093567251	0.099415205	0.099415205	0.099415205	0.099415205	0.105263158	0.105263158	0.111111111	0.111111111	0.111111111	0.116959064	0.122807018	0.122807018	0.128654971	0.134502924	0.134502924	0.134502924	0.140350877	0.140350877	0.14619883	0.152046784	0.152046784	0.157894737	0.16374269	0.16374269	0.169590643	0.175438596	0.175438596	0.18128655	0.187134503	0.18128655	0.187134503	0.192982456	0.192982456	0.198830409	0.204678363	0.204678363	0.210526316	0.216374269	0.216374269	0.222222222	0.228070175	0.228070175
0.087719298	0.087719298	0.087719298	0.087719298	0.093567251	0.087719298	0.093567251	0.093567251	0.099415205	0.093567251	0.099415205	0.099415205	0.105263158	0.111111111	0.105263158	0.111111111	0.116959064	0.116959064	0.122807018	0.128654971	0.128654971	0.134502924	0.134502924	0.134502924	0.140350877	0.14619883	0.14619883	0.152046784	0.157894737	0.16374269	0.16374269	0.169590643	0.175438596	0.175438596	0.18128655	0.18128655	0.187134503	0.187134503	0.192982456	0.198830409	0.198830409	0.204678363	0.210526316	0.210526316	0.216374269	0.222222222	0.222222222	0.228070175	0.233918129	0.233918129
0.087719298	0.087719298	0.087719298	0.087719298	0.093567251	0.087719298	0.093567251	0.093567251	0.099415205	0.093567251	0.099415205	0.105263158	0.105263158	0.105263158	0.111111111	0.111111111	0.116959064	0.122807018	0.122807018	0.128654971	0.134502924	0.128654971	0.134502924	0.140350877	0.14619883	0.14619883	0.152046784	0.157894737	0.16374269	0.16374269	0.169590643	0.175438596	0.175438596	0.175438596	0.18128655	0.187134503	0.187134503	0.192982456	0.198830409	0.198830409	0.204678363	0.210526316	0.216374269	0.216374269	0.222222222	0.228070175	0.228070175	0.233918129	0.239766082	0.239766082
0.087719298	0.087719298	0.087719298	0.087719298	0.093567251	0.087719298	0.093567251	0.093567251	0.093567251	0.099415205	0.099415205	0.105263158	0.111111111	0.105263158	0.111111111	0.116959064	0.116959064	0.122807018	0.128654971	0.122807018	0.128654971	0.134502924	0.140350877	0.140350877	0.14619883	0.152046784	0.157894737	0.157894737	0.16374269	0.169590643	0.175438596	0.175438596	0.175438596	0.18128655	0.187134503	0.187134503	0.192982456	0.198830409	0.204678363	0.204678363	0.210526316	0.216374269	0.216374269	0.222222222	0.228070175	0.233918129	0.233918129	0.239766082	0.245614035	0.245614035
0.087719298	0.087719298	0.087719298	0.087719298	0.087719298	0.087719298	0.093567251	0.093567251	0.093567251	0.099415205	0.099415205	0.105263158	0.105263158	0.111111111	0.111111111	0.116959064	0.122807018	0.122807018	0.122807018	0.128654971	0.134502924	0.134502924	0.140350877	0.14619883	0.152046784	0.157894737	0.157894737	0.16374269	0.169590643	0.175438596	0.169590643	0.175438596	0.18128655	0.187134503	0.192982456	0.192982456	0.198830409	0.204678363	0.210526316	0.210526316	0.216374269	0.222222222	0.222222222	0.228070175	0.233918129	0.239766082	0.239766082	0.245614035	0.251461988	0.251461988
0.087719298	0.081871345	0.087719298	0.087719298	0.087719298	0.087719298	0.093567251	0.093567251	0.093567251	0.099415205	0.105263158	0.099415205	0.105263158	0.111111111	0.116959064	0.116959064	0.122807018	0.122807018	0.128654971	0.128654971	0.134502924	0.140350877	0.14619883	0.152046784	0.152046784	0.157894737	0.16374269	0.169590643	0.169590643	0.169590643	0.175438596	0.18128655	0.187134503	0.192982456	0.192982456	0.198830409	0.204678363	0.210526316	0.210526316	0.216374269	0.222222222	0.228070175	0.228070175	0.233918129	0.239766082	0.245614035	0.245614035	0.251461988	0.257309942	0.257309942
0.087719298	0.081871345	0.087719298	0.087719298	0.087719298	0.087719298	0.087719298	0.093567251	0.093567251	0.099415205	0.099415205	0.105263158	0.105263158	0.111111111	0.116959064	0.122807018	0.122807018	0.122807018	0.128654971	0.134502924	0.140350877	0.14619883	0.14619883	0.152046784	0.157894737	0.16374269	0.16374269	0.169590643	0.169590643	0.175438596	0.18128655	0.187134503	0.192982456	0.198830409	0.198830409	0.204678363	0.210526316	0.216374269	0.216374269	0.222222222	0.228070175	0.233918129	0.233918129	0.239766082	0.245614035	0.251461988	0.251461988	0.257309942	0.263157895	0.263157895
0.087719298	0.081871345	0.087719298	0.081871345	0.087719298	0.087719298	0.087719298	0.093567251	0.099415205	0.099415205	0.099415205	0.105263158	0.111111111	0.116959064	0.116959064	0.116959064	0.122807018	0.128654971	0.134502924	0.140350877	0.140350877	0.14619883	0.152046784	0.157894737	0.157894737	0.16374269	0.169590643	0.169590643	0.175438596	0.18128655	0.187134503	0.192982456	0.198830409	0.198830409	0.204678363	0.210526316	0.216374269	0.222222222	0.222222222	0.228070175	0.233918129	0.239766082	0.245614035	0.245614035	0.251461988	0.257309942	0.257309942	0.257309942	0.263157895	0.269005848
0.081871345	0.081871345	0.087719298	0.081871345	0.087719298	0.087719298	0.087719298	0.093567251	0.099415205	0.099415205	0.099415205	0.105263158	0.111111111	0.116959064	0.116959064	0.122807018	0.128654971	0.128654971	0.134502924	0.140350877	0.14619883	0.152046784	0.152046784	0.157894737	0.16374269	0.169590643	0.169590643	0.175438596	0.18128655	0.187134503	0.192982456	0.198830409	0.204678363	0.204678363	0.210526316	0.216374269	0.222222222	0.228070175	0.228070175	0.233918129	0.239766082	0.245614035	0.251461988	0.251461988	0.251461988	0.257309942	0.263157895	0.263157895	0.269005848	0.274853801
0.081871345	0.081871345	0.087719298	0.081871345	0.087719298	0.087719298	0.087719298	0.093567251	0.093567251	0.099415205	0.105263158	0.111111111	0.111111111	0.111111111	0.116959064	0.122807018	0.128654971	0.134502924	0.140350877	0.14619883	0.152046784	0.152046784	0.157894737	0.16374269	0.16374269	0.169590643	0.175438596	0.18128655	0.187134503	0.192982456	0.198830409	0.204678363	0.210526316	0.210526316	0.216374269	0.222222222	0.228070175	0.233918129	0.239766082	0.239766082	0.245614035	0.245614035	0.251461988	0.257309942	0.257309942	0.263157895	0.269005848	0.274853801	0.274853801	0.280701754
0.076023392	0.081871345	0.076023392	0.081871345	0.081871345	0.087719298	0.087719298	0.087719298	0.093567251	0.099415205	0.105263158	0.105263158	0.111111111	0.116959064	0.122807018	0.128654971	0.134502924	0.140350877	0.14619883	0.14619883	0.14619883	0.152046784	0.157894737	0.16374269	0.169590643	0.175438596	0.18128655	0.187134503	0.192982456	0.198830409	0.204678363	0.210526316	0.216374269	0.216374269	0.222222222	0.228070175	0.233918129	0.233918129	0.239766082	0.245614035	0.245614035	0.251461988	0.257309942	0.263157895	0.269005848	0.269005848	0.274853801	0.280701754	0.286549708	0.286549708
0.076023392	0.081871345	0.076023392	0.081871345	0.081871345	0.087719298	0.087719298	0.087719298	0.093567251	0.099415205	0.099415205	0.105263158	0.111111111	0.116959064	0.122807018	0.128654971	0.134502924	0.134502924	0.140350877	0.14619883	0.152046784	0.157894737	0.16374269	0.169590643	0.175438596	0.18128655	0.187134503	0.192982456	0.198830409	0.204678363	0.210526316	0.216374269	0.222222222	0.228070175	0.222222222	0.228070175	0.233918129	0.239766082	0.245614035	0.251461988	0.257309942	0.257309942	0.263157895	0.269005848	0.274853801	0.280701754	0.280701754	0.286549708	0.292397661	0.298245614
0.076023392	0.076023392	0.076023392	0.076023392	0.081871345	0.087719298	0.087719298	0.093567251	0.099415205	0.099415205	0.105263158	0.111111111	0.116959064	0.122807018	0.128654971	0.128654971	0.134502924	0.140350877	0.14619883	0.152046784	0.157894737	0.16374269	0.169590643	0.175438596	0.18128655	0.187134503	0.192982456	0.198830409	0.204678363	0.210526316	0.216374269	0.216374269	0.222222222	0.228070175	0.233918129	0.239766082	0.239766082	0.245614035	0.251461988	0.257309942	0.263157895	0.269005848	0.269005848	0.274853801	0.280701754	0.286549708	0.292397661	0.292397661	0.298245614	0.304093567
0.076023392	0.070175439	0.076023392	0.076023392	0.081871345	0.081871345	0.087719298	0.093567251	0.093567251	0.099415205	0.105263158	0.111111111	0.116959064	0.116959064	0.122807018	0.134502924	0.140350877	0.14619883	0.152046784	0.157894737	0.16374269	0.169590643	0.175438596	0.18128655	0.187134503	0.192982456	0.198830409	0.198830409	0.204678363	0.210526316	0.216374269	0.222222222	0.228070175	0.233918129	0.239766082	0.245614035	0.251461988	0.257309942	0.257309942	0.263157895	0.269005848	0.274853801	0.280701754	0.286549708	0.286549708	0.292397661	0.298245614	0.304093567	0.304093567	0.30994152
0.070175439	0.070175439	0.070175439	0.076023392	0.076023392	0.081871345	0.087719298	0.087719298	0.093567251	0.099415205	0.111111111	0.116959064	0.116959064	0.122807018	0.128654971	0.134502924	0.140350877	0.152046784	0.157894737	0.16374269	0.169590643	0.175438596	0.18128655	0.187134503	0.187134503	0.192982456	0.198830409	0.204678363	0.210526316	0.216374269	0.222222222	0.228070175	0.233918129	0.239766082	0.245614035	0.251461988	0.257309942	0.263157895	0.269005848	0.274853801	0.274853801	0.280701754	0.286549708	0.292397661	0.298245614	0.298245614	0.304093567	0.30994152	0.315789474	0.321637427
0.064327485	0.070175439	0.070175439	0.070175439	0.076023392	0.081871345	0.081871345	0.093567251	0.099415205	0.105263158	0.105263158	0.111111111	0.122807018	0.128654971	0.134502924	0.140350877	0.14619883	0.157894737	0.16374269	0.169590643	0.169590643	0.175438596	0.18128655	0.187134503	0.192982456	0.198830409	0.210526316	0.216374269	0.222222222	0.228070175	0.233918129	0.239766082	0.245614035	0.251461988	0.251461988	0.257309942	0.263157895	0.269005848	0.274853801	0.280701754	0.286549708	0.292397661	0.292397661	0.298245614	0.304093567	0.30994152	0.315789474	0.315789474	0.321637427	0.32748538
0.064327485	0.064327485	0.070175439	0.070175439	0.076023392	0.076023392	0.087719298	0.093567251	0.093567251	0.099415205	0.111111111	0.116959064	0.122807018	0.134502924	0.140350877	0.14619883	0.152046784	0.157894737	0.16374269	0.169590643	0.175438596	0.18128655	0.187134503	0.198830409	0.204678363	0.210526316	0.216374269	0.222222222	0.228070175	0.233918129	0.239766082	0.245614035	0.251461988	0.257309942	0.263157895	0.269005848	0.274853801	0.280701754	0.280701754	0.286549708	0.292397661	0.298245614	0.304093567	0.30994152	0.315789474	0.315789474	0.321637427	0.32748538	0.333333333	0.333333333
0.058479532	0.058479532	0.064327485	0.064327485	0.070175439	0.081871345	0.081871345	0.087719298	0.099415205	0.105263158	0.111111111	0.122807018	0.128654971	0.128654971	0.140350877	0.14619883	0.152046784	0.16374269	0.169590643	0.175438596	0.18128655	0.187134503	0.198830409	0.204678363	0.210526316	0.216374269	0.222222222	0.228070175	0.233918129	0.239766082	0.245614035	0.251461988	0.257309942	0.263157895	0.269005848	0.274853801	0.280701754	0.286549708	0.292397661	0.298245614	0.304093567	0.30994152	0.30994152	0.315789474	0.321637427	0.32748538	0.333333333	0.333333333	0.339181287	0.34502924
0.052631579	0.052631579	0.052631579	0.064327485	0.064327485	0.076023392	0.081871345	0.093567251	0.099415205	0.111111111	0.111111111	0.122807018	0.128654971	0.134502924	0.14619883	0.152046784	0.157894737	0.169590643	0.175438596	0.18128655	0.192982456	0.198830409	0.204678363	0.210526316	0.216374269	0.222222222	0.233918129	0.239766082	0.245614035	0.251461988	0.257309942	0.263157895	0.269005848	0.274853801	0.280701754	0.286549708	0.292397661	0.298245614	0.298245614	0.304093567	0.30994152	0.315789474	0.321637427	0.32748538	0.333333333	0.333333333	0.339181287	0.34502924	0.350877193	0.350877193
0.040935673	0.040935673	0.046783626	0.058479532	0.064327485	0.076023392	0.081871345	0.087719298	0.099415205	0.105263158	0.116959064	0.122807018	0.134502924	0.140350877	0.152046784	0.157894737	0.169590643	0.175438596	0.18128655	0.192982456	0.198830409	0.204678363	0.210526316	0.222222222	0.228070175	0.233918129	0.239766082	0.245614035	0.251461988	0.257309942	0.263157895	0.269005848	0.274853801	0.280701754	0.286549708	0.292397661	0.298245614	0.304093567	0.30994152	0.315789474	0.321637427	0.321637427	0.321637427	0.32748538	0.333333333	0.339181287	0.34502924	0.34502924	0.350877193	0.356725146
0.023391813	0.029239766	0.035087719	0.052631579	0.058479532	0.070175439	0.081871345	0.093567251	0.105263158	0.111111111	0.122807018	0.128654971	0.140350877	0.152046784	0.157894737	0.16374269	0.175438596	0.18128655	0.192982456	0.198830409	0.204678363	0.216374269	0.222222222	0.228070175	0.233918129	0.239766082	0.251461988	0.257309942	0.257309942	0.263157895	0.269005848	0.274853801	0.280701754	0.286549708	0.292397661	0.298245614	0.304093567	0.30994152	0.315789474	0.321637427	0.321637427	0.32748538	0.333333333	0.339181287	0.34502924	0.34502924	0.350877193	0.356725146	0.362573099	0.368421053
0	0	0.01754386	0.040935673	0.058479532	0.070175439	0.081871345	0.093567251	0.099415205	0.111111111	0.122807018	0.134502924	0.140350877	0.152046784	0.157894737	0.169590643	0.175438596	0.187134503	0.192982456	0.204678363	0.210526316	0.216374269	0.222222222	0.233918129	0.239766082	0.245614035	0.251461988	0.257309942	0.263157895	0.274853801	0.280701754	0.286549708	0.292397661	0.298245614	0.304093567	0.30994152	0.315789474	0.315789474	0.321637427	0.32748538	0.333333333	0.339181287	0.34502924	0.350877193	0.350877193	0.356725146	0.362573099	0.368421053	0.368421053	0.374269006
0	0	0	0.029239766	0.052631579	0.064327485	0.076023392	0.099415205	0.105263158	0.116959064	0.128654971	0.140350877	0.152046784	0.157894737	0.169590643	0.175438596	0.187134503	0.192982456	0.204678363	0.210526316	0.222222222	0.228070175	0.233918129	0.239766082	0.251461988	0.257309942	0.263157895	0.269005848	0.274853801	0.280701754	0.286549708	0.292397661	0.298245614	0.304093567	0.30994152	0.315789474	0.321637427	0.32748538	0.333333333	0.339181287	0.34502924	0.350877193	0.350877193	0.356725146	0.362573099	0.368421053	0.374269006	0.374269006	0.380116959	0.385964912
0	0	0	0	0.046783626	0.064327485	0.081871345	0.099415205	0.111111111	0.122807018	0.134502924	0.14619883	0.157894737	0.169590643	0.175438596	0.187134503	0.198830409	0.204678363	0.210526316	0.222222222	0.228070175	0.239766082	0.245614035	0.251461988	0.257309942	0.269005848	0.274853801	0.280701754	0.286549708	0.292397661	0.298245614	0.304093567	0.30994152	0.315789474	0.321637427	0.32748538	0.333333333	0.339181287	0.34502924	0.350877193	0.356725146	0.356725146	0.362573099	0.368421053	0.374269006	0.380116959	0.380116959	0.385964912	0.391812865	0.391812865
0	0	0	0	0.040935673	0.070175439	0.081871345	0.099415205	0.116959064	0.128654971	0.140350877	0.152046784	0.16374269	0.169590643	0.187134503	0.198830409	0.204678363	0.216374269	0.222222222	0.233918129	0.239766082	0.251461988	0.257309942	0.263157895	0.269005848	0.280701754	0.286549708	0.292397661	0.298245614	0.304093567	0.30994152	0.315789474	0.321637427	0.32748538	0.333333333	0.339181287	0.34502924	0.350877193	0.356725146	0.362573099	0.362573099	0.368421053	0.374269006	0.380116959	0.385964912	0.385964912	0.391812865	0.397660819	0.397660819	0.403508772
0	0	0	0	0.035087719	0.070175439	0.087719298	0.105263158	0.116959064	0.140350877	0.152046784	0.16374269	0.169590643	0.18128655	0.192982456	0.204678363	0.210526316	0.222222222	0.228070175	0.245614035	0.251461988	0.263157895	0.269005848	0.274853801	0.280701754	0.292397661	0.298245614	0.304093567	0.30994152	0.315789474	0.321637427	0.32748538	0.333333333	0.339181287	0.34502924	0.350877193	0.356725146	0.362573099	0.368421053	0.368421053	0.374269006	0.380116959	0.385964912	0.391812865	0.391812865	0.397660819	0.403508772	0.409356725	0.409356725	0.415204678
0	0	0	0	0.035087719	0.070175439	0.093567251	0.111111111	0.128654971	0.140350877	0.157894737	0.175438596	0.18128655	0.192982456	0.204678363	0.216374269	0.222222222	0.233918129	0.239766082	0.251461988	0.257309942	0.269005848	0.274853801	0.286549708	0.298245614	0.304093567	0.30994152	0.315789474	0.321637427	0.32748538	0.333333333	0.339181287	0.34502924	0.350877193	0.356725146	0.362573099	0.368421053	0.374269006	0.380116959	0.380116959	0.385964912	0.391812865	0.397660819	0.403508772	0.403508772	0.409356725	0.415204678	0.415204678	0.421052632	0.426900585
0	0	0	0	0.046783626	0.076023392	0.099415205	0.122807018	0.134502924	0.157894737	0.169590643	0.18128655	0.192982456	0.210526316	0.216374269	0.228070175	0.239766082	0.245614035	0.257309942	0.263157895	0.274853801	0.280701754	0.286549708	0.298245614	0.304093567	0.30994152	0.315789474	0.321637427	0.32748538	0.339181287	0.34502924	0.350877193	0.356725146	0.362573099	0.368421053	0.374269006	0.380116959	0.385964912	0.391812865	0.391812865	0.397660819	0.403508772	0.409356725	0.409356725	0.415204678	0.421052632	0.426900585	0.426900585	0.432748538	0.438596491
0	0	0	0	0.052631579	0.087719298	0.111111111	0.128654971	0.14619883	0.16374269	0.18128655	0.192982456	0.204678363	0.216374269	0.228070175	0.245614035	0.251461988	0.263157895	0.269005848	0.280701754	0.286549708	0.292397661	0.304093567	0.30994152	0.315789474	0.321637427	0.333333333	0.339181287	0.34502924	0.350877193	0.356725146	0.362573099	0.368421053	0.374269006	0.374269006	0.385964912	0.391812865	0.397660819	0.403508772	0.409356725	0.409356725	0.415204678	0.421052632	0.421052632	0.426900585	0.432748538	0.438596491	0.438596491	0.444444444	0.444444444
0	0	0	0	0.064327485	0.093567251	0.122807018	0.140350877	0.16374269	0.175438596	0.192982456	0.210526316	0.222222222	0.233918129	0.239766082	0.251461988	0.263157895	0.274853801	0.286549708	0.292397661	0.304093567	0.30994152	0.315789474	0.32748538	0.333333333	0.339181287	0.34502924	0.350877193	0.356725146	0.362573099	0.368421053	0.374269006	0.380116959	0.385964912	0.391812865	0.397660819	0.397660819	0.403508772	0.409356725	0.415204678	0.415204678	0.421052632	0.426900585	0.426900585	0.438596491	0.444444444	0.444444444	0.450292398	0.456140351	0.456140351
0	0	0	0.01754386	0.076023392	0.111111111	0.134502924	0.157894737	0.175438596	0.192982456	0.210526316	0.222222222	0.239766082	0.251461988	0.257309942	0.269005848	0.280701754	0.286549708	0.298245614	0.30994152	0.321637427	0.32748538	0.333333333	0.339181287	0.34502924	0.356725146	0.362573099	0.368421053	0.374269006	0.380116959	0.385964912	0.385964912	0.391812865	0.397660819	0.403508772	0.409356725	0.415204678	0.415204678	0.421052632	0.426900585	0.432748538	0.432748538	0.438596491	0.444444444	0.444444444	0.450292398	0.450292398	0.456140351	0.461988304	0.461988304
0	0	0	0.058479532	0.099415205	0.128654971	0.157894737	0.175438596	0.192982456	0.210526316	0.228070175	0.239766082	0.251461988	0.263157895	0.280701754	0.286549708	0.298245614	0.304093567	0.315789474	0.321637427	0.333333333	0.34502924	0.350877193	0.356725146	0.362573099	0.368421053	0.374269006	0.380116959	0.385964912	0.391812865	0.397660819	0.403508772	0.409356725	0.415204678	0.415204678	0.421052632	0.426900585	0.432748538	0.432748538	0.438596491	0.444444444	0.444444444	0.450292398	0.456140351	0.456140351	0.461988304	0.467836257	0.467836257	0.473684211	0.473684211
0	0	0	0.081871345	0.122807018	0.14619883	0.169590643	0.192982456	0.216374269	0.228070175	0.245614035	0.263157895	0.274853801	0.280701754	0.292397661	0.30994152	0.315789474	0.32748538	0.333333333	0.34502924	0.350877193	0.356725146	0.362573099	0.368421053	0.380116959	0.385964912	0.391812865	0.397660819	0.403508772	0.409356725	0.415204678	0.421052632	0.421052632	0.426900585	0.432748538	0.438596491	0.438596491	0.444444444	0.450292398	0.450292398	0.456140351	0.461988304	0.461988304	0.467836257	0.467836257	0.473684211	0.479532164	0.479532164	0.49122807	0.49122807
0	0	0.058479532	0.111111111	0.14619883	0.169590643	0.198830409	0.216374269	0.233918129	0.251461988	0.269005848	0.280701754	0.298245614	0.304093567	0.315789474	0.32748538	0.339181287	0.34502924	0.356725146	0.362573099	0.368421053	0.374269006	0.380116959	0.385964912	0.391812865	0.397660819	0.409356725	0.415204678	0.421052632	0.426900585	0.432748538	0.432748538	0.438596491	0.444444444	0.450292398	0.450292398	0.456140351	0.461988304	0.461988304	0.467836257	0.467836257	0.473684211	0.479532164	0.479532164	0.49122807	0.49122807	0.497076023	0.497076023	0.502923977	0.502923977
0	0	0.099415205	0.140350877	0.175438596	0.198830409	0.222222222	0.239766082	0.263157895	0.274853801	0.292397661	0.304093567	0.315789474	0.333333333	0.339181287	0.350877193	0.356725146	0.362573099	0.380116959	0.385964912	0.391812865	0.397660819	0.403508772	0.409356725	0.415204678	0.421052632	0.421052632	0.426900585	0.432748538	0.444444444	0.450292398	0.450292398	0.456140351	0.461988304	0.461988304	0.467836257	0.467836257	0.473684211	0.479532164	0.479532164	0.49122807	0.49122807	0.497076023	0.497076023	0.502923977	0.502923977	0.50877193	0.50877193	0.514619883	0.514619883
0	0.087719298	0.14619883	0.175438596	0.210526316	0.233918129	0.257309942	0.274853801	0.292397661	0.304093567	0.321637427	0.333333333	0.34502924	0.356725146	0.368421053	0.374269006	0.380116959	0.391812865	0.397660819	0.409356725	0.415204678	0.421052632	0.426900585	0.426900585	0.432748538	0.438596491	0.444444444	0.450292398	0.450292398	0.456140351	0.461988304	0.467836257	0.473684211	0.473684211	0.479532164	0.49122807	0.49122807	0.497076023	0.497076023	0.497076023	0.502923977	0.502923977	0.50877193	0.50877193	0.514619883	0.514619883	0.520467836	0.520467836	0.526315789	0.526315789
0.157894737	0.14619883	0.187134503	0.222222222	0.251461988	0.274853801	0.292397661	0.30994152	0.32748538	0.339181287	0.350877193	0.368421053	0.374269006	0.385964912	0.397660819	0.403508772	0.409356725	0.415204678	0.421052632	0.426900585	0.438596491	0.444444444	0.450292398	0.450292398	0.456140351	0.461988304	0.461988304	0.467836257	0.473684211	0.473684211	0.485380117	0.485380117	0.49122807	0.49122807	0.502923977	0.502923977	0.50877193	0.50877193	0.514619883	0.514619883	0.514619883	0.520467836	0.520467836	0.526315789	0.526315789	0.532163743	0.532163743	0.538011696	0.538011696	0.538011696
0.315789474	0.286549708	0.239766082	0.274853801	0.304093567	0.321637427	0.339181287	0.356725146	0.368421053	0.380116959	0.391812865	0.403508772	0.409356725	0.421052632	0.426900585	0.432748538	0.438596491	0.444444444	0.450292398	0.456140351	0.456140351	0.461988304	0.473684211	0.473684211	0.485380117	0.485380117	0.49122807	0.49122807	0.497076023	0.497076023	0.502923977	0.502923977	0.50877193	0.50877193	0.50877193	0.514619883	0.514619883	0.526315789	0.526315789	0.532163743	0.532163743	0.532163743	0.538011696	0.538011696	0.543859649	0.543859649	0.543859649	0.549707602	0.549707602	0.549707602
0.49122807	0.479532164	0.426900585	0.34502924	0.368421053	0.380116959	0.397660819	0.409356725	0.421052632	0.432748538	0.438596491	0.444444444	0.450292398	0.456140351	0.461988304	0.461988304	0.479532164	0.485380117	0.485380117	0.485380117	0.49122807	0.49122807	0.497076023	0.502923977	0.50877193	0.50877193	0.50877193	0.514619883	0.514619883	0.520467836	0.520467836	0.520467836	0.526315789	0.526315789	0.526315789	0.532163743	0.532163743	0.532163743	0.538011696	0.538011696	0.549707602	0.549707602	0.549707602	0.555555556	0.555555556	0.555555556	0.561403509	0.561403509	0.561403509	0.567251462
0.842105263	0.830409357	0.824561404	0.719298246	0.49122807	0.485380117	0.485380117	0.49122807	0.49122807	0.49122807	0.497076023	0.497076023	0.497076023	0.502923977	0.502923977	0.50877193	0.50877193	0.514619883	0.514619883	0.520467836	0.520467836	0.520467836	0.520467836	0.520467836	0.526315789	0.532163743	0.532163743	0.538011696	0.538011696	0.538011696	0.538011696	0.543859649	0.543859649	0.543859649	0.543859649	0.549707602	0.549707602	0.549707602	0.555555556	0.555555556	0.555555556	0.555555556	0.561403509	0.561403509	0.567251462	0.573099415	0.573099415	0.573099415	0.573099415	0.578947368
0.842105263	0.842105263	0.83625731	0.824561404	0.807017544	0.766081871	0.67251462	0.608187135	0.584795322	0.567251462	0.561403509	0.555555556	0.549707602	0.555555556	0.549707602	0.549707602	0.543859649	0.543859649	0.549707602	0.549707602	0.549707602	0.549707602	0.549707602	0.549707602	0.549707602	0.549707602	0.555555556	0.555555556	0.555555556	0.561403509	0.561403509	0.561403509	0.561403509	0.561403509	0.561403509	0.567251462	0.567251462	0.567251462	0.567251462	0.567251462	0.573099415	0.573099415	0.573099415	0.573099415	0.578947368	0.578947368	0.578947368	0.578947368	0.590643275	0.590643275
0.847953216	0.847953216	0.842105263	0.83625731	0.824561404	0.807017544	0.783625731	0.742690058	0.701754386	0.666666667	0.643274854	0.625730994	0.608187135	0.602339181	0.596491228	0.590643275	0.584795322	0.584795322	0.578947368	0.584795322	0.578947368	0.578947368	0.578947368	0.578947368	0.573099415	0.573099415	0.573099415	0.573099415	0.578947368	0.578947368	0.578947368	0.578947368	0.578947368	0.578947368	0.584795322	0.584795322	0.584795322	0.584795322	0.584795322	0.584795322	0.584795322	0.584795322	0.590643275	0.590643275	0.590643275	0.590643275	0.590643275	0.596491228	0.596491228	0.596491228
0.85380117	0.85380117	0.847953216	0.842105263	0.83625731	0.824561404	0.812865497	0.789473684	0.766081871	0.736842105	0.707602339	0.69005848	0.67251462	0.65497076	0.643274854	0.637426901	0.625730994	0.619883041	0.614035088	0.608187135	0.614035088	0.608187135	0.608187135	0.602339181	0.602339181	0.602339181	0.596491228	0.596491228	0.596491228	0.596491228	0.602339181	0.602339181	0.602339181	0.602339181	0.602339181	0.602339181	0.602339181	0.602339181	0.602339181	0.602339181	0.602339181	0.602339181	0.602339181	0.602339181	0.602339181	0.608187135	0.608187135	0.608187135	0.608187135	0.608187135
0.85380117	0.85380117	0.85380117	0.847953216	0.842105263	0.83625731	0.824561404	0.812865497	0.795321637	0.777777778	0.754385965	0.742690058	0.719298246	0.701754386	0.684210526	0.678362573	0.666666667	0.660818713	0.649122807	0.643274854	0.637426901	0.637426901	0.631578947	0.631578947	0.625730994	0.625730994	0.619883041	0.619883041	0.619883041	0.614035088	0.614035088	0.619883041	0.619883041	0.619883041	0.619883041	0.619883041	0.619883041	0.619883041	0.619883041	0.619883041	0.619883041	0.619883041	0.619883041	0.619883041	0.619883041	0.619883041	0.619883041	0.619883041	0.619883041	0.619883041
0.859649123	0.85380117	0.85380117	0.85380117	0.847953216	0.842105263	0.83625731	0.824561404	0.812865497	0.801169591	0.783625731	0.766081871	0.754385965	0.742690058	0.725146199	0.713450292	0.701754386	0.695906433	0.684210526	0.67251462	0.666666667	0.660818713	0.660818713	0.65497076	0.65497076	0.649122807	0.643274854	0.643274854	0.637426901	0.637426901	0.637426901	0.631578947	0.631578947	0.637426901	0.637426901	0.637426901	0.631578947	0.631578947	0.631578947	0.631578947	0.631578947	0.631578947	0.631578947	0.631578947	0.631578947	0.631578947	0.631578947	0.631578947	0.631578947	0.637426901
0.859649123	0.865497076	0.859649123	0.859649123	0.847953216	0.847953216	0.83625731	0.83625731	0.824561404	0.81871345	0.807017544	0.789473684	0.783625731	0.766081871	0.754385965	0.742690058	0.730994152	0.725146199	0.713450292	0.701754386	0.695906433	0.69005848	0.684210526	0.684210526	0.678362573	0.67251462	0.666666667	0.660818713	0.660818713	0.65497076	0.65497076	0.65497076	0.649122807	0.649122807	0.649122807	0.649122807	0.649122807	0.649122807	0.649122807	0.649122807	0.649122807	0.649122807	0.649122807	0.649122807	0.649122807	0.643274854	0.649122807	0.649122807	0.649122807	0.649122807
0.865497076	0.865497076	0.859649123	0.859649123	0.85380117	0.85380117	0.842105263	0.842105263	0.830409357	0.830409357	0.81871345	0.807017544	0.795321637	0.789473684	0.777777778	0.766081871	0.754385965	0.748538012	0.736842105	0.730994152	0.719298246	0.713450292	0.707602339	0.701754386	0.695906433	0.695906433	0.69005848	0.684210526	0.678362573	0.678362573	0.67251462	0.67251462	0.666666667	0.666666667	0.666666667	0.660818713	0.660818713	0.666666667	0.666666667	0.660818713	0.660818713	0.660818713	0.660818713	0.660818713	0.660818713	0.660818713	0.660818713	0.660818713	0.660818713	0.660818713
0.865497076	0.865497076	0.859649123	0.859649123	0.85380117	0.85380117	0.847953216	0.847953216	0.842105263	0.830409357	0.830409357	0.81871345	0.807017544	0.807017544	0.795321637	0.783625731	0.771929825	0.766081871	0.760233918	0.748538012	0.742690058	0.736842105	0.725146199	0.719298246	0.713450292	0.707602339	0.707602339	0.701754386	0.701754386	0.695906433	0.69005848	0.69005848	0.684210526	0.684210526	0.678362573	0.678362573	0.678362573	0.67251462	0.67251462	0.67251462	0.678362573	0.67251462	0.67251462	0.67251462	0.67251462	0.67251462	0.67251462	0.67251462	0.67251462	0.67251462
0.865497076	0.865497076	0.865497076	0.865497076	0.859649123	0.859649123	0.85380117	0.85380117	0.847953216	0.83625731	0.83625731	0.830409357	0.81871345	0.812865497	0.807017544	0.801169591	0.789473684	0.777777778	0.771929825	0.766081871	0.760233918	0.754385965	0.748538012	0.736842105	0.730994152	0.725146199	0.719298246	0.719298246	0.719298246	0.713450292	0.707602339	0.707602339	0.701754386	0.701754386	0.695906433	0.695906433	0.69005848	0.69005848	0.69005848	0.684210526	0.684210526	0.684210526	0.69005848	0.684210526	0.684210526	0.684210526	0.684210526	0.684210526	0.684210526	0.684210526
0.865497076	0.865497076	0.865497076	0.865497076	0.859649123	0.859649123	0.85380117	0.859649123	0.847953216	0.842105263	0.842105263	0.83625731	0.830409357	0.81871345	0.81871345	0.812865497	0.801169591	0.795321637	0.783625731	0.777777778	0.777777778	0.771929825	0.760233918	0.754385965	0.748538012	0.742690058	0.736842105	0.730994152	0.730994152	0.730994152	0.725146199	0.719298246	0.719298246	0.713450292	0.713450292	0.707602339	0.707602339	0.701754386	0.701754386	0.701754386	0.695906433	0.695906433	0.695906433	0.695906433	0.69005848	0.695906433	0.695906433	0.695906433	0.695906433	0.695906433
0.865497076	0.871345029	0.865497076	0.865497076	0.865497076	0.865497076	0.859649123	0.85380117	0.85380117	0.847953216	0.842105263	0.842105263	0.83625731	0.830409357	0.824561404	0.81871345	0.812865497	0.807017544	0.801169591	0.789473684	0.783625731	0.783625731	0.777777778	0.771929825	0.766081871	0.760233918	0.754385965	0.748538012	0.742690058	0.736842105	0.742690058	0.736842105	0.730994152	0.730994152	0.725146199	0.725146199	0.719298246	0.719298246	0.713450292	0.713450292	0.713450292	0.707602339	0.707602339	0.707602339	0.701754386	0.701754386	0.701754386	0.707602339	0.707602339	0.707602339
0.865497076	0.871345029	0.865497076	0.871345029	0.865497076	0.865497076	0.859649123	0.859649123	0.859649123	0.85380117	0.847953216	0.847953216	0.842105263	0.83625731	0.830409357	0.824561404	0.824561404	0.812865497	0.807017544	0.801169591	0.795321637	0.789473684	0.789473684	0.783625731	0.777777778	0.771929825	0.766081871	0.760233918	0.754385965	0.754385965	0.748538012	0.748538012	0.742690058	0.742690058	0.736842105	0.736842105	0.730994152	0.730994152	0.725146199	0.725146199	0.725146199	0.719298246	0.719298246	0.719298246	0.713450292	0.713450292	0.713450292	0.713450292	0.713450292	0.713450292
0.871345029	0.871345029	0.865497076	0.871345029	0.865497076	0.865497076	0.865497076	0.859649123	0.859649123	0.85380117	0.85380117	0.847953216	0.847953216	0.842105263	0.83625731	0.830409357	0.830409357	0.824561404	0.81871345	0.812865497	0.807017544	0.801169591	0.801169591	0.795321637	0.789473684	0.783625731	0.777777778	0.771929825	0.766081871	0.766081871	0.760233918	0.754385965	0.760233918	0.754385965	0.748538012	0.748538012	0.742690058	0.742690058	0.736842105	0.736842105	0.736842105	0.730994152	0.730994152	0.730994152	0.725146199	0.725146199	0.725146199	0.725146199	0.719298246	0.719298246
0.871345029	0.871345029	0.871345029	0.871345029	0.865497076	0.871345029	0.865497076	0.859649123	0.865497076	0.859649123	0.85380117	0.847953216	0.85380117	0.847953216	0.842105263	0.83625731	0.830409357	0.830409357	0.824561404	0.81871345	0.812865497	0.807017544	0.801169591	0.807017544	0.801169591	0.795321637	0.789473684	0.783625731	0.777777778	0.777777778	0.771929825	0.766081871	0.766081871	0.760233918	0.760233918	0.760233918	0.754385965	0.754385965	0.748538012	0.748538012	0.748538012	0.742690058	0.742690058	0.742690058	0.736842105	0.736842105	0.736842105	0.730994152	0.730994152	0.730994152
0.871345029	0.871345029	0.877192982	0.871345029	0.871345029	0.871345029	0.865497076	0.865497076	0.865497076	0.859649123	0.859649123	0.85380117	0.85380117	0.847953216	0.847953216	0.842105263	0.83625731	0.83625731	0.830409357	0.824561404	0.824561404	0.81871345	0.812865497	0.807017544	0.807017544	0.801169591	0.801169591	0.795321637	0.789473684	0.783625731	0.783625731	0.777777778	0.771929825	0.771929825	0.766081871	0.766081871	0.766081871	0.766081871	0.760233918	0.760233918	0.754385965	0.754385965	0.754385965	0.748538012	0.748538012	0.748538012	0.742690058	0.742690058	0.742690058	0.742690058
0.877192982	0.871345029	0.877192982	0.871345029	0.871345029	0.871345029	0.871345029	0.865497076	0.859649123	0.865497076	0.859649123	0.859649123	0.85380117	0.85380117	0.847953216	0.847953216	0.842105263	0.83625731	0.83625731	0.83625731	0.830409357	0.824561404	0.81871345	0.812865497	0.812865497	0.812865497	0.807017544	0.801169591	0.801169591	0.795321637	0.789473684	0.789473684	0.783625731	0.777777778	0.777777778	0.771929825	0.771929825	0.771929825	0.771929825	0.766081871	0.766081871	0.766081871	0.760233918	0.760233918	0.760233918	0.754385965	0.754385965	0.754385965	0.754385965	0.748538012
0.877192982	0.871345029	0.877192982	0.871345029	0.871345029	0.871345029	0.871345029	0.865497076	0.865497076	0.865497076	0.865497076	0.859649123	0.85380117	0.859649123	0.85380117	0.847953216	0.847953216	0.842105263	0.83625731	0.842105263	0.83625731	0.830409357	0.824561404	0.824561404	0.81871345	0.812865497	0.812865497	0.812865497	0.807017544	0.801169591	0.801169591	0.795321637	0.795321637	0.789473684	0.783625731	0.783625731	0.777777778	0.777777778	0.777777778	0.777777778	0.777777778	0.771929825	0.771929825	0.771929825	0.766081871	0.766081871	0.766081871	0.760233918	0.760233918	0.760233918
0.877192982	0.871345029	0.877192982	0.871345029	0.871345029	0.877192982	0.871345029	0.871345029	0.865497076	0.871345029	0.865497076	0.859649123	0.859649123	0.85380117	0.859649123	0.85380117	0.847953216	0.847953216	0.842105263	0.842105263	0.842105263	0.83625731	0.830409357	0.830409357	0.824561404	0.81871345	0.81871345	0.812865497	0.812865497	0.812865497	0.807017544	0.807017544	0.801169591	0.795321637	0.795321637	0.789473684	0.789473684	0.783625731	0.783625731	0.783625731	0.777777778	0.783625731	0.777777778	0.777777778	0.777777778	0.771929825	0.771929825	0.771929825	0.771929825	0.766081871
0.877192982	0.871345029	0.877192982	0.877192982	0.871345029	0.877192982	0.871345029	0.871345029	0.865497076	0.871345029	0.865497076	0.865497076	0.859649123	0.859649123	0.859649123	0.859649123	0.85380117	0.847953216	0.847953216	0.842105263	0.842105263	0.842105263	0.83625731	0.83625731	0.830409357	0.824561404	0.824561404	0.81871345	0.81871345	0.81871345	0.812865497	0.812865497	0.807017544	0.807017544	0.801169591	0.801169591	0.795321637	0.795321637	0.789473684	0.789473684	0.789473684	0.783625731	0.783625731	0.783625731	0.783625731	0.783625731	0.777777778	0.777777778	0.777777778	0.777777778
0.877192982	0.871345029	0.877192982	0.877192982	0.871345029	0.871345029	0.871345029	0.871345029	0.871345029	0.865497076	0.871345029	0.865497076	0.865497076	0.859649123	0.865497076	0.859649123	0.859649123	0.85380117	0.847953216	0.847953216	0.842105263	0.847953216	0.842105263	0.83625731	0.83625731	0.830409357	0.830409357	0.824561404	0.824561404	0.81871345	0.824561404	0.81871345	0.812865497	0.812865497	0.807017544	0.807017544	0.807017544	0.801169591	0.801169591	0.795321637	0.795321637	0.789473684	0.789473684	0.789473684	0.783625731	0.789473684	0.789473684	0.789473684	0.783625731	0.783625731
0.877192982	0.871345029	0.877192982	0.877192982	0.871345029	0.871345029	0.877192982	0.871345029	0.871345029	0.865497076	0.871345029	0.865497076	0.865497076	0.865497076	0.859649123	0.865497076	0.859649123	0.85380117	0.85380117	0.847953216	0.847953216	0.842105263	0.847953216	0.842105263	0.842105263	0.83625731	0.83625731	0.830409357	0.830409357	0.824561404	0.824561404	0.824561404	0.824561404	0.81871345	0.81871345	0.812865497	0.812865497	0.807017544	0.807017544	0.801169591	0.801169591	0.801169591	0.795321637	0.795321637	0.795321637	0.789473684	0.789473684	0.789473684	0.795321637	0.789473684
0.877192982	0.877192982	0.877192982	0.877192982	0.877192982	0.871345029	0.877192982	0.871345029	0.871345029	0.871345029	0.871345029	0.871345029	0.865497076	0.865497076	0.859649123	0.865497076	0.859649123	0.859649123	0.85380117	0.85380117	0.847953216	0.847953216	0.847953216	0.847953216	0.842105263	0.842105263	0.83625731	0.83625731	0.830409357	0.830409357	0.824561404	0.824561404	0.830409357	0.824561404	0.824561404	0.81871345	0.81871345	0.812865497	0.812865497	0.812865497	0.807017544	0.807017544	0.801169591	0.801169591	0.801169591	0.801169591	0.795321637	0.795321637	0.795321637	0.789473684
0.877192982	0.877192982	0.877192982	0.877192982	0.877192982	0.871345029	0.877192982	0.877192982	0.871345029	0.871345029	0.871345029	0.871345029	0.871345029	0.865497076	0.865497076	0.859649123	0.865497076	0.859649123	0.859649123	0.85380117	0.85380117	0.85380117	0.847953216	0.85380117	0.847953216	0.847953216	0.842105263	0.842105263	0.83625731	0.83625731	0.830409357	0.830409357	0.824561404	0.824561404	0.830409357	0.824561404	0.824561404	0.81871345	0.81871345	0.81871345	0.812865497	0.812865497	0.812865497	0.807017544	0.807017544	0.807017544	0.801169591	0.801169591	0.801169591	0.801169591
0.877192982	0.877192982	0.877192982	0.877192982	0.877192982	0.871345029	0.877192982	0.877192982	0.871345029	0.871345029	0.871345029	0.871345029	0.871345029	0.865497076	0.865497076	0.865497076	0.859649123	0.865497076	0.859649123	0.859649123	0.859649123	0.85380117	0.85380117	0.847953216	0.85380117	0.847953216	0.847953216	0.842105263	0.842105263	0.842105263	0.83625731	0.83625731	0.830409357	0.830409357	0.824561404	0.830409357	0.830409357	0.824561404	0.824561404	0.824561404	0.81871345	0.81871345	0.81871345	0.812865497	0.812865497	0.812865497	0.807017544	0.807017544	0.807017544	0.807017544
0.877192982	0.877192982	0.877192982	0.877192982	0.877192982	0.871345029	0.877192982	0.877192982	0.877192982	0.871345029	0.871345029	0.871345029	0.871345029	0.871345029	0.865497076	0.865497076	0.865497076	0.865497076	0.865497076	0.859649123	0.859649123	0.859649123	0.85380117	0.85380117	0.847953216	0.85380117	0.85380117	0.847953216	0.847953216	0.842105263	0.842105263	0.83625731	0.83625731	0.83625731	0.830409357	0.830409357	0.830409357	0.830409357	0.830409357	0.830409357	0.824561404	0.824561404	0.824561404	0.81871345	0.81871345	0.81871345	0.812865497	0.812865497	0.812865497	0.812865497
0.877192982	0.877192982	0.877192982	0.877192982	0.877192982	0.877192982	0.877192982	0.877192982	0.877192982	0.871345029	0.871345029	0.877192982	0.871345029	0.871345029	0.871345029	0.865497076	0.865497076	0.865497076	0.865497076	0.865497076	0.859649123	0.859649123	0.859649123	0.85380117	0.85380117	0.847953216	0.85380117	0.85380117	0.847953216	0.847953216	0.847953216	0.842105263	0.842105263	0.83625731	0.83625731	0.83625731	0.830409357	0.830409357	0.830409357	0.830409357	0.830409357	0.830409357	0.824561404	0.824561404	0.824561404	0.824561404	0.81871345	0.81871345	0.81871345	0.81871345
0.877192982	0.877192982	0.877192982	0.877192982	0.877192982	0.877192982	0.877192982	0.877192982	0.877192982	0.877192982	0.871345029	0.871345029	0.877192982	0.871345029	0.871345029	0.871345029	0.865497076	0.865497076	0.871345029	0.865497076	0.865497076	0.859649123	0.859649123	0.859649123	0.85380117	0.85380117	0.85380117	0.85380117	0.85380117	0.85380117	0.847953216	0.847953216	0.842105263	0.842105263	0.842105263	0.83625731	0.83625731	0.83625731	0.830409357	0.830409357	0.83625731	0.83625731	0.830409357	0.830409357	0.830409357	0.824561404	0.824561404	0.824561404	0.824561404	0.824561404
0.877192982	0.877192982	0.883040936	0.877192982	0.877192982	0.877192982	0.883040936	0.877192982	0.877192982	0.877192982	0.871345029	0.871345029	0.877192982	0.871345029	0.871345029	0.871345029	0.871345029	0.865497076	0.865497076	0.871345029	0.865497076	0.865497076	0.865497076	0.859649123	0.859649123	0.85380117	0.85380117	0.85380117	0.85380117	0.85380117	0.85380117	0.847953216	0.847953216	0.847953216	0.842105263	0.842105263	0.842105263	0.842105263	0.83625731	0.83625731	0.83625731	0.830409357	0.83625731	0.83625731	0.83625731	0.830409357	0.830409357	0.830409357	0.830409357	0.824561404
0.877192982	0.877192982	0.883040936	0.877192982	0.877192982	0.877192982	0.877192982	0.877192982	0.877192982	0.877192982	0.877192982	0.871345029	0.877192982	0.877192982	0.871345029	0.871345029	0.871345029	0.865497076	0.865497076	0.865497076	0.871345029	0.865497076	0.865497076	0.865497076	0.859649123	0.859649123	0.859649123	0.85380117	0.85380117	0.859649123	0.85380117	0.85380117	0.85380117	0.847953216	0.847953216	0.847953216	0.842105263	0.842105263	0.842105263	0.842105263	0.83625731	0.83625731	0.83625731	0.83625731	0.83625731	0.83625731	0.83625731	0.83625731	0.830409357	0.830409357
0.877192982	0.883040936	0.883040936	0.877192982	0.877192982	0.877192982	0.877192982	0.877192982	0.877192982	0.877192982	0.877192982	0.871345029	0.871345029	0.877192982	0.877192982	0.871345029	0.871345029	0.871345029	0.865497076	0.865497076	0.871345029	0.871345029	0.865497076	0.865497076	0.865497076	0.859649123	0.859649123	0.859649123	0.85380117	0.85380117	0.85380117	0.859649123	0.85380117	0.85380117	0.85380117	0.847953216	0.847953216	0.847953216	0.847953216	0.842105263	0.842105263	0.842105263	0.842105263	0.83625731	0.83625731	0.83625731	0.83625731	0.83625731	0.83625731	0.83625731
0.877192982	0.883040936	0.883040936	0.877192982	0.877192982	0.877192982	0.877192982	0.883040936	0.877192982	0.877192982	0.877192982	0.877192982	0.871345029	0.877192982	0.877192982	0.877192982	0.871345029	0.871345029	0.871345029	0.865497076	0.865497076	0.871345029	0.871345029	0.865497076	0.865497076	0.865497076	0.859649123	0.859649123	0.859649123	0.859649123	0.85380117	0.85380117	0.859649123	0.85380117	0.85380117	0.85380117	0.85380117	0.847953216	0.847953216	0.847953216	0.847953216	0.842105263	0.842105263	0.842105263	0.842105263	0.842105263	0.83625731	0.83625731	0.83625731	0.842105263
0.877192982	0.883040936	0.883040936	0.883040936	0.877192982	0.877192982	0.877192982	0.883040936	0.877192982	0.877192982	0.877192982	0.877192982	0.871345029	0.871345029	0.877192982	0.877192982	0.871345029	0.871345029	0.871345029	0.871345029	0.865497076	0.865497076	0.871345029	0.871345029	0.865497076	0.865497076	0.865497076	0.865497076	0.859649123	0.859649123	0.859649123	0.859649123	0.85380117	0.859649123	0.859649123	0.85380117	0.85380117	0.85380117	0.85380117	0.847953216	0.847953216	0.847953216	0.847953216	0.847953216	0.842105263	0.842105263	0.842105263	0.842105263	0.842105263	0.83625731
0.877192982	0.883040936	0.883040936	0.883040936	0.877192982	0.877192982	0.877192982	0.883040936	0.883040936	0.877192982	0.877192982	0.877192982	0.877192982	0.871345029	0.877192982	0.877192982	0.877192982	0.871345029	0.871345029	0.871345029	0.871345029	0.865497076	0.865497076	0.871345029	0.871345029	0.865497076	0.865497076	0.865497076	0.865497076	0.859649123	0.859649123	0.859649123	0.859649123	0.85380117	0.85380117	0.859649123	0.859649123	0.859649123	0.85380117	0.85380117	0.85380117	0.85380117	0.847953216	0.847953216	0.847953216	0.847953216	0.847953216	0.842105263	0.842105263	0.842105263
0.877192982	0.883040936	0.883040936	0.883040936	0.877192982	0.877192982	0.877192982	0.883040936	0.883040936	0.877192982	0.877192982	0.877192982	0.877192982	0.877192982	0.871345029	0.877192982	0.877192982	0.877192982	0.871345029	0.871345029	0.871345029	0.871345029	0.865497076	0.865497076	0.871345029	0.871345029	0.871345029	0.865497076	0.865497076	0.865497076	0.865497076	0.859649123	0.859649123	0.859649123	0.859649123	0.85380117	0.859649123	0.859649123	0.859649123	0.859649123	0.85380117	0.85380117	0.85380117	0.85380117	0.85380117	0.847953216	0.847953216	0.847953216	0.847953216	0.847953216
0.877192982	0.883040936	0.883040936	0.883040936	0.877192982	0.877192982	0.877192982	0.877192982	0.883040936	0.883040936	0.877192982	0.877192982	0.877192982	0.877192982	0.871345029	0.877192982	0.877192982	0.877192982	0.877192982	0.871345029	0.871345029	0.871345029	0.871345029	0.871345029	0.865497076	0.871345029	0.871345029	0.871345029	0.865497076	0.865497076	0.865497076	0.865497076	0.865497076	0.859649123	0.859649123	0.859649123	0.859649123	0.85380117	0.859649123	0.859649123	0.859649123	0.859649123	0.85380117	0.85380117	0.85380117	0.85380117	0.85380117	0.85380117	0.847953216	0.847953216
0.877192982	0.883040936	0.883040936	0.883040936	0.883040936	0.877192982	0.877192982	0.877192982	0.883040936	0.883040936	0.877192982	0.877192982	0.877192982	0.877192982	0.877192982	0.871345029	0.877192982	0.877192982	0.877192982	0.877192982	0.871345029	0.871345029	0.871345029	0.871345029	0.871345029	0.865497076	0.871345029	0.871345029	0.871345029	0.871345029	0.865497076	0.865497076	0.865497076	0.865497076	0.865497076	0.859649123	0.859649123	0.859649123	0.859649123	0.859649123	0.859649123	0.859649123	0.859649123	0.859649123	0.859649123	0.85380117	0.85380117	0.85380117	0.85380117	0.85380117
0.877192982	0.883040936	0.883040936	0.883040936	0.883040936	0.877192982	0.877192982	0.877192982	0.883040936	0.883040936	0.883040936	0.877192982	0.877192982	0.877192982	0.877192982	0.877192982	0.877192982	0.877192982	0.877192982	0.877192982	0.877192982	0.871345029	0.871345029	0.871345029	0.871345029	0.871345029	0.865497076	0.871345029	0.871345029	0.871345029	0.871345029	0.865497076	0.865497076	0.865497076	0.865497076	0.865497076	0.865497076	0.859649123	0.859649123	0.859649123	0.859649123	0.859649123	0.859649123	0.859649123	0.859649123	0.859649123	0.859649123	0.859649123	0.85380117	0.85380117
0.877192982	0.883040936	0.883040936	0.883040936	0.883040936	0.877192982	0.877192982	0.877192982	0.883040936	0.883040936	0.883040936	0.877192982	0.877192982	0.877192982	0.877192982	0.877192982	0.877192982	0.877192982	0.877192982	0.877192982	0.877192982	0.877192982	0.871345029	0.871345029	0.871345029	0.871345029	0.871345029	0.871345029	0.871345029	0.871345029	0.871345029	0.871345029	0.871345029	0.865497076	0.865497076	0.865497076	0.865497076	0.865497076	0.865497076	0.859649123	0.859649123	0.859649123	0.859649123	0.859649123	0.865497076	0.859649123	0.859649123	0.859649123	0.859649123	0.859649123
0.877192982	0.883040936	0.883040936	0.883040936	0.883040936	0.883040936	0.877192982	0.877192982	0.877192982	0.883040936	0.883040936	0.883040936	0.877192982	0.877192982	0.877192982	0.877192982	0.877192982	0.877192982	0.877192982	0.877192982	0.877192982	0.877192982	0.877192982	0.877192982	0.871345029	0.871345029	0.871345029	0.871345029	0.871345029	0.871345029	0.871345029	0.871345029	0.871345029	0.871345029	0.871345029	0.865497076	0.865497076	0.865497076	0.865497076	0.865497076	0.865497076	0.859649123	0.859649123	0.859649123	0.859649123	0.859649123	0.859649123	0.865497076	0.859649123	0.859649123
0.877192982	0.883040936	0.883040936	0.883040936	0.883040936	0.883040936	0.877192982	0.877192982	0.877192982	0.883040936	0.883040936	0.883040936	0.883040936	0.877192982	0.877192982	0.877192982	0.877192982	0.877192982	0.883040936	0.877192982	0.877192982	0.877192982	0.877192982	0.877192982	0.877192982	0.871345029	0.871345029	0.871345029	0.871345029	0.871345029	0.871345029	0.871345029	0.871345029	0.871345029	0.871345029	0.871345029	0.871345029	0.865497076	0.865497076	0.865497076	0.865497076	0.865497076	0.865497076	0.865497076	0.859649123	0.859649123	0.859649123	0.859649123	0.859649123	0.859649123
0.877192982	0.883040936	0.883040936	0.883040936	0.883040936	0.883040936	0.877192982	0.877192982	0.877192982	0.883040936	0.883040936	0.883040936	0.883040936	0.877192982	0.877192982	0.877192982	0.877192982	0.877192982	0.877192982	0.883040936	0.877192982	0.877192982	0.877192982	0.877192982	0.877192982	0.877192982	0.871345029	0.871345029	0.871345029	0.871345029	0.871345029	0.871345029	0.877192982	0.871345029	0.871345029	0.871345029	0.871345029	0.871345029	0.871345029	0.871345029	0.865497076	0.865497076	0.865497076	0.865497076	0.865497076	0.865497076	0.865497076	0.859649123	0.859649123	0.859649123
0.877192982	0.883040936	0.883040936	0.883040936	0.883040936	0.883040936	0.883040936	0.877192982	0.877192982	0.883040936	0.883040936	0.883040936	0.883040936	0.883040936	0.877192982	0.877192982	0.877192982	0.877192982	0.877192982	0.877192982	0.883040936	0.877192982	0.877192982	0.877192982	0.877192982	0.877192982	0.877192982	0.877192982	0.871345029	0.871345029	0.871345029	0.871345029	0.871345029	0.871345029	0.877192982	0.871345029	0.871345029	0.871345029	0.871345029	0.871345029	0.871345029	0.871345029	0.865497076	0.865497076	0.865497076	0.865497076	0.865497076	0.865497076	0.865497076	0.865497076
0.883040936	0.883040936	0.883040936	0.883040936	0.883040936	0.883040936	0.883040936	0.877192982	0.877192982	0.877192982	0.883040936	0.883040936	0.883040936	0.883040936	0.883040936	0.877192982	0.877192982	0.877192982	0.877192982	0.877192982	0.877192982	0.883040936	0.877192982	0.877192982	0.877192982	0.877192982	0.877192982	0.877192982	0.877192982	0.877192982	0.871345029	0.871345029	0.871345029	0.871345029	0.871345029	0.871345029	0.877192982	0.871345029	0.871345029	0.871345029	0.871345029	0.871345029	0.871345029	0.871345029	0.871345029	0.865497076	0.865497076	0.865497076	0.865497076	0.865497076
0.883040936	0.883040936	0.883040936	0.883040936	0.883040936	0.883040936	0.883040936	0.877192982	0.877192982	0.877192982	0.883040936	0.883040936	0.883040936	0.883040936	0.883040936	0.883040936	0.877192982	0.877192982	0.877192982	0.877192982	0.877192982	0.877192982	0.883040936	0.883040936	0.877192982	0.877192982	0.877192982	0.877192982	0.877192982	0.877192982	0.877192982	0.871345029	0.871345029	0.871345029	0.871345029	0.871345029	0.871345029	0.871345029	0.877192982	0.877192982	0.871345029	0.871345029	0.871345029	0.871345029	0.871345029	0.871345029	0.871345029	0.871345029	0.871345029	0.865497076
0.883040936	0.883040936	0.883040936	0.883040936	0.883040936	0.883040936	0.883040936	0.883040936	0.877192982	0.877192982	0.877192982	0.883040936	0.883040936	0.883040936	0.883040936	0.883040936	0.883040936	0.877192982	0.877192982	0.877192982	0.877192982	0.877192982	0.877192982	0.883040936	0.883040936	0.877192982	0.877192982	0.877192982	0.877192982	0.877192982	0.877192982	0.877192982	0.877192982	0.871345029	0.871345029	0.871345029	0.871345029	0.871345029	0.871345029	0.871345029	0.877192982	0.877192982	0.877192982	0.871345029	0.871345029	0.871345029	0.871345029	0.871345029	0.871345029	0.871345029
0.883040936	0.883040936	0.883040936	0.883040936	0.883040936	0.883040936	0.883040936	0.883040936	0.877192982	0.877192982	0.877192982	0.883040936	0.883040936	0.883040936	0.883040936	0.883040936	0.883040936	0.883040936	0.877192982	0.877192982	0.877192982	0.877192982	0.877192982	0.877192982	0.883040936	0.883040936	0.883040936	0.877192982	0.877192982	0.877192982	0.877192982	0.877192982	0.877192982	0.877192982	0.877192982	0.877192982	0.871345029	0.871345029	0.871345029	0.871345029	0.871345029	0.871345029	0.871345029	0.877192982	0.877192982	0.877192982	0.871345029	0.871345029	0.871345029	0.871345029
0.883040936	0.883040936	0.883040936	0.883040936	0.883040936	0.883040936	0.883040936	0.883040936	0.883040936	0.877192982	0.877192982	0.877192982	0.883040936	0.883040936	0.883040936	0.883040936	0.883040936	0.883040936	0.883040936	0.877192982	0.877192982	0.877192982	0.877192982	0.877192982	0.877192982	0.877192982	0.883040936	0.883040936	0.877192982	0.877192982	0.877192982	0.877192982	0.877192982	0.877192982	0.877192982	0.877192982	0.877192982	0.877192982	0.871345029	0.871345029	0.871345029	0.871345029	0.871345029	0.871345029	0.871345029	0.871345029	0.877192982	0.877192982	0.877192982	0.877192982
0.883040936	0.883040936	0.883040936	0.883040936	0.883040936	0.883040936	0.883040936	0.883040936	0.883040936	0.883040936	0.877192982	0.877192982	0.883040936	0.883040936	0.883040936	0.883040936	0.883040936	0.883040936	0.883040936	0.883040936	0.877192982	0.877192982	0.877192982	0.877192982	0.877192982	0.877192982	0.877192982	0.883040936	0.883040936	0.883040936	0.877192982	0.877192982	0.877192982	0.877192982	0.877192982	0.877192982	0.877192982	0.877192982	0.877192982	0.877192982	0.877192982	0.871345029	0.871345029	0.871345029	0.871345029	0.871345029	0.871345029	0.871345029	0.871345029	0.877192982
0.883040936	0.883040936	0.883040936	0.883040936	0.883040936	0.883040936	0.883040936	0.883040936	0.883040936	0.883040936	0.877192982	0.877192982	0.877192982	0.883040936	0.883040936	0.883040936	0.883040936	0.883040936	0.883040936	0.883040936	0.883040936	0.877192982	0.877192982	0.877192982	0.877192982	0.877192982	0.877192982	0.877192982	0.877192982	0.883040936	0.883040936	0.883040936	0.883040936	0.877192982	0.877192982	0.877192982	0.877192982	0.877192982	0.877192982	0.877192982	0.877192982	0.877192982	0.877192982	0.877192982	0.877192982	0.871345029	0.871345029	0.871345029	0.871345029	0.871345029
0.883040936	0.883040936	0.883040936	0.883040936	0.883040936	0.883040936	0.883040936	0.883040936	0.883040936	0.883040936	0.883040936	0.877192982	0.877192982	0.883040936	0.883040936	0.883040936	0.883040936	0.883040936	0.883040936	0.883040936	0.883040936	0.883040936	0.883040936	0.877192982	0.877192982	0.877192982	0.877192982	0.877192982	0.877192982	0.877192982	0.877192982	0.883040936	0.883040936	0.883040936	0.883040936	0.877192982	0.877192982	0.877192982	0.877192982	0.877192982	0.877192982	0.877192982	0.877192982	0.877192982	0.877192982	0.877192982	0.877192982	0.877192982	0.877192982	0.871345029
0.883040936	0.883040936	0.883040936	0.883040936	0.883040936	0.883040936	0.883040936	0.883040936	0.883040936	0.883040936	0.883040936	0.883040936	0.877192982	0.877192982	0.883040936	0.883040936	0.883040936	0.883040936	0.883040936	0.883040936	0.883040936	0.883040936	0.883040936	0.883040936	0.883040936	0.877192982	0.877192982	0.877192982	0.877192982	0.877192982	0.877192982	0.877192982	0.877192982	0.883040936	0.883040936	0.883040936	0.883040936	0.883040936	0.877192982	0.877192982	0.877192982	0.877192982	0.877192982	0.877192982	0.877192982	0.877192982	0.877192982	0.877192982	0.877192982	0.877192982
0.883040936	0.883040936	0.883040936	0.883040936	0.883040936	0.883040936	0.883040936	0.883040936	0.883040936	0.883040936	0.883040936	0.883040936	0.883040936	0.877192982	0.877192982	0.883040936	0.883040936	0.883040936	0.883040936	0.883040936	0.883040936	0.883040936	0.883040936	0.883040936	0.883040936	0.883040936	0.883040936	0.877192982	0.877192982	0.877192982	0.877192982	0.877192982	0.877192982	0.877192982	0.877192982	0.883040936	0.883040936	0.883040936	0.883040936	0.883040936	0.883040936	0.877192982	0.877192982	0.877192982	0.877192982	0.877192982	0.877192982	0.877192982	0.877192982	0.877192982
0.883040936	0.883040936	0.883040936	0.883040936	0.883040936	0.883040936	0.883040936	0.883040936	0.883040936	0.883040936	0.883040936	0.883040936	0.883040936	0.883040936	0.877192982	0.877192982	0.883040936	0.883040936	0.883040936	0.883040936	0.883040936	0.883040936	0.883040936	0.883040936	0.883040936	0.883040936	0.883040936	0.883040936	0.883040936	0.877192982	0.877192982	0.877192982	0.877192982	0.877192982	0.877192982	0.877192982	0.877192982	0.877192982	0.883040936	0.883040936	0.883040936	0.883040936	0.883040936	0.883040936	0.883040936	0.877192982	0.877192982	0.877192982	0.877192982	0.877192982
0.883040936	0.883040936	0.883040936	0.883040936	0.883040936	0.883040936	0.883040936	0.883040936	0.883040936	0.883040936	0.883040936	0.883040936	0.883040936	0.883040936	0.883040936	0.877192982	0.877192982	0.883040936	0.883040936	0.883040936	0.883040936	0.883040936	0.883040936	0.883040936	0.883040936	0.883040936	0.883040936	0.883040936	0.883040936	0.883040936	0.883040936	0.883040936	0.877192982	0.877192982	0.877192982	0.877192982	0.877192982	0.877192982	0.877192982	0.877192982	0.877192982	0.877192982	0.883040936	0.883040936	0.883040936	0.883040936	0.883040936	0.883040936	0.883040936	0.883040936
0.883040936	0.883040936	0.883040936	0.883040936	0.883040936	0.883040936	0.883040936	0.883040936	0.883040936	0.883040936	0.883040936	0.883040936	0.883040936	0.883040936	0.883040936	0.883040936	0.877192982	0.877192982	0.877192982	0.883040936	0.883040936	0.883040936	0.883040936	0.883040936	0.883040936	0.883040936	0.883040936	0.883040936	0.883040936	0.883040936	0.883040936	0.883040936	0.883040936	0.883040936	0.883040936	0.877192982	0.877192982	0.877192982	0.877192982	0.877192982	0.877192982	0.877192982	0.877192982	0.877192982	0.877192982	0.877192982	0.883040936	0.883040936	0.883040936	0.883040936
0.883040936	0.883040936	0.883040936	0.883040936	0.883040936	0.883040936	0.883040936	0.883040936	0.883040936	0.883040936	0.883040936	0.883040936	0.883040936	0.883040936	0.883040936	0.883040936	0.883040936	0.883040936	0.877192982	0.877192982	0.883040936	0.883040936	0.883040936	0.883040936	0.883040936	0.883040936	0.883040936	0.883040936	0.883040936	0.883040936	0.883040936	0.883040936	0.883040936	0.883040936	0.883040936	0.883040936	0.883040936	0.883040936	0.877192982	0.877192982	0.877192982	0.877192982	0.877192982	0.877192982	0.877192982	0.877192982	0.877192982	0.877192982	0.877192982	0.877192982
0.883040936	0.883040936	0.883040936	0.883040936	0.883040936	0.883040936	0.883040936	0.883040936	0.883040936	0.883040936	0.883040936	0.883040936	0.883040936	0.883040936	0.883040936	0.883040936	0.883040936	0.883040936	0.883040936	0.883040936	0.877192982	0.877192982	0.883040936	0.883040936	0.883040936	0.883040936	0.883040936	0.883040936	0.883040936	0.883040936	0.883040936	0.883040936	0.883040936	0.883040936	0.883040936	0.883040936	0.883040936	0.883040936	0.883040936	0.883040936	0.883040936	0.883040936	0.883040936	0.877192982	0.877192982	0.877192982	0.877192982	0.877192982	0.877192982	0.877192982
0.883040936	0.883040936	0.883040936	0.883040936	0.883040936	0.883040936	0.883040936	0.883040936	0.883040936	0.883040936	0.883040936	0.883040936	0.883040936	0.883040936	0.883040936	0.883040936	0.883040936	0.883040936	0.883040936	0.883040936	0.883040936	0.883040936	0.877192982	0.877192982	0.883040936	0.883040936	0.883040936	0.883040936	0.883040936	0.883040936	0.883040936	0.883040936	0.883040936	0.883040936	0.883040936	0.883040936	0.883040936	0.883040936	0.883040936	0.883040936	0.883040936	0.883040936	0.883040936	0.883040936	0.883040936	0.883040936	0.883040936	0.883040936	0.883040936	0.883040936
0.883040936	0.883040936	0.883040936	0.883040936	0.883040936	0.883040936	0.883040936	0.883040936	0.883040936	0.883040936	0.883040936	0.883040936	0.883040936	0.883040936	0.883040936	0.883040936	0.883040936	0.883040936	0.883040936	0.883040936	0.883040936	0.883040936	0.883040936	0.883040936	0.883040936	0.877192982	0.877192982	0.883040936	0.883040936	0.883040936	0.883040936	0.883040936	0.883040936	0.883040936	0.883040936	0.883040936	0.883040936	0.883040936	0.883040936	0.883040936	0.883040936	0.883040936	0.883040936	0.883040936	0.883040936	0.883040936	0.883040936	0.883040936	0.883040936	0.883040936
0.883040936	0.883040936	0.883040936	0.883040936	0.883040936	0.883040936	0.883040936	0.883040936	0.883040936	0.883040936	0.883040936	0.883040936	0.883040936	0.883040936	0.883040936	0.883040936	0.883040936	0.883040936	0.883040936	0.883040936	0.883040936	0.883040936	0.883040936	0.883040936	0.883040936	0.883040936	0.883040936	0.883040936	0.883040936	0.877192982	0.877192982	0.883040936	0.883040936	0.883040936	0.883040936	0.883040936	0.883040936	0.883040936	0.883040936	0.883040936	0.883040936	0.883040936	0.883040936	0.883040936	0.883040936	0.883040936	0.883040936	0.883040936	0.883040936	0.883040936
0.883040936	0.883040936	0.883040936	0.883040936	0.883040936	0.883040936	0.883040936	0.883040936	0.883040936	0.883040936	0.883040936	0.883040936	0.883040936	0.883040936	0.883040936	0.883040936	0.883040936	0.883040936	0.883040936	0.883040936	0.883040936	0.883040936	0.883040936	0.883040936	0.883040936	0.883040936	0.883040936	0.883040936	0.883040936	0.883040936	0.883040936	0.883040936	0.883040936	0.883040936	0.877192982	0.877192982	0.883040936	0.883040936	0.883040936	0.883040936	0.883040936	0.883040936	0.883040936	0.883040936	0.883040936	0.883040936	0.883040936	0.883040936	0.883040936	0.883040936
0.883040936	0.883040936	0.883040936	0.883040936	0.883040936	0.883040936	0.883040936	0.883040936	0.883040936	0.883040936	0.883040936	0.883040936	0.883040936	0.883040936	0.883040936	0.883040936	0.883040936	0.883040936	0.883040936	0.883040936	0.883040936	0.883040936	0.883040936	0.883040936	0.883040936	0.883040936	0.883040936	0.883040936	0.883040936	0.883040936	0.883040936	0.883040936	0.883040936	0.883040936	0.883040936	0.883040936	0.883040936	0.883040936	0.883040936	0.883040936	0.883040936	0.877192982	0.877192982	0.883040936	0.883040936	0.883040936	0.883040936	0.883040936	0.883040936	0.883040936
0.883040936	0.883040936	0.883040936	0.883040936	0.883040936	0.883040936	0.883040936	0.883040936	0.883040936	0.883040936	0.883040936	0.883040936	0.883040936	0.883040936	0.883040936	0.883040936	0.883040936	0.883040936	0.883040936	0.883040936	0.883040936	0.883040936	0.883040936	0.883040936	0.883040936	0.883040936	0.883040936	0.883040936	0.883040936	0.883040936	0.883040936	0.883040936	0.883040936	0.883040936	0.883040936	0.883040936	0.883040936	0.883040936	0.883040936	0.883040936	0.883040936	0.883040936	0.883040936	0.883040936	0.883040936	0.883040936	0.883040936	0.883040936	0.883040936	0.883040936
0.883040936	0.883040936	0.883040936	0.883040936	0.883040936	0.883040936	0.883040936	0.883040936	0.883040936	0.883040936	0.883040936	0.883040936	0.883040936	0.883040936	0.883040936	0.883040936	0.883040936	0.883040936	0.883040936	0.883040936	0.883040936	0.883040936	0.883040936	0.883040936	0.883040936	0.883040936	0.883040936	0.883040936	0.883040936	0.883040936	0.883040936	0.883040936	0.883040936	0.883040936	0.883040936	0.883040936	0.883040936	0.883040936	0.883040936	0.883040936	0.883040936	0.883040936	0.883040936	0.883040936	0.883040936	0.883040936	0.883040936	0.883040936	0.883040936	0.883040936
0.883040936	0.883040936	0.883040936	0.883040936	0.883040936	0.883040936	0.883040936	0.883040936	0.883040936	0.883040936	0.883040936	0.883040936	0.883040936	0.883040936	0.883040936	0.883040936	0.883040936	0.883040936	0.883040936	0.883040936	0.883040936	0.883040936	0.883040936	0.883040936	0.883040936	0.883040936	0.883040936	0.883040936	0.883040936	0.883040936	0.883040936	0.883040936	0.883040936	0.883040936	0.883040936	0.883040936	0.883040936	0.883040936	0.883040936	0.883040936	0.883040936	0.883040936	0.883040936	0.883040936	0.883040936	0.883040936	0.883040936	0.883040936	0.883040936	0.883040936
0.883040936	0.883040936	0.883040936	0.883040936	0.883040936	0.883040936	0.883040936	0.883040936	0.883040936	0.883040936	0.883040936	0.883040936	0.883040936	0.883040936	0.883040936	0.883040936	0.883040936	0.883040936	0.883040936	0.883040936	0.883040936	0.883040936	0.883040936	0.883040936	0.883040936	0.883040936	0.883040936	0.883040936	0.883040936	0.883040936	0.883040936	0.883040936	0.883040936	0.883040936	0.883040936	0.883040936	0.883040936	0.883040936	0.883040936	0.883040936	0.883040936	0.883040936	0.883040936	0.883040936	0.883040936	0.883040936	0.883040936	0.883040936	0.883040936	0.883040936
0.883040936	0.883040936	0.883040936	0.883040936	0.883040936	0.883040936	0.883040936	0.883040936	0.883040936	0.883040936	0.883040936	0.883040936	0.883040936	0.883040936	0.883040936	0.883040936	0.883040936	0.883040936	0.883040936	0.883040936	0.883040936	0.883040936	0.883040936	0.883040936	0.883040936	0.883040936	0.883040936	0.883040936	0.883040936	0.883040936	0.883040936	0.883040936	0.883040936	0.883040936	0.883040936	0.883040936	0.883040936	0.883040936	0.883040936	0.883040936	0.883040936	0.883040936	0.883040936	0.883040936	0.883040936	0.883040936	0.883040936	0.883040936	0.883040936	0.883040936
[truncated: 310 more columns]
