# Supplementary material for: Multi-orbit lunar GNSS constellation design with distant retrograde orbit and Halo orbit combination
Source: Sci Rep. 2023 Jun 22;13:10158. doi: 10.1038/s41598-023-37348-x (PMC10287729; doi:10.1038/s41598-023-37348-x)
Supplement: Supplementary file 1 — Supplementary Information. [file 41598_2023_37348_MOESM1_ESM.zip › supplement materials of the manuscript/Figure 6/Distant Retrograde Orbit/10.400.csv]

Time (TU)	X (LU)	Y (LU)	Z (LU)	VX (LU/TU)	VY (LU/TU)	VZ (LU/TU)
0	0.8473611125142481	0	0	8.089325912747391e-15	0.48069426682786665	0
0.0030361271554094228	0.8473661234192426	0.0014594277030901034	0	0.0033008171178260408	0.48067330557529414	0
0.007059844812089194	0.847388204800467	0.0033933602285713326	0	0.007674583970591828	0.4805809426376143	0
0.01108746200080633	0.8474279287524557	0.005328646463396678	0	0.01205082039412222	0.4804148093964387	0
0.015119506747841304	0.8474853459852706	0.007265241260662987	0	0.016429085946834964	0.4801747379766706	0
0.019156534022576673	0.8475605129461327	0.009203110418223259	0	0.020808964826715078	0.47986055633521785	0
0.023199095393811885	0.8476534916241102	0.011142215832763251	0	0.025190032801086296	0.4794720892024941	0
0.027247741668107173	0.8477643495301063	0.013082516506667143	0	0.029571859998062274	0.4790091582842908	0
0.03130300804041146	0.8478931591495983	0.015023961182618572	0	0.03395399480884272	0.47847158465644196	0
0.035365426487380114	0.8480399980465295	0.01696649405161542	0	0.03833597734156095	0.4778591884276955	0
0.03943551915634682	0.8482049484785152	0.01891005135892683	0	0.04271733233346455	0.4771717904298343	0
0.0435137859600306	0.8483880965627777	0.02085455528337696	0	0.04709755596775096	0.476409215758497	0
0.04760072700509027	0.8485895329068612	0.022799924455989853	0	0.051476140211823534	0.47557129119037933	0
0.05169682359012536	0.8488093515124221	0.024746064715504165	0	0.05585255263069486	0.47465784977205094	0
0.05580253898592569	0.8490476493694	0.02669286934669317	0	0.0602262376195561	0.4736687324984338	0
0.05991832449595137	0.8493045264102742	0.028640221830572708	0	0.06459662328866281	0.4726037884661968	0
0.06404460715698415	0.8495800843557995	0.030587989917770803	0	0.06896310888399565	0.47146287958948163	0
0.06818179901547795	0.8498744268196851	0.03253602995138348	0	0.073325075250017	0.4702458800502944	0
0.07233029457091189	0.8501876587365413	0.034484185596635956	0	0.07768188273818552	0.4689526785159066	0
0.07649046022816286	0.8505198850672567	0.03643228287246583	0	0.08203286089210121	0.4675831832820389	0
0.08066264595163879	0.8508712111474271	0.038380135644000106	0	0.08637732154886545	0.46613732057596763	0
0.08484717485824327	0.8512417413395934	0.040327540791071134	0	0.09071454887069971	0.4646150398012578	0
0.08904434579035561	0.851631578649888	0.04227427950560417	0	0.09504380309393111	0.463016314736777	0
0.09325443753360348	0.8520408245776214	0.04422011935294704	0	0.09936432595089933	0.4613411437264261	0
0.0974776961413837	0.8524695773256517	0.046164808552899304	0	0.10367532881261328	0.45958955651254896	0
0.10171434938354963	0.8529179326154821	0.04810808283922976	0	0.10797600876553055	0.4577616103320347	0
0.1059645934062563	0.8533859817601541	0.050049659523814544	0	0.11226553628239273	0.45585739715554136	0
0.11022859732602139	0.8538738114887866	0.05198923987995907	0	0.11654306134640065	0.45387704368114334	0
0.11450650788609276	0.8543815039031245	0.053926511532956425	0	0.12080771951999901	0.4518207107401973	0
0.11879844716034428	0.8549091356902048	0.05586114769487255	0	0.12505863100544298	0.4496885956614339	0
0.12310450415317525	0.8554567764939465	0.05779280372296107	0	0.1292948938326422	0.44748093793630905	0
0.12742475077346369	0.8560244903359177	0.059721124671314775	0	0.13351560114315222	0.4451980125012306	0
0.131759227480332	0.8566123332725349	0.06164573922193139	0	0.13771982852085085	0.44284013814350637	0
0.13610795841562634	0.8572203548830152	0.06356626682896963	0	0.14190665021750404	0.4404076704220995	0
0.14047094178259273	0.8578485965311666	0.06548231382879537	0	0.14607513116448315	0.43790100750382266	0
0.14484815108729365	0.8584970910272041	0.06739347444348172	0	0.15022432965415236	0.4353205902955281	0
0.1492395456330923	0.8591658637594651	0.06929933579388385	0	0.15435330862227659	0.4326668967017897	0
0.15364506524446958	0.8598549315968406	0.07119947598443907	0	0.15846113177748017	0.42994044474417653	0
0.15806463305436178	0.8605643029807004	0.07309346573265434	0	0.16254686736637453	0.42714179090265075	0
0.1624981543810007	0.8612939774433598	0.0749808683084902	0	0.1666095882025385	0.42427153070167356	0
0.16694552211002953	0.8620439462188713	0.07686124224787505	0	0.17064837759144622	0.4213302949752888	0
0.17140662009985022	0.8628141926482221	0.07873414315611468	0	0.1746623331725331	0.41831874697316873	0
0.17588132097451628	0.8636046916715414	0.08059912312569306	0	0.17865056555633127	0.4152375830494574	0
0.18036948629626812	0.86441540970926	0.08245573118026751	0	0.18261219910800267	0.4120875318104201	0
0.18487097197572494	0.8652463055320988	0.0843035158625851	0	0.18654637722210013	0.4088693494377173	0
0.18938563160920913	0.8660973308706519	0.0861420268801582	0	0.19045226547123242	0.4055838160927576	0
0.1939133126374011	0.8669684297127573	0.0879708137956468	0	0.1943290483995965	0.4022317374255209	0
0.1984538569911464	0.8678595384049349	0.08978942658133086	0	0.19817593024289906	0.3988139429720539	0
0.20300711016982825	0.8687705874768806	0.09159741949312883	0	0.20199214258616907	0.39533127800712986	0
0.20757291610694392	0.8697015007519234	0.09339434918161126	0	0.20577693974913228	0.39178460588640857	0
0.21215111838134845	0.8706521956713734	0.09517977536720217	0	0.20952959956843298	0.3881748057485951	0
0.21674156541028955	0.8716225844970218	0.09695326301436516	0	0.21324942726812057	0.3845027669567955	0
0.22134410778913582	0.8726125739259555	0.09871438139269009	0	0.21693575273402796	0.38076938964396334	0
0.22595859687246647	0.873622064919073	0.10046270365535234	0	0.22058792886646042	0.376975584461889	0
0.2305848925097059	0.8746509545504664	0.10219780985759384	0	0.22420533708579293	0.37312226479767285	0
0.23522285526396597	0.8756991344881372	0.1039192840575336	0	0.22778738044479882	0.36921035172206945	0
0.23987235080551375	0.8767664921207317	0.10562671603526992	0	0.23133348637976411	0.36524076903321273	0
0.24453325042509597	0.8778529108646107	0.10731970149759398	0	0.23484310627389945	0.361214441458641	0
0.2492054333728594	0.8789582709130703	0.10899784291190115	0	0.23831571631094428	0.3571322912891439	0
0.2538887814666254	0.8800824481606979	0.1106607475428435	0	0.24175081253516081	0.35299524181234126	0
0.25858318323276547	0.8812253153489519	0.11230802893769865	0	0.2451479130600614	0.3488042125684659	0
0.2632885296576071	0.8823867412074065	0.1139393054084523	0	0.24850655407094216	0.34456012204297465	0
0.26800471841416695	0.8835665916391555	0.11555420149709625	0	0.2518262919912298	0.3402638828981086	0
0.27273165004032623	0.8847647289329372	0.11715234662053528	0	0.25510669984424955	0.335916404478284	0
0.2774692306410323	0.8859810125805356	0.11873337596974791	0	0.25834736826782884	0.3315185894947336	0
0.28221737065961455	0.8872152991142128	0.12029693004496081	0	0.261547903735765	0.32707133433022956	0
0.28697598452407164	0.8884674421469723	0.12184265449831383	0	0.2647079274302348	0.3225755286359941	0
0.2917449892749888	0.8897372921286058	0.12337019965562988	0	0.2678270734780095	0.31803205597727696	0
0.29652430110894434	0.891024695506981	0.12487921941650082	0	0.27090498594327916	0.31344179660706456	0
0.30131384293707236	0.8923294968399367	0.12636937364721354	0	0.27394132296513424	0.3088056197404893	0
0.30611353711969214	0.8936515369359079	0.12784032585079352	0	0.276935751275136	0.30412439005031844	0
0.3109233061884977	0.894990653094914	0.12929174342738214	0	0.2798879460280013	0.2993989666528346	0
0.31574307667709983	0.8963466802391932	0.1307232988277341	0	0.2827975924629929	0.2946301990138261	0
0.32057277193444156	0.8977194489600939	0.13213466740082253	0	0.2856643808636815	0.2898189337494363	0
0.3254123164293588	0.8991087867533849	0.13352552872071705	0	0.28848800861597557	0.28496601019248174	0
0.33026163190567476	0.9005145169524827	0.1348955655047362	0	0.29126817739055155	0.28007226406986346	0
0.3351206402129634	0.9019364595582714	0.1362444644797365	0	0.294004594302348	0.2751385245573443	0
0.33998925992988155	0.9033744302725422	0.13757191548692824	0	0.29669696951466557	0.27016561761496155	0
0.3448674102178204	0.9048282416399576	0.13887761260383077	0	0.2993450179559723	0.2651543620202738	0
0.34975500403797866	0.9062977010386415	0.1401612523833616	0	0.3019484552090867	0.26010557630801523	0
0.35465195245215303	0.9077826119393352	0.14142253512488673	0	0.304506999568697	0.25502007441835606	0
0.3595581604859701	0.9092827726411847	0.14266116390680356	0	0.3070203695765241	0.24989867004820895	0
0.36447353282940514	0.9107979779902663	0.14387684615462049	0	0.309488286718516	0.2447421708036641	0
0.36939796639915456	0.9123280170854248	0.14506929188634074	0	0.31191047139784767	0.2395513860721486	0
0.3743313518910419	0.9138726737021062	0.14623821429678316	0	0.31428664366791687	0.2343271255877405	0
0.37927357767064085	0.9154317274820327	0.1473833308314953	0	0.31661652498092446	0.22907019546292787	0
0.3842245242447005	0.9170049521752823	0.1485043620314562	0	0.31889983542189176	0.2237814042037503	0
0.3891840684528574	0.9185921169300043	0.1496010326779657	0	0.32113629563581264	0.218461558434596	0
0.3941520774590583	0.9201929843434701	0.1506730706319357	0	0.3233256240742258	0.21311146952367796	0
0.39912841425559026	0.9218073121843423	0.15172020825944135	0	0.32546753952768104	0.2077319478943264	0
0.40411293346961047	0.9234348520134407	0.15274218171999468	0	0.32756175931438775	0.20232380774292585	0
0.40910548161174864	0.9250753492192397	0.15373873126706064	0	0.3296079995447221	0.19688786701266128	0
0.4141058994748893	0.9267285437745845	0.15470960195457187	0	0.33160597623802135	0.19142494500566004	0
0.41911401818132415	0.928394168908044	0.15565454308574408	0	0.3335554038706378	0.18593586691451067	0
0.42412966286798837	0.9300719522960269	0.15657330917198997	0	0.3354559970424844	0.18042146002395007	0
0.4291526503823109	0.9317616152822085	0.1574656597245286	0	0.3373074697574069	0.1748825564485726	0
0.43418278780389297	0.9334628723561678	0.15833135926382252	0	0.3391095351564885	0.16931999499828065	0
0.4392198745713126	0.9351754318512533	0.15917017797062658	0	0.3408619065972405	0.16373461906174713	0
0.4442637035354814	0.9368989963036305	0.15998189209784314	0	0.34256429826207097	0.15812727564041978	0
0.4493140561341232	0.9386332608039102	0.1607662834514911	0	0.34421642382623135	0.15249882092053596	0
0.4543707072288484	0.9403779146489926	0.16152314045490296	0	0.3458179984545932	0.14685011510982526	0
0.4594334240028889	0.9421326409846743	0.16225225821188877	0	0.3473687387256307	0.14118202384783937	0
0.4645019596017214	0.9438971146096607	0.16295343789556307	0	0.34886836111325986	0.13549542553189847	0
0.469576066869271	0.9456710067704719	0.1636264889635708	0	0.35031658651506187	0.12979119610718745	0
0.4746554849444382	0.9474539805374668	0.1642712275365149	0	0.35171313661523457	0.12407022426406836	0
0.4797399452805663	0.9492456929310398	0.16488747753441133	0	0.3530577361405763	0.11833340486421964	0
0.484829171847465	0.9510457950445219	0.16547507095180175	0	0.3543501133074666	0.11258163886286451	0
0.4899228795063225	0.9528539315257633	0.1660338479303906	0	0.35558999983661344	0.1068158352910042	0
0.4950207764052537	0.9546697414884487	0.16656365729369915	0	0.3567771320011097	0.10103690868451946	0
0.5001225631536667	0.9564928582950595	0.16706435669121347	0	0.3579112508389424	0.09524578013999449	0
0.5052279305703097	0.9583229088288918	0.1675358126425754	0	0.35899210213812227	0.08944337999214098	0
0.510336563731752	0.960159515027679	0.16797790118604095	0	0.3600194378133449	0.08363064332637543	0
0.5154481430386365	0.9620022943734186	0.16839050815239198	0	0.36099301648690246	0.07780850884928595	0
0.5205623375202909	0.9638508575849946	0.16877352884099225	0	0.3619126026604548	0.07197792659867545	0
0.5256788124795357	0.965704811483498	0.1691268688766591	0	0.36277796867757156	0.06613984931545225	0
0.5307972269654031	0.9675637582069587	0.16945044418347163	0	0.36358889465246363	0.06029523538151512	0
0.5359172335830964	0.969427295269684	0.16974418117188964	0	0.36434516890587654	0.054445049091944496	0
0.5410384812509755	0.971295016703223	0.17000801707315902	0	0.36504658881327856	0.048590257548553055	0
0.5461606105550526	0.973166511507821	0.17024189985771138	0	0.3656929605924797	0.042731836003972276	0
0.5512832617310119	0.9750413667172471	0.17044578877942243	0	0.36628410079209595	0.03687075875953852	0
0.5564060681938431	0.9769191651963325	0.17061965418785566	0	0.3668198358402375	0.031008006579144837	0
0.5615286622404836	0.9787994878928721	0.17076347787076304	0	0.36730000309840194	0.02514456017234852	0
0.5666506704772367	0.9806819123328543	0.1708772529943538	0	0.3677244507583966	0.01928140542621445	0
0.5717717185959058	0.98256601454927	0.17096098432621645	0	0.3680930386687523	0.013419527930260692	0
0.5768914299667213	0.9844513687482689	0.17101468823975582	0	0.3684056385139924	0.007559914571426939	0
0.5820094264668645	0.9863375477996255	0.17103839276808758	0	0.3686621341938588	0.0017035525641885046	0
0.5871253280644211	0.9882241232725771	0.17103213763008118	0	0.36886242211394454	-0.004148570101174663	0
0.5922412017499342	0.9901115692990632	0.17099594978125388	0	0.36900646699429035	-0.009998264237889081	0
0.5973659715207748	0.9920028915414383	0.17092970194670093	0	0.3690942181870806	-0.015855170345971392	0
0.6024993290969292	0.9938976881100288	0.17083326113145073	0	0.36912522060857456	-0.02171835987188121	0
0.6076409574264777	0.995795550046413	0.17070650461905865	0	0.3690990270601226	-0.02758688782243959	0
0.6127905322162179	0.9976960620227894	0.17054932025350547	0	0.369015198915337	-0.033459794466720615	0
0.6179477155570926	0.9995988001345701	0.17036160697636113	0	0.3688733069840462	-0.039336098037828844	0
0.6231121619196651	1.0015033342705044	0.1701432750273857	0	0.368672932276112	-0.045214801564853455	0
0.6282835164212287	1.0034092276413713	0.16989424632624767	0	0.3684136668101353	-0.05109489089821102	0
0.6334614140690775	1.005316036681321	0.1696144548569847	0	0.3680951144929863	-0.056975333871240874	0
0.6386454809678778	1.0072233116848592	0.1693038469526001	0	0.3677168919160471	-0.06285508171241387	0
0.6438353325430453	1.0091305963572164	0.16896238173866923	0	0.36727862935711414	-0.06873306708817517	0
0.6490305785291888	1.0110374298628841	0.16859003113096674	0	0.366779971236111	-0.07460820982784414	0
0.6542308162863558	1.0129433445961078	0.16818678059236702	0	0.36622057756699705	-0.0804794094476127	0
0.6594356384089587	1.0148478692105174	0.16775262888642398	0	0.3656001241067698	-0.08634555386504726	0
0.6646446246451345	1.016750525907282	0.16728758900472523	0	0.3649183041369103	-0.09220551041074974	0
0.6698573506366153	1.0186508338930589	0.166791687723532	0	0.36417482833268805	-0.09805813583216626	0
0.6750733805725267	1.020548306966192	0.16626496651895817	0	0.36336942661366584	-0.10390226819999382	0
0.6802922746344695	1.0224424565106283	0.16570748111045389	0	0.362501847985002	-0.10973673546020044	0
0.6855135845366565	1.0243327901582777	0.16511930211271872	0	0.3615718620583608	-0.1155603506373757	0
0.6907368540755752	1.0262188122917961	0.1645005152287204	0	0.36057925992481477	-0.12137191269890578	0
0.6959616203292919	1.0281000247891472	0.16385122133343	0	0.3595238548700244	-0.1271702081590539	0
0.7011874146522282	1.0299759276979783	0.16317153653523916	0	0.35840548306387604	-0.13295401246496555	0
0.7064137608475692	1.0318460189047183	0.1624615925864152	0	0.3572240048477875	-0.13872208828232188	0
0.7116401803103016	1.0337097963077098	0.1617215363413372	0	0.35597930446588155	-0.14447319150481205	0
0.7168661872466752	1.035566756441008	0.16095153051932265	0	0.35467129197895586	-0.150206066321643	0
0.7220912881873451	1.037416394660123	0.1601517539538236	0	0.35329990438490816	-0.15591944510038994	0
0.7273149876508002	1.0392582075060952	0.15932240085452556	0	0.35186510505969437	-0.16161205500775405	0
0.7325367871397475	1.041091692693147	0.15846368098165475	0	0.3503668847462547	-0.1672826173098121	0
0.7377561825600331	1.0429163485603554	0.157575820118199	0	0.34880526310594334	-0.1729298450212312	0
0.742972667837063	1.0447316757057645	0.15665905951313744	0	0.34718028849828453	-0.1785524473180564	0
0.7481857334152242	1.0465371768238585	0.15571365613475172	0	0.34549203918749916	-0.1841491284128558	0
0.7533948679666229	1.0483323576662023	0.15473988235552188	0	0.3437406235647292	-0.18971858992662763	0
0.7585995602298913	1.0501167280333663	0.15373802554424543	0	0.3419261801991788	-0.19525953338826563	0
0.7637992944921534	1.05188980058805	0.1527083888635073	0	0.34004888008676476	-0.20077065599330626	0
0.7689935596677286	1.0536510943195203	0.15165128940188566	0	0.33810892407142557	-0.2062506608391052	0
0.7741818401446001	1.0554001317765176	0.15056705985732638	0	0.3361065467349802	-0.21169824782806015	0
0.7793636255638693	1.0571364427346794	0.14945604639969842	0	0.33404201330453714	-0.21711212461372434	0
0.784538405753913	1.058859562816768	0.14831860950836706	0	0.3319156220131478	-0.2224910018834124	0
0.7897056757548305	1.0605690355020119	0.14715512266591904	0	0.32972770249500233	-0.2278335992377849	0
0.7948649290870938	1.0622644102178147	0.14596597362260913	0	0.32747861899051933	-0.2331386388785934	0
0.8000156690027419	1.0639452463671368	0.1447515615791014	0	0.3251687658666981	-0.23840485789162744	0
0.8051573994843965	1.065611110659323	0.14351229893925968	0	0.32279857173959153	-0.2436309996370633	0
0.8102896321681965	1.067261579664015	0.14224860937641376	0	0.3203684966161149	-0.2488158215278593	0
0.8154118893894281	1.068896241027265	0.14096092666086152	0	0.31787903040546023	-0.2539580986973499	0
0.8205236992543047	1.0705146921183044	0.1396496954545227	0	0.3153306952062439	-0.25905661963809573	0
0.8256245984583772	1.0721165411646483	0.13831537020599435	0	0.3127240439341858	-0.2641101896995712	0
0.8307141299165687	1.0737014067262087	0.1369584153511067	0	0.31005966146305014	-0.26911762940457873	0
0.8357918528354492	1.0752689210221427	0.13557930216993536	0	0.30733815917123064	-0.27407778499140567	0
0.8408573356352939	1.0768187278583803	0.13417851012634846	0	0.3045601782212925	-0.27898952196922194	0
0.8459101614601828	1.0783504844567648	0.1327565248432306	0	0.3017263862030263	-0.28385173104958566	0
0.8509499230760786	1.0798638600063488	0.13131383897948873	0	0.2988374794868698	-0.28866332374542364	0
0.8559762263945307	1.0813585368413092	0.12985095072396374	0	0.29589418082309477	-0.2934232363390357	0
0.8609887007314162	1.082834213516484	0.12836836018056189	0	0.29289723258135086	-0.2981304399864664	0
0.8659869843833854	1.0842906005264363	0.12686657294220763	0	0.2898474044173441	-0.30278392743740873	0
0.8709707319462988	1.0857274225046654	0.12534609739041921	0	0.28674548830732316	-0.3073827204169504	0
0.8759396186931969	1.0871444194390942	0.12380744271213104	0	0.2835922948987692	-0.3119258739618563	0
0.8808933350689886	1.0885413450152044	0.12225111993193187	0	0.28038865596590257	-0.3164124716037165	0
0.8858315892489746	1.0899179672812032	0.12067764051380994	0	0.27713542187726403	-0.32084162801236815	0
0.8907541103649318	1.091274069429371	0.11908751468499795	0	0.27383345839852163	-0.3252124920731241	0
0.8956606457009227	1.092609448863819	0.11748125167256088	0	0.2704836473914309	-0.3295242444883621	0
0.9005509654396027	1.093923918322309	0.11585935750390831	0	0.26708688240062545	-0.3337761020307955	0
0.9054248535527238	1.0952173032295744	0.11422233738142239	0	0.26364407375059784	-0.33796730964486316	0
0.9102821147200267	1.0964894433907586	0.11257069281514029	0	0.2601561426600748	-0.3420971465873214	0
0.9151225762404903	1.0977401932392237	0.1109049203278174	0	0.256624018531761	-0.3461649279490952	0
0.9199460858241137	1.0989694209826906	0.10922551157128994	0	0.25304863917067627	-0.3501700026190288	0
0.9247525070776164	1.1001770072030668	0.10753295432877454	0	0.2494309528900554	-0.354111749455912	0
0.9295417312759511	1.1013628475408135	0.10582772780762273	0	0.245771908375305	-0.35798958680072	0
0.9343136613987981	1.1025268483901596	0.1041103077090782	0	0.24207246539645327	-0.36180295918588357	0
0.9390682227184876	1.1036689292599031	0.10238116197476156	0	0.2383335855574868	-0.3655513458038629	0
0.9438053625427388	1.1047890223397598	0.1006407503121388	0	0.23455623103562656	-0.3692342598781118	0
0.9485250428946304	1.1058870704264994	0.09888952637824991	0	0.23074136908315057	-0.37285124262293007	0
0.953227250378257	1.106963028902794	0.09712793367017397	0	0.22688996283289928	-0.3764018705250799	0
0.9579119860885293	1.1080168630245584	0.0953564088028302	0	0.22300297813047382	-0.37988574718027945	0
0.9625792709111686	1.1090485488014383	0.09357537911738499	0	0.2190813779992955	-0.3833025069494477	0
0.9672291388903184	1.110058071174376	0.09178526480987763	0	0.21512612698347416	-0.3866518096746099	0
0.9718616502798425	1.1110454264954415	0.0899864735338086	0	0.21113817885850103	-0.38993334964408266	0
0.9764768718476584	1.1120106179016969	0.08817940763768622	0	0.20711849223821527	-0.3931468409653594	0
0.9810748915153299	1.1129536581257404	0.08636445819328858	0	0.20306801696107413	-0.3962920275993036	0
0.9856558125464575	1.113874567873536	0.08454200692713959	0	0.19898769792391474	-0.39936867866681536	0
0.9902197526550807	1.1147733752933564	0.082712426298292	0	0.1948784748180986	-0.40237658734942755	0
0.9947668450295014	1.1156501158242982	0.08087607883082074	0	0.19074128017551975	-0.4053155710393087	0
0.9992972377612461	1.1165048317145452	0.07903331709426803	0	0.1865770388427686	-0.40818547036695385	0
1.0038110851251687	1.1173375700606527	0.0771844870585444	0	0.18238667510475962	-0.4109861432259826	0
1.0083085665546627	1.1181483859954355	0.07532992014911466	0	0.1781710942095692	-0.4137174760821673	0
1.0127898594058795	1.118937337352795	0.07346994424679777	0	0.17393120682003788	-0.4163793665953994	0
1.01725516278762	1.1197044886841327	0.07160487374235817	0	0.16966790593797115	-0.4189717376856731	0
1.0217046837682275	1.1204499084404578	0.06973501508620014	0	0.1653820790075857	-0.4214945285659305	0
1.0261386459935964	1.121173670113666	0.06786066306279606	0	0.16107459887787573	-0.4239476991036335	0
1.0305572715672846	1.1218758489607163	0.06598210834958297	0	0.1567463406594875	-0.42633121919855177	0
1.0349608028833954	1.1225565252846887	0.06409962821942873	0	0.1523981598587893	-0.4286450803547254	0
1.039349481661398	1.1232157808093957	0.06221349538900954	0	0.1480309122541778	-0.4308892838069883	0
1.0437235699883334	1.1238537016348786	0.06032396897035842	0	0.14364543248176007	-0.43306385097740074	0
1.0480833265602403	1.1244703743999687	0.058431304652190055	0	0.1392425571085581	-0.4351688107966082	0
1.0524290313395603	1.1250658895983006	0.05653574402531897	0	0.1348230993506478	-0.4372042113706824	0
1.056760956039926	1.1256403371767627	0.05463752740505916	0	0.13038787842105845	-0.4391701052928709	0
1.0610793881758536	1.1261938096642978	0.052736883386320335	0	0.12593769472798214	-0.44106656064434646	0
1.0653846158564384	1.1267263998912331	0.05083403551308239	0	0.1214733449591003	-0.44289365349073373	0
1.0696769444365415	1.1272382028425632	0.04892919495958918	0	0.11699560444298834	-0.4446514745135312	0
1.0739566728681795	1.127729312530206	0.04702257103125189	0	0.1125052513224592	-0.4463401185333657	0
1.0782241119690636	1.1281998240298545	0.04511436313642288	0	0.10800304724989998	-0.44795969173330824	0
1.0824795773908293	1.1286498324077767	0.043204763954692194	0	0.10348974436484538	-0.4495103081912136	0
1.0867233833479437	1.1290794319137274	0.04129396233727271	0	0.0989660917208334	-0.4509920872920725	0
1.090955857363058	1.1294887173303703	0.03938213675793987	0	0.0944328193569171	-0.4524051585590125	0
1.095177323633687	1.129877782102451	0.037469462881944915	0	0.08989065578049582	-0.453749655363209	0
1.0993881121241953	1.1302467191159098	0.035556109570605725	0	0.08534031809575257	-0.4550257177539084	0
1.103588553521056	1.1305956200889586	0.03364224126655586	0	0.08078251725826321	-0.4562334904827077	0
1.1077789836358627	1.1309245758230084	0.03172801609854103	0	0.07621795316721208	-0.4573731239842403	0
1.1119597433206165	1.1312336760135089	0.02981358601629974	0	0.07164731457767377	-0.4584447738218178	0
1.1161311735328647	1.1315230087396655	0.027899099159836738	0	0.06707128436701038	-0.4594485990027978	0
1.1202936156049328	1.1317926604169748	0.025984699865898492	0	0.06249053918884836	-0.4603847618818245	0
1.124447415434225	1.1320427159718018	0.024070526864772204	0	0.05790574479398357	-0.46125342882365095	0
1.1285929261397332	1.1322732588212068	0.02215671216622908	0	0.053317552985158695	-0.46205477017962815	0
1.132730490135023	1.1324843697788443	0.020243389464397025	0	0.04872662141770693	-0.4627889565166875	0
1.1368604552629014	1.1326761279603936	0.018330686835738335	0	0.04413359577219017	-0.46345616178321464	0
1.1409831758243416	1.132848610649719	0.016418726378239268	0	0.039539108533592444	-0.46405656285572966	0
1.1450990023986691	1.133001892747322	0.01450762906037183	0	0.03494379030974747	-0.4645903376190301	0
1.1492082892921305	1.1331360470369225	0.012597511406960724	0	0.03034826155492707	-0.4650576658828417	0
1.1533113920763305	1.1332511439939847	0.010688486776289072	0	0.025753135326632412	-0.46545872869497024	0
1.1574086570858395	1.1333472514945067	0.008780670391318544	0	0.021159029101227453	-0.46579370729670777	0
1.161500440616611	1.1334244353078073	0.006874170546753557	0	0.01656654331360268	-0.4660627848020037	0
1.1655870969511892	1.1334827586894547	0.004969094318649889	0	0.011976274810047483	-0.46626614473265904	0
1.1696689779749239	1.1335222823922861	0.0030655478877106403	0	0.007388817350542386	-0.46640397100214354	0
1.173746437860329	1.1335430647046367	0.0011636344966403796	0	0.0028047564124958867	-0.466476447986891	0
1.177819829072126	1.1335451613776129	-0.0007365435462589366	0	-0.0017753262495751833	-0.4664837602034058	0
1.1818895061535897	1.1335286256152541	-0.0026348864920207426	0	-0.006350856782444931	-0.4664260921976301	0
1.1859623213930672	1.1334934370399503	-0.004534325961293219	0	-0.010928568477563178	-0.4663033807569787	0
1.1900394395009612	1.1334395419593963	-0.006435138936760602	0	-0.01550879479455015	-0.4661154553794649	0
1.1941212114514461	1.1333668856527321	-0.008337221127329555	0	-0.020090949122883513	-0.4658621509346244	0
1.1982079976917834	1.1332754107186143	-0.010240470834189039	0	-0.024674450288400075	-0.4655433019577843	0
1.2023001369474993	1.1331650578000738	-0.012144774283285822	0	-0.0292586875045612	-0.46515874522431966	0
1.2063979801182627	1.1330357649669835	-0.014050021280987403	0	-0.03384305836759465	-0.4647083176363	0
1.2105018719520646	1.1328874681754058	-0.015956096545369162	0	-0.0384269482726462	-0.46419185785454037	0
1.214612162370028	1.1327201009580796	-0.017862884835898044	0	-0.043009743052846196	-0.4636092052430904	0
1.2187292024099226	1.1325335945379396	-0.01977026892429618	0	-0.04759082438924416	-0.46296020027949636	0
1.2228533396977197	1.1323278780802664	-0.02167812735961194	0	-0.052169564748065035	-0.4622446854376741	0
1.2269849129811503	1.1321028791248997	-0.02358633182068579	0	-0.056745321359493596	-0.46146250668503236	0
1.231124271195929	1.1318585226664217	-0.025494755800074095	0	-0.06131745737469073	-0.46061351026876696	0
1.2352717592993918	1.1315947319031994	-0.02740326791530657	0	-0.06588532613577272	-0.45969754529661105	0
1.2394277140297152	1.1313114286781085	-0.029311729846626625	0	-0.07044826659658236	-0.45871446522903403	0
1.243592477133184	1.13100853272715	-0.031220002300123527	0	-0.07500561794045547	-0.4576641252221584	0
1.2477663852965482	1.130685962421788	-0.033127940255431435	0	-0.07955670856062565	-0.4565463846450252	0
1.2519497762685132	1.1303436344270965	-0.03503539565205974	0	-0.08410086283517354	-0.45536110582225636	0
1.2561429783251046	1.1299814646714463	-0.03694221247135496	0	-0.0886373897776153	-0.4541081573066152	0
1.2603463243203383	1.1295993673143583	-0.03884823303300249	0	-0.09316559841282183	-0.4527874102065219	0
1.2645601453755886	1.1291972553234197	-0.040753294993266	0	-0.09768479098745757	-0.45139874007472996	0
1.268784761802356	1.128775041507557	-0.04265722714915593	0	-0.10219425341791184	-0.4499420303484917	0
1.273020495223647	1.1283326375356009	-0.044559854833487386	0	-0.10669326849942953	-0.448417168815574	0
1.2772676652155084	1.1278699543499753	-0.046460998288631206	0	-0.11118111243353426	-0.4468240488888336	0
1.2815265790885144	1.1273869034663386	-0.048360468018847885	0	-0.11565704428126754	-0.4451625739053104	0
1.285797545466552	1.1268833956900806	-0.050258070803569026	0	-0.12012032059189069	-0.4434326525126136	0
1.2900808687377403	1.1263593418526836	-0.05215360712953145	0	-0.1245701897518088	-0.44163420099900413	0
1.294376851343534	1.1258146526868078	-0.05404687213100888	0	-0.12900589461276635	-0.43976714264265065	0
1.2986857789163273	1.1252492409301358	-0.0559376489986606	0	-0.13342665750273972	-0.4378314146763622	0
1.3030079473483442	1.1246630180440174	-0.05782572084422878	0	-0.13783170844648576	-0.4358269567827682	0
1.3073436305352437	1.1240558986543316	-0.05971085651360169	0	-0.14222025244821968	-0.4337537260144662	0
1.3116931037446697	1.123427797688496	-0.061592820812550804	0	-0.1465914938510365	-0.43161168669010885	0
1.3160566337205404	1.1227786319190025	-0.06347137016179534	0	-0.15094462664978225	-0.42940081535095687	0
1.3204344846436453	1.1221083193039907	-0.06534625515888025	0	-0.15527884088891003	-0.42712109817424426	0
1.324826906068734	1.1214167810489188	-0.06721721540926945	0	-0.1595933111661757	-0.42477253762667966	0
1.32923414037352	1.1207039407818375	-0.06908398277629559	0	-0.16388720465271167	-0.42235514926291584	0
1.3336564265098498	1.1199697241561781	-0.070946282982754	0	-0.16815968522141891	-0.41986895998118107	0
1.3380939854371574	1.1192140615147543	-0.07280382951840678	0	-0.17240989993030478	-0.4173140166209151	0
1.3425470407552804	1.1184368847055255	-0.0746563323773861	0	-0.17663699952003978	-0.41469037473774223	0
1.3470157903595747	1.1176381322286657	-0.07650348630230899	0	-0.18084011201060693	-0.4119981155255727	0
1.3515004370328088	1.1168177441915212	-0.07834498361449126	0	-0.18501837244908595	-0.40923732829171233	0
1.3560011601610484	1.115975667629843	-0.08018050262369043	0	-0.18917089698304215	-0.40640812788383274	0
1.360518131580762	1.1151118540010865	-0.08200971433203616	0	-0.1932967985897502	-0.4035106456973543	0
1.365051520250728	1.1142262584847817	-0.08383228440377233	0	-0.19739519189848237	-0.4005450268016653	0
1.3696014703582589	1.1133188445177615	-0.08564786449744682	0	-0.2014651741091417	-0.39751144456803367	0
1.3741681153184377	1.1123895814827096	-0.08745609816488938	0	-0.20550583876611433	-0.3944100923052255	0
1.378751579238778	1.111438444674835	-0.0892566216049295	0	-0.2095162778312841	-0.3912411825498721	0
1.3833519677941672	1.1104654174890278	-0.09104906029040985	0	-0.2134955745649919	-0.3880049537314992	0
1.387969374878388	1.1094704903876393	-0.09283303185432346	0	-0.21744281036981988	-0.3847016660778281	0
1.3926038788364048	1.1084536620086949	-0.09460814488628402	0	-0.22135706249108528	-0.3813316046405222	0
1.397255546139171	1.1074149386786292	-0.09637400063032596	0	-0.2252374081227556	-0.3778950770065366	0
1.4019244226744931	1.106354336668058	-0.09813018998374275	0	-0.22908291815015766	-0.3743924200772721	0
1.4066105367907682	1.1052718819019014	-0.09987629505150628	0	-0.23289266094055197	-0.3708239983845847	0
1.4113139052869303	1.1041676088906924	-0.10161189173536214	0	-0.2366657082928197	-0.36719019985926965	0
1.4160345255031797	1.103041562857537	-0.10333654715366865	0	-0.2404011300725997	-0.36349144212969015	0
1.4207723751396797	1.1018938001456575	-0.1050498200296156	0	-0.24409799534916063	-0.35972817311855704	0
1.4255274140998706	1.1007243881149047	-0.106751261821365	0	-0.2477553750908658	-0.355900869962421	0
1.4302995885912397	1.099533404416802	-0.10844041862080707	0	-0.2513723464324595	-0.3520100359166666	0
1.4350888221859195	1.0983209394928357	-0.11011682843118412	0	-0.25494798699407883	-0.3480562077999003	0
1.439895024184822	1.097087094778469	-0.11178002462388296	0	-0.2584813824228342	-0.3440399493982428	0
1.4447180803518187	1.0958319853333398	-0.11342953321567918	0	-0.2619716206943073	-0.33996185931798484	0
1.4495578590437967	1.0945557385644973	-0.11506487555681527	0	-0.2654177979175123	-0.3358225661036147	0
1.454414212799479	1.0932584940265986	-0.11668556937712017	0	-0.26881902054775	-0.33162272690473427	0
1.45928697012847	1.0919404058423412	-0.11829112659584243	0	-0.27217440078037203	-0.32736303463238736	0
1.4641759446149087	1.090601640501792	-0.11988105694817448	0	-0.27548306412521056	-0.323044210161674	0
1.4690809294709428	1.0892423785190302	-0.12145486675332308	0	-0.27874414672987274	-0.31866700704723255	0
1.474001699337728	1.0878628141360858	-0.12301206011368031	0	-0.2819567977608635	-0.31423220993853346	0
1.478938011952621	1.0864631550124348	-0.12455214003698872	0	-0.28512018155089125	-0.309740632989129	0
1.4838896014892087	1.0850436242661368	-0.12607460698248626	0	-0.28823347441848396	-0.30519312583505387	0
1.4888561905837372	1.0836044571777121	-0.12757896321684445	0	-0.29129587335886814	-0.3005905624853197	0
1.4938374834749648	1.0821459032135101	-0.12906471125871122	0	-0.29430659253422486	-0.2959338473241351	0
1.4988331644471853	1.080668226581807	-0.13053135406497635	0	-0.29726486334816726	-0.2912239164106941	0
1.5038429007939105	1.0791717054410215	-0.1319783965649721	0	-0.3001699372049555	-0.28646173451389056	0
1.5088663467377568	1.077656630748004	-0.13340534738743234	0	-0.30302108856280463	-0.28164829106852063	0
1.5139031425065974	1.076123306504632	-0.1348117191385161	0	-0.30581761501173316	-0.2767846006379321	0
1.5189529098711585	1.0745720510974048	-0.13619702774767964	0	-0.30855883549431257	-0.2718717068676174	0
1.5240152570136145	1.073003195789927	-0.1375607944397886	0	-0.3112440937245137	-0.2669106774442974	0
1.5290897784444883	1.071417084674257	-0.13890254626960846	0	-0.3138727586850288	-0.26190260374349966	0
1.534176059753704	1.0698140730793724	-0.14022181790197788	0	-0.31644422751956397	-0.25684859565901846	0
1.539273671877137	1.0681945292376707	-0.14151815060825718	0	-0.3189579229407269	-0.25174978676690873	0
1.5443821753358657	1.0665588328203932	-0.1427910938965229	0	-0.32141329577382116	-0.2466073296484599	0
1.5495011193994221	1.0649073750406925	-0.14404020578528207	0	-0.32380982481603565	-0.2414223962114122	0
1.5546300467485308	1.0632405569636005	-0.14526505440009208	0	-0.3261470192081237	-0.23619617243026556	0
1.5597684885099532	1.0615587909025532	-0.14646521719734007	0	-0.32842441622909335	-0.23092986282644412	0
1.5649159707895215	1.0598624980728095	-0.1476402829350997	0	-0.3306415843241099	-0.22562468325388121	0
1.570072009802534	1.0581521099434688	-0.14878985092013883	0	-0.33279812092714656	-0.22028186532306665	0
1.5752361193763247	1.0564280655018674	-0.14991353306431868	0	-0.3348936555748137	-0.21490264808427478	0
1.580407806780999	1.054690812349279	-0.15101095324801833	0	-0.3369278479259149	-0.20948828173835035	0
1.58558657364758	1.0529408061192922	-0.15208174784961892	0	-0.33890038798542393	-0.2040400261377337	0
1.5907719199920085	1.0511785088210344	-0.1531255668552763	0	-0.3408109973731052	-0.19855914598916044	0
1.5959633396997934	1.0494043900588415	-0.1541420731802979	0	-0.3426594272947643	-0.19304691505008006	0
1.6011603285373779	1.0476189239845506	-0.15513094448073503	0	-0.3444454610685674	-0.18750460709081854	0
1.6063623805049239	1.045822590197834	-0.15609187256935	0	-0.3461689122592436	-0.18193349917385496	0
1.6115689891557883	1.0440158729581381	-0.1570245638197061	0	-0.34782962463214495	-0.1763348697111311	0
1.6167796442334745	1.0421992620198424	-0.15792873871783125	0	-0.3494274705994845	-0.17071000157959093	0
1.6219938386645736	1.0403732498649836	-0.1588041332282702	0	-0.3509623528976706	-0.16506017410384222	0
1.6272110688274077	1.0385383312423162	-0.15965049884265956	0	-0.35243420389361146	-0.15938666222317407	0
1.6324308272606571	1.036695005384219	-0.1604676014471682	0	-0.3538429828798831	-0.1536907439503575	0
1.6376526169365362	1.0348437706285234	-0.16125522362117894	0	-0.3551886793327718	-0.14797368437143119	0
1.6428759373304218	1.032985128983094	-0.1620131624256912	0	-0.35647130837832375	-0.14223675039457898	0
1.6481002946984245	1.0311195821459145	-0.1627412309653016	0	-0.35769091278461274	-0.1364811991095829	0
1.6533251970236298	1.0292476329549913	-0.16343925758307118	0	-0.35884756091275416	-0.1307082829320534	0
1.6585501561070304	1.0273697843091534	-0.16410708611374006	0	-0.35994134649549464	-0.12491924694709285	0
1.6637746933224988	1.0254865367580714	-0.1647445764924231	0	-0.36097238897514167	-0.11911532216465537	0
1.668998332880238	1.023598390586897	-0.16535160373878635	0	-0.36194083119858644	-0.11329773263531098	0
1.6742206014805574	1.0217058456311807	-0.16592805785445577	0	-0.36284683867829326	-0.10746769556534061	0
1.6794410369638846	1.0198093978278344	-0.1664738446393075	0	-0.3636906002898562	-0.1016264113812708	0
1.684659179697709	1.0179095420233308	-0.16698888454347807	0	-0.3644723258844218	-0.09577507306976443	0
1.689874579138868	1.0160067692911856	-0.16747311317854763	0	-0.3651922465317866	-0.08991485859908639	0
1.6950867893324262	1.0141015682771068	-0.16792648066123209	0	-0.36585061298237653	-0.0840469357414969	0
1.700295374242342	1.0121944229695508	-0.16834895187725424	0	-0.3664476955311138	-0.07817245587880174	0
1.7054999046175041	1.0102858135674897	-0.16874050593900153	0	-0.3669837827017471	-0.07229255733767581	0
1.7106999579763194	1.0083762162240166	-0.16910113595463455	0	-0.3674591804341838	-0.06640836525305487	0
1.7158951241395215	1.0064661007588769	-0.16943084912785414	0	-0.3678742117007517	-0.060520985159703077	0
1.7210849959570746	1.0045559338210646	-0.16972966584795937	0	-0.36822921483072085	-0.054631513365460994	0
1.726269176559666	1.002646175992918	-0.16999761990798887	0	-0.36852454333774026	-0.0487410286415969	0
1.731447280177984	1.0007372812622957	-0.1702347581863932	0	-0.36876056501038407	-0.04285059118907889	0
1.7366189290990706	0.9988296979318471	-0.17044114015271533	0	-0.3689376608561558	-0.03696124602196423	0
1.7417837526788966	0.996923868784964	-0.1706168375408729	0	-0.3690562243069271	-0.03107402404674591	0
1.7469413932060367	0.9950202287338072	-0.1707619342263811	0	-0.36911666055052494	-0.025189935343654157	0
1.7520915002569224	0.9931192067248166	-0.17087652567124986	0	-0.36911938554469176	-0.019309975576405847	0
1.7572337331646903	0.9912212246624548	-0.17096071867436718	0	-0.3690648252976019	-0.013435123175376327	0
1.7623677603155643	0.9893266975145986	-0.1710146310084132	0	-0.3689534150878215	-0.00756634015115311	0
1.767493264186609	0.9874360313113477	-0.1710383910893114	0	-0.3687855985298333	-0.0017045663577027808	0
1.7726099338456396	0.9855496257822682	-0.1710321375190292	0	-0.36856182694305334	0.00414927189612295	0
1.7777199067959022	0.9836669749450103	-0.17099599440785074	0	-0.3682824119353186	0.009997056496792285	0
1.7828320773272248	0.9817850858308573	-0.17092993152118832	0	-0.3679470859307827	0.015848410914149465	0
1.7879460708193882	0.979904383256546	-0.17083391443288345	0	-0.3675559483725043	0.021702354304325627	0
1.7930615151693234	0.978025290472041	-0.17070792023014802	0	-0.36710911066740975	0.02755790692212071	0
1.79817804041516	0.9761482291168049	-0.17055193747263392	0	-0.3666066958775443	0.03341408970627918	0
1.803295278765812	0.9742736190298733	-0.17036596614504582	0	-0.3660488383973116	0.03926992432209824	0
1.8084128611862502	0.9724018793219317	-0.17015001776048105	0	-0.36543568406827054	0.04512442925817002	0
1.8135304271353723	0.9705334246393139	-0.16990411490961735	0	-0.36476738873471903	0.05097663096490125	0
1.8186476141292276	0.9686686688151712	-0.1696282916109271	0	-0.3640441191393078	0.056825551904516255	0
1.8237640667704917	0.9668080214089682	-0.16932259280383893	0	-0.36326605143677904	0.06267022086071895	0
1.8288794327689624	0.9649518890058668	-0.1689870744131481	0	-0.36243337132362796	0.06850966836093776	0
1.8339933643156345	0.9631006745666443	-0.16862180315184316	0	-0.3615462734770948	0.07434292821324531	0
1.83910551861821	0.9612547770917609	-0.16822685634006593	0	-0.36060496107590223	0.08016903807453017	0
1.844215559045543	0.9594145910747385	-0.16780232165021494	0	-0.3596096451765008	0.08598704070122744	0
1.8493231546301474	0.95758050655696	-0.16734829696029055	0	-0.35856054437444396	0.09179598331784798	0
1.8544279797604668	0.9557529091177016	-0.16686489020375667	0	-0.35745788446813404	0.09759491719658121	0
1.8595297159469668	0.9539321791290181	-0.16635221901352074	0	-0.3563018976741661	0.10338289958365601	0
1.8646280518341622	0.9521186916518808	-0.16581041049411616	0	-0.3550928221692632	0.10915899361636915	0
1.8697226804124973	0.9503128173301034	-0.16523960131369467	0	-0.35383090235383785	0.11492226506594573	0
1.8748133058357486	0.9485149198830105	-0.16463993673171656	0	-0.35251638677501357	0.12067178994293795	0
1.879899638041397	0.9467253579415544	-0.16401157093206264	0	-0.3511495289758769	0.1264066482782365	0
1.8849813930987271	0.944944484845279	-0.16335466678388574	0	-0.34973058706987076	0.1321259243975163	0
1.8900582973979354	0.943172647110171	-0.16266939506005285	0	-0.34825982217552126	0.1378287114964446	0
1.8951300844040566	0.9414101855184898	-0.16195593457887664	0	-0.3467374988745216	0.1435141078258089	0
1.9001964940596867	0.9396574352724585	-0.16121447206150583	0	-0.3451638850532999	0.14918121587220462	0
1.9052572757522324	0.9379147249237243	-0.16044520145743987	0	-0.34353925063537954	0.15482914551556878	0
1.9103121892004826	0.9361823760495269	-0.15964832350347352	0	-0.34186386684544906	0.1604570148200222	0
1.9153609984518953	0.9344607052890563	-0.15882404639772296	0	-0.34013800782642367	0.166063943158944	0
1.9204034785041506	0.9327500220524894	-0.15797258450923207	0	-0.33836194813619375	0.17164905840070616	0
1.9254394112352502	0.9310506299041912	-0.15709415876081664	0	-0.3365359637816442	0.17721149217884105	0
1.9304685897907015	0.9293628250782511	-0.15618899560361788	0	-0.3346603303262614	0.18275038453069112	0
1.9354908125158017	0.927686898528604	-0.15525732781554955	0	-0.33273532480506973	0.18826487698174724	0
1.9405058846987362	0.9260231353320627	-0.15429939398877118	0	-0.3307612249199089	0.19375411428262557	0
1.9455136233786672	0.9243718131085991	-0.15331543734987285	0	-0.32873830689129124	0.19921724944694222	0
1.950513850468977	0.9227332043232542	-0.15230570681580774	0	-0.32666684793284373	0.2046534359960336	0
1.955506398882954	0.9211075742888405	-0.1512704555450206	0	-0.32454712358324567	0.21006183441521556	0
1.9604911052636742	0.9194951835698678	-0.15020994217752998	0	-0.3223794105736289	0.2154416040327679	0
1.9654678153479048	0.9178962862521546	-0.14912442952233718	0	-0.3201639844747579	0.22079190863084963	0
1.9704363857759608	0.9163111294170262	-0.14801418387759088	0	-0.3179011186701437	0.22611191812427947	0
1.9753966741511737	0.9147399563545249	-0.14687947701524706	0	-0.31559108877081316	0.23140079768385616	0
1.9803485463372625	0.9131830042432624	-0.1457205844036996	0	-0.31323416936976284	0.23665771539220434	0
1.9852918776473432	0.911640503833759	-0.14453778467841769	0	-0.3108306333689822	0.24188184326163073	0
1.9902265472105238	0.9101126812577328	-0.14333136076402656	0	-0.3083807546764856	0.2470723510567417	0
1.9951524395893756	0.9085997575403291	-0.1421015993453762	0	-0.3058848075594376	0.2522284078607668	0
2.0000694455990655	0.9071019483803892	-0.14084879049513335	0	-0.3033430663355968	0.2573491827721542	0
2.0049774611012685	0.9056194645547266	-0.13957322780950845	0	-0.3007558061135453	0.2624338434900145	0
2.00987638887765	0.9041525113878863	-0.13827520775891086	0	-0.29812330195741654	0.26748155811241786	0
2.0147661304024798	0.9027012912379407	-0.1369550317361914	0	-0.2954458335404371	0.2724914865605555	0
2.0196465977625957	0.9012659999531201	-0.135613002762757	0	-0.29272367898263907	0.27746279277007063	0
2.0245177031556287	0.8998468300248513	-0.13424942817154462	0	-0.2899571208289398	0.2823946338355903	0
2.0293793608865025	0.8984439699798991	-0.1328646190124675	0	-0.28714644540045303	0.2872861620935003	0
2.03423148954642	0.8970576037527898	-0.13145888934497166	0	-0.28429194193542384	0.2921365273362221	0
2.0390740096848203	0.8956879113635885	-0.13003255680570505	0	-0.2813939043371142	0.2969448745025483	0
2.0439068430586045	0.8943350691159494	-0.12858594276782342	0	-0.2784526321148115	0.3017103430349534	0
2.04872991359906	0.8929992493075101	-0.12711937199460255	0	-0.27546843031737733	0.30643206797223876	0
2.0535431436248093	0.8916806212514437	-0.12563317374371308	0	-0.27244161243926596	0.311109176428672	0
2.058346455745282	0.8903793506943807	-0.12412768117932677	0	-0.2693724999081	0.3157407897402134	0
2.063139774931469	0.8890955992218614	-0.12260323067485654	0	-0.26626142136267517	0.320326025723869	0
2.067923022327418	0.8878295258737656	-0.12106016374015888	0	-0.26310871730549673	0.3248639930736417	0
2.0726961185150286	0.8865812861830833	-0.11949882600100642	0	-0.25991473876829063	0.3293537949467921	0
2.077458981511704	0.8853510326251767	-0.11791956784408923	0	-0.2566798493950654	0.3337945275510394	0
2.082211526492671	0.8841389145878459	-0.11632274452802807	0	-0.2534044264571912	0.33818528046624613	0
2.0869536674170006	0.8829450778557862	-0.11470871564433618	0	-0.2500888605510663	0.3425251387675939	0
2.0916853138280325	0.8817696653143242	-0.11307784620442435	0	-0.24673355864883895	0.3468131807646891	0
2.0964063680305642	0.8806128174932499	-0.11143050767094921	0	-0.24333894706878484	0.3510484763057691	0
2.101116731260275	0.8794746708903644	-0.10976707585816889	0	-0.23990546801191	0.3552300932453326	0
2.1058162997250904	0.8783553588118214	-0.108087932308969	0	-0.23643358326018987	0.35935709478163574	0
2.1105049625997743	0.8772550116715295	-0.10639346505329621	0	-0.23292377662913483	0.3634285387699479	0
2.1151826045788877	0.876173756197568	-0.10468406773094903	0	-0.2293765530463469	0.36744348111497366	0
2.1198491050415282	0.8751117154529124	-0.10296013990104823	0	-0.2257924400828134	0.37140097622366514	0
2.124504333963698	0.8740690095566442	-0.10122208858240643	0	-0.2221719920577402	0.3753000748709835	0
2.1291481609623855	0.8730457534418397	-0.09947032489899843	0	-0.21851578395180044	0.37913983318735217	0
2.133780448383915	0.8720420582354237	-0.09770526661575375	0	-0.2148244175614412	0.3829193081989567	0
2.1384010491062777	0.8710580314874593	-0.09592733899944922	0	-0.21109852419240632	0.38663755765427577	0
2.1430098113724485	0.8700937758888454	-0.09413697297058017	0	-0.2073387616675338	0.39029364561340474	0
2.1476065815189322	0.8691493885225303	-0.09233460396456421	0	-0.2035458127626055	0.3938866461431708	0
2.1521911995043186	0.8682249616132931	-0.0905206735852859	0	-0.19972038948352552	0.3974156413777929	0
2.1567634999392657	0.8673205820961799	-0.0886956291373258	0	-0.1958632328727544	0.4008797240909432	0
2.1613233147099153	0.8664363309010175	-0.08685992247963116	0	-0.19197511133326603	0.40427800142980563	0
2.165870476041303	0.8655722822147799	-0.08501400863483634	0	-0.18805681836588045	0.407609598823157	0
2.170404809949916	0.8647285045865388	-0.08315834827736368	0	-0.1841091784879545	0.4108736568370315	0
2.1749261489010143	0.8639050584191373	-0.08129340238798201	0	-0.1801330364577588	0.4140693420212982	0
2.179434324608046	0.8631019972624792	-0.0794196349418493	0	-0.17612926348437216	0.4171958431449067	0
2.1839291643451526	0.8623193683337496	-0.07753751425171408	0	-0.1720987605781716	0.42025237038068836	0
2.1884105110055185	0.8615572089606525	-0.07564750431917036	0	-0.16804244041600142	0.4232381704682579	0
2.192878208064049	0.8608155492722827	-0.07375007077959597	0	-0.16396124032722428	0.4261525175600067	0
2.197332107245844	0.8600944108998494	-0.07184567737295658	0	-0.15985611494252783	0.4289947196327717	0
2.201772069877415	0.8593938068557144	-0.06993478500900782	0	-0.15572803429145873	0.4317641203318876	0
2.206197972011618	0.8587137408815801	-0.0680178491740614	0	-0.1515779782159311	0.43446010293031184	0
2.210609701300028	0.8580542081494759	-0.06609532086905896	0	-0.14740693831729898	0.4370820889399736	0
2.2150071601388546	0.8574151949952699	-0.06416764484851305	0	-0.1432159139913786	0.43962954052679254	0
2.2193902674897794	0.8567966789244436	-0.06223525840674407	0	-0.13900590954578157	0.4421019618375263	0
2.2237589662361406	0.8561986279274079	-0.060298587689701325	0	-0.1347779258156433	0.44449890307574896	0
2.228113217276731	0.8556210017230186	-0.058358049845090514	0	-0.1305329644072003	0.4468199568353652	0
2.2324530067007493	0.855063751210454	-0.05641404940160304	0	-0.12627201928147586	0.449064761551741	0
2.2367783379144126	0.8545268199502598	-0.05446698136279488	0	-0.12199608295267464	0.4512329967459051	0
2.2410892477375164	0.8540101426317018	-0.05251722356008376	0	-0.11770612906154683	0.4533243903559316	0
2.245385793551286	0.8535136472467627	-0.05056514201061392	0	-0.11340312340938352	0.45533871105671303	0
2.249668061270665	0.8530372546703984	-0.04861108693903235	0	-0.10908801444971171	0.4572757709701622	0
2.253936166720649	0.8525808791463424	-0.04665539176138654	0	-0.104761730210051	0.45913542465635127	0
2.258190252469239	0.8521444292732784	-0.044698374180722956	0	-0.10042517984746573	0.4609175659826372	0
2.262430484304966	0.8517278089502536	-0.0427403375137681	0	-0.09607925572036587	0.4626221250582473	0
2.2666570674215683	0.8513309164288482	-0.04078156293384617	0	-0.09172481526070572	0.4642490728403473	0
2.2708702247307713	0.8509536471027974	-0.038822319231038335	0	-0.08736270170548123	0.46579841036778846	0
2.2750702134806313	0.8505958925562719	-0.0368628549108563	0	-0.08299372561128253	0.4672701732231141	0
2.2792573144753225	0.8502575422056483	-0.03490340301557338	0	-0.07861867463980465	0.4686644252892436	0
2.2834318368450455	0.8499384835075983	-0.032944178762820756	0	-0.07423830736785657	0.46998125831101045	0
2.287594115206873	0.8496386028266003	-0.03098538076212654	0	-0.06985335507682261	0.4712207886737682	0
2.2917445072319893	0.8493577862031576	-0.02902719209267573	0	-0.06546452326330424	0.47238315451579754	0
2.2958833976228754	0.8490959196676625	-0.02706977839206881	0	-0.06107248647001905	0.4734685146560159	0
2.300011187747837	0.8488528904725543	-0.025113292753453535	0	-0.056677898406921015	0.4744770436579631	0
2.3041283074436185	0.8486285868921483	-0.023157870173370315	0	-0.052281378654168875	0.4754089327736356	0
2.308235201021984	0.8484228995683761	-0.021203634244383672	0	-0.04788352688310882	0.4762643844257001	0
2.312332329251711	0.8482357217915578	-0.019250696325202064	0	-0.043484920232242846	0.47704361105888266	0
2.316420176625717	0.8480669496253115	-0.01729915219436158	0	-0.039086105019599	0.4777468346073056	0
2.3204992411229233	0.8479164828285655	-0.015349087069654896	0	-0.03468760732438373	0.4783742826081617	0
2.3245700325568834	0.8477842252450248	-0.013400576576167956	0	-0.030289934495235316	0.4789261864979817	0
2.3286330721131234	0.8476700851157655	-0.011453687164548854	0	-0.02589357544653313	0.47940278020469224	0
2.332688895805082	0.8475739752926608	-0.009508474663627493	0	-0.021498996764015264	0.47980429913319467	0
2.336738050406212	0.8474958136686918	-0.007564986451467429	0	-0.017106647005989788	0.4801309782273368	0
2.3407810897224826	0.8474355234935687	-0.005623263485588382	0	-0.012716960722312997	0.4803830504950726	0
2.3448185751678796	0.8473930335521491	-0.0036833402811871103	0	-0.008330357862101918	0.4805607460956153	0
2.3488510743056783	0.8473682783628143	-0.0017452458744154694	0	-0.003947245429148391	0.4806642913347102	0
2.3524818273089703	0.8473611125142492	1.7642202802814477e-13	0	3.3125065190819925e-13	0.4806942668278677	0
