# Supplementary material for: Multi-orbit lunar GNSS constellation design with distant retrograde orbit and Halo orbit combination
Source: Sci Rep. 2023 Jun 22;13:10158. doi: 10.1038/s41598-023-37348-x (PMC10287729; doi:10.1038/s41598-023-37348-x)
Supplement: Supplementary file 1 — Supplementary Information. [file 41598_2023_37348_MOESM1_ESM.zip › supplement materials of the manuscript/Figure 6/Distant Retrograde Orbit/11.867.csv]

Time (TU)	X (LU)	Y (LU)	Z (LU)	VX (LU/TU)	VY (LU/TU)	VZ (LU/TU)
0	0.8326176891411269	0	0	-9.110033639499099e-13	0.4917381997830689	0
0.0031336145869314525	0.8326222850316449	0.0015408985925723271	0	0.0029332549857472813	0.4917196240692423	0
0.007668046014924207	0.8326452077595174	0.0037703868532259367	0	0.007177055944429598	0.4916269819423746	0
0.01220672516838744	0.8326874186015039	0.006001366357773366	0	0.01142305669140484	0.49145641820956565	0
0.016750388603540053	0.8327489727615445	0.008233843506682183	0	0.01567089099449276	0.4912077653505051	0
0.02129982393270477	0.832829934199116	0.010467847358249205	0	0.019920235958760763	0.49088084608138993	0
0.025855812173095325	0.832930375300408	0.012703400874243072	0	0.024170757925293697	0.49047547484802295	0
0.030419117216659505	0.8330503764157748	0.014940515361304531	0	0.02842210256285196	0.4899914598544004	0
0.03499049101437148	0.8331900256385285	0.017179192646234312	0	0.03267389969946692	0.48942860410909234	0
0.03957066508882047	0.8333494182077239	0.019419420568494657	0	0.036925755485208225	0.488786707975638	0
0.044160350688756254	0.8335286560470474	0.021661172740938078	0	0.04117725270852769	0.4880655711543874	0
0.04876023849706671	0.8337278472843652	0.023904408116037792	0	0.04542795077612353	0.4872649947184154	0
0.05337099644738972	0.8339471056671576	0.026149069657512493	0	0.04967738403228312	0.48638478353828146	0
0.05799325611927297	0.8341865493040046	0.028395077504531213	0	0.053925049709625444	0.4854247513702531	0
0.06262762218728207	0.8344463003985823	0.030642333414798818	0	0.05817041728840095	0.4843847219079608	0
0.06727466613220703	0.8347264842408966	0.03289071758205721	0	0.062412923451508666	0.483264532761148	0
0.0719349278855158	0.8350272285664794	0.0351400893555213	0	0.06665197445726777	0.48206403789531715	0
0.07660890444078859	0.8353486620335405	0.03739028172063105	0	0.070886936792522	0.4807831135187516	0
0.08129705312804252	0.8356909135130991	0.03964110294068323	0	0.07511714138200332	0.4794216606305095	0
0.0859997918376927	0.8360541112222863	0.04189233676410975	0	0.07934188510359276	0.47797960810835033	0
0.0907174956256273	0.8364383815637895	0.0441437409535487	0	0.0835604291718192	0.47645691686580016	0
0.09545049245426204	0.8368438478074429	0.04639504548508604	0	0.08777199693900227	0.47485358451861986	0
0.10019906474177012	0.8372706292037325	0.0486459535905941	0	0.09197577703874327	0.4731696482197436	0
0.10496345557540897	0.837718840591593	0.0508961450391372	0	0.09617093067787284	0.4714051854379059	0
0.10974384894058671	0.8381885895623122	0.053145267203066	0	0.10035657613855278	0.4695603242350146	0
0.11454038939125653	0.8386799772590116	0.0553929448434191	0	0.10453180818350648	0.4676352390874452	0
0.11935317450223364	0.8391930967214462	0.057638777055195926	0	0.10869569344958183	0.46563015626256676	0
0.1241822571690261	0.8397280321644875	0.05988233891763998	0	0.11284727456620082	0.46354535539322916	0
0.12902764592715457	0.8402848580949771	0.062123182255040724	0	0.11698557255276415	0.4613811715667626	0
0.13388930728552062	0.8408636386941438	0.06436083736852831	0	0.12110959093422462	0.4591379962644056	0
0.1387671721991957	0.8414644277907323	0.06659481667555092	0	0.12521832326193175	0.45681627591912527	0
0.1436611282809811	0.8420872671643749	0.06882461182104793	0	0.12931074851320512	0.4544165168400035	0
0.14857103525493165	0.8427321877734817	0.07104970144511302	0	0.1333858459792261	0.45193927875142176	0
0.15349672288749056	0.8433992089686764	0.07326955088418194	0	0.13744259516471924	0.4493851760767548	0
0.15843798880603488	0.8440883376544392	0.07548361188019159	0	0.14147997562335135	0.4467548793272528	0
0.16339461219062493	0.8447995697229892	0.07769132940052548	0	0.14549697963610048	0.44404910776892015	0
0.16836635581403098	0.8455328900910363	0.07989214311616671	0	0.14949261494842114	0.4412686274650927	0
0.17335296219882915	0.8462882718947181	0.08208548627746974	0	0.15346590267154736	0.4384142524868256	0
0.1783541647278923	0.8470656779590171	0.08427079117801693	0	0.1574158870154705	0.4354868375066289	0
0.18336969377420692	0.847865061738237	0.08644749227634242	0	0.16134164058323727	0.4324872724932268	0
0.18839927293768277	0.84868636677395	0.08861502495558732	0	0.16524226166498518	0.4294164830282053	0
0.1934426220800253	0.8495295272211141	0.09077282724399482	0	0.16911687679208212	0.42627542662699347	0
0.1984994687260766	0.8503944698983007	0.092920345012178	0	0.1729646493980531	0.42306508348194	0
0.20356954605050723	0.8512811142329898	0.09505703130698169	0	0.17678477781821642	0.4197864551764753	0
0.2086525955943652	0.8521893730150281	0.09718234767588844	0	0.1805764967914984	0.4164405604620685	0
0.21374836711755932	0.8531191526834064	0.09929576423550987	0	0.1843390766447318	0.4130284328503144	0
0.21885662424635893	0.8540703546976439	0.1013967620966994	0	0.18807182661154592	0.4095511143179427	0
0.22397714745865738	0.8550428765214504	0.10348483456945311	0	0.1917740958983927	0.4060096505864039	0
0.22910973086558425	0.8560366114537372	0.10555948578260245	0	0.1954452701253197	0.4024050907097593	0
0.23425418006285756	0.8570514485942258	0.1076202297744619	0	0.1990847686044488	0.3987384862155282	0
0.2394103279375798	0.8580872763947041	0.10966659670147211	0	0.20269205415593786	0.3950108774175637	0
0.2445780183979987	0.8591439799260494	0.11169812611832595	0	0.20626662006655777	0.3912233025675868	0
0.2497571135435325	0.8602214427022767	0.11371436968047363	0	0.2098079937124729	0.3873767905886022	0
0.254947494313639	0.8613195472567093	0.11571489116001044	0	0.2133157354278577	0.38347235844517613	0
0.26014906081948047	0.862438175651136	0.1176992663023396	0	0.21678943710549306	0.37951100885065725	0
0.26536172599365376	0.8635772085077104	0.1196670801427758	0	0.22022871637994698	0.37549373326652713	0
0.2705854199060282	0.8647365262833108	0.12161792841755893	0	0.22363321801325406	0.37142150700444526	0
0.27582008977860906	0.8659160096447004	0.12355141727201108	0	0.2270026123149826	0.3672952876217551	0
0.2810656980982177	0.8671155393932033	0.12546716225861648	0	0.23033659235868326	0.36311601495771845	0
0.28632222331477036	0.868334996943237	0.1273647882928003	0	0.23363487290526624	0.35888460928529575	0
0.2915896492938316	0.8695742621383761	0.12924392558714554	0	0.23689718238089694	0.3546019787232286	0
0.2968679753953012	0.8708332158034896	0.13110421306888337	0	0.24012326790432764	0.3502690102320273	0
0.3021572132577116	0.872111739248136	0.13294529692696824	0	0.24331289187422148	0.34588657128762923	0
0.307457383921929	0.873409713780291	0.1347668293465596	0	0.24646582893155314	0.3414555115085388	0
0.31276851656104215	0.874727020556398	0.13656846785107493	0	0.2495818640186681	0.33697666312988933	0
0.3180906449414566	0.8760635398255174	0.13834987391611145	0	0.2526607892193945	0.33245084353964127	0
0.32342381284079547	0.8774191523906829	0.14011071461019903	0	0.2557024058681748	0.3278788503153839	0
0.3287680646916804	0.8787937373392833	0.14185065930539614	0	0.2587065181731225	0.3232614689113308	0
0.334123453541378	0.8801871741285364	0.14356938215896142	0	0.2616729368454631	0.3185994656416868	0
0.33949003164078684	0.8815993402103897	0.1452665589168874	0	0.2646014729552674	0.3138935956868864	0
0.3448678558330928	0.883030112443416	0.1469418685550105	0	0.267491940171243	0.3091445983846934	0
0.35025698362661833	0.8844793660753134	0.14859499193045927	0	0.27034415186941846	0.304353200667266	0
0.35565747063939546	0.8859469740276608	0.15022561095515122	0	0.2731579191714376	0.29952011944175877	0
0.36106937129427674	0.8874328070312613	0.15183340880175797	0	0.2759330507893383	0.2946460611475431	0
0.3664927400869432	0.8889367339303407	0.15341807025683105	0	0.2786693531492791	0.28973172078931225	0
0.3719276276127012	0.890458620530065	0.15497928054499419	0	0.2813666278991773	0.2847777857405101	0
0.37737408121725985	0.8919983296908827	0.15651672556656812	0	0.28402467187649855	0.279784935439204	0
0.38283214207067423	0.8935557204071303	0.1580300911358812	0	0.2866432753680882	0.2747538443805762	0
0.3883018492912144	0.8951306488784116	0.15951906421255593	0	0.28922222383514923	0.26968517865481595	0
0.3937832327900809	0.89672296635391	0.16098333102660772	0	0.2917612942800848	0.2645796029041842	0
0.39927631755083315	0.8983325202327878	0.16242257839297508	0	0.29426025714767984	0.2594377767569041	0
0.404781121973854	0.8999591534697325	0.1638364933900401	0	0.2967188754111378	0.25426035673789943	0
0.4102976542520335	0.9016027033681474	0.16522476260319588	0	0.29913690290890027	0.24904800008968644	0
0.41582591580148115	0.9032630024505847	0.1665870732069513	0	0.30151408588949424	0.24380136197223892	0
0.42136589647154665	0.9049398768835379	0.16792311198372015	0	0.3038501609753513	0.2385211004237434	0
0.4269175800536527	0.9066331479914	0.16923256690141225	0	0.3061448576020794	0.23320787155421607	0
0.4324809371195095	0.9083426299426299	0.1705151256337664	0	0.308397895125075	0.22786233680205864	0
0.438055928351694	0.910068130601998	0.17177047664992345	0	0.31060898442400203	0.2224851602055231	0
0.4436425033475242	0.9118094510170733	0.1729983092203329	0	0.3127778276227705	0.21707700997946272	0
0.4492405996006093	0.9135663849502544	0.17419831350459877	0	0.31490411795704587	0.2116385599344368	0
0.4548501428024903	0.9153387188223329	0.1753701809505851	0	0.31698754019831027	0.20617048961552745	0
0.4604710461412075	0.9171262313464217	0.17651360448821937	0	0.31902777072302924	0.20067348540501417	0
0.4661032083711836	0.9189286927657462	0.17762827851236757	0	0.3210244772068691	0.19514824283241156	0
0.4717465163500382	0.9207458655189217	0.1787138997825952	0	0.32297731996367446	0.18959546450257087	0
0.4774008423456067	0.9225775032440922	0.17977016728185022	0	0.3248859514319331	0.1840158631325688	0
0.4830660459318955	0.9244233512598415	0.18079678298936763	0	0.326750017308326	0.1784101600722417	0
0.48874197078330217	0.926283145400027	0.18179345171377118	0	0.32856915599030684	0.17277908884664214	0
0.49442844746090253	0.9281566128024064	0.18275988204109808	0	0.3303430000457408	0.16712339276472274	0
0.5001252916715493	0.9300434712337214	0.18369578646259685	0	0.33207117620454946	0.16144382698887433	0
0.50583230264597	0.9319434284462006	0.18460088158491425	0	0.33375330549336474	0.15574116049429576	0
0.511549264812115	0.9338561826340694	0.18547488889492084	0	0.3353890044017307	0.15001617472852122	0
0.5172759490685992	0.9357814227833998	0.18631753541391352	0	0.33697788587128646	0.14426966263292518	0
0.5230121076571638	0.9377188268781368	0.1871285534250515	0	0.33851955854441895	0.1385024340745269	0
0.5287574801847204	0.9396680638617871	0.18790768186166515	0	0.34001362914996974	0.13271531007773749	0
0.5345117931800923	0.9416287934582769	0.18865466666951394	0	0.3414597029957408	0.12690912350103264	0
0.5402747503202577	0.9436006628005704	0.1893692600568617	0	0.34285738227941864	0.12108472914166028	0
0.5460460448898744	0.9455833106440898	0.19005122265125646	0	0.34420627003195836	0.11524299139259359	0
0.5518253557447148	0.9475763659963131	0.1907003234179153	0	0.345505969783735	0.10938478849874404	0
0.557612340920737	0.9495794459093201	0.19131633947706553	0	0.34675608496291693	0.10351101922526341	0
0.563406649740266	0.9515921596753333	0.19189905795382325	0	0.34795622240124013	0.09762259074660687	0
0.5692079135679938	0.9536141056701952	0.1924482754430132	0	0.3491059910737415	0.09172042816254655	0
0.5750157489959101	0.9556448724975628	0.1929637988674695	0	0.350205003646261	0.08580547139687555	0
0.5808297589180532	0.9576840394281536	0.1934454460548539	0	0.35125287749779305	0.07987867420847485	0
0.5866495326748102	0.9597311765317027	0.1938930462066328	0	0.35224923554548493	0.07394100412886295	0
0.5924746446139281	0.9617858442639355	0.1943064402528656	0	0.3531937068275036	0.0679934439995675	0
0.5983046581554329	0.9638475950081724	0.19468548159801427	0	0.3540859279967049	0.062036987873124276	0
0.6041391254574868	0.9659159730908544	0.19503003647248576	0	0.3549255439935336	0.05607264138021724	0
0.6099775812127407	0.9679905127193683	0.19533998399901126	0	0.35571220798635544	0.050101428088131485	0
0.6158195530887909	0.9700707418374033	0.19561521721250286	0	0.3564455836803658	0.044124378825499855	0
0.6216645585857985	0.9721561811893197	0.19585564318374732	0	0.3571253455455964	0.0381425348704656	0
0.6275121020297652	0.9742463434301715	0.19606118325573887	0	0.3577511792437772	0.03215695099330881	0
0.6333616809786362	0.9763407356097551	0.19623177362965805	0	0.3583227831103994	0.026168688849525903	0
0.6392127858092779	0.9784388592435793	0.19636736557800819	0	0.3588398687185834	0.020178817336010055	0
0.6450648983470497	0.9805402100475131	0.19646792565345578	0	0.3593021614036463	0.01418841391631182	0
0.6509174908240856	0.9826442777964774	0.19653343594379655	0	0.35970940089491926	0.008198565596027609	0
0.6567700346944203	0.984750549740279	0.19656389438000196	0	0.3600613425615088	0.002210359798438399	0
0.6626219947626609	0.9868585087538629	0.1965593147766188	0	0.36035775749037213	-0.0037751097357344695	0
0.6684745948144996	0.9889682702836557	0.1965197097908205	0	0.36059849732256366	-0.00975854771367495	0
0.674339076356421	0.9910835638676717	0.19644490826035615	0	0.3607836315048585	-0.015750888391759844	0
0.6802150272379324	0.9932039174148118	0.19633472622626605	0	0.3609125928588144	-0.02175113708762192	0
0.6861020178157382	0.9953288470899162	0.19618899321680208	0	0.360984823227892	-0.027758274120380025	0
0.6919996044853309	0.9974578587564438	0.1960075527597429	0	0.3609997746156858	-0.03377125843135507	0
0.6979073290698387	0.9995904479426136	0.19579026292989204	0	0.360956910190704	-0.03978902698894608	0
0.7038247177737144	1.001726099667858	0.1955369969355831	0	0.3608557053583182	-0.045810493773595896	0
0.7097512807753131	1.0038642885184916	0.19524764370634376	0	0.36069564889664935	-0.05183454943975503	0
0.7156865157576534	1.0060044801624957	0.19492210826330578	0	0.36047624397460937	-0.05786006499964269	0
0.7216299057921584	1.0081461308439266	0.19456031231794785	0	0.3601970092742658	-0.06388588978102279	0
0.7275809183771355	1.0102886873138102	0.19416219486118347	0	0.3598574801902154	-0.06991085059278526	0
0.73353900827909	1.0124315881490336	0.19372771249236967	0	0.35945720983500334	-0.07593375476594154	0
0.7395036153673191	1.0145742632857793	0.19325684004922752	0	0.35899577030641006	-0.08195338814480871	0
0.7454741728994181	1.0167161373234745	0.19274957038923682	0	0.35847275313950194	-0.08796852364582991	0
0.7514500963263644	1.0188566258473353	0.19220591569487439	0	0.3578877712754811	-0.09397791017984652	0
0.7574307882868957	1.0209951375897124	0.19162590755540934	0	0.3572404599062621	-0.09998027795960758	0
0.7634156436959018	1.0231310766260535	0.1910095968493271	0	0.3565304770191631	-0.10597434387445623	0
0.7694040435479881	1.0252638405503576	0.1903570546975095	0	0.3557575051573756	-0.11195880556231083	0
0.7753953634829855	1.0273928239339913	0.18966837188775965	0	0.3549212514490876	-0.11793235029379401	0
0.7813889627044631	1.0295174148015918	0.18894366041565455	0	0.354021450166503	-0.12389364424806669	0
0.7873841966670735	1.0316369995733758	0.18818305232421	0	0.353057862057572	-0.12984134553322865	0
0.7933804086317859	1.0337509605111608	0.18738670094778367	0	0.3520302766202558	-0.1357740961641253	0
0.7993769396740831	1.0358586797043492	0.18655477983000396	0	0.3509385114719957	-0.14169053238686857	0
0.8053731183971524	1.0379595359044105	0.1856874842691079	0	0.34978241511124203	-0.14758927493068016	0
0.8113682710026711	1.0400529085374934	0.18478503009034766	0	0.34856186609977047	-0.15346893940679934	0
0.8173617170535825	1.042138176687189	0.18384765432904068	0	0.3472767747494786	-0.1593281325934881	0
0.8233527690116562	1.0442147194240596	0.18287561542611686	0	0.3459270842220935	-0.1651654525041285	0
0.8293407394614228	1.0462819187976298	0.18186919211138797	0	0.34451276981042445	-0.17097949595122058	0
0.8353249381267213	1.048339159273427	0.18082868382537917	0	0.34303384033078876	-0.1767688561378721	0
0.8413046713513331	1.0503858280424203	0.1797544107820131	0	0.3414903390653525	-0.1825321227129269	0
0.8472792438167773	1.0524213161016909	0.17864671361405582	0	0.33988234412747564	-0.18826788401575137	0
0.8532479620809107	1.0544450199396638	0.17750595259209698	0	0.3382099681947325	-0.19397473105428886	0
0.8592101337503862	1.0564563417193105	0.17633250758070917	0	0.33647335930202094	-0.19965125728308827	0
0.8651650712002923	1.0584546909922299	0.175126777076553	0	0.33467270028632323	-0.20529606273238557	0
0.8711120849193935	1.0604394829189443	0.1738891792962395	0	0.33280821128868665	-0.21090774830523398	0
0.8770504962895992	1.0624101429931134	0.17262014926844227	0	0.3308801462765519	-0.2164849284886331	0
0.8829796283888209	1.0643661043876442	0.17132014036577858	0	0.3288887962053884	-0.22202622326103852	0
0.8888988060006844	1.0663068084131684	0.16998962403776005	0	0.3268344895397951	-0.22753025881839678	0
0.8948073737421957	1.0682317108577892	0.16862908530924967	0	0.32471758616981156	-0.23299568504934745	0
0.9007046734365752	1.0701402749425033	0.16723902739280883	0	0.32253848538012636	-0.2384211551040266	0
0.9065900669509098	1.07203197912353	0.16581996594581458	0	0.3202976177616619	-0.24380534714350904	0
0.9124629228874032	1.0739063130857998	0.16437243158610956	0	0.31799544993782364	-0.24914695262132955	0
0.9183226237972671	1.0757627803823446	0.16289696760831313	0	0.3156324817779043	-0.25444468350073196	0
0.924168565837888	1.0776008985934253	0.1613941294265335	0	0.3132092462773898	-0.2596972724852682	0
0.9300001587398922	1.0794201995716504	0.15986448394221403	0	0.31072630930524076	-0.26490347354796984	0
0.9358168315439723	1.0812202314503767	0.1583086073516068	0	0.30818426677559235	-0.27006206757275997	0
0.9416180297324552	1.0830005579173794	0.15672708514257716	0	0.30558374531324256	-0.2751718602430162	0
0.9474032157017278	1.0847607585254933	0.1551205112443787	0	0.3029254015330169	-0.28023168294700423	0
0.9531718726263796	1.0865004299953434	0.15348948619642117	0	0.30020991964489535	-0.2852403966022806	0
0.9589235044772216	1.088219186290852	0.15183461631989206	0	0.29743801064697695	-0.29019689202701704	0
0.9646576342505613	1.089916658145152	0.1501565134220677	0	0.29461041238193225	-0.2951000887784145	0
0.9703738071692325	1.0915924940452295	0.14845579306701567	0	0.2917278871492493	-0.2999489382546448	0
0.9760715944327686	1.0932463612979446	0.14673307259232507	0	0.28879121878900293	-0.3047424271142322	0
0.9817505867054673	1.0948779440725158	0.1449889722039911	0	0.2858012149483741	-0.3094795719940631	0
0.9874104001955815	1.0964869450959882	0.1432241123113686	0	0.28275870291586147	-0.31415942485350645	0
0.9930506746365863	1.0980730849503342	0.14143911328305944	0	0.2796645295120017	-0.3187810714262877	0
0.9986710757562608	1.0996361026233057	0.13963459382105275	0	0.2765195585517786	-0.32334363336255917	0
1.004271298322957	1.1011757561462594	0.13781116909204577	0	0.27332466778710585	-0.3278462706906211	0
1.009851053251226	1.1026918188424675	0.13596945409057815	0	0.2700807549815418	-0.33228817147279666	0
1.0154100831067583	1.1041840833799936	0.13411005779962545	0	0.26678872782931	-0.3366685643126455	0
1.0209481577922854	1.105652360275542	0.1322335837160361	0	0.2634495049024121	-0.3409867147025786	0
1.0264650670418993	1.107096475628254	0.13034063161164566	0	0.26006401883479	-0.34524191909053675	0
1.0319606295230939	1.108516273246062	0.1284317937002649	0	0.2566332095109662	-0.3494335118871981	0
1.037434688698207	1.1099116132118245	0.12650765527450802	0	0.25315802513223074	-0.35356086203875325	0
1.042887111193661	1.1112823711388395	0.12456879456991793	0	0.24963942189914792	-0.3576233716279359	0
1.0483177901614797	1.112628438668976	0.12261578088278907	0	0.24607836048176251	-0.3616204781722069	0
1.0537266425663196	1.113949722406093	0.12064917484810338	0	0.24247580634530555	-0.36555165230606873	0
1.0591136072432221	1.11524614307219	0.118669528518393	0	0.23883272970863462	-0.36941639611516786	0
1.0644786508384567	1.116517636541818	0.11667738256534346	0	0.235150100160261	-0.373214247078157	0
1.0698217614745453	1.1177641518862198	0.1146732679948099	0	0.23142888951929444	-0.3769447731058701	0
1.0751429430457453	1.1189856496844317	0.11265770778664017	0	0.22767007462523497	-0.38060756832966414	0
1.0804422326400065	1.1201821056265127	0.11063120979184128	0	0.22387462378039472	-0.38420226475987873	0
1.0857196775520728	1.1213535048130028	0.10859427494286858	0	0.2200435116987479	-0.38772851604769853	0
1.090975355640742	1.1224998459373217	0.10654738901746229	0	0.21617770370273812	-0.39118601089351246	0
1.09620935283281	1.123621135887373	0.10449103090638463	0	0.21227817087963016	-0.3945744576277643	0
1.1014217866917622	1.1247173944578615	0.10242566303060129	0	0.20834587154950726	-0.3978935992500862	0
1.1066127797190755	1.1257886482224866	0.10035174147054894	0	0.2043817700344208	-0.4011431957198475	0
1.1117824854843839	1.1268349356157477	0.09826970527687137	0	0.20038681584369872	-0.404323040136034	0
1.1169310663975842	1.1278563018844205	0.09617998500055147	0	0.19636195946049262	-0.4074329442156038	0
1.1220587077352666	1.1288528015367845	0.09408299677893439	0	0.1923081405125954	-0.4104727464894923	0
1.127165602600625	1.129824494972632	0.09197914819788199	0	0.18822629856641193	-0.4134423027762526	0
1.132251962851012	1.13077145025507	0.0898688336277778	0	0.18411736362294998	-0.41634149229297474	0
1.1373180174313169	1.131693742340963	0.0877524346610646	0	0.17998225639343138	-0.419170216015775	0
1.1423640086171416	1.1325914519780151	0.08563032147882804	0	0.1758218904088205	-0.42192839398017523	0
1.1473901902741466	1.1334646650359332	0.08350285343975875	0	0.17163717264257008	-0.4246159638723114	0
1.1523968283579211	1.134313472252182	0.08137037875322413	0	0.16742900233620586	-0.42723288086672406	0
1.1573842028611616	1.135137969197734	0.0792332335349112	0	0.16319826857927863	-0.42977911812372593	0
1.1623526062635239	1.1359382556338968	0.07709174235810241	0	0.15894585082191623	-0.43225466538692137	0
1.1673023402400726	1.1367144346359166	0.07494621959917054	0	0.15467262098659976	-0.43465952682335773	0
1.1722337171076127	1.1374666125110875	0.07279696877207739	0	0.1503794415992654	-0.4369937212900801	0
1.1771470589832091	1.1381948983438017	0.07064428285803873	0	0.14606716588828245	-0.4392572814224988	0
1.1820426995421696	1.1388994039292932	0.06848844351015558	0	0.1417366356279253	-0.44145025390442283	0
1.186920979351745	1.1395802427778015	0.06632972309584638	0	0.13738868467689877	-0.44357269681952866	0
1.1917822435581182	1.1402375295527118	0.06416838576046684	0	0.13302414060133025	-0.4456246783144368	0
1.1966268548901928	1.1408713815400569	0.062004681670024854	0	0.1286438125010665	-0.4476062815853676	0
1.2014551756006089	1.1414819159164409	0.05983885507308854	0	0.12424850674191197	-0.44951759672319075	0
1.2062675843994237	1.1420692516864475	0.05767113678669678	0	0.11983901120503425	-0.4513587271185033	0
1.2110644497312988	1.142633506134326	0.05550175628411032	0	0.11541611933271081	-0.4531297786680159	0
1.2158461608041842	1.1431747983952394	0.05333092780566024	0	0.11098060137001242	-0.45483087126736077	0
1.2206131114371748	1.1436932471764845	0.05115885769162801	0	0.10653321873664212	-0.45646213195238333	0
1.2253656949155936	1.144188970033185	0.04898574684685476	0	0.10207472859817153	-0.4580236928701719	0
1.2301043146957	1.1446620843308297	0.04681178597327892	0	0.09760587361675448	-0.45951569454090946	0
1.2348293770318337	1.1451127062393784	0.04463715904339604	0	0.09312738857978003	-0.46093828290579647	0
1.2395412937648016	1.145540950827855	0.0424620421469071	0	0.08863999755947247	-0.4622916098176277	0
1.244240472723828	1.145946931043912	0.04028660806102258	0	0.08414442288970855	-0.4635758299884661	0
1.2489273390379974	1.1463307594165841	0.038111016530251854	0	0.07964136463639519	-0.46479110652965533	0
1.2536023103092908	1.1466925457192167	0.03593542589323391	0	0.07513152417023358	-0.4659376036979512	0
1.2582658147585597	1.1470323983409	0.03375998481908699	0	0.07061558664318773	-0.46701549135457426	0
1.2629182796002303	1.1473504232015956	0.03158483785993762	0	0.06609423206248381	-0.46802494163192426	0
1.2675601322086525	1.1476467237727122	0.029410125081265157	0	0.06156813413128383	-0.4689661290825404	0
1.2721918076436645	1.1479214014318395	0.0272359786973983	0	0.05703795284282157	-0.46983923187767435	0
1.2768137404644215	1.1481745547908913	0.025062527065555104	0	0.05250434239225995	-0.4706444297306438	0
1.28142636384619	1.148406279600103	0.022889895281520748	0	0.04796795205099103	-0.4713819036323226	0
1.2860301145212973	1.1486166689321837	0.020718203029122237	0	0.04342942131005395	-0.47205183646586946	0
1.2906254283260672	1.148805812869707	0.01854756685061786	0	0.038889384256319944	-0.47265441202840613	0
1.2952127473944408	1.148973798716933	0.016378096923934753	0	0.034348462476800026	-0.4731898157100374	0
1.2997925070797323	1.14912071041452	0.014209903420756351	0	0.02980727801586302	-0.4736582326212867	0
1.3043651516012846	1.1492466290394823	0.012043089285140099	0	0.025266437923312825	-0.4740598491676215	0
1.3089311219203108	1.1493516323064437	0.009877756148237696	0	0.020726546308285423	-0.4743948514300419	0
1.3134908573432187	1.1494357946245595	0.007714003755466329	0	0.01618820282734442	-0.4746634253063739	0
1.3180447940404056	1.1494991870779514	0.005551930853206061	0	0.01165200423598239	-0.47486575639931944	0
1.3225933745535092	1.1495418775277328	0.003391630855506279	0	0.00711853499175795	-0.475002030283465	0
1.327137039682132	1.1495639304129737	0.0012331958746776774	0	0.0025883754105746823	-0.47507243180240327	0
1.3316762265213384	1.149565406763529	-0.0009232821637219142	0	-0.0019378962809676829	-0.47507714503336024	0
1.3362113724765896	1.149546364230522	-0.003077713247763762	0	-0.006459707853502846	-0.4750163533000611	0
1.3407503624083834	1.149506775283757	-0.005233545675344369	0	-0.01098391413875978	-0.4748899779639013	0
1.3452942139217574	1.14944658078404	-0.007390963566607872	0	-0.015510517289577141	-0.4746978494965045	0
1.3498433523004973	1.1493657196161757	-0.009549867728113497	0	-0.02003892358674107	-0.47443980214993	0
1.3543982171246391	1.149264127220343	-0.011710163658721523	0	-0.02456854822281808	-0.4741156693272864	0
1.3589592419836316	1.149141735892144	-0.01387175174083537	0	-0.029098795023468946	-0.4737252845904944	0
1.3635268638372435	1.1489984746399708	-0.01603453150436599	0	-0.033629065697021676	-0.4732684812461732	0
1.3681015122135034	1.148834269560396	-0.018198396335318355	0	-0.038158749064974753	-0.4727450935739466	0
1.3726836278583658	1.1486490432529464	-0.020363242125035735	0	-0.04268723949380319	-0.47215495498225857	0
1.3772736443257207	1.1484427154809613	-0.022528958379830936	0	-0.04721391860446211	-0.4714979001265297	0
1.3818719915766187	1.1482152031968886	-0.02469542976071027	0	-0.051738158846755394	-0.4707737649887488	0
1.3864791028484034	1.147966420288797	-0.02686253915006159	0	-0.05625933025140571	-0.46998238605921744	0
1.3910954056835942	1.1476962781062867	-0.02903016325557539	0	-0.06077679160410742	-0.4691236019871215	0
1.3957213370428532	1.1474046846601191	-0.031198179536856552	0	-0.06528990524032907	-0.4681972510013571	0
1.400357320799027	1.1470915460414373	-0.033366455472041895	0	-0.06979801504684623	-0.4672031753742166	0
1.405003778719985	1.1467567659645572	-0.03553485356880184	0	-0.07430045730521154	-0.4661412199032404	0
1.4096611424090388	1.1464002449399275	-0.03770323675956191	0	-0.07879657225990905	-0.4650112292149843	0
1.414329832019197	1.1460218818955028	-0.03987145830239006	0	-0.08328568353378493	-0.4638130528200625	0
1.4190102640938338	1.1456215738182123	-0.04203936530596991	0	-0.08776710587556366	-0.462546543867086	0
1.4237028482492404	1.1451992162158933	-0.044206797057344996	0	-0.0922401421315043	-0.4612115604807349	0
1.4284080031193285	1.144754701807815	-0.04637359223830856	0	-0.09670409855429901	-0.4598079614864806	0
1.4331261372747235	1.1442879223341116	-0.04853957995470738	0	-0.10115826669782556	-0.4583356119798747	0
1.4378576508131302	1.1437987686952729	-0.050704580375528406	0	-0.10560192522088006	-0.4567943835868104	0
1.4426029474726665	1.1432871298927272	-0.05286841015703025	0	-0.11003435147697016	-0.45518415093413167	0
1.4473624145426498	1.1427528953351955	-0.05503087314972461	0	-0.11445480291851047	-0.4535047987025681	0
1.4521364513740114	1.1421959519030773	-0.05719177326767365	0	-0.1188625439003867	-0.4517562121644877	0
1.4569254390414859	1.1416161875140511	-0.05935090058598145	0	-0.12325681771589818	-0.44993828814765957	0
1.4617297562413445	1.1410134895897328	-0.061508038485314144	0	-0.12763686170075542	-0.4480509299411985	0
1.4665497720713316	1.1403877461562	-0.06366296031624107	0	-0.1320019009365297	-0.4460940504542005	0
1.4713858544653473	1.1397388450003114	-0.06581543310577109	0	-0.13635115626412406	-0.44406756926313506	0
1.476238365720198	1.1390666744227744	-0.06796521546305376	0	-0.14068384050770727	-0.4419714146416823	0
1.481107653230875	1.1383711248038209	-0.0701120534372675	0	-0.14499915064935992	-0.4398055280838962	0
1.4859940593032956	1.1376520875603546	-0.07225568485355344	0	-0.14929627711021626	-0.4375698606635647	0
1.4908979249210914	1.1369094547777385	-0.07439584089736549	0	-0.15357440739594524	-0.43526437149974817	0
1.4958195675092343	1.1361431228500178	-0.07653223639411916	0	-0.15783270718145873	-0.43288903863350087	0
1.5007593145284666	1.1353529876385775	-0.0786645844486033	0	-0.16207035007133205	-0.4304438435557015	0
1.505717467167111	1.134538950399217	-0.08079258068888748	0	-0.16628648670398796	-0.42792878910828913	0
1.5106943273924724	1.133700913826262	-0.08291591501253098	0	-0.17048026865740062	-0.42534388673318874	0
1.515690175480406	1.1328387860614626	-0.0850342619971449	0	-0.17465082997697523	-0.422689168334165	0
1.520705287135355	1.1319524781849497	-0.08714728830408969	0	-0.17879730235262556	-0.4199646779812264	0
1.525739933416202	1.131041904421309	-0.08925465264493265	0	-0.18291881548202624	-0.4171704720065362	0
1.5307943582318846	1.1301069865416062	-0.09135599646091276	0	-0.18701447935208954	-0.41430663192506917	0
1.5358688051686156	1.1291476493876016	-0.09345095529695745	0	-0.19108340701350202	-0.4113732500790184	0
1.5409634970999488	1.1281638249485006	-0.09553915043842708	0	-0.19512469875085958	-0.4083704415001134	0
1.5460786505470716	1.1271554500090442	-0.09762019500803991	0	-0.19913745442149725	-0.40529833606057064	0
1.55121445747361	1.1261224700606487	-0.09969368671694848	0	-0.2031207599342383	-0.40215708972371705	0
1.5563711051986246	1.1250648357485398	-0.10175921617984923	0	-0.20707370375946516	-0.39894687302179754	0
1.5615487558989218	1.123982507365607	-0.10381635887407242	0	-0.21099536194237148	-0.39566788400537795	0
1.5667475638493473	1.1228754517130026	-0.10586468232002405	0	-0.21488481230690493	-0.3923203379757029	0
1.5719676661764135	1.1217436443430238	-0.10790374263271305	0	-0.2187411282612008	-0.38890447355214497	0
1.57720917283568	1.1205870721823536	-0.1099330809747391	0	-0.22256337255983072	-0.385420559806989	0
1.5824721883684298	1.1194057291803272	-0.11195223237504065	0	-0.2263506143651989	-0.38186888236068717	0
1.5877567950166527	1.1181996203437066	-0.11396071948557944	0	-0.23010191780641887	-0.3782497547731115	0
1.5930630515381299	1.1169687624727662	-0.11595805259650822	0	-0.23381634243258342	-0.37456351993033327	0
1.5983909997449746	1.1157131830755629	-0.11794373256311591	0	-0.23749294903226625	-0.37081054597305324	0
1.6037406641125	1.1144329207954697	-0.11991725106182331	0	-0.2411308003830279	-0.36699122678263835	0
1.6091120414171212	1.1131280282756328	-0.12187808724996965	0	-0.24472895538793882	-0.36310598971281816	0
1.61450511608591	1.111798568848406	-0.12382571392099395	0	-0.24828648066971773	-0.3591552849037544	0
1.619919845878638	1.1104446203521212	-0.1257595927787648	0	-0.2518024421026989	-0.35513959584562216	0
1.6253561653761024	1.1090662746905928	-0.12767917632324033	0	-0.25527590850613885	-0.3510594372389464	0
1.6308139869529574	1.1076636379519196	-0.12958390879996282	0	-0.25870595354621617	-0.34691535454222594	0
1.6362932037514468	1.1062368299650778	-0.13147322783011092	0	-0.2620916587922074	-0.34270792188268767	0
1.6417936832956195	1.1047859862633345	-0.1333465628147329	0	-0.26543211093575925	-0.3384377470846477	0
1.647315269014692	1.103311258032165	-0.1352033361621857	0	-0.26872640407989423	-0.3341054707446432	0
1.652857780096498	1.1018128124604687	-0.1370429639449946	0	-0.27197364094775983	-0.32971176652046885	0
1.6584210092353275	1.1002908336533601	-0.13886485589393371	0	-0.2751729328859394	-0.32525734308361853	0
1.664004729887551	1.0987455209200576	-0.14066841852036607	0	-0.2783234053108015	-0.32074293841618773	0
1.6696086851078022	1.097177092087092	-0.14245305223488686	0	-0.2814241925714752	-0.31616932884064947	0
1.6752326037580891	1.0955857792105583	-0.14421815731592183	0	-0.2844744482211342	-0.31153731587878974	0
1.6808761800944017	1.0939718344974687	-0.14596312820581708	0	-0.2874733349421932	-0.30684774292363654	0
1.6865390865263612	1.0923355269387958	-0.14768735841631794	0	-0.2904200328760985	-0.3021014848540478	0
1.6922209716413983	1.090677143011691	-0.1493902407086781	0	-0.2933137396655235	-0.29729944957047316	0
1.697921466900244	1.0889969848256038	-0.15107116987874575	0	-0.2961536748761551	-0.2924425721732568	0
1.703640170034416	1.0872953750976126	-0.15272953865829628	0	-0.2989390727297124	-0.2875318289342674	0
1.7093766636408134	1.0855726517635573	-0.15436474406275807	0	-0.3016691924771506	-0.28256822133852694	0
1.7151305023227157	1.08382917183124	-0.15597618446805586	0	-0.3043433130616387	-0.2775527868929982	0
1.720901224145565	1.0820653079549805	-0.1575632637071569	0	-0.306960739510934	-0.27248658899106293	0
1.7266883430841042	1.0802814506898517	-0.1591253897450694	0	-0.30952080023392264	-0.2673707231964432	0
1.732491355582056	1.0784780064376802	-0.16066197729136153	0	-0.3120228508056444	-0.262206311191958	0
1.7383097365150673	1.0766553986044243	-0.1621724474921258	0	-0.3144662728962205	-0.25699450400884644	0
1.744142939569467	1.0748140673971325	-0.1636562288633544	0	-0.31685047522753634	-0.2517364813975742	0
1.7499904070890593	1.0729544665711102	-0.16511276055001506	0	-0.3191748981915533	-0.24643344256517064	0
1.755851558287246	1.0710770669753709	-0.16654149005684377	0	-0.3214390095469075	-0.24108661638611636	0
1.761725800495467	1.0691823527852728	-0.16794187678624503	0	-0.32364230939802524	-0.23569725079729822	0
1.7676125278951547	1.0672708216445672	-0.16931339233078488	0	-0.32578432991203443	-0.23026661342305718	0
1.7735111175980747	1.0653429856794525	-0.17065552020679878	0	-0.32786463418077366	-0.22479599471652015	0
1.7794209400555634	1.0633993678191476	-0.17196775885557783	0	-0.32988282014016057	-0.21928669783139051	0
1.785341346458145	1.061440505612313	-0.17324961937764444	0	-0.3318385163016495	-0.21374004982021083	0
1.7912716862090043	1.0594669451425591	-0.1745006299404754	0	-0.3337313877426041	-0.2081573848151138	0
1.7972112917109888	1.0574792457014435	-0.17572033297463674	0	-0.3355611310261471	-0.2025400577385402	0
1.8031594942502884	1.0554779741308205	-0.17690828899644961	0	-0.3373274791847379	-0.19688942882188687	0
1.8091156144643374	1.0534637076034261	-0.1780640750249067	0	-0.3390301985091461	-0.19120687204112624	0
1.815078973018044	1.0514370296121496	-0.17918728706137804	0	-0.3406690914034281	-0.1854937644088978	0
1.8210488761842303	1.0493985344378793	-0.18027753768225716	0	-0.34224399204222933	-0.17975149922419184	0
1.8270246419062983	1.0473488178333077	-0.18133446116093313	0	-0.3437547729858718	-0.17398146050824997	0
1.8330055734546968	1.0452884855589384	-0.18235770886221694	0	-0.345201337686134	-0.16818504777634477	0
1.8389909780595257	1.0432181465627957	-0.1833469528418881	0	-0.346583624861541	-0.16236365757834006	0
1.8449801647587512	1.0411384132319081	-0.18430188553218654	0	-0.3479016071885621	-0.15651868499399973	0
1.850972438397893	1.0390499030102396	-0.18522221890903287	0	-0.3491552893509695	-0.1506515289785586	0
1.856967110715669	1.0369532340782752	-0.18610768633143182	0	-0.3503447097781439	-0.14476358103959022	0
1.8629634957109957	1.0348490264817605	-0.18695804179409029	0	-0.35146993880364846	-0.1388562292469342	0
1.868960908308005	1.0327379021376455	-0.1877730597688744	0	-0.35253107769491204	-0.13293085909328645	0
1.8749586740526645	1.030620480954231	-0.18855253648210954	0	-0.3535282595494219	-0.12698884345902908	0
1.8809561194740265	1.0284973837558566	-0.18929628849301539	0	-0.35446164667282487	-0.12103155168227413	0
1.8869525796122781	1.0263692291727131	-0.19000415357877443	0	-0.35533143098022973	-0.1150603416922541	0
1.8929473974512472	1.0242366333831014	-0.1906759904548382	0	-0.3561378328834003	-0.10907656014811179	0
1.8989399199135848	1.0221002110980466	-0.19131167814878877	0	-0.3568810998182691	-0.10308154605904188	0
1.904929507701376	1.019960571624392	-0.19191111685064485	0	-0.357561506536668	-0.09707662058822585	0
1.9109155291266369	1.0178183206350004	-0.1924742269392785	0	-0.35817935322761607	-0.09106309285994627	0
1.9168973615214169	1.015674059258889	-0.19300094886462493	0	-0.3587349647038495	-0.0850422582353203	0
1.922874395079627	1.0135283823063654	-0.19349124316068322	0	-0.35922868970444194	-0.07901539414277559	0
1.9288460307420912	1.011381878640714	-0.19394508987473008	0	-0.35966089957739106	-0.07298376191651398	0
1.9348116818220646	1.0092351302255482	-0.1943624883138427	0	-0.36003198732391384	-0.06694860489711774	0
1.9407707703118529	1.007088713101429	-0.19474345639960397	0	-0.3603423663119197	-0.06091115193529133	0
1.9467227356595835	1.0049431938884819	-0.1950880308324767	0	-0.36059246969272907	-0.05487260829137223	0
1.952667029639839	1.0027991313097855	-0.19539626625129206	0	-0.3607827489328128	-0.04883416062317876	0
1.9586031157165642	1.0006570761189304	-0.19566823476361297	0	-0.3609136727516946	-0.04279697746867668	0
1.9645304740890448	0.998517568993067	-0.19590402570151697	0	-0.3609857261583476	-0.03676220396559088	0
1.9704485961316696	0.9963811422703938	-0.1961037448628073	0	-0.3609994092371108	-0.03073096737620443	0
1.9763569911686243	0.9942483172540562	-0.19626751425286076	0	-0.3609552361302934	-0.024704370079737633	0
1.982255181353196	0.9921196058278672	-0.19639547135457944	0	-0.36085373390746406	-0.01868349469853799	0
1.9881427051735596	0.9899955089764257	-0.1964877686886762	0	-0.3606954414820715	-0.012669400455425792	0
1.994019116966365	0.9878765167650156	-0.1965445732174011	0	-0.36048090851118475	-0.006663123618355274	0
1.9998839849954813	0.9857631088544093	-0.19656606576217642	0	-0.3602106944188754	-0.0006656794356152511	0
2.0057368924050807	0.983655753995618	-0.196552440472868	0	-0.3598853673778484	0.005321938845738213	0
2.01158266302373	0.9815530311813118	-0.19650384521275063	0	-0.3595051388014266	0.011304108372947524	0
2.017429019055659	0.97945248192795	-0.19642026535736584	0	-0.3590698024576179	0.017288183606717116	0
2.023275434384704	0.9773546170438668	-0.1963016965947347	0	-0.3585795874410395	0.023273081526634536	0
2.02912138947252	0.9752599428765732	-0.19614815019939424	0	-0.3580347378282532	0.029257725067577234	0
2.0349663669638955	0.9731689626401783	-0.19595965299475274	0	-0.3574355125405765	0.03524103871536904	0
2.0408098549236415	0.9710821750112294	-0.19573624715253157	0	-0.356782184570013	0.041221951906427426	0
2.046651352907398	0.9690000717341369	-0.19547798973635264	0	-0.3560750396751994	0.04719940531645282	0
2.0524903644020744	0.9669231401049667	-0.1951849527468225	0	-0.35531437658809834	0.053172343186045856	0
2.0583264058010786	0.9648518595691884	-0.19485722245443124	0	-0.35450050526585647	0.05913972255397895	0
2.06415899979033	0.9627867038853778	-0.19449489942100823	0	-0.3536337470462266	0.06510050652661747	0
2.0699876800611356	0.9607281392707814	-0.1940980979484644	0	-0.35271443333860575	0.07105366912078659	0
2.0758119905137224	0.9586766245204363	-0.1936669457791106	0	-0.3517429050122389	0.07699819445598885	0
2.0816314877893367	0.9566326099658466	-0.19320158354465217	0	-0.35071951123955425	0.08293307932941146	0
2.0874457420594656	0.9545965370704979	-0.19270216427666279	0	-0.34964460854512436	0.08885733398850876	0
2.093254329697992	0.9525688408726083	-0.192168853655718	0	-0.3485185614360444	0.09476997462429804	0
2.0990568490561268	0.9505499443649856	-0.1916018281921583	0	-0.34734173865120327	0.10067003937596344	0
2.104852905076211	0.9485402637840535	-0.1910012761670518	0	-0.34611451531572274	0.10655657258344119	0
2.1106421188928213	0.9465402051838563	-0.19036739630651225	0	-0.344837270310379	0.11242863446351871	0
2.116424128580549	0.9445501641353915	-0.18970039716355255	0	-0.3435103852148091	0.11828530173554888	0
2.1221985815657565	0.9425705282988242	-0.1890004975086908	0	-0.3421342452517031	0.12412565979575345	0
2.1279651435409623	0.9406016743231859	-0.1882679248421112	0	-0.34070923649827695	0.12994881159669122	0
2.13372349345235	0.9386439695585664	-0.1875029154853337	0	-0.339235746268786	0.135753872396383	0
2.1394733262353527	0.9366977711213519	-0.18670571375240563	0	-0.33771416169428187	0.1415399723304092	0
2.1452143505526817	0.9347634266766854	-0.18587657176382028	0	-0.33614486956436795	0.14730625392253197	0
2.1509462915261626	0.9328412735416859	-0.18501574857651226	0	-0.33452825487502114	0.15305187460501893	0
2.1566688899016992	0.9309316390146214	-0.1841235097884758	0	-0.3328647003046974	0.15877600562422672	0
2.162381898254887	0.9290348416885762	-0.18320012766208219	0	-0.3311545866513122	0.16447782798793037	0
2.1680850899788764	0.9271511885268741	-0.18224587920521756	0	-0.3293982894927354	0.1701565411608409	0
2.173778247619099	0.9252809788108809	-0.18126104758108083	0	-0.32759618202864804	0.17581135112539678	0
2.1794611726752167	0.9234245009807732	-0.18024592002315537	0	-0.3257486314714617	0.1814414798379741	0
2.185133678844714	0.921582034957105	-0.17920078851995552	0	-0.32385600054817304	0.1870461581798619	0
2.1907955953720344	0.9197538511440133	-0.17812594878560156	0	-0.3219186458673932	0.19262462894145463	0
2.1964467672486254	0.9179402104882767	-0.1770216997468861	0	-0.31993691725242274	0.19817614664568178	0
2.202087049809937	0.9161413663325711	-0.17588834417067545	0	-0.31791115912058315	0.20369997187067207	0
2.2077163169808434	0.9143575619012438	-0.17472618662031988	0	-0.3158417070820578	0.20919537895895565	0
2.2133344513603244	0.9125890335947184	-0.1735355350440691	0	-0.3137288910470065	0.21466164591397943	0
2.218941355117469	0.9108360076830636	-0.1723166981142842	0	-0.3115730307659318	0.22009806461928746	0
2.224536937576107	0.9090987043602468	-0.17106998747379487	0	-0.30937444009749043	0.22550392833954006	0
2.230121120734981	0.9073773361345955	-0.16979571625069548	0	-0.3071334246508956	0.23087853669883632	0
2.2356938412038265	0.9056721073910895	-0.16849419824628187	0	-0.30485028065431075	0.23622119710028958	0
2.2412550469400454	0.9039832155605041	-0.16716574832337996	0	-0.30252529594320293	0.2415312211319514	0
2.246804697526623	0.9023108511871523	-0.1658106820314354	0	-0.3001587496097384	0.2468079243950688	0
2.252342762534238	0.9006551985766837	-0.16442931571179623	0	-0.2977509125013497	0.25205062450482085	0
2.2578692207823465	0.8990164361599204	-0.1630219664292947	0	-0.295302047421687	0.2572586399676955	0
2.263384062727852	0.8973947359342211	-0.1615889511116935	0	-0.29281240796629937	0.2624312919974366	0
2.2688872874484827	0.8957902645138934	-0.1601305870672549	0	-0.29028223976993767	0.2675679012259118	0
2.2743789027518924	0.8942031832397586	-0.15864719174923428	0	-0.2877117804520701	0.27266778738502423	0
2.279858924360253	0.8926336485569785	-0.15713908277921593	0	-0.28510126002523994	0.2777302681296692	0
2.285327378624881	0.891081811385722	-0.15560657700245986	0	-0.2824508996430128	0.28275466111621256	0
2.290784293924114	0.8895478197038399	-0.15404999272352607	0	-0.27976091586344454	0.28774027568474664	0
2.2962297079108978	0.8880318166014523	-0.1524696475650795	0	-0.27703151735550274	0.29268641916635507	0
2.301663662388231	0.88653394184756	-0.15086585979706937	0	-0.2742629076260651	0.2975923918271916	0
2.3070862043314904	0.8850543317042584	-0.14923894796256545	0	-0.271455284819524	0.3024574874833211	0
2.312497385829912	0.8835931190481143	-0.14758923080928446	0	-0.2686088420663327	0.30728099313016827	0
2.3178972624601797	0.8821504339069922	-0.1459170277158585	0	-0.2657237687057182	0.31206218720024664	0
2.3232858900564017	0.8807264043894433	-0.1442226596761139	0	-0.2628002524929722	0.3168003364876184	0
2.3286633283616975	0.8793211557671774	-0.1425064481646045	0	-0.2598384781755019	0.3214946991982758	0
2.3340296353412655	0.8779348120183676	-0.1407687169464451	0	-0.25683863117490535	0.3261445198222708	0
2.339384871294978	0.8765674947787581	-0.13900979080588383	0	-0.2538008959788063	0.33074903264773436	0
2.344729094759261	0.8752193244225325	-0.1372299969143334	0	-0.25072545911616173	0.3353074581648308	0
2.350062357358458	0.8738904213242227	-0.13542966666782758	0	-0.24761251297984	0.33981899878701843	0
2.3553847153747167	0.8725809029313013	-0.13360913190493748	0	-0.2444622499655557	0.34428284879931315	0
2.3606962140082715	0.8712908876392612	-0.13176873033547598	0	-0.2412748725680342	0.3486981812438887	0
2.3659968973164456	0.8700204922478239	-0.1299088023179377	0	-0.23805058855187522	0.35306415661205515	0
2.3712867996940705	0.8687698339351718	-0.1280296939670388	0	-0.2347896171128317	0.3573799161540939	0
2.3765659495385867	0.8675390292380807	-0.12613175607053786	0	-0.2314921878193458	0.361644585446655	0
2.3818343664953345	0.8663281945605146	-0.12421534525305482	0	-0.22815854348387424	0.3658572727485213	0
2.387092058166198	0.8651374467395783	-0.12228082540048674	0	-0.22478894353378995	0.3700170671448999	0
2.392339021095803	0.8639669025881855	-0.12032856755578909	0	-0.22138366476494478	0.3741230402744404	0
2.3975752417403258	0.8628166784511199	-0.1183589497847291	0	-0.2179430020711482	0.3781742480849592	0
2.402800692912316	0.8616868907414127	-0.11637235873487088	0	-0.21446727216327624	0.38216972919265096	0
2.4080153296624047	0.8605776565111248	-0.11436919148370518	0	-0.21095681784651818	0.38610850311396805	0
2.413219094249301	0.8594890920383145	-0.11234985392234093	0	-0.2074120062676424	0.38998957557890385	0
2.4184119119446024	0.8584213133758107	-0.11031476261418392	0	-0.20383323327044797	0.3938119369754109	0
2.423593685652409	0.8573744370361014	-0.10826434720267633	0	-0.20022092877092065	0.39757456030418314	0
2.428764306443178	0.8563485774181369	-0.10619904653110518	0	-0.19657555108512603	0.4012764109048308	0
2.4339236443508767	0.8553438482594842	-0.10411931249675044	0	-0.1928975948792541	0.40491644184358655	0
2.439071550839438	0.8543603616672981	-0.10202560931723817	0	-0.1891875910640004	0.4084935980530238	0
2.4442078574415307	0.8533982279019374	-0.09991841429392859	0	-0.18544610933266784	0.41200681785608323	0
2.4493323740661945	0.8524575551791989	-0.09779821871440933	0	-0.18167376095510962	0.41545503449574106	0
2.4544448962630963	0.8515384478301647	-0.09566552500906655	0	-0.17787119489086667	0.4188371837929219	0
2.459545196834341	0.8506410073416237	-0.09352085033934578	0	-0.1740391053193251	0.42215220135478193	0
2.464633036705143	0.8497653299182175	-0.09136472213164636	0	-0.1701782247829905	0.425399032671069	0
2.4697081562440184	0.8489115075400492	-0.08919768174840285	0	-0.16628933180668037	0.4285766304337014	0
2.474770285811408	0.8480796256905017	-0.08702027999650663	0	-0.16237324385869004	0.4316839642796158	0
2.4798191370025684	0.847269764386002	-0.08483308080254756	0	-0.1584308248867246	0.4347200183658759	0
2.484854418289194	0.8464819952276519	-0.08263665434199464	0	-0.1544629738052246	0.4376838038976215	0
2.4898758287333247	0.8457163821238005	-0.08043157952516511	0	-0.1504706297050499	0.44057435804570494	0
2.494883064460839	0.8449729799960582	-0.0782184409161672	0	-0.1464547669306513	0.44339075049028887	0
2.499875825007903	0.8442518336625584	-0.07599782557933775	0	-0.1424163898648155	0.4461320894147029	0
2.504853809914608	0.8435529782306299	-0.0737703241859129	0	-0.13835653531883996	0.448797521833636	0
2.509816731132653	0.8428764372908769	-0.07153652502766208	0	-0.13427626188273342	0.45138624232531044	0
2.5147643136810442	0.8422222229541781	-0.06929701316665439	0	-0.13017664844482893	0.453897494809937	0
2.5196962930466333	0.8415903363272537	-0.06705237106484699	0	-0.12605879530811123	0.4563305726211269	0
2.5246124385141613	0.8409807647747584	-0.06480316736254059	0	-0.12192380340896017	0.4586848309526598	0
2.5295125363584554	0.8403934845015898	-0.06254996384377468	0	-0.11777278671542968	0.4609596788242098	0
2.534396409183431	0.8398284586260281	-0.06029330591382371	0	-0.11360685422099545	0.46315458837054857	0
2.5392639107139425	0.8392856384372834	-0.058033724265709546	0	-0.10942711234839052	0.4652690917863907	0
2.544114939353639	0.8387649625640755	-0.05577172787863355	0	-0.10523465122421607	0.4673027863000666	0
2.548949431362268	0.8382663585593297	-0.05350780645390332	0	-0.10103054826630711	0.4692553296570863	0
2.5537673682389452	0.8377897429534488	-0.051242426284934535	0	-0.0968158595276983	0.4711264414526465	0
2.5585687798939936	0.8373350218988632	-0.04897602808265734	0	-0.09259161454268466	0.4729159020525591	0
2.563353742610962	0.836902092369548	-0.04670902729414754	0	-0.08835881574004405	0.47462354920189237	0
2.568122387815717	0.8364908424126969	-0.04444180935204448	0	-0.08411842833492922	0.47624927823317126	0
2.5728748962101724	0.8361011528042082	-0.04217473189140382	0	-0.07987138316762815	0.4777930366056378	0
2.57761149648227	0.8357328982192006	-0.039908124892158094	0	-0.07561857567184134	0.47925482020016436	0
2.5823324709184154	0.835385947885693	-0.037642287575275976	0	-0.0713608587320633	0.480634671530226	0
2.587038153531993	0.8350601668911235	-0.03537748892124526	0	-0.06709904231297077	0.4819326752353139	0
2.591728924185626	0.8347554176987783	-0.03311397020418474	0	-0.06283389691116224	0.48314895259786195	0
2.5964052086764364	0.8344715611690073	-0.030851944742284386	0	-0.058566151808510755	0.48428365790373196	0
2.601067481791211	0.8342084574243677	-0.028591596263151213	0	-0.054296490728148725	0.48533697531844094	0
2.60571625769655	0.8339659674284715	-0.026333083467273616	0	-0.05002555922910011	0.4863091128030268	0
2.6103520926033172	0.8337439537577099	-0.02407653872315723	0	-0.045753961079915036	0.487200299160031	0
2.614975578386891	0.8335422818160984	-0.021822071211564185	0	-0.04148226309022499	0.48801077922106895	0
2.6195873450601463	0.8333608205560035	-0.019569765822342784	0	-0.03721099195960728	0.4887408109425823	0
2.6241880489238367	0.8331994437320835	-0.01731968909428997	0	-0.032940644532315835	0.48939066029453077	0
2.6287783770864914	0.8330580303797105	-0.015071887221104427	0	-0.028671683073543265	0.48996059921370916	0
2.633359045403815	0.832936465566717	-0.012826387302937815	0	-0.024404536742090043	0.4904509024169053	0
2.6379307923016424	0.8328346411717459	-0.01058320066025381	0	-0.02013960703953374	0.4908618440705836	0
2.6424943755620403	0.8327524564536367	-0.008342324738395914	0	-0.01587727064024929	0.4911936952758852	0
2.6470505696031177	0.8326898185288781	-0.006103744800719825	0	-0.011617881866991921	0.49144672190625077	0
2.6516001616443017	0.832646642783618	-0.0038674361948316787	0	-0.007361776299929426	0.4916211826974173	0
2.6561439524329025	0.8326228531693881	-0.0016333643971442372	0	-0.0031092701954847585	0.49171732780084004	0
2.659465613249581	0.8326176891418251	3.020680927612318e-12	0	5.382631840245011e-12	0.4917381997829856	0
