# Supplementary material for: Multi-orbit lunar GNSS constellation design with distant retrograde orbit and Halo orbit combination
Source: Sci Rep. 2023 Jun 22;13:10158. doi: 10.1038/s41598-023-37348-x (PMC10287729; doi:10.1038/s41598-023-37348-x)
Supplement: Supplementary file 1 — Supplementary Information. [file 41598_2023_37348_MOESM1_ESM.zip › supplement materials of the manuscript/Figure 6/Distant Retrograde Orbit/13.333.csv]

Time (TU)	X (LU)	Y (LU)	Z (LU)	VX (LU/TU)	VY (LU/TU)	VZ (LU/TU)
0	0.8163059731606304	0	0	-8.6847223247887e-13	0.5074637314573375	0
0.003226341861401823	0.8163101620141074	0.0016372335390829795	0	0.0025966353499675063	0.507447049373	0
0.008364651175581625	0.8163341276877036	0.004244444473638727	0	0.006731389916671278	0.5073516147619787	0
0.013507402595002731	0.8163793831280532	0.006853200691034159	0	0.010867917304684286	0.5071714410090514	0
0.018655744368045738	0.8164459885764059	0.009463646575757318	0	0.015006030043753567	0.5069063614610639	0
0.023810864477877947	0.8165340183382771	0.012075943544496072	0	0.019145568540952958	0.5065561881913948	0
0.028973930562946146	0.8166435601913222	0.014690238868739904	0	0.023286352467692957	0.50612071459364	0
0.034146080029645684	0.8167747146738858	0.017306660010123667	0	0.02742817266522963	0.5055997184604695	0
0.03932841923195107	0.8169275944100096	0.01992531359512167	0	0.03157079045963654	0.504992964918729	0
0.04452200651751892	0.8171023228338573	0.022546276294395737	0	0.035713924238381684	0.5043002117371006	0
0.049727868458310225	0.8172990338115393	0.025169602529082322	0	0.039857262713952804	0.5035212110485574	0
0.05494696890542539	0.8175178695871989	0.027795308440373458	0	0.04400044074003018	0.5026557176761013	0
0.06018021574825783	0.8177589797720706	0.03042337499226936	0	0.04814304547406685	0.5017034932581215	0
0.0654284656547783	0.8180225203937052	0.03305375010197628	0	0.05228462104304015	0.5006643100694066	0
0.07069249659732102	0.8183086512437635	0.03568633471808973	0	0.05642464800979884	0.4995379614577792	0
0.07597301874637949	0.8186175348666118	0.03832098828491109	0	0.06056255348336462	0.49832426567740357	0
0.08127066401681517	0.8189493344383058	0.04095752361418848	0	0.06469770461353852	0.49702307395769935	0
0.08658598272379484	0.8193042118780326	0.043595705456561815	0	0.06882940798497651	0.495634277486863	0
0.09191943542893422	0.8196823255301662	0.04623524682855517	0	0.07295690556004758	0.4941578158864122	0
0.09727139583476685	0.8200838285026327	0.04887581096562224	0	0.07707937947793908	0.49259368290843464	0
0.10264214960732441	0.8205088667552874	0.051517011365239174	0	0.08119595386302365	0.4909419328997713	0
0.10803188347802135	0.820957576341267	0.05415840720050773	0	0.08530568943207208	0.4892026903159847	0
0.11344069821099242	0.8214300825276661	0.05679951059914704	0	0.08940759657084847	0.4873761516862739	0
0.1188686000547845	0.8219264972407274	0.0594397834563187	0	0.09350063204293717	0.48546259384197066	0
0.12431550810814723	0.8224469178734406	0.06207864215337387	0	0.09758370792006664	0.4834623766172007	0
0.12978125345966485	0.8229914254597606	0.06471545834338284	0	0.1016556942889529	0.4813759477602199	0
0.13526558733815072	0.8235600838049475	0.06734956417310523	0	0.10571542868429877	0.47920384394227056	0
0.14076819428464307	0.824152939392315	0.06998025989552795	0	0.10976172899134357	0.47694668863114525	0
0.14628868284696614	0.8247700190790829	0.07260681072222515	0	0.11379338958185603	0.4746051982243549	0
0.15182660981027934	0.8254113315462969	0.0752284597194482	0	0.11780920192270262	0.472180173735177	0
0.15738148044560848	0.8260768664403922	0.07784442915790445	0	0.1218079571597146	0.46967250119121806	0
0.16295275909383264	0.8267665948476147	0.08045392673502777	0	0.1257884559442055	0.46708314690268	0
0.16853987860191527	0.827480469898703	0.0830561511403811	0	0.1297495169812542	0.4644131522330693	0
0.17414225278812634	0.8282184280267558	0.08565029889393445	0	0.13368998724186035	0.46166362595988697	0
0.1797592899766342	0.8289803906876562	0.08823557148000502	0	0.1376087523341946	0.45883573501707065	0
0.18539039022052323	0.8297662641065734	0.09081117480821467	0	0.1415047349939664	0.45593070267642094	0
0.19103496499499517	0.8305759422389035	0.0933763288848401	0	0.14537690884048524	0.45294979491787196	0
0.19669244271220776	0.8314093080821974	0.09593027072942878	0	0.14922430165772957	0.4498943131368231	0
0.20236226847332917	0.8322662342360262	0.09847225457580575	0	0.15304599442965822	0.4467655897636963	0
0.20804391815215692	0.8331465857035594	0.10100155839157549	0	0.1568411297444263	0.4435649758650437	0
0.21373691207511283	0.8340502229446424	0.10351748990110475	0	0.16060891925892343	0.4402938281695263	0
0.21944079437184336	0.8349769995842351	0.10601937727772541	0	0.1643486281049558	0.43695351568438545	0
0.22515516192756058	0.835926767979784	0.10850658169418695	0	0.1680595919890162	0.4335453980420263	0
0.23087965325224952	0.8368993785340192	0.11097849198525028	0	0.1717412074406878	0.4300708267599627	0
0.23661395203944893	0.8378946813158076	0.11343452573973258	0	0.17539293168762646	0.42653113833679046	0
0.24235778984933243	0.8389125275804399	0.11587412988628562	0	0.17901428176616863	0.42292764794959586	0
0.24811094453545218	0.8399527705464369	0.11829677937575109	0	0.18260483082265372	0.4192616460012848	0
0.25387324360698116	0.8410152670311198	0.12070197788980802	0	0.18616420745973455	0.4155343918235766	0
0.2596445537217398	0.8420998764997784	0.12308925270696155	0	0.18969208648689417	0.41174711663134217	0
0.2654247940025491	0.8432064644677445	0.1254581594725352	0	0.19318819438996124	0.40790101136820167	0
0.2712139194667244	0.8443349002772387	0.12780827453829244	0	0.19665229649181312	0.40399723436994905	0
0.277011927236866	0.8454850590596487	0.13013919675579427	0	0.20008419817008916	0.40003690450137736	0
0.282818848701337	0.846656820941612	0.13245054351892077	0	0.20348373766801187	0.39602110396879203	0
0.2886347555857963	0.8478500729431677	0.1347419524101538	0	0.20685078724035075	0.3919508719506806	0
0.29445974559532384	0.8490647066800749	0.13701307474173216	0	0.21018524246275677	0.38782721267343456	0
0.3002939508929507	0.850300620630641	0.13926357818284077	0	0.2134870249841151	0.3836510879243819	0
0.3061375274596428	0.85155771840555	0.14149314189564116	0	0.21675607435235825	0.3794234232332305	0
0.31199065610094956	0.8528359093499691	0.14370145628632683	0	0.21999234669794357	0.3751451061358176	0
0.3178535406932928	0.8541351085309801	0.14588822168850077	0	0.22319581192136514	0.3708169865698919	0
0.3237264012845343	0.8554552355085753	0.14805314518932236	0	0.22636644823172575	0.3664398813209498	0
0.3296094724355408	0.8567962141623844	0.15019593952069862	0	0.22950423977786538	0.362014574901068	0
0.33550300755531204	0.8581579738680405	0.15231632412821686	0	0.23260917752700838	0.35754181601087254	0
0.34140726929479687	0.8595404474551337	0.1544140211929785	0	0.23568125280939292	0.3530223246255637	0
0.3473225289770885	0.8609435711325946	0.15648875505493623	0	0.23872045589548307	0.3484567925213562	0
0.3532490669305275	0.8623672846124018	0.15854025195913984	0	0.24172677509282803	0.343845883168906	0
0.35918716843863036	0.8638115301574635	0.16056823830332437	0	0.24470019369033014	0.3391902351101315	0
0.36513712413131527	0.865276252648674	0.16257244048270336	0	0.2476406892811259	0.33449046199720905	0
0.3710992232753014	0.8667613978726264	0.16455258238247422	0	0.2505482296684995	0.3297471583168827	0
0.37707375935153786	0.8682669138002842	0.16650838705603022	0	0.25342277494296456	0.3249608954852319	0
0.38306102430069705	0.869792749053086	0.16843957461849116	0	0.25626427403449836	0.3201322269432143	0
0.3890613074177845	0.8713388524702066	0.17034586177520905	0	0.2590726636847709	0.3152616896644773	0
0.39507489474034346	0.8729051727832804	0.1722269615408236	0	0.2618478677209088	0.3103498052971178	0
0.40110206386076663	0.8744916570675985	0.17408258158447945	0	0.26458979431709484	0.30539708509586944	0
0.4071430947931543	0.8760982533980257	0.1759124275590854	0	0.26729834063519037	0.30040402169300395	0
0.4131982545925029	0.8777249065935304	0.17771619835844646	0	0.269973385555071	0.29537110243389064	0
0.419267806188963	0.8793715603143304	0.17949358887437053	0	0.2726147934971396	0.2902988028421277	0
0.425352002175761	0.8810381551590043	0.18124428820311944	0	0.275222411522078	0.2851875925053935	0
0.43145108512170843	0.8827246284766441	0.18296797987692773	0	0.27779606943271323	0.2800379355895235	0
0.4375652886414914	0.8844309143979199	0.1846643423035493	0	0.280335580199512	0.2748502906828358	0
0.4436948349885755	0.886156942900357	0.18633304824380803	0	0.28284073895654216	0.2696251135693928	0
0.44983993379736087	0.8879026391670561	0.18797376467737897	0	0.2853113225736371	0.26436285905628015	0
0.4560007865336996	0.8896679245721917	0.1895861541970025	0	0.28774709153827294	0.2590639778896405	0
0.46217757398776693	0.8914527128137827	0.19116987196772828	0	0.29014778514547757	0.2537289282312673	0
0.4683704691335474	0.8932569132902108	0.19272456939678304	0	0.2925131268151208	0.24835816533967772	0
0.47457962584987035	0.8950804275474217	0.1942498915359363	0	0.29484281993543177	0.24295215201539502	0
0.48080518665675775	0.896923151222338	0.19574547937550935	0	0.29713655112443504	0.23751135260523507	0
0.4870472768580428	0.8987849720287316	0.1972109687428141	0	0.2993939883270948	0.23203623877640173	0
0.493306005028926	0.9006657695823328	0.19864599084011803	0	0.3016147814003154	0.22652728978624004	0
0.4995814615092302	0.9025654146334476	0.2000501723370926	0	0.3037985620108571	0.22098499448258632	0
0.5058737210070402	0.9044837695446944	0.20142313641000908	0	0.30594494500321856	0.2154098496582744	0
0.5121828381337442	0.9064206866322647	0.2027645022217532	0	0.30805352734176933	0.20980236463012575	0
0.518508847523204	0.9083760078802667	0.20407388549874658	0	0.31012388874237906	0.2041630617747534	0
0.5248517663753963	0.9103495654230959	0.2053508995968512	0	0.3121555930881753	0.19849247486536895	0
0.5312115909160743	0.9123411801569911	0.2065951553187603	0	0.314148187874356	0.1927911528073626	0
0.5375882955176217	0.9143506611602157	0.20780626136091201	0	0.31610120462815666	0.1870596610065612	0
0.5439818303350069	0.9163778046422993	0.20898382453285613	0	0.3180141589487466	0.18129858406280447	0
0.5503921287667516	0.9184223960219262	0.21012745179442843	0	0.3198865535051319	0.1755085195822228	0
0.5568190961092789	0.9204842060505919	0.2112367488530925	0	0.3217178754454115	0.16969008891433304	0
0.5632626175479627	0.9225629930800497	0.21231132233583405	0	0.3235075996171704	0.1638439304397026	0
0.5697225496793649	0.9246585000745782	0.21335077909056083	0	0.3252551870709809	0.1579707077238347	0
0.5761987273632413	0.9267704565618224	0.21435472812777084	0	0.32696008793598785	0.152071103759586	0
0.582690957853738	0.9288985764906461	0.21532278047135464	0	0.3286217408117402	0.1461458267285264	0
0.5891990252748386	0.9310425594632508	0.21625455067777416	0	0.330239574975752	0.14019560632829228	0
0.5957226831798585	0.9332020880752477	0.21714965660572666	0	0.33181300958858667	0.13422120095050247	0
0.6022616602907563	0.935376829598052	0.21800772115159125	0	0.3333414562874613	0.12822339279770403	0
0.6088156567019429	0.937566434542431	0.21882837262231855	0	0.33482431942832	0.1222029916862752	0
0.6153843430290099	0.9397705361991283	0.2196112455953873	0	0.33626099715799	0.11616083613961031	0
0.621967363428419	0.9419887515022057	0.22035598224380645	0	0.3376508833553074	0.11009779088810005	0
0.6285643310376632	0.9442206793713567	0.22106223276986944	0	0.338993367948297	0.10401475131058419	0
0.6351748311532521	0.9464659016744539	0.2217296567691113	0	0.3402878389534524	0.09791264072686051	0
0.6417984199135626	0.9487239827051143	0.2223579240710147	0	0.3415336835682405	0.09179241179446243	0
0.6484346207061712	0.9509944678957756	0.22294671543757963	0	0.34273028895047647	0.08565504998635298	0
0.6550829312217828	0.9532768861936384	0.22349572424463918	0	0.3438770449889114	0.07950156719337245	0
0.6617428191813335	0.955570748605378	0.22400465707497436	0	0.34497334494945475	0.07333300575807936	0
0.668413720247272	0.9578755474959453	0.22447323461746543	0	0.34601858668297514	0.06715044046873608	0
0.6750950442007102	0.9601907587722293	0.22490119314849202	0	0.34701217515648836	0.06095497285797273	0
0.681786170092263	0.9625158402961587	0.22528828517960922	0	0.3479535232072436	0.054747735681634345	0
0.6884864513079718	0.9648502337576568	0.22563428076507538	0	0.34884205383009603	0.048529888173197755	0
0.6951952127929805	0.9671933638619737	0.22593896828576726	0	0.3496772012988893	0.04230261853596346	0
0.7019117553518186	0.9695446400117307	0.2262021555877205	0	0.3504584132400531	0.03606713983624939	0
0.7086353526467791	0.9719034554737165	0.22642367073655248	0	0.35118515175720955	0.029824692640704135	0
0.7153652567654194	0.974269189575867	0.226603363079562	0	0.3518568955439763	0.023576539667173983	0
0.7221006975418766	0.9766412077531708	0.2267411039829956	0	0.3524731411930025	0.017323966204083212	0
0.7288408807537484	0.9790188612199012	0.22683678757308792	0	0.35303340446598214	0.011068281544379402	0
0.7355849968970251	0.9814014904024286	0.22689033158544816	0	0.35353722241573277	0.004810810573536673	0
0.7423322180004499	0.9837884241896663	0.2269016778909942	0	0.3539841543354591	-0.0014471035629964454	0
0.7490817006828981	0.9861789814089453	0.22687079308106364	0	0.3543737832133812	-0.00770410260965574	0
0.7558441326883955	0.9885765668716808	0.2267975077296074	0	0.3547062349639558	-0.013969508023030602	0
0.762623111985448	0.990982077599004	0.22668153191650836	0	0.35498100605521554	-0.020246048649600158	0
0.7694180099061683	0.9933949058773951	0.22652260120935935	0	0.35519734485361815	-0.02653252535638259	0
0.7762281697587863	0.9958144257291076	0.22632047163546187	0	0.35535451356538106	-0.03282770441968353	0
0.7830529077186577	0.9982399934901968	0.22607492069962706	0	0.35545178995347854	-0.039130318518886764	0
0.7898915092250774	1.0006709468255008	0.22578574856784234	0	0.3554884690359264	-0.04543906361713974	0
0.7967432302704449	1.0031066055173967	0.225452779128224	0	0.3554638649706899	-0.05175260040758836	0
0.8036073054495584	1.0055462746943717	0.22507586060338744	0	0.3553773127897844	-0.05806956201009619	0
0.8104829386859109	1.0079892419362453	0.22465486696428708	0	0.35522817018139424	-0.0643885457385149	0
0.8173693057135427	1.01043477859496	0.2241896988541193	0	0.35501581939144883	-0.07070811575797827	0
0.8242655576178355	1.0128821415264182	0.22368028432491752	0	0.3547396689739167	-0.0770268067370006	0
0.83117082419365	1.015330574787885	0.2231265794419417	0	0.35439915538402317	-0.08334312734475119	0
0.8380842095169321	1.017779308605237	0.22252856944435898	0	0.35399374490268365	-0.0896555566538441	0
0.8450047932511118	1.0202275604113875	0.22188626950738494	0	0.35352293541704555	-0.09596254585113018	0
0.8519316362675896	1.0226745374390427	0.22119972499632762	0	0.35298625779825515	-0.10226252390114571	0
0.8588637793191477	1.0251194368795844	0.22046901224366422	0	0.3523832776193003	-0.10855389689251242	0
0.8658002473288167	1.0275614480511701	0.21969423871167285	0	0.3517135963985359	-0.11483505252137297	0
0.8727400472695367	1.0299997523284126	0.21887554374887333	0	0.3509768533250327	-0.12110435878084701	0
0.8796821739190749	1.032433525865465	0.21801309840157276	0	0.3501727261710471	-0.1273601698079813	0
0.8866256050329051	1.0348619386199909	0.21710710640064396	0	0.34930093326299066	-0.13360082219548436	0
0.8935693112122358	1.0372841585446446	0.216157803251009	0	0.34836123368479055	-0.1398246445681224	0
0.9005122539284209	1.0396993516304927	0.21516545665820555	0	0.3473534286875322	-0.14602995648279796	0
0.9074533871220745	1.042106683215954	0.21413036646092612	0	0.3462773626480035	-0.1522150705759689	0
0.9143916618998714	1.044505320370211	0.21305286398935627	0	0.3451329234093542	-0.15837829747062673	0
0.9213260271343805	1.0468944328474599	0.21193331189991402	0	0.343920043079043	-0.1645179470174871	0
0.9282554330285727	1.049273195060884	0.21077210345867983	0	0.34263869822502274	-0.17063233216925505	0
0.9351788264890938	1.0516407852393461	0.20956966311866818	0	0.34128891149084	-0.17671976563111774	0
0.9420951648404736	1.0539963908597303	0.20832644389068788	0	0.33987074963055425	-0.18277857266820138	0
0.9490034105509481	1.0563392075382825	0.20704292777883868	0	0.33838432488555703	-0.18880708713271957	0
0.9559025384517781	1.0586684421711596	0.2057196239537827	0	0.33682979379043737	-0.1948036584558174	0
0.9627915279826048	1.060983310981751	0.20435706965360267	0	0.33520735912747984	-0.20076664557394677	0
0.9696693786635164	1.06328304538144	0.2029558265432252	0	0.3335172665142022	-0.206694431019992	0
0.976535103980425	1.0655668905010032	0.2015164810958816	0	0.33175980566070523	-0.21258541620280816	0
0.983387733255278	1.0678341064024297	0.2000396434340572	0	0.32993530981593705	-0.2184380236404981	0
0.9902263180441478	1.0700839707393506	0.19852594507614788	0	0.3280441538031981	-0.22425070300109304	0
0.9970499303097201	1.0723157786420154	0.19697603834178873	0	0.3260867540403044	-0.23002193005192992	0
1.0038576654009561	1.0745288441572864	0.19539059467975076	0	0.32406356719612783	-0.23575020969212063	0
1.0106486441984859	1.0767225013589754	0.19377030308857687	0	0.32197508889943466	-0.24143407821211108	0
1.017422017205522	1.078896106025596	0.192115867979939	0	0.3198218516611501	-0.24707210710712552	0
1.02417695979483	1.0810490344252643	0.19042800913793456	0	0.3176044254658175	-0.25266289946952797	0
1.0309126764865897	1.083180684979551	0.18870745950744733	0	0.31532341552806786	-0.2582050939166312	0
1.0376284034611019	1.0852904792852835	0.1869549633076625	0	0.3129794603823075	-0.2636973669457503	0
1.0443234116881701	1.0873778632579565	0.1851712739026674	0	0.3105732295650977	-0.26913843569788776	0
1.050997003830112	1.0894423062743965	0.18335715328855257	0	0.308105423411578	-0.27452705559238183	0
1.0576485132515214	1.0914833009673577	0.18151337110232177	0	0.3055767722074665	-0.2798620197215769	0
1.0642773108099894	1.0935003653571864	0.17964070145469735	0	0.3029880322984152	-0.28514216443491747	0
1.0708828028639767	1.0954930422029567	0.17773992211198997	0	0.3003399853189201	-0.29036636775005586	0
1.0774644286442188	1.0974608981559604	0.17581181394654558	0	0.2976334377863985	-0.2955335473026116	0
1.0840216674417904	1.0994035258130326	0.1738571575348905	0	0.29486921664606675	-0.3006426659790105	0
1.090554028987951	1.1013205407036926	0.17187673469364273	0	0.29204817169406294	-0.3056927243155659	0
1.0970610633503235	1.1032115840455867	0.16987132426513435	0	0.2891711698442767	-0.3106827681222523	0
1.103542357377791	1.105076321442866	0.16784170187339167	0	0.286239094918793	-0.3156118855143393	0
1.109997526309627	1.1069144402382312	0.1657886413615384	0	0.2832528499004335	-0.3204792004072231	0
1.1164262329166985	1.1087256546962108	0.16371290754111997	0	0.2802133465224907	-0.32528388679252407	0
1.1228281577047727	1.1105096972402786	0.16161526456653574	0	0.2771215175563077	-0.33002514612781814	0
1.1292030339317924	1.1122663279659541	0.15949646349041396	0	0.2739782986096826	-0.3347022332346667	0
1.1355506196632954	1.1139953264139288	0.15735725022424782	0	0.2707846397831159	-0.33931443516886567	0
1.141870706258532	1.1156964935880367	0.1551983617796247	0	0.2675415001244541	-0.3438610773046976	0
1.1481631197000823	1.117369651890627	0.15302052479313183	0	0.2642498453374001	-0.3483415239483155	0
1.1544277172450788	1.1190146437812227	0.15082445569437689	0	0.2609106479164798	-0.3527551755686081	0
1.1606643838666595	1.1206313304196431	0.1486108610663337	0	0.2575248875856794	-0.35710146598925646	0
1.1668730428881555	1.122219593962317	0.14638043299547143	0	0.2540935440225168	-0.3613798694298459	0
1.173053635184968	1.1237793317361473	0.1441338556689748	0	0.25061760678177486	-0.3655898857145443	0
1.1792061379969356	1.1253104606098192	0.1418717978793939	0	0.24709806357118702	-0.3697310529353302	0
1.1853305559668206	1.1268129141840433	0.13959491546657635	0	0.24353590371725442	-0.37380294080984267	0
1.1914269145715006	1.128286640723242	0.13730385310573198	0	0.23993212071771192	-0.3778051459925718	0
1.1974952690830356	1.129731604880485	0.1349992403481943	0	0.23628770575973626	-0.38173729767706693	0
1.2035356983071415	1.1311477856682661	0.132681693343882	0	0.23260365008223335	-0.38559905303237896	0
1.2095483001564509	1.1325351749691719	0.13035181602105897	0	0.22888094654188249	-0.38939009406965763	0
1.2155331993688825	1.133893778865024	0.12801019661356158	0	0.22512058373121768	-0.393110132202354	0
1.2214905426585518	1.135223615996264	0.12565740902388098	0	0.22132354773768784	-0.39675890471061886	0
1.2274204949803993	1.1365247162590042	0.1232940138715489	0	0.2174908234421674	-0.40033617209297995	0
1.233323244429134	1.1377971214204783	0.12092055615533565	0	0.21362339031970826	-0.4038417206755074	0
1.239198992492825	1.1390408825381018	0.11853756879753849	0	0.2097222277679905	-0.4072753564169576	0
1.245047966800092	1.1402560622253184	0.11614556717194358	0	0.20578830571865844	-0.4106369120542878	0
1.2508704036743585	1.1414427305136514	0.11374505589128223	0	0.20182259528505103	-0.4139262365596079	0
1.256666562715359	1.1426009674564883	0.11133652259885397	0	0.19782605808295997	-0.41714320320391185	0
1.2624367131249554	1.143730859900817	0.10892044336914264	0	0.193799654651603	-0.42028770146065464	0
1.2681811483865224	1.1448325039616352	0.10649727638125545	0	0.1897443334235077	-0.42335964471763876	0
1.2739001695468708	1.1459060013038764	0.10406746872454949	0	0.1856610415269576	-0.426358960747643	0
1.2795940937677082	1.1469514604150552	0.10163145267582441	0	0.18155071805617015	-0.42928559603598926	0
1.285263248398154	1.1479689950948833	0.09918964809471448	0	0.17741429755824345	-0.43213951232905634	0
1.2909079810290698	1.1489587258567	0.09674245798426892	0	0.17325270195648013	-0.434920691315445	0
1.2965286505502216	1.1499207778621183	0.09429027221254757	0	0.16906684624531995	-0.4376291295717672	0
1.3021256200356306	1.1508552793771738	0.09183347059246676	0	0.16485764321719593	-0.4402648349036407	0
1.307699271775882	1.151762363964344	0.08937241627576192	0	0.1606259916063462	-0.44282783319205654	0
1.31324999348572	1.1526421677840009	0.08690746176278429	0	0.15637278578517289	-0.44531816143711717	0
1.3187781881544043	1.153494830841451	0.08443894454735638	0	0.15209890769271972	-0.4477358719028187	0
1.3242842665517558	1.154320495417134	0.08196719043505925	0	0.14780523195272832	-0.45008102827502433	0
1.329768650029141	1.1551193061658083	0.07949251232318706	0	0.14349262317760408	-0.4523537065091936	0
1.3352317703186534	1.1558914097254973	0.077015210316498	0	0.13916193556334433	-0.4545539942652705	0
1.3406740690314458	1.156636954290865	0.07453557199426687	0	0.1348140127495332	-0.4566819902116416	0
1.3460959960734995	1.1573560890585817	0.07205387319126734	0	0.1304496885896018	-0.4587378029323095	0
1.3514980006471051	1.1580489627800645	0.06957038222411215	0	0.1260697940268487	-0.4607215472425676	0
1.3568805529720107	1.158715726290376	0.06708535001773425	0	0.1216751391208285	-0.462633351857869	0
1.3622441225429518	1.159356529368887	0.06459902017892119	0	0.11726653020459757	-0.46447335081882896	0
1.3675891857698534	1.159971521491285	0.062111625623656144	0	0.11284476339264085	-0.46624168601573274	0
1.3729162331364662	1.160560852329523	0.059623385351159595	0	0.10841061825563733	-0.4679385089856255	0
1.3782257583427573	1.161124670189801	0.05713450961524132	0	0.10396486643374159	-0.46956397675172307	0
1.3835182567594602	1.1616631216685542	0.05464520082475649	0	0.09950827272926926	-0.4711182511258753	0
1.3887942324069977	1.1621763521630686	0.0521556504325306	0	0.09504158901482482	-0.4726015004561321	0
1.3940541971982237	1.1626645054973548	0.0496660394339063	0	0.09056555456893534	-0.47401389880409345	0
1.3992986615203462	1.1631277228253079	0.04717654299746299	0	0.08608090388127566	-0.4753556230005265	0
1.404528149762709	1.1635661438257583	0.04468732328597711	0	0.0815883532243338	-0.47662685631062046	0
1.4097431806803753	1.1639799047714638	0.04219853896622488	0	0.07708861728827877	-0.4778277830242314	0
1.4149442898664093	1.1643691401877294	0.03971033469834693	0	0.07258238971495312	-0.4789585934282984	0
1.4201320022349257	1.1647339805042605	0.03722285447194744	0	0.06807036674007498	-0.48001947713230947	0
1.4253068497246075	1.1650745533292253	0.03473623337183548	0	0.06355323185474973	-0.4810106268863941	0
1.4304693750396555	1.1653909834235265	0.03225059596359978	0	0.05903165238723475	-0.4819322386147399	0
1.435620114451355	1.1656833914356293	0.029766064776475074	0	0.054506294478195425	-0.48278450781754734	0
1.4407596090278405	1.1659518945278962	0.02728275513111035	0	0.04997781326443168	-0.4835676314600584	0
1.44588840413972	1.1661966061691051	0.024800775590198085	0	0.0454468532708938	-0.4842818074198887	0
1.451007047522932	1.16641763588521	0.022320229115474655	0	0.04091405011042814	-0.48492723379508007	0
1.4561160837268696	1.1666150889352211	0.019841215990677803	0	0.03638003543696089	-0.4855041079765612	0
1.4612160615352374	1.166789066555282	0.01736383045880026	0	0.03184543042244073	-0.4860126273654856	0
1.4663075304763646	1.1669396657069213	0.014888162643783353	0	0.027310848895183603	-0.48645298862925507	0
1.4713910382693705	1.1670669789455923	0.012414300028580509	0	0.0227768996890974	-0.48682538729492447	0
1.476467130105096	1.1671710943961897	0.009942328044712723	0	0.018244187379031912	-0.48713001764281844	0
1.4815363562460233	1.167252095866176	0.007472326606449849	0	0.013713305583505402	-0.4873670729911909	0
1.4865992627394258	1.1673100626010084	0.005004374867463628	0	0.009184845351899132	-0.48753674492282756	0
1.4916564000680226	1.1673450693794853	0.0025385472411289882	0	0.004659387539669149	-0.4876392234951569	0
1.4967083123365252	1.1673571863754804	0.0000749189067375082	0	0.000137512595413768	-0.48767469675617403	0
1.5017555416934194	1.1673464792502628	-0.0023864361113828327	0	-0.00438020327221724	-0.4876433509252536	0
1.50680280279643	1.1673129720358262	-0.004847479953948472	0	-0.008896922928744555	-0.48754526164286716	0
1.5118553280638702	1.1672566019514223	-0.0073104260061985955	0	-0.013416269345693045	-0.4873802616906811	0
1.5169136628300413	1.1671773010539797	-0.009775199750444592	0	-0.017937664497500727	-0.4871481801035889	0
1.5219783463727543	1.1670749970420453	-0.012241721357632535	0	-0.022460519344867643	-0.48684884459230143	0
1.5270499205834807	1.1669496131959136	-0.014709909684057875	0	-0.02698424149158512	-0.48648208142664257	0
1.5321289276641488	1.1668010684320875	-0.017179680917907426	0	-0.03150823303065798	-0.4860477156426487	0
1.5372159087918567	1.166629277389231	-0.01965094769992324	0	-0.03603188927124431	-0.4855455713303264	0
1.542311410937614	1.1664341502235616	-0.022123622202682134	0	-0.04055460471634497	-0.48497547106060485	0
1.5474159737609758	1.1662155931212426	-0.02459760953468068	0	-0.04507576134306833	-0.4843372373956058	0
1.5525301451161002	1.165973507751232	-0.02707281503125855	0	-0.049594742294379573	-0.4836306912906079	0
1.5576544551031486	1.1657077925447943	-0.029549131464144843	0	-0.05411090889316569	-0.4828556558154055	0
1.5627894513740443	1.1654183410909922	-0.03202645589910717	0	-0.05862363179456567	-0.4820119514446064	0
1.567935675253613	1.1651050433165007	-0.03450467790476287	0	-0.06313226983647356	-0.4810993994607506	0
1.5730936557541608	1.1647677861055377	-0.036983676474687616	0	-0.06763616487233762	-0.4801178237004153	0
1.5782639254472894	1.1644064525082403	-0.03946332746472224	0	-0.07213465572757563	-0.47906704817344375	0
1.5834470230212307	1.1640209215443607	-0.04194350457263154	0	-0.07662708035644349	-0.47794689640762433	0
1.5886434733981623	1.1636110697625257	-0.04442406959722014	0	-0.08111275860878542	-0.47675719587588933	0
1.5938537946331226	1.16317677104608	-0.04690487557573113	0	-0.08559099840744737	-0.47549777729989917	0
1.5990785179381553	1.1627178950541772	-0.049385776104037195	0	-0.09006111300846255	-0.4741684699883861	0
1.6043181553471337	1.1622343100789516	-0.05186660974190766	0	-0.09452239330921154	-0.47276910996053173	0
1.6095732214763188	1.1617258814179694	-0.05434721018469189	0	-0.09897412668453151	-0.47129953504282623	0
1.6148442266340257	1.1611924721307787	-0.056827402794970915	0	-0.10341559120539279	-0.4697595868593413	0
1.6201316676443942	1.1606339442293185	-0.05930700012777933	0	-0.10784604814141334	-0.46814911403974996	0
1.6254360414227043	1.1600501575604614	-0.06178580816566421	0	-0.11226475364804875	-0.4664679687414605	0
1.6307578418767235	1.1594409702762682	-0.06426362467654939	0	-0.11667095631000796	-0.4647160077415138	0
1.636097551585242	1.1588062400218204	-0.06674023518765616	0	-0.12106389050170491	-0.46289309555969194	0
1.6414556512797325	1.1581458231113964	-0.06921541726426905	0	-0.12544278453211014	-0.4609991017697456	0
1.6468326109141418	1.1574595758474466	-0.07168893623697052	0	-0.12980685360333788	-0.4590339044442951	0
1.6522288948575714	1.1567473541809277	-0.07416054749394349	0	-0.13415530442625637	-0.4569973888090275	0
1.6576449566872051	1.1560090146777033	-0.07662999398824209	0	-0.1384873313857448	-0.45488944961311306	0
1.6630812479946462	1.1552444136204856	-0.07909701016299293	0	-0.14280212398935918	-0.4527099881452755	0
1.6685382092653116	1.154453408521118	-0.0815613176937201	0	-0.14709885994195954	-0.4504589161105592	0
1.6740162668693854	1.1536358589443767	-0.08402262409854733	0	-0.15137670333032593	-0.4481361574932882	0
1.679515844068768	1.1527916252271189	-0.0864806276508978	0	-0.15563481375352647	-0.445741644414205	0
1.685037353945333	1.151920569806497	-0.08893501413047093	0	-0.1598723412114087	-0.4432753203889426	0
1.6905811998312195	1.1510225574978636	-0.09138545699147115	0	-0.16408842696755802	-0.44073714056565144	0
1.6961477706935402	1.1500974566103228	-0.09383161532422216	0	-0.16828220062278612	-0.4381270742999037	0
1.7017374487193362	1.149145138073083	-0.09627313721383912	0	-0.17245278645924242	-0.4354451020835332	0
1.7073506019226974	1.148165477015553	-0.09870965650800019	0	-0.17659929845366462	-0.4326912193776912	0
1.7129875949534503	1.1471583512406789	-0.1011407975412837	0	-0.18072084886695175	-0.4298654316748271	0
1.7186487744968242	1.1461236441254867	-0.10356616883768695	0	-0.18481653806007367	-0.42696776198388925	0
1.7243344693596017	1.1450612451047733	-0.10598536330356823	0	-0.18888545544326923	-0.423998251463218	0
1.7300450127271954	1.1439710458700216	-0.10839796777095626	0	-0.19292669603928886	-0.4209569480858803	0
1.7357807072009361	1.142852947295498	-0.11080354823497564	0	-0.1969393361758269	-0.4178439252587511	0
1.741541849656244	1.1417068551841285	-0.1132016605594066	0	-0.20092245199587455	-0.41465926917145535	0
1.7473287224922638	1.1405326822972255	-0.11559184690222311	0	-0.20487511393544372	-0.41140308368887996	0
1.7531415942151294	1.1393303486398936	-0.11797363613018333	0	-0.2087963878917511	-0.40807549035004353	0
1.758980714131967	1.1380997829796828	-0.12034654185310578	0	-0.21268533246539073	-0.4046766317581564	0
1.7648463206583727	1.1368409215343303	-0.12271006604454117	0	-0.21654100536805254	-0.40120666712403114	0
1.7707386353445933	1.1355537096072221	-0.12506369682642338	0	-0.2203624601959432	-0.39766577595549435	0
1.7766578615137394	1.1342381023197867	-0.12740690821126138	0	-0.224148746443565	-0.394054159218623	0
1.782604189431502	1.132894063877524	-0.12973916244106187	0	-0.22789891367923418	-0.39037203646651963	0
1.788577782216913	1.1315215711717919	-0.1320599047821865	0	-0.23161200355280348	-0.38661965484198946	0
1.7945787889011162	1.130120611297485	-0.13436856904814548	0	-0.23528705907314695	-0.38279728138585084	0
1.8006073458466416	1.1286911815510203	-0.1366645784344033	0	-0.2389231261974517	-0.37890520218687734	0
1.8066635541384095	1.127233295216332	-0.138947337323557	0	-0.2425192411740829	-0.37494373725701696	0
1.8127475056887905	1.1257469758377274	-0.14121624171769137	0	-0.24607444739177609	-0.3709132240416981	0
1.8188592628411056	1.1242322625260692	-0.14347067200613844	0	-0.2495877842353169	-0.36681403096736553	0
1.824998867597997	1.122689208186009	-0.14570999699430418	0	-0.25305829370138966	-0.36264655173581356	0
1.8311663411669512	1.1211178800166133	-0.1479335742558965	0	-0.2564850211458555	-0.3584112058219702	0
1.8373616748544017	1.1195183622544422	-0.15014074745194786	0	-0.2598670113666774	-0.3541084450075402	0
1.8435848335219367	1.1178907557767332	-0.15233084830079494	0	-0.263203311885109	-0.3497387514341796	0
1.8498357591835703	1.1162351775761254	-0.15450319853229277	0	-0.266492976091866	-0.3453026353574713	0
1.8561143695389797	1.114551761510394	-0.15665711004263155	0	-0.2697350635807868	-0.34080063635767094	0
1.8624205406589893	1.1128406633866004	-0.15879187978041415	0	-0.27292863261120054	-0.3362333361216873	0
1.8687541307693682	1.111102055005154	-0.16090679876280878	0	-0.276072753795419	-0.33160134172540484	0
1.8751149637911997	1.1093361289627728	-0.16300114730255874	0	-0.27916650297727874	-0.32690529772170157	0
1.8815028286797575	1.107543099280411	-0.16507419580772648	0	-0.28220896253497535	-0.32214588705818137	0
1.887917486938124	1.105723199681413	-0.1671252082229907	0	-0.2851992264841688	-0.31732382580520396	0
1.8943586688459344	1.1038766849573007	-0.16915344175312227	0	-0.288136400023271	-0.31243986614265284	0
1.9008260675495854	1.1020038329949111	-0.17115814606121377	0	-0.29101959835184066	-0.3074948011050373	0
1.9073193406651472	1.1001049446663527	-0.17313856494007285	0	-0.29384794907147505	-0.3024894636984082	0
1.9138381155350261	1.0981803425730834	-0.1750939390492195	0	-0.2966205960101729	-0.29742472306619944	0
1.920381981560842	1.0962303735380545	-0.1770235047377877	0	-0.29933669740956154	-0.292301490586781	0
1.9269504934633201	1.094255407889274	-0.1789264962626659	0	-0.3019954289349468	-0.2871207175597233	0
1.9335431672736834	1.0922558408683132	-0.18080214588044297	0	-0.30459598363746687	-0.2818833985360841	0
1.9401594908541235	1.0902320896015998	-0.18264968810642337	0	-0.30713757765253147	-0.2765905630855511	0
1.9467989073285992	1.0881845982625136	-0.18446835631147857	0	-0.3096194452407982	-0.2712432890761208	0
1.9534608308640513	1.0861138333485085	-0.18625738846939555	0	-0.31204084642771096	-0.26584269014587236	0
1.9601446375345504	1.084020286522204	-0.18801602592519479	0	-0.31440106497338544	-0.260389923034931	0
1.9668496671520095	1.0819044740728951	-0.18974351527199768	0	-0.31669941059015155	-0.2548861861433865	0
1.9735752300131917	1.0797669347443362	-0.19143911141001257	0	-0.3189352226331132	-0.24933271393097675	0
1.9803205968913096	1.0776082328150884	-0.19310207630936965	0	-0.32110786803879054	-0.24373078505149	0
1.9870850123995694	1.0754289537177741	-0.1947316836847462	0	-0.32321674702673	-0.23808171117428373	0
1.9938676821517358	1.0732297079740112	-0.19632721713788123	0	-0.3252612901853896	-0.23238684747383134	0
2.0006677863196884	1.0710111266133424	-0.197887974728091	0	-0.32724096387744744	-0.2266475811075926	0
2.0074844730288364	1.0687738630301633	-0.19941326862946118	0	-0.32915526922338123	-0.2208653364652989	0
2.0143168669706046	1.066518589847636	-0.20090242829097754	0	-0.3310037455072468	-0.21504156757131593	0
2.0211640594230373	1.0642460018410027	-0.20235479940725284	0	-0.3327859682831768	-0.20917776622262313	0
2.0280251224902526	1.0619568108356203	-0.20376974816182616	0	-0.33450155400317744	-0.20327544947205933	0
2.0348991058468258	1.0596517463087611	-0.20514666151107036	0	-0.33615015963981926	-0.19733616192244008	0
2.041785035344897	1.0573315553715896	-0.20648494793243863	0	-0.3377314829043706	-0.1913614764753868	0
2.04868192010189	1.0549969998624473	-0.20778403978670823	0	-0.33924526434543156	-0.1853529877042489	0
2.0555887484091087	1.0526488571621044	-0.20904339341018444	0	-0.3406912867102924	-0.17931231487551183	0
2.0625045010533993	1.0502879150690458	-0.2102624923595125	0	-0.3420693779160799	-0.1732410897418247	0
2.0694281430047554	1.0479149739779363	-0.21144084654081102	0	-0.34337940921190735	-0.1671409631793244	0
2.076358629704673	1.0455308440818363	-0.21257799397663144	0	-0.34462129636916505	-0.16101359906530066	0
2.0832949088923765	1.0431363440589334	-0.21367350163393964	0	-0.34579499974494293	-0.1548606720172938	0
2.090235922657941	1.0407322996614794	-0.21472696619928036	0	-0.34690052425772394	-0.14868386491501834	0
2.097180611651997	1.0383195415372835	-0.2157380150649479	0	-0.34793791954060377	-0.1424848644789161	0
2.1041279152489216	1.0358989044371625	-0.21670630658580511	0	-0.34890727929114684	-0.13626536043130305	0
2.111076774482943	1.0334712254551788	-0.21763153066830937	0	-0.34980874095101083	-0.13002704218742012	0
2.1180261358581935	1.0310373419523253	-0.21851340933529184	0	-0.3506424853087962	-0.12377159474132089	0
2.1249749529770643	1.0285980902376544	-0.21935169686821118	0	-0.35140873564852926	-0.11750069649890885	0
2.131922186513421	1.0261543048381854	-0.22014617968057767	0	-0.35210775664614885	-0.11121601862069075	0
2.138866807740702	1.0237068165300514	-0.22089667654220133	0	-0.35273985357687	-0.10491922117045954	0
2.145807803720735	1.021256449786561	-0.2216030388111116	0	-0.35330537145206903	-0.0986119477431614	0
2.152744173076028	1.018804023561987	-0.2222651495772637	0	-0.3538046932355633	-0.09229582865330627	0
2.1596749353786757	1.0163503472880504	-0.22288292411504626	0	-0.35423823909880064	-0.08597247177294268	0
2.166599122789508	1.013896223165233	-0.22345630854477347	0	-0.35460646429834847	-0.07964346954854962	0
2.1735157935482134	1.0114424407450355	-0.22398528039319865	0	-0.35490985839518074	-0.07331038611565287	0
2.1804240235072907	1.0089897793134939	-0.22446984715176968	0	-0.355148943080812	-0.0669747644795685	0
2.1873229132503544	1.0065390047821132	-0.2249100460834824	0	-0.3553242708188699	-0.060638119488188306	0
2.194211585760099	1.0040908699608866	-0.2253059432291559	0	-0.3554364230052955	-0.054301939484197946	0
2.2010891909064543	1.0016461124420895	-0.22565763281399445	0	-0.3554860082989678	-0.04796768173110997	0
2.207954902981366	0.9992054549883446	-0.22596523617996883	0	-0.35547366077835535	-0.041636774264046106	0
2.2148079271349737	0.9967696027921538	-0.2262289011135083	0	-0.35540003812368737	-0.03531060957608022	0
2.2216474909024986	0.9943392460708821	-0.22644880048557112	0	-0.35526581984307937	-0.028990552091448754	0
2.2284728563983904	0.9919150553524461	-0.22662513167203588	0	-0.3550717053006673	-0.02267792660086369	0
2.235283308531872	0.989497685318425	-0.22675811511141436	0	-0.35481841212922693	-0.016374028880709084	0
2.242078165968679	0.9870877706025812	-0.2268479935310224	0	-0.35450667415123843	-0.010080115325991918	0
2.2488567711364733	0.9846859290652659	-0.22689503067417205	0	-0.3541372399943862	-0.0037974120069883778	0
2.2556185018023633	0.9822927574510044	-0.22689951034698588	0	-0.3537108708043837	0.0024728962141382094	0
2.2623627593763396	0.9799088353304694	-0.22686173523018965	0	-0.35322833916252633	0.008729654967016005	0
2.2691029034576333	0.9775298103453229	-0.22678181723936944	0	-0.3526892547218056	0.014984673801585642	0
2.2758397696425288	0.9751557637058428	-0.22665980374960465	0	-0.35209393146095375	0.021238154597105728	0
2.2825725456672568	0.9727873546107912	-0.226495770373161	0	-0.3514428177737953	0.02748877149686163	0
2.2893004383007556	0.970425230283127	-0.22628981620520958	0	-0.3507363829636695	0.033735217295997655	0
2.2960226717865564	0.9680700261724438	-0.2260420632436808	0	-0.3499751161395976	0.039976202256754856	0
2.3027384913610804	0.9657223644006837	-0.22575265562222396	0	-0.349159524563828	0.04621045761175555	0
2.30944716308059	0.9633828535338912	-0.22542175889540148	0	-0.34829013233311956	0.052436735613963587	0
2.3161479756322616	0.961052087688531	-0.22504955920536177	0	-0.34736747880246904	0.05865381140092793	0
2.3228402435019264	0.9587306452028707	-0.2246362622853884	0	-0.346392116734374	0.06486048608671355	0
2.329523303962175	0.9564190894877043	-0.2241820927783458	0	-0.3453646112892122	0.071055584090045	0
2.336196525018105	0.9541179661127525	-0.22368729281562483	0	-0.34428553736472006	0.07723796059037688	0
2.3428592963277044	0.9518278058143119	-0.22315212171760312	0	-0.3431554795339776	0.0834064931688901	0
2.3495110418445475	0.9495491200407707	-0.2225768540821684	0	-0.3419750284961676	0.08956009354139384	0
2.356151206023223	0.947282405623123	-0.2219617799349597	0	-0.3407447819577784	0.09569769477827282	0
2.3627792680522175	0.9450281398574792	-0.2213072025338606	0	-0.33946534066524053	0.10181826442915144	0
2.3693947332601115	0.9427867834410356	-0.2206134381147322	0	-0.33813730847125706	0.10792079649408179	0
2.375997134225639	0.940558780100524	-0.2198808148482575	0	-0.33676129076654304	0.11400431234701898	0
2.382586034814217	0.9383445552732507	-0.21910967140736226	0	-0.3353378922427335	0.12006786431398339	0
2.3891610284890548	0.936144516759944	-0.21830035611388485	0	-0.33386771580045177	0.12611053393212518	0
2.3957217348099187	0.9339590559914245	-0.217453226391489	0	-0.33235136198828613	0.13213142852532506	0
2.40226780127229	0.9317885475209091	-0.21656864761308123	0	-0.330789427332469	0.1381296826667908	0
2.4087989075270726	0.9296333477723665	-0.21564699154506664	0	-0.3291825020161853	0.14410446177218653	0
2.415314758016186	0.9274937976474078	-0.21468863638644228	0	-0.32753117037806495	0.15005495505111088	0
2.421815082990426	0.9253702223507267	-0.21369396577184707	0	-0.3258360095478573	0.15598037613147905	0
2.4282996436140794	0.9232629299208371	-0.21266336708462585	0	-0.3240975869524418	0.16187996736020172	0
2.434768223970793	0.9211722140565599	-0.2115972317960127	0	-0.32231646128012353	0.167752992136754	0
2.441220635368296	0.9190983529362509	-0.2104959539610052	0	-0.3204931802998619	0.17359873843672968	0
2.447656715129988	0.9170416098580495	-0.20935992956186575	0	-0.31862828013677175	0.17941651727845104	0
2.4540763239906087	0.9150022343267691	-0.2081895561632348	0	-0.31672228504528643	0.18520565991650403	0
2.4604793445509943	0.9129804627940069	-0.20698523246616718	0	-0.31477570699309143	0.19096551599204134	0
2.466865688407114	0.9109765166814983	-0.20574735621964202	0	-0.3127890426056315	0.19669545945033018	0
2.473235285755876	0.9089906059501742	-0.20447632544519653	0	-0.3107627754695712	0.2023948786691009	0
2.4795880894975637	0.9070229280825229	-0.20317253701289348	0	-0.30869737413496606	0.20806317962717688	0
2.4859240738405353	0.9050736688128956	-0.2018363862630583	0	-0.30659329181255246	0.21369978410191892	0
2.4922432344167484	0.9031430023924617	-0.20046826635556134	0	-0.3044509656349736	0.2193041291993512	0
2.498545589636854	0.9012310914923168	-0.19906856734814896	0	-0.30227081550285456	0.2248756679493269	0
2.5048311715407614	0.8993380902875312	-0.19763767766220683	0	-0.30005324663984717	0.2304138606088133	0
2.511100036601383	0.8974641414867606	-0.19617598115648155	0	-0.29779864530174643	0.23591818359346178	0
2.5173522582461674	0.8956093789188521	-0.19468385826808576	0	-0.29550738082595374	0.24138812221884695	0
2.52358792547223	0.893773928240063	-0.19316168590793428	0	-0.2931798057140163	0.24682316885698005	0
2.529807146492844	0.8919579061655997	-0.19160983614302945	0	-0.29081625386234	0.2522228254575737	0
2.5360100441095277	0.8901614221462795	-0.1900286769032725	0	-0.28841704189469053	0.25758659882949897	0
2.5421967603122626	0.8883845773463491	-0.18841857042271165	0	-0.28598246704114866	0.26291400392489755	0
2.5483674483218306	0.8866274672549281	-0.18677987491327894	0	-0.2835128099213874	0.2682045562544923	0
2.5545222795272506	0.884890179999558	-0.18511294242937712	0	-0.2810083315589806	0.2734577771435184	0
2.560661435193247	0.8831727990094808	-0.1834181207685388	0	-0.2784692764890829	0.27867318589570644	0
2.5667851135623803	0.8814754013099322	-0.1816957512730041	0	-0.27589586969963065	0.2838503051177162	0
2.572893523409794	0.8797980596318149	-0.17994617033593377	0	-0.27328831913992635	0.2889886544791774	0
2.578986885594225	0.8781408422604596	-0.17816970876607444	0	-0.27064681501654986	0.29408775128904996	0
2.5850654331308403	0.8765038133073512	-0.1763666915568129	0	-0.26797152970686816	0.2991471097861252	0
2.5911294096411615	0.8748870334161453	-0.17453743815703543	0	-0.26526261842478027	0.30416623906828455	0
2.597179066214026	0.8732905608628265	-0.17268226329009764	0	-0.2625202206989376	0.3091446397429548	0
2.6032146633790028	0.8717144512772578	-0.17080147626986916	0	-0.25974445963326565	0.3140818048237289	0
2.60923647272933	0.8701587574879571	-0.16889538037862453	0	-0.2569354412814306	0.3189772202721363	0
2.6152447699597654	0.8686235315767521	-0.16696427498716454	0	-0.25409325807520894	0.3238303585622188	0
2.621239837749584	0.8671088243415249	-0.16500845465093403	0	-0.25121798780267696	0.3286406803274035	0
2.627221963422812	0.8656146861040364	-0.16302820987121866	0	-0.248309695059836	0.33340763176257104	0
2.633191440542883	0.8641411665103015	-0.16102382660047954	0	-0.24536843087497695	0.3381306452017279	0
2.6391485624554027	0.8626883163091076	-0.1589955884699203	0	-0.2423942363503125	0.34280913333936297	0
2.6450936234840547	0.8612561871805807	-0.15694377654541458	0	-0.2393871426961315	0.3474424896259771	0
2.651026925175699	0.8598448303885106	-0.15486866727659188	0	-0.23634716865078056	0.3520300925220557	0
2.6569487626520414	0.8584543001842058	-0.15277053737351415	0	-0.23327432808120657	0.35657129433440404	0
2.6628594271666923	0.8570846532247518	-0.15064966320887893	0	-0.23016862959057352	0.3610654228611578	0
2.6687592105906766	0.8557359475934263	-0.14850631944617396	0	-0.22703007503398312	0.36551178441836624	0
2.6746483949934206	0.854408245234894	-0.1463407830634707	0	-0.22385866597536844	0.36990965563638917	0
2.68052725878296	0.8531016105311848	-0.14415333145544146	0	-0.22065440151653526	0.37425828791960974	0
2.686396065646025	0.8518161127261787	-0.14194424688413176	0	-0.21741728547317285	0.3785568991602744	0
2.6922550714282516	0.8505518242837455	-0.13971381434423438	0	-0.21414732395810598	0.38280467893827624	0
2.6981045198907103	0.8493088217144286	-0.1374623235513857	0	-0.21084452905755097	0.3870007855486566	0
2.7039446357505024	0.8480871868707991	-0.1351900720944644	0	-0.2075089242791079	0.3911443413842715	0
2.7097756248796747	0.8468870066285829	-0.1328973659218107	0	-0.20414054615839164	0.3952344337382554	0
2.715597671977515	0.8457083730631451	-0.13058452081748886	0	-0.20073944738575342	0.3992701139709332	0
2.721410937064516	0.8445513837945338	-0.12825186439363467	0	-0.19730570076558746	0.40325039611646635	0
2.727215560379971	0.8434161406133713	-0.12589973472602575	0	-0.19383939830583388	0.4071742614544583	0
2.733011646406219	0.8423027521634853	-0.1235284874341445	0	-0.19034066282040485	0.4110406491418119	0
2.738799265809436	0.8412113329222559	-0.12113849567492344	0	-0.18680964919397142	0.41484845958232314	0
2.744578458843427	0.8401420019297653	-0.11873014944631484	0	-0.18324654468849386	0.4185965588351372	0
2.750349226126318	0.8390948838362577	-0.11630386011357206	0	-0.17965157704232343	0.42228377502711645	0
2.7561115285303357	0.8380701081229628	-0.11386006122191075	0	-0.176025017168145	0.4259089012078534	0
2.761865276917204	0.837067810044854	-0.11139921362910685	0	-0.1723671883398682	0.42947069222073514	0
2.767610347404407	0.8360881270141662	-0.10892179975366405	0	-0.16867845928134534	0.43296787787393554	0
2.7733465607705683	0.835131201210481	-0.10642833310012562	0	-0.16495926001047576	0.4363991541669205	0
2.779073685700852	0.8341971778623433	-0.10391935767047403	0	-0.161210082735008	0.43976318997886876	0
2.7847914431511236	0.8332862033960877	-0.10139544674672417	0	-0.1574314818170538	0.4430586344960238	0
2.7904995023497112	0.8323984249415739	-0.09885720525240001	0	-0.1536240790955989	0.4462841199693299	0
2.7961974829218668	0.831533988804745	-0.09630526937095582	0	-0.1497885651137545	0.4494382683932636	0
2.801884945396728	0.8306930406607226	-0.09374031130806713	0	-0.14592570806898594	0.4525196921066665	0
2.8075614058234657	0.8298757220798967	-0.09116303316837886	0	-0.1420363463657169	0.45552700799368273	0
2.813226336729847	0.8290821692612781	-0.08857416674878736	0	-0.13812138995167664	0.4584588439238539	0
2.8188791610469566	0.8283125127181041	-0.08597447648626556	0	-0.13418182635597825	0.4613138418525801	0
2.824519275466239	0.8275668729751052	-0.08336474877290878	0	-0.13021870596144827	0.4640906759115148	0
2.8301460375697505	0.8268453613869047	-0.08074579771947264	0	-0.12623315201282495	0.4667880517607951	0
2.835758789040683	0.8261480762374062	-0.07811845412750766	0	-0.12222634496660036	0.46940472366697195	0
2.8413568561971214	0.8254751020794081	-0.07548356473707392	0	-0.11819952219696726	0.4719394997227379	0
2.846939563212857	0.824826507647757	-0.07284198540268623	0	-0.11415396821360266	0.4743912525417636	0
2.8525062463284288	0.8242023439971415	-0.07019457356522929	0	-0.11009100349052668	0.47675892926840996	0
2.858056262089311	0.823602643637817	-0.06754218336401883	0	-0.10601197703268361	0.47904155790540254	0
2.863589005523146	0.8230274188825398	-0.06488565585055608	0	-0.10191825110882935	0.4812382566777298	0
2.8691039095649966	0.8224766625000942	-0.062225818042008725	0	-0.09781119928144365	0.48334823459810483	0
2.8746004733918022	0.8219503456743589	-0.059563467982326694	0	-0.09369218257320981	0.48537080226259843	0
2.8800782602409027	0.8214484194262931	-0.056899374379466766	0	-0.08956254781393636	0.48730536930806917	0
2.885536912655221	0.8209708145242539	-0.054234267817290405	0	-0.08542361273569221	0.4891514474889103	0
2.8909761695834413	0.8205174416517538	-0.051568830971035255	0	-0.08127664923289535	0.4909086526112123	0
2.8963958585281375	0.8200881939541815	-0.04890370104052874	0	-0.07712288541095443	0.49257669703387547	0
2.9017959079982902	0.8196829479351696	-0.04623946234783934	0	-0.07296349222281032	0.4941553882807693	0
2.907176350256815	0.8193015653548222	-0.04357664374920372	0	-0.06879957746212759	0.49564462350933536	0
2.912537329220394	0.8189438948841798	-0.040915713596767336	0	-0.06463217584255208	0.4970443846524872	0
2.9178790894229447	0.8186097751193543	-0.03825708421408801	0	-0.06046225392848498	0.4983547279609671	0
2.9232019803181095	0.8182990364697355	-0.03560110893979164	0	-0.056290703457884464	0.4995757776593505	0
2.9285064620974053	0.8180115030849471	-0.032948078519045534	0	-0.05211833362972258	0.5007077192059307	0
2.933793079860569	0.8177469964518186	-0.030298233479660402	0	-0.047945888585066404	0.5017507857312035	0
2.939062481420265	0.817505336438736	-0.02765175487003448	0	-0.04377403096101538	0.5027052542926965	0
2.9443153963088786	0.817286344323689	-0.02500877455633715	0	-0.03960335630079047	0.5035714341246247	0
2.949552635037013	0.8170898445787265	-0.02236937554088147	0	-0.03543439187950507	0.5043496596140346	0
2.95477508527154	0.8169156667298912	-0.019733593947814793	0	-0.0312675982551648	0.5050402828413203	0
2.959983699805019	0.8167636473403347	-0.017101425279930835	0	-0.02710337768773225	0.505643665513905	0
2.965179492581237	0.8166336315032672	-0.014472826735783732	0	-0.022942076454945014	0.5061601727496469	0
2.9703635280024123	0.816525474356489	-0.011847723024664279	0	-0.018783992813135128	0.5065901667077801	0
2.975536917576722	0.8164390422169507	-0.009226008560816741	0	-0.014629379333786975	0.5069340016833733	0
2.9807008185383737	0.8163742136050901	-0.006607548726158468	0	-0.010478443852358549	0.5071920196147499	0
2.985856405096991	0.8163308804018414	-0.003992195080276886	0	-0.006331372618157566	0.507364545052162	0
2.991004898947422	0.81630894815476	-0.0013797705704019273	0	-0.0021883059601034167	0.50745188351754	0
2.993723874167874	0.8163059731613556	2.555830113520896e-12	0	3.933638137443296e-12	0.5074637314570042	0
