# Supplementary material for: Multi-orbit lunar GNSS constellation design with distant retrograde orbit and Halo orbit combination
Source: Sci Rep. 2023 Jun 22;13:10158. doi: 10.1038/s41598-023-37348-x (PMC10287729; doi:10.1038/s41598-023-37348-x)
Supplement: Supplementary file 1 — Supplementary Information. [file 41598_2023_37348_MOESM1_ESM.zip › supplement materials of the manuscript/Figure 6/Distant Retrograde Orbit/14.800.csv]

Time (TU)	X (LU)	Y (LU)	Z (LU)	VX (LU/TU)	VY (LU/TU)	VZ (LU/TU)
0	0.8002033264896876	0	0	-7.87433858996045e-13	0.5261058553861123	0
0.0033039729880253036	0.8002071502444094	0.0017382226319475412	0	0.002314622336612921	0.5260905075509797	0
0.00904313702833405	0.8002319704619114	0.004757300782423608	0	0.006334592872589242	0.5259908941155813	0
0.014786133181332633	0.8002798970319602	0.007777556590836871	0	0.010355454934597944	0.5257985959891828	0
0.020534895225260752	0.8003509904217755	0.010799472386279377	0	0.014377422547616349	0.5255134664681739	0
0.02629117918215369	0.8004453323973791	0.013823433168154915	0	0.018400582207466494	0.5251353199563503	0
0.032056699104402744	0.8005630254893359	0.016849796885851035	0	0.022424987557985564	0.5246639344358278	0
0.03783310671624829	0.8007041916030192	0.019878882668337816	0	0.026450644908153076	0.5240990574166298	0
0.04362198956162712	0.8008689706982314	0.022910968876831382	0	0.030477511918884502	0.5234404116330452	0
0.049424853910483554	0.801057518894951	0.025946283283547023	0	0.03450548593794955	0.5226877030342011	0
0.05524312667117785	0.8012700068951039	0.02898500334264441	0	0.03853440586075359	0.521840627479584	0
0.061078132688988936	0.801506617399755	0.03202724374082387	0	0.04256403723882061	0.520898881378088	0
0.06693108872677696	0.8017675427519833	0.035073052871289465	0	0.046594069379304076	0.5198621713126652	0
0.07280310070755788	0.8020529825972382	0.038122411183489614	0	0.05062411504655344	0.5187302234519582	0
0.07869514686620599	0.8023631407059406	0.04117522241346221	0	0.054653700871460195	0.5175027960991082	0
0.08460806933227222	0.8026982218840946	0.04423130945710075	0	0.05868226403947341	0.5161796916428161	0
0.0905425749825598	0.8030584292644823	0.047290415268959655	0	0.06270915569754	0.514760766726537	0
0.09649921827425909	0.803443960421287	0.050352194699790805	0	0.06673363249322845	0.5132459467381065	0
0.10247840509867401	0.8038550045660529	0.05341621744878679	0	0.07075486280795629	0.5116352356665432	0
0.10848037780868268	0.8042917384413368	0.056481961594719986	0	0.07477192061784049	0.5099287306738196	0
0.1145052330222147	0.8047543244523995	0.05954882415539847	0	0.07878380166308321	0.5081266274787269	0
0.12055290110879391	0.8052429060763837	0.06261611227924811	0	0.08278941414518608	0.5062292359484695	0
0.12662315835731994	0.8057576056406284	0.06568305136533735	0	0.08678759149538569	0.5042369859701903	0
0.13271563839044875	0.8062985223559656	0.06874879288282379	0	0.09077710451373612	0.5021504319378771	0
0.13882982769546678	0.8068657291533888	0.07181241430836309	0	0.09475666300690369	0.4999702614489939	0
0.14496508025373062	0.8074592713389599	0.07487292881727031	0	0.09872492986876374	0.497697296572218	0
0.15112063689513566	0.8080791661257744	0.07792929729543459	0	0.10268053780368253	0.4953324914572482	0
0.15729562613412498	0.8087254006956578	0.08098043109984585	0	0.10662209369415016	0.49287693530031335	0
0.1634890886539241	0.8093979329409333	0.08402520652975203	0	0.11054819775484587	0.4903318448580724	0
0.1696999955583722	0.810096692116069	0.08706247599120308	0	0.11445745795798892	0.4876985572446778	0
0.17592725920061672	0.8108215790819998	0.09009107534399226	0	0.11834849912792554	0.48497852422766335	0
0.18216975989626516	0.8115724687845941	0.09310983877566202	0	0.12221998130978623	0.4821732981649692	0
0.18842636174718358	0.8123492120157594	0.096117608024145	0	0.12607061045044246	0.4792845208314643	0
0.19469593720965947	0.8131516387032084	0.09911324547601065	0	0.12989915367040428	0.4763139067952789	0
0.20097737419740935	0.8139795594483588	0.10209563851932593	0	0.13370444300854567	0.47326323362341854	0
0.2072695982852695	0.814832769312847	0.10506371080119661	0	0.13748538772408328	0.4701343241013727	0
0.2135715945761735	0.8157110520635849	0.10801643283110908	0	0.1412409854879873	0.46692902728731256	0
0.21988241661879046	0.816614183023906	0.1109528260555712	0	0.144970325064568	0.46364920519651837	0
0.22620119757062	0.8175419324384049	0.11387196767088816	0	0.1486725898229103	0.4602967180852215	0
0.2325271601712188	0.8184940688769827	0.1167729945414947	0	0.15234706004254134	0.4568734101127585	0
0.23885962327077284	0.8194703622858972	0.11965510521936684	0	0.1559931127937781	0.4533810967945129	0
0.245198007738151	0.8204705870401063	0.12251756141244355	0	0.15961022115193918	0.44982155294583925	0
0.25154183884136533	0.8214945245000279	0.12535968761826524	0	0.1631979511630144	0.4461965028700591	0
0.25789073811324853	0.8225419638136257	0.12818086592109257	0	0.16675595282010375	0.442507617143786	0
0.26424443506239115	0.8236127058705676	0.13098053955338756	0	0.17028396223761813	0.43875649861891663	0
0.27060275556157964	0.8247065633963437	0.13375820593409116	0	0.1737817906974224	0.43494468241002854	0
0.2769656186104119	0.8258233622301188	0.1365134134712055	0	0.17724931862059687	0.43107363191820974	0
0.2833330357643638	0.826962942963385	0.13924575948123183	0	0.18068649111468596	0.427144733861462	0
0.2897050966200244	0.8281251599471168	0.14195488213197274	0	0.1840933061763249	0.42315930257878925	0
0.296081969101302	0.8293098827271912	0.1446404588565753	0	0.1874698112092789	0.41911857604378383	0
0.3024638841360984	0.8305169944616101	0.14730219821489846	0	0.19081609146406525	0.4150237223155806	0
0.3088511464306229	0.8317463950542845	0.1499398427955368	0	0.19413227251322746	0.4108758300015601	0
0.315244102053261	0.8329979959373274	0.15255315423381066	0	0.19741850038524583	0.40667592705924666	0
0.3216431546279299	0.8342717239332573	0.1551419185647177	0	0.20067494739388372	0.40242496884274015	0
0.32804874768415	0.8355675185038302	0.15770593765786609	0	0.20390180058705248	0.39812384849283994	0
0.3344613610849063	0.8368853315430942	0.16024502661984066	0	0.20709925780221172	0.3937733986740329	0
0.3408815052084163	0.8382251266060933	0.16275901039420596	0	0.21026752280469527	0.38937439515435784	0
0.34730971376935166	0.8395868777156442	0.16524771997464882	0	0.21340680001600215	0.38492756168870995	0
0.35374654534813244	0.8409705699016852	0.1677109921111469	0	0.21651729371625045	0.38043356917157606	0
0.3601925710108955	0.8423761966990959	0.1701486637383001	0	0.21959920064830205	0.3758930446499389	0
0.36664837993482835	0.8438037614120649	0.17256057342141087	0	0.22265271153150407	0.37130656800668743	0
0.37311456618405	0.8452532742166828	0.17494655573491202	0	0.22567800368624333	0.3666746820393725	0
0.3795917310934347	0.8467247525827688	0.17730644165844406	0	0.22867524129767497	0.36199789171599384	0
0.38608048002611517	0.8482182204285255	0.17964005690066895	0	0.2316445730921209	0.357276667467948	0
0.39258142022999676	0.8497337074685701	0.18194722070687327	0	0.23458613065009953	0.35251144778712806	0
0.3990951552873961	0.8512712477095932	0.18422774354947397	0	0.2375000253089215	0.34770264441232773	0
0.405622289210517	0.8528308801637945	0.18648142829400524	0	0.240386349512743	0.34285064048069097	0
0.41216342066666045	0.8544126472291507	0.188708067919257	0	0.24324517378047136	0.33795579594771585	0
0.4187191412458355	0.8560165939620858	0.19090744476191346	0	0.2460765456175293	0.33301845010428593	0
0.4252900357094664	0.8576427678121593	0.19307933047347045	0	0.2488804893492633	0.32803892260968764	0
0.4318766815596725	0.8592912181886737	0.19522348576162887	0	0.2516570056874827	0.32301751500787496	0
0.43847964694429764	0.8609619955953698	0.19733965962660027	0	0.25440607064520576	0.3179545135059647	0
0.4450994886138615	0.8626551507429471	0.19942758868879154	0	0.25712763455969606	0.3128501917365825	0
0.4517367520475794	0.8643707341915986	0.20148699725899952	0	0.2598216220746685	0.30770481185213405	0
0.4583919725728565	0.8661087962565662	0.2035175977182214	0	0.26248793253318337	0.3025186248046985	0
0.46506567346822275	0.8678693861317527	0.20551908997821605	0	0.2651264391683164	0.2972918729344336	0
0.47175836444746944	0.869652551085242	0.20749116112508054	0	0.2677369885183288	0.29202479226912653	0
0.47847054316681625	0.8714583364488024	0.20943348599052725	0	0.27031940106137914	0.2867176124281561	0
0.4852026932182654	0.8732867846725347	0.21134572669950083	0	0.2728734704938222	0.2813705592574412	0
0.49195528263326044	0.8751379344898408	0.21322753243576675	0	0.2753989632773561	0.2759838570671883	0
0.49872876548223005	0.8770118209213298	0.21507854010712976	0	0.2778956193822956	0.27055772838187453	0
0.5055235804191253	0.8789084744475565	0.2168983741623495	0	0.2803631518923387	0.2650923960883619	0
0.5123401544263483	0.880827921632121	0.21868664781899227	0	0.2828012485169017	0.2595880813744751	0
0.5191788915223133	0.8827701815117234	0.22044296036017927	0	0.28520956773956696	0.2540450137807716	0
0.5260401864445214	0.8847352690077378	0.22216690102632985	0	0.2875877439430465	0.2484634210722547	0
0.5329244114749544	0.886723190748719	0.2238580459410121	0	0.28993538300847055	0.24284354080376047	0
0.5398319237464718	0.8887339466944233	0.22551596035155694	0	0.29225206518287083	0.23718561527864682	0
0.5467630594158814	0.8907675279969998	0.22714019759688361	0	0.29453734342267596	0.2314898971674177	0
0.5537181394538111	0.8928239182331432	0.22873030091120042	0	0.296790745682289	0.22575664560068898	0
0.5606974640739263	0.8949030913213867	0.23028580254408565	0	0.2990117734372971	0.21998613155437205	0
0.5677013080743409	0.8970050096433683	0.23180622328273387	0	0.30119990069933306	0.2141786425347149	0
0.5747299350036307	0.8991296278207346	0.23329107607503563	0	0.3033545789293339	0.20833447162560847	0
0.5817835781856778	0.9012768865565057	0.23473986246134784	0	0.3054752316033587	0.20245393398476844	0
0.5888624503481391	0.9034467150374093	0.23615207531177848	0	0.307561257815493	0.19653735962719432	0
0.595966741889082	0.9056390299482201	0.237527199074567	0	0.30961203231340284	0.19058509558804954	0
0.6030966134129024	0.9078537326860068	0.23886470904385604	0	0.3116269040153779	0.1845975129007092	0
0.6102522020914384	0.9100907108295087	0.24016407338176746	0	0.31360519860457303	0.1785750019839445	0
0.6174336169381713	0.9123498361968926	0.24142475301604965	0	0.3155462179527559	0.17251797729097973	0
0.6246409345427866	0.9146309630054941	0.24264620180293686	0	0.31744923986590723	0.16642688159251573	0
0.6318742052531524	0.9169339293329687	0.243827868539542	0	0.3193135206800574	0.16030218141701974	0
0.6391334415970784	0.919258552959012	0.24496919603004788	0	0.3211382932454218	0.1541443774812684	0
0.6464186281108739	0.9216046340093642	0.24606962376556155	0	0.3229227705614578	0.14795399698928005	0
0.6537297051168867	0.9239719492661204	0.24712858656639702	0	0.32466614293978735	0.14173160800353576	0
0.6610665788352744	0.9263602549233675	0.24814551741717056	0	0.32636758185902653	0.13547781144891882	0
0.6684291179280517	0.9287692850204318	0.249119848191204	0	0.3280262404516212	0.12919324458996115	0
0.6758171449138639	0.9311987481731053	0.2500510098936416	0	0.3296412530636908	0.12287858888515656	0
0.6832304375640845	0.9336483275555876	0.25093843441344377	0	0.33121173728658315	0.11653456931040018	0
0.6906687269316057	0.9361176798075254	0.2517815558728612	0	0.3327367953028978	0.11016195651478167	0
0.6981316946317956	0.9386064337069229	0.2525798119951487	0	0.33421551521856274	0.10376156958356089	0
0.705618973265768	0.9411141899106008	0.25333264590279175	0	0.33564697315087066	0.09733427606813796	0
0.7131301377849623	0.9436405176848586	0.25403950709566847	0	0.33703023371755736	0.09088099974985758	0
0.7206647071771614	0.9461849551005405	0.2546998536539981	0	0.33836435274090615	0.08440271950778666	0
0.7282221419511624	0.9487470078634035	0.25531315406776733	0	0.3396483792442723	0.07790047173612215	0
0.7358018413217772	0.9513261480737026	0.2558788891602439	0	0.34088135757267407	0.07137535296705602	0
0.7434031421502979	0.9539218136201606	0.2563965542516636	0	0.34206232996794456	0.06482852092454985	0
0.7510253145358683	0.9565334064754609	0.2568656611839426	0	0.34319033877449406	0.05826119839872121	0
0.7586675621379934	0.9591602926530688	0.25728574077628	0	0.3442644295571861	0.051674672978193156	0
0.7663290236101648	0.9618018026163221	0.2576563453287032	0	0.34528365441884135	0.045070295748348	0
0.7740087649365082	0.9644572286145209	0.2579770507263671	0	0.3462470742146348	0.03844948775513766	0
0.7817057833004804	0.967125826050066	0.258247459219758	0	0.34715376249984037	0.03181373644917778	0
0.7894190048263499	0.9698068128109082	0.2584672018984882	0	0.3480028087186901	0.025164597326858537	0
0.7971472892254957	0.9724993710771861	0.2586359413806322	0	0.34879332224401594	0.01850368953429854	0
0.8048894270435565	0.9752026466424332	0.25875337422250455	0	0.3495244355926789	0.011832697765075726	0
0.8126441451025589	0.9779157511714467	0.25881923347018193	0	0.35019530850637864	0.005153367010629467	0
0.820410099875695	0.9806377603266356	0.25883329099658536	0	0.35080513092866855	-0.0015324923779237208	0
0.8281858926980267	0.9833677196228463	0.25879535990555236	0	0.3513531278022534	-0.008223018515730705	0
0.8359832194617843	0.9861092716350538	0.25870510030950417	0	0.35183932862978473	-0.014927601490976567	0
0.8438059480011343	0.9888633142696684	0.2585620328270602	0	0.3522629828593965	-0.02164886893920185	0
0.8516530822718302	0.9916290244295753	0.2583657165493357	0	0.35262300005955405	-0.028385249679551167	0
0.8595235623134037	0.9944055421792324	0.25811574417031674	0	0.3529183110424553	-0.035135105424422504	0
0.8674162555138057	0.9971919680546112	0.2578117448466004	0	0.3531478712058967	-0.041896723822382353	0
0.8753299606389195	0.9999873649586004	0.2574533867844597	0	0.35331066460447624	-0.048668322559948116	0
0.8832634002961777	1.0027907560661062	0.2570403802949419	0	0.3534057078045282	-0.05544804366098061	0
0.891215227785502	1.0056011279056796	0.2565724802458659	0	0.35343205419127816	-0.062233960211535426	0
0.8991840277877189	1.0084174313639895	0.25604948864121463	0	0.3533887980547272	-0.06902407789736369	0
0.9071683206621953	1.0112385840617861	0.25547125687427386	0	0.35327507863951846	-0.07581633971173124	0
0.9151665563699368	1.014063469159425	0.2548376886329052	0	0.35309008431453837	-0.08260862193260228	0
0.9231771231733247	1.016890939479315	0.2541487416964737	0	0.35283305658475483	-0.08939874278073665	0
0.9311983542052793	1.0197198209612526	0.2534044295430634	0	0.35250329378449846	-0.09618446930811896	0
0.9392285245940543	1.0225489128685539	0.25260482361661596	0	0.3521001549719613	-0.10296351636197545	0
0.9472658679894956	1.0253769949091749	0.2517500535322773	0	0.3516230627739441	-0.10973356201071847	0
0.9553085756260828	1.0282028282588194	0.2508403085910917	0	0.3510715066225605	-0.11649224822456626	0
0.9633548027326099	1.0310251592304172	0.24987583837080335	0	0.35044504544890565	-0.12323718780954324	0
0.9714026855713659	1.0338427267022803	0.24885695161606122	0	0.3497433090473534	-0.12996598022600667	0
0.9794503319439567	1.0366542602668667	0.24778401800674235	0	0.34896600116240706	-0.13667620516355586	0
0.9874958478114751	1.0394584910381468	0.24665746506957711	0	0.3481128990947774	-0.14336544630026324	0
0.995537337159327	1.0422541530683676	0.2454777779739524	0	0.34718385498953536	-0.15003129259156234	0
1.0035729017755761	1.045039984749876	0.2442454992891593	0	0.3461787971048892	-0.15667133952981757	0
1.0116006736608267	1.04781474149131	0.24296122336449086	0	0.3450977265024176	-0.16328321727983863	0
1.019618797169469	1.0505771908889348	0.2416255979103601	0	0.34394071931501924	-0.1698645771111293	0
1.027625452396218	1.0533261221352812	0.2402393189627016	0	0.34270792344037954	-0.1764131118127665	0
1.03561885886723	1.0560603485081281	0.23880312848716276	0	0.34139955713749026	-0.18292655967778235	0
1.0435972803237914	1.0587787101593795	0.23731781159809734	0	0.34001590714833896	-0.18940270928494832	0
1.05155903347748	1.0614800781593676	0.2357841927853662	0	0.33855732572761754	-0.19583940736687908	0
1.0595024886545903	1.0641633556725012	0.2342031334219996	0	0.33702422869794313	-0.20223455995173018	0
1.067426078705849	1.0668274818329446	0.23257552750907004	0	0.3354170916849534	-0.20858614005649864	0
1.0753283108836191	1.0694714364526257	0.23090229643608615	0	0.3337364451174308	-0.21489219750096114	0
1.0832077535797957	1.0720942361793495	0.2291843888556509	0	0.3319828741810519	-0.22115084847031724	0
1.0910630518042048	1.074694940196327	0.22742277453174337	0	0.33015701267661934	-0.22736028796597502	0
1.0988929181645617	1.0772726476248817	0.2256184433458247	0	0.3282595419638803	-0.2335187826043356	0
1.1066961475565056	1.079826502674546	0.22377239897711607	0	0.3262911842922205	-0.2396246820533367	0
1.1144716093413123	1.0823556922280773	0.22188565760295073	0	0.32425270122521593	-0.24567641254874603	0
1.122218248149368	1.084859446203453	0.2199592447487937	0	0.3221448900991235	-0.2516724771719279	0
1.1299350759532085	1.0873370350202014	0.21799419439578058	0	0.3199685829025031	-0.2576114493191173	0
1.1376211915992602	1.0897877758051862	0.21599154117463815	0	0.31772463744313095	-0.2634919872439146	0
1.1452757587649773	1.0922110251319173	0.2139523231126376	0	0.31541394008089235	-0.26931281645481886	0
1.1528980160262827	1.0946061820252404	0.21187757636942878	0	0.3130373995789641	-0.2750727368251978	0
1.160487265422133	1.0969726840625404	0.2097683357092179	0	0.3105959473609867	-0.2807706132393903	0
1.1680428876138258	1.0993100117548082	0.20762562779816562	0	0.30809052948216226	-0.2864053862587714	0
1.1755643210981284	1.1016176816387206	0.20545047453799767	0	0.30552211014183617	-0.291976055711825	0
1.1830510626101534	1.1038952460294007	0.20324389084738756	0	0.30289166887068214	-0.2974816803700195	0
1.190502677594756	1.1061422957248428	0.2010068794270393	0	0.30020019400060044	-0.3029213848667163	0
1.1979187874346018	1.108358455560539	0.1987404324020968	0	0.2974486842514179	-0.30829434942322953	0
1.20529906035334	1.1105433811914251	0.19644553228009548	0	0.2946381496523812	-0.31359980255319186	0
1.2126432262379931	1.1126967629515874	0.19412314561875546	0	0.2917696035374525	-0.3188370310049564	0
1.2199510628445687	1.1148183211397265	0.19177422554848	0	0.28884406526985695	-0.3240053689711009	0
1.227222394825235	1.116907805157261	0.18939971055617272	0	0.28586255845744196	-0.329104196671748	0
1.2344570934829158	1.1189649928238639	0.18700052310112686	0	0.28282610891931564	-0.33413293942177713	0
1.241655067763461	1.1209896872026373	0.18457757125517102	0	0.27973574647595434	-0.33909106064425254	0
1.2488162682158899	1.122981717139956	0.18213174619249817	0	0.2765925015093163	-0.3439780639844484	0
1.255940690765626	1.1249409376446675	0.1796639196676885	0	0.27339740138427954	-0.3487934951013803	0
1.2630283555979547	1.1268672234343462	0.17717495022802945	0	0.27015147817922547	-0.3535369266843796	0
1.2700793246054665	1.128760473153197	0.17466567625062013	0	0.2668557594148145	-0.35820796969406826	0
1.277093686507464	1.1306206047010077	0.17213692025133	0	0.26351127336451685	-0.36280626277490535	0
1.2840715621729935	1.1324475560885057	0.16958948622014552	0	0.26011904529215246	-0.36733147527882437	0
1.291013104037968	1.134241284646907	0.1670241590378785	0	0.25668009634777456	-0.3717833062652884	0
1.2979184797562597	1.1360017622348746	0.1644417098726948	0	0.25319545053025055	-0.3761614735514498	0
1.3047878875110877	1.1377289786746838	0.16184288998674184	0	0.24966612614033556	-0.38046572317885546	0
1.3116215490198855	1.1394229393608428	0.15922843275096207	0	0.24609313815813139	-0.38469582444859196	0
1.3184197111351181	1.141083665085566	0.15659905252449707	0	0.24247749639458444	-0.3888515704646951	0
1.3251826278242542	1.1427111871293456	0.15395545122963294	0	0.2388202142569459	-0.3929327668122584	0
1.3319105835212166	1.1443055524644876	0.15129830896492996	0	0.235122295549863	-0.39693924554288357	0
1.3386038720639177	1.1458668181555183	0.1486282918785736	0	0.23138474503150658	-0.4008708521122749	0
1.345262811491762	1.1473950543826492	0.14594604604869293	0	0.22760855958396367	-0.4047274539414549	0
1.351887726652335	1.148890339919114	0.14325220418764983	0	0.22379473728030433	-0.4085089299868138	0
1.358478962880183	1.1503527648331322	0.14054737995090746	0	0.21994426905830436	-0.412215178507087	0
1.365036873249133	1.151782427159941	0.13783217294383182	0	0.21605814546218985	-0.4158461095983792	0
1.3715618258388098	1.1531794341111108	0.13510716562852104	0	0.21213735191106284	-0.4194016491910739	0
1.3780542004055487	1.1545439009042722	0.1323729245672717	0	0.20818287009454114	-0.4228817370176122	0
1.3845143874716916	1.1558759501615141	0.1296300007190421	0	0.20419567802437688	-0.4262863260027642	0
1.3909427917187251	1.1571757121884376	0.12687892791727856	0	0.20017674741491784	-0.42961538389587217	0
1.3973398216119413	1.1584433224682376	0.12412022725260406	0	0.19612704966692224	-0.4328688877580513	0
1.4037058980853914	1.1596789230667877	0.12135440335717762	0	0.19204755004268925	-0.43604682843816484	0
1.4100414525155769	1.1608826618119732	0.11858194523451016	0	0.18793920841448666	-0.43914920934946755	0
1.4163469290812063	1.1620546923272503	0.11580332519980556	0	0.18380297720856748	-0.4421760474245279	0
1.4226227704528966	1.163195171010535	0.11301900520967553	0	0.17963981036064813	-0.4451273661525897	0
1.428869436887716	1.1643042602318694	0.11022942848685646	0	0.1754506503689412	-0.4480032046568023	0
1.4350873947751324	1.1653821258211188	0.10743502459288214	0	0.17123643532489305	-0.4508036120122311	0
1.4412771195365865	1.1664289372407797	0.10463620819725704	0	0.16699809655566789	-0.4535286484725858	0
1.4474390919056832	1.1674448666086914	0.10183338082621687	0	0.16273656074118398	-0.45617838368798347	0
1.4535738054836589	1.1684300896033433	0.09902692750574871	0	0.15845274426811137	-0.4587528998045233	0
1.4596817556677646	1.1693847833044704	0.09621722188828347	0	0.15414756047232692	-0.46125228654506306	0
1.4657634515752995	1.1703091277657856	0.09340462089161464	0	0.14982191088485294	-0.4636766460090219	0
1.4718194134185505	1.1712033051633848	0.09058946595126717	0	0.14547668650740164	-0.46602609112466964	0
1.4778501604177097	1.1720674976774073	0.08777208875446599	0	0.141112776074657	-0.46830074072144695	0
1.4838562292907855	1.172901889873079	0.08495280275890722	0	0.13673105235742056	-0.4705007263987698	0
1.4898381617551448	1.1737066664971259	0.08213190911988143	0	0.1323323806933352	-0.47262618732074874	0
1.4957965001390534	1.1744820116422272	0.07930969894049611	0	0.12791762193271308	-0.47467726855322695	0
1.5017318078167903	1.1752281110963967	0.0764864437466509	0	0.1234876169341376	-0.4766541278043471	0
1.5076446483242052	1.1759451492325317	0.07366240550257244	0	0.11904320158157505	-0.4785569277016499	0
1.5135355910739376	1.1766333095042179	0.07083783410021882	0	0.1145852022811269	-0.48038583756145126	0
1.5194052158855107	1.1772927746619901	0.06801296535951498	0	0.11011443219215351	-0.48214103440362654	0
1.5252541119637852	1.1779237262645115	0.06518802167485505	0	0.10563169161057823	-0.4838227020675717	0
1.5310828746922136	1.1785263439988387	0.062363213743180344	0	0.10113777009397437	-0.48543102978363173	0
1.536892103604513	1.1791008052041787	0.05953874175754871	0	0.09663344777662894	-0.48696621125070916	0
1.5426824074997467	1.1796472851122515	0.05671479313572261	0	0.09211949116749994	-0.4884284455998342	0
1.5484544056186134	1.1801659566078393	0.05389154213945253	0	0.08759665193385949	-0.48981793705330556	0
1.554208715022282	1.1806569888147276	0.051069156270493146	0	0.08306567657586233	-0.49113489140371874	0
1.559945960485416	1.1811205477968392	0.04824779168620579	0	0.07852729855215174	-0.4923795181273873	0
1.5656667807555227	1.1815567967257872	0.045427590336128726	0	0.07398223309700422	-0.49355203105354556	0
1.571371806748081	1.1819658939330295	0.042608690947129824	0	0.06943119437701115	-0.4946526433198085	0
1.5770616854072566	1.1823479945243915	0.03979121752215772	0	0.06487487644549428	-0.49568157187368445	0
1.5827370592239187	1.1827032486726672	0.03697528971535268	0	0.06031396948063532	-0.4966390330204921	0
1.5883985828427252	1.1830318025427888	0.034161014880024376	0	0.05574914644054752	-0.49752524503120643	0
1.594046906993103	1.1833337970946713	0.031348496314010134	0	0.05118107594180103	-0.49834042501192816	0
1.5996826868324423	1.1836093684690634	0.028537829405517294	0	0.04661041556559814	-0.4990847900177463	0
1.6053065864147753	1.183858647986804	0.025729099676952683	0	0.042037808216099634	-0.499758557107877	0
1.6109192645875334	1.1840817613345702	0.022922390109509253	0	0.03746389360402552	-0.5003619411822252	0
1.6165213885130336	1.1842788290512059	0.020117774684723085	0	0.0328892973185623	-0.5008951563138818	0
1.6221136206163458	1.1844499658955978	0.01731532520545086	0	0.028314641538319498	-0.5013584140412501	0
1.627696628325835	1.184595281118949	0.014515106719696913	0	0.023740537180181043	-0.5017519240897929	0
1.6332710787242657	1.1847148781855663	0.011717180496193746	0	0.019167588372874987	-0.5020758935865625	0
1.6388376368139026	1.1848088546982358	0.008921605197561744	0	0.014596394009883088	-0.5023305268133843	0
1.644396964204006	1.1848773023804158	0.006128437842404074	0	0.010027548968992411	-0.5025160251001801	0
1.6499497277179331	1.184920307153479	0.0033377297798923614	0	0.005461637179288661	-0.5026325869628203	0
1.6554965863555993	1.1849379489636593	0.0005495335383900197	0	0.0008992424841238449	-0.5026804075499082	0
1.661038206433268	1.184930301867689	-0.002236104486092637	0	-0.0036590636519329735	-0.502659678778405	0
1.6665781928532608	1.1848974097562883	-0.005020616902709468	0	-0.008215132213435835	-0.5025705234256188	0
1.672124000336313	1.1848392077861092	-0.007807370528101524	0	-0.012773978502577074	-0.5024127821326451	0
1.6776762869824824	1.1847556191806794	-0.01059631322556071	0	-0.017335021257543916	-0.5021862758775317	0
1.6832357056065088	1.1846465614763018	-0.013387387487948236	0	-0.021897668883690415	-0.5018908229835951	0
1.6888029209636273	1.1845119462290064	-0.016180538793701495	0	-0.026461333457153857	-0.501526238390768	0
1.6943785869388763	1.1843516794967992	-0.018975703861196794	0	-0.03102541187495737	-0.5010923350143792	0
1.6999633710624598	1.1841656612670706	-0.02177282265015211	0	-0.03558930581792179	-0.5005889222337505	0
1.7055579283696993	1.1839537862515699	-0.024571824961217046	0	-0.04015240023591584	-0.5000158080696315	0
1.7111629206590742	1.1837159433720437	-0.027372639792325643	0	-0.04471407899823269	-0.4993727978024196	0
1.7167790088148824	1.1834520160508801	-0.03017519119377648	0	-0.049273718510148654	-0.498659694754657	0
1.7224068480987913	1.1831618825570351	-0.03297939563001214	0	-0.053830683822364486	-0.4978763012051372	0
1.728047103043278	1.1828454153411396	-0.03578516910862312	0	-0.058384340621855026	-0.49702241655714857	0
1.7337004152303772	1.182502482933873	-0.038592410858733606	0	-0.06293402915531712	-0.4960978424069887	0
1.7393674403681905	1.1821329480525191	-0.04140102150100468	0	-0.06747909416376185	-0.49510237736080426	0
1.7450488270639624	1.1817366688998934	-0.044210892200339726	0	-0.07201886771362694	-0.4940358204480633	0
1.7507452138834676	1.1813134996469872	-0.04702190296123489	0	-0.07655266693134694	-0.4928979723052964	0
1.7564572439433332	1.1808632895783222	-0.04983392957229227	0	-0.08107980569097259	-0.4916886327429749	0
1.7621855553988086	1.1803858839088652	-0.052646838627786664	0	-0.08559958704327017	-0.4904076027906696	0
1.7679307700270526	1.1798811250355548	-0.05546048168962828	0	-0.0901112943630443	-0.48905468787367484	0
1.7736935129728884	1.1793488511532675	-0.0582747047474869	0	-0.09461420707647361	-0.48762969389441413	0
1.7794744001780591	1.1787888975439262	-0.06108934180861679	0	-0.09910759089018834	-0.48613243046292764	0
1.7852740453208598	1.1782010961879976	-0.06390421805588403	0	-0.10359070338234139	-0.48456270960440007	0
1.7910930496404651	1.1775852770427067	-0.0667191446815332	0	-0.1080627863166501	-0.48292034889586	0
1.7969320130074002	1.176941267206318	-0.06953392405132587	0	-0.11252307443172363	-0.4812051689279527	0
1.8027915193541995	1.1762688927885905	-0.07234834247076659	0	-0.11697078453846416	-0.4794169979556201	0
1.8086721608245415	1.175567976472669	-0.07516218160518395	0	-0.1214051341616869	-0.47755566505077457	0
1.8145745017699573	1.1748383420065545	-0.07797520102664697	0	-0.125825314570564	-0.4756210116516914	0
1.8204991105991648	1.1740798108160773	-0.08078715332090886	0	-0.1302305152235647	-0.4736128821400194	0
1.826446546285409	1.1732922038811413	-0.08359777744640853	0	-0.13461991387347588	-0.47153112838061384	0
1.83241735172476	1.1724753430190717	-0.0864067954783462	0	-0.13899267211995384	-0.4693756126298846	0
1.8384120680166784	1.1716290493443373	-0.08921391922515487	0	-0.14334794635219614	-0.4671462029567328	0
1.8444312295652125	1.1707531441891097	-0.09201884774939237	0	-0.14768488444036346	-0.46484277515025024	0
1.8504753569459715	1.1698474504939798	-0.09482126392658882	0	-0.15200262101544865	-0.4624652158163666	0
1.8565449610016405	1.1689117926297614	-0.09762083628105221	0	-0.15630028094143827	-0.46001342130880546	0
1.8626405458621411	1.1679459962866907	-0.10041722028232328	0	-0.16057698189510208	-0.45748729682240935	0
1.86876261346682	1.1669498880397466	-0.10321006028787527	0	-0.16483183787161404	-0.4548867546276508	0
1.8749116393603655	1.1659232996573305	-0.10599897842960755	0	-0.16906394283209145	-0.45221172465052073	0
1.881088107270446	1.164866062838963	-0.10878359032145654	0	-0.17327239519741747	-0.4494621400403574	0
1.8872924806410858	1.1637780142667673	-0.11156349205183277	0	-0.17745627861869528	-0.4466379496271658	0
1.8935252222108356	1.162658992648235	-0.1143382689805328	0	-0.18161467582779378	-0.44373910948612566	0
1.899786780725357	1.1615088413740409	-0.1171074897221803	0	-0.18574666007825735	-0.44076558908386737	0
1.9060776025454562	1.1603274067798985	-0.11987071126975002	0	-0.18985130331435462	-0.437717366001549	0
1.9123981179927576	1.1591145410212558	-0.12262747293646234	0	-0.19392766761963687	-0.4345944325691819	0
1.918748747388766	1.1578701013831885	-0.12537729905704004	0	-0.197974809754954	-0.4313967932514719	0
1.9251299104631845	1.1565939487604642	-0.12811970302985987	0	-0.20199178752662889	-0.4281244599241282	0
1.9315420119807478	1.1552859508097535	-0.13085418107854313	0	-0.20597765101209511	-0.42477745913814713	0
1.9379854493262751	1.1539459808361023	-0.13358021556050576	0	-0.20993144784344353	-0.42135582839962055	0
1.9444606109986564	1.152573918441114	-0.13629727433333655	0	-0.2138522226529067	-0.41785961696909607	0
1.9509678723335704	1.1511696508091607	-0.13900480901255807	0	-0.21773901493704434	-0.4142888882619185	0
1.9575076075334235	1.149733070477511	-0.14170226002828573	0	-0.22159086666173855	-0.4106437132977033	0
1.964080170319962	1.148264079899811	-0.14438904865886884	0	-0.22540681116793573	-0.40692418140908954	0
1.9706859116599067	1.1467625879541148	-0.14706458445041753	0	-0.22918588409772775	-0.4031303904780259	0
1.9773251665237221	1.1452285132576372	-0.1497282598828162	0	-0.23292711609058409	-0.39926245443630426	0
1.9839982589891383	1.1436617834360996	-0.15237945260300148	0	-0.23662953625047942	-0.3953205005023067	0
1.9907055033182923	1.1420623352419328	-0.1550175259764589	0	-0.2402921731598139	-0.39130466858195895	0
1.9974471999671881	1.1404301158813728	-0.1576418276610575	0	-0.2439140531263913	-0.3872151137051175	0
2.004223630000725	1.1387650848185549	-0.16025168767966783	0	-0.24749419779867704	-0.3830520096270279	0
2.011035060311467	1.137067212979981	-0.1628464207416168	0	-0.2510316276391288	-0.3788155459115998	0
2.0178817492497036	1.1353364817348297	-0.16542532860358494	0	-0.25452536532026065	-0.37450592450142106	0
2.024763928792775	1.133572887803922	-0.16798769361367358	0	-0.2579744271549285	-0.3701233710574707	0
2.0316818145552027	1.1317764412522326	-0.17053278292102206	0	-0.2613778290697083	-0.36566812903839385	0
2.0386356062369564	1.1299471657949254	-0.17305984898812077	0	-0.26473458745472855	-0.3611404595866943	0
2.045625471231508	1.1280851035985537	-0.17556812410336495	0	-0.26804371209007916	-0.3565406525266409	0
2.052651561659952	1.1261903113243608	-0.178056827130958	0	-0.2713042153454637	-0.35186901568253465	0
2.0597140027104253	1.1242628636979826	-0.18052515984918793	0	-0.2745151075127908	-0.3471258828467574	0
2.0668128887122497	1.1223028551419003	-0.1829723062885919	0	-0.2776753962036029	-0.34231161692873524	0
2.073948290119505	1.1203103983978961	-0.18539743589401153	0	-0.28078409067483207	-0.3374266057255252	0
2.081120237800572	1.1182856294390073	-0.18779969896550153	0	-0.28384019619646045	-0.33247127314955566	0
2.08832873894598	1.1162287035757843	-0.19017823295018607	0	-0.2868427223430399	-0.32744606887855743	0
2.0955737584129523	1.1141398012645063	-0.19253215714641186	0	-0.28979067647567913	-0.32235148179473216	0
2.102855229168982	1.1120191257015992	-0.19486057723885528	0	-0.2926830697248019	-0.31718803334716816	0
2.1101730298559938	1.1098669099195932	-0.1971625792908328	0	-0.29551890978978046	-0.3119562941062119	0
2.1175270102650234	1.107683409935967	-0.19943723917277406	0	-0.2982972129189093	-0.30665686638789924	0
2.1249169706965167	1.1054689113173275	-0.20168361732936807	0	-0.30101699765907647	-0.30129039958293713	0
2.132342657860031	1.1032237310212911	-0.20390075913911798	0	-0.30367728566094354	-0.2958575939869476	0
2.139803770121524	1.100948216390759	-0.2060876981694178	0	-0.30627710594146723	-0.2903591977899627	0
2.1472999496752645	1.0986427480523129	-0.2082434555816156	0	-0.3088154944770956	-0.28479601357810974	0
2.1548307853800353	1.0963077395607126	-0.2103670428200971	0	-0.311291497713421	-0.2791688970231695	0
2.1623958060050024	1.0939436399516071	-0.21245746163048393	0	-0.31370417289545116	-0.2734787626600787	0
2.1699944769865893	1.0915509352216992	-0.21451370529534639	0	-0.31605258986260004	-0.2677265871323188	0
2.177626194159482	1.0891301507505446	-0.21653475923945742	0	-0.31833583214098604	-0.2619134147692567	0
2.1852902931234937	1.0866818487228673	-0.2185196059091855	0	-0.32055300284644533	-0.2560403512417961	0
2.192986027620264	1.0842066353520736	-0.2204672216206412	0	-0.3227032215158309	-0.25010858083941373	0
2.200712592082923	1.0817051539565397	-0.22237658501055876	0	-0.3247856338943208	-0.2441193499026989	0
2.208469096341521	1.0791780933047859	-0.22424667333671328	0	-0.3267994081818511	-0.23807398697402524	0
2.216254581183957	1.076626182752435	-0.22607646921725735	0	-0.3287437427596493	-0.231973891408057	0
2.2240680087189215	1.0740501954352484	-0.2278649611584568	0	-0.3306178670478644	-0.2258205413996523	0
2.2319082568724475	1.0714509501076408	-0.22961114538578295	0	-0.33242104383358734	-0.219615498875291	0
2.2397741308282315	1.0688293072807304	-0.23131403153699537	0	-0.33415257553428046	-0.21336040090726183	0
2.2476643565403798	1.0661861711641585	-0.23297264425036746	0	-0.33581180606142336	-0.20705696513074254	0
2.2555775789628654	1.0635224899874263	-0.23458602597358147	0	-0.3373981239432821	-0.20070699142102097	0
2.263512373923867	1.0608392516147358	-0.23615324251854458	0	-0.3389109680342677	-0.19431235249411347	0
2.271467238081984	1.0581374864169422	-0.2376733840622558	0	-0.34034982861238594	-0.187875001950909	0
2.279440608213089	1.0554182601162763	-0.23914557186829044	0	-0.34171425388091203	-0.18139695856130966	0
2.2874308395401557	1.0526826804328822	-0.24056895710222348	0	-0.3430038488661892	-0.17488032356915947	0
2.2954362402210826	1.0499318844838366	-0.24194272994623417	0	-0.34421828375692254	-0.16832725227019876	0
2.303455054199431	1.0471670436817124	-0.2432661189996081	0	-0.3453572930821852	-0.1617399673999575	0
2.311485482512839	1.044389355362556	-0.2445383973037224	0	-0.34642068071940996	-0.15512074101462575	0
2.319525679633743	1.0416000428865453	-0.24575888379158445	0	-0.3474083206526402	-0.14847189665117289	0
2.327573765741741	1.0388003501606453	-0.24692694711058516	0	-0.3483201595992091	-0.1417957982773543	0
2.335627836842795	1.0359915368009665	-0.24804200862630224	0	-0.3491562186510595	-0.13509484082205875	0
2.343685972743633	1.0331748739654176	-0.2491035447000183	0	-0.349916594083579	-0.12837144234094094	0
2.3517462405634904	1.0303516416982783	-0.2501110880521001	0	-0.3506014572961059	-0.1216280398140325	0
2.35980671389814	1.0275231207564537	-0.25106423072798834	0	-0.35121105561130306	-0.11486707176485855	0
2.3678654665690035	1.0246905933122474	-0.25196262348292153	0	-0.35174571038898866	-0.10809098205983364	0
2.375920597903408	1.0218553325904352	-0.25280597855580894	0	-0.35220581710591664	-0.10130219721917208	0
2.3839702321351437	1.019018601589651	-0.2535940689081116	0	-0.35259184288822737	-0.09450312536970906	0
2.3920125233960143	1.0161816498799703	-0.25432672791675026	0	-0.35290432425517987	-0.08769615053658386	0
2.400045670348041	1.0133457070380503	-0.25500384958441474	0	-0.3531438648267911	-0.08088361877011793	0
2.4080679212387026	1.0105119795075161	-0.2556253873859137	0	-0.3533111320877106	-0.0740678323560709	0
2.416077576378632	1.0076816484406463	-0.25619135268073867	0	-0.3534068538790161	-0.0672510462694799	0
2.424072996038615	1.004855865703681	-0.2567018133021515	0	-0.35343181477803476	-0.060435460081267676	0
2.4320526025412676	1.0020357520180376	-0.2571568914669054	0	-0.3533868521553968	-0.053623214862567874	0
2.4400148950407043	0.9992223907110457	-0.2575567621532742	0	-0.3532728519323167	-0.04681637932526856	0
2.4479584328390986	0.996416832684189	-0.2579016495818857	0	-0.35309074448550215	-0.040016962921941804	0
2.455881853892265	0.9936200890463126	-0.2581918255172408	0	-0.3528415002185228	-0.0332268989894808	0
2.463783865276959	0.9908331337539763	-0.2584276060496758	0	-0.3525261254927786	-0.02644805195704647	0
2.4716632514962824	0.9880569000531453	-0.25860934909814	0	-0.3521456581817605	-0.019682209390414943	0
2.479518867185454	0.9852922825228487	-0.25873745136089027	0	-0.3517011638349645	-0.012931087514084783	0
2.4873496418766234	0.9825401349608169	-0.2588123456283998	0	-0.3511937314558539	-0.006196326492395808	0
2.4951545793630525	0.9798012702689792	-0.2588344979027343	0	-0.3506244695447512	0.0005205095598287317	0
2.5029327508450097	0.9770764626048816	-0.2588044045887149	0	-0.34999450278941113	0.007217927111465527	0
2.510693494078924	0.9743628845906337	-0.25872244811295714	0	-0.3493040206915277	0.013903291089992074	0
2.5184430260714055	0.9716588116394409	-0.25858882967060876	0	-0.34855322242251363	0.020581300289330248	0
2.5261800248658592	0.9689651514307367	-0.25840379452853834	0	-0.3477429249526018	0.027250167761642602	0
2.5339032251607616	0.9662827801927096	-0.2581676259716463	0	-0.34687397510151524	0.033908160059608825	0
2.54161143013554	0.9636125381721333	-0.25788064272887534	0	-0.34594724490187145	0.04055360802535657	0
2.549303505778138	0.9609552312802883	-0.25754319673881065	0	-0.3449636287712938	0.0471849024169155	0
2.55697838672142	0.9583116288241232	-0.2571556705119936	0	-0.34392403939886507	0.05380049937349085	0
2.564635079381254	0.9556824622732316	-0.2567184744184134	0	-0.34282940382242544	0.06039892347000256	0
2.5722726504740456	0.9530684291195352	-0.2562320448288155	0	-0.34168066168485545	0.06697875808923305	0
2.5798902414258955	0.9504701879146938	-0.2556968408069716	0	-0.3404787598867216	0.07353865802714209	0
2.5874870577278855	0.9478883619797623	-0.25511334224593296	0	-0.3392246508982617	0.08007734042850284	0
2.5950623693477994	0.9453235393694486	-0.2544820474738985	0	-0.33791928966368706	0.0865935851792466	0
2.6026155139661267	0.9427762719528885	-0.25380347059162445	0	-0.3365636300386245	0.09308623765152717	0
2.6101458907248523	0.9402470777633445	-0.25307813964217035	0	-0.33515862296322757	0.09955420321752961	0
2.6176529558065833	0.937736442744711	-0.252306594845587	0	-0.3337052146101255	0.10599644328818075	0
2.6251362275411054	0.9352448193485355	-0.2514893859501944	0	-0.33220434283961414	0.11241197947215752	0
2.6325952786371425	0.9327726294857921	-0.2506270709354685	0	-0.33065693622296316	0.11879988662490741	0
2.6400297366373353	0.9303202647501844	-0.24972021400405575	0	-0.3290639116607	0.12515929290935135	0
2.647439279600014	0.9278880882532194	-0.24876938420461286	0	-0.32742617311411637	0.13148937572149222	0
2.6548236350928263	0.9254764353797796	-0.2477751537838328	0	-0.32574460980479336	0.13778936041338133	0
2.6621825778876564	0.9230856149923546	-0.24673809678522393	0	-0.324020094818647	0.1440585178662824	0
2.6695159276521156	0.9207159106479076	-0.24565878775730324	0	-0.32225348385573577	0.150296162028921	0
2.6768235435847862	0.918367582801981	-0.24453780104874207	0	-0.3204456148874142	0.15650164483444423	0
2.6841053296123984	0.9160408676183242	-0.24337570860664456	0	-0.31859730535386627	0.1626743600659626	0
2.6913612217455016	0.913735981513388	-0.24217308061609913	0	-0.3167093539061136	0.16881373205072014	0
2.6985911983529447	0.9114531183674459	-0.24093048261819794	0	-0.314782536491928	0.17491922377097668	0
2.7057952711084887	0.9091924529216496	-0.23964847577041393	0	-0.31281760742537873	0.18099032856303734	0
2.7129734809597483	0.9069541425288328	-0.23832761651989964	0	-0.3108152994183135	0.18702656609120444	0
2.7201259032401435	0.9047383260492501	-0.23696845467724936	0	-0.30877632116007314	0.19302748599664685	0
2.727252642011474	0.9025451261272746	-0.23557153346878335	0	-0.3067013579105805	0.19899266245088898	0
2.7343538260829914	0.9003746509021038	-0.2341373894681219	0	-0.3045910718280839	0.2049216901419146	0
2.741429617424513	0.8982269919312174	-0.23266655007454703	0	-0.3024460986739176	0.21081419058962364	0
2.748480196819846	0.896102229067631	-0.2311595356440945	0	-0.3002670513462722	0.2166697994426096	0
2.7555057716274485	0.894000428571032	-0.22961685722479522	0	-0.2980545169212456	0.22248817222352277	0
2.7625065751844518	0.8919216438011756	-0.22803901594443943	0	-0.2958090561484172	0.22826898304818788	0
2.7694828588333786	0.8898659180777487	-0.22642650416394008	0	-0.29353120542191613	0.23401191725795192	0
2.776434900191552	0.8878332827078967	-0.22477980302852948	0	-0.2912214736054813	0.2397166774534514	0
2.7833629912859545	0.8858237609505809	-0.22309938469265708	0	-0.2888803454556228	0.24538297292886713	0
2.7902674456708265	0.8838373663811218	-0.22138571019974373	0	-0.28650827889285724	0.251010524718559	0
2.7971485982563697	0.8818741034311329	-0.2196392290059486	0	-0.2841057046153647	0.2565990645884638	0
2.804006799470156	0.8799339695273004	-0.21786038001194624	0	-0.2816730277637736	0.26214832942196953	0
2.81084241965958	0.8780169542891958	-0.21604959006331434	0	-0.27921062608047104	0.26765806392192976	0
2.8176558442067536	0.8761230413648737	-0.2142072748565001	0	-0.2767188513622118	0.27312801576008555	0
2.824447475429037	0.8742522083356998	-0.21233383812988418	0	-0.27419802855300085	0.27855793620536534	0
2.831217732518851	0.872404427184354	-0.2104296713634792	0	-0.271648455534641	0.2839475791278539	0
2.8379670495459495	0.8705796652854532	-0.20849515405572444	0	-0.2690704036811889	0.2892966984403744	0
2.844695874079953	0.8687778862017767	-0.2065306538959439	0	-0.2664641182524081	0.2946050460396749	0
2.8514046721672597	0.8669990487834723	-0.20453652508854914	0	-0.2638298163354542	0.29987237472505746	0
2.8580939182842533	0.8652431102710961	-0.20251311111792375	0	-0.2611676906634468	0.305098429261911	0
2.86476410797723	0.8635100233751931	-0.20046074080284118	0	-0.25847790456210373	0.31028295523698546	0
2.87141574467557	0.8617997401659648	-0.19837973211752707	0	-0.25576059713237564	0.3154256876598007	0
2.8780493474069933	0.860112210460997	-0.1962703897350043	0	-0.25301588016456045	0.32052635588330647	0
2.8846654429737564	0.8584473842282535	-0.19413300740586614	0	-0.25024384137972344	0.3255846764492491	0
2.8912645781789723	0.8568052088979744	-0.19196786395935117	0	-0.24744453937880564	0.3306003613005422	0
2.8978473010651644	0.8551856344605443	-0.1897752293489681	0	-0.24461801161755348	0.3355731022874562	0
2.9044141767889955	0.8535886098728389	-0.18755535947815527	0	-0.2417642678467356	0.3405025820820267	0
2.9109657819946753	0.8520140848711938	-0.18530849799382806	0	-0.2388832925931681	0.3453884686237926	0
2.9175026944304068	0.850462012811169	-0.1830348799270207	0	-0.2359750499700941	0.35023040617923407	0
2.924025509731515	0.8489323469937287	-0.18073472600175244	0	-0.23303947653974164	0.35502802660220556	0
2.9305348237726534	0.8474250452075398	-0.1784082488605195	0	-0.2300764894481317	0.3597809349882767	0
2.937031241169207	0.8459400680194449	-0.17605565027642386	0	-0.22708598303213048	0.36448871474384287	0
2.9435153702235533	0.8444773802518567	-0.17367712313904615	0	-0.22406783154291274	0.3691509226445338	0
2.949987821191895	0.8430369516330941	-0.17127285235293915	0	-0.22102189049125504	0.3737670864006494	0
2.956449210922467	0.8416187560242315	-0.16884301338374672	0	-0.2179479950390157	0.3783367067552354	0
2.9629001498458982	0.8402227745201758	-0.16638777744482225	0	-0.21484596682285087	0.3828592470805617	0
2.969341250508226	0.838848993743703	-0.16390730870226436	0	-0.21171561070057365	0.38733413835132596	0
2.975773114897507	0.8374974087165468	-0.1614017695654456	0	-0.20855672175500087	0.3917607692713501	0
2.9821963421062216	0.8361680213078208	-0.15887131826528983	0	-0.20536908259862263	0.3961384907028044	0
2.9886115170558085	0.8348608426490558	-0.15631611381906904	0	-0.20215247004499456	0.4004666071001859	0
2.9950192183834043	0.8335758915116062	-0.15373631353606865	0	-0.19890665243467348	0.40474438117201095	0
3.0014199977079374	0.8323131984263328	-0.1511320820270005	0	-0.19563140150322425	0.4089710194586793	0
3.007814389219283	0.8310728035515093	-0.14850358820957876	0	-0.1923264892099623	0.41314567857503565	0
3.0142028987348533	0.8298547585946932	-0.14585101063269496	0	-0.1889916951160315	0.41726745795132025	0
3.020586004312731	0.8286591263538111	-0.14317453819366388	0	-0.18562680805696197	0.42133540051084983	0
3.0269641455108003	0.8274859823196339	-0.1404743756557037	0	-0.18223163395027098	0.4253484863594432	0
3.033337723607034	0.8263354140770379	-0.13775074469980794	0	-0.17880599809872874	0.429305633926793	0
3.039707086209335	0.8252075234220022	-0.135003891708697	0	-0.175349756081617	0.43320569180447743	0
3.0460725270865097	0.8241024255139293	-0.1322340892263181	0	-0.1718627968283762	0.43704744073694946	0
3.0524342854246274	0.8230202480865776	-0.12944163763196914	0	-0.1683450460975098	0.44082959556552415	0
3.058792531368561	0.8219611328679833	-0.12662687288247906	0	-0.16479647774462267	0.44455079955305704	0
3.0651473563843528	0.8209252358763838	-0.12379017236181476	0	-0.1612171227789718	0.448209622616986	0
3.071498771711709	0.8199127261888682	-0.1209319572169944	0	-0.1576070741570415	0.45180456506458555	0
3.077846702334961	0.8189237853180529	-0.1180526966871633	0	-0.15396649425039236	0.45533405940021676	0
3.084190982140821	0.8179586062286904	-0.11515291192652415	0	-0.1502956218366574	0.4587964736202858	0
3.09053133875234	0.817017393708849	-0.11223318459881437	0	-0.14659478529702422	0.462190109856536	0
3.0968673966447358	0.8161003617370499	-0.10929415715390324	0	-0.14286440544451764	0.46551321404180973	0
3.1031986698819263	0.8152077323053419	-0.10633653777619523	0	-0.13910500439367265	0.4687639807084091	0
3.1095245624277723	0.8143397329974933	-0.10336110175954727	0	-0.13531721000616567	0.471940562651263	0
3.1158443645396035	0.8134965950342379	-0.10036869458446085	0	-0.1315017625734597	0.47504107930668915	0
3.122157250784322	0.8126785509765524	-0.09736023412423098	0	-0.12765952044257553	0.4780636267868548	0
3.1284622859686952	0.8118858313542897	-0.09433670890629688	0	-0.1237914606051233	0.4810062923363878	0
3.1347584338876247	0.811118661050958	-0.09129917472479682	0	-0.11989867709663224	0.48386717022701664	0
3.141044562492134	0.8103772562729871	-0.08824875266587925	0	-0.11598238107110337	0.48664437599205573	0
3.147319454942974	0.8096618209549615	-0.08518662399009728	0	-0.11204389666500893	0.48933606324006174	0
3.153581828593313	0.8089725425524438	-0.08211402076316704	0	-0.10808465112605602	0.49194044326657865	0
3.1598303494298747	0.8083095887535656	-0.0790322182778089	0	-0.10410616690093115	0.4944558016714863	0
3.1660636588987954	0.8076731033025821	-0.07594252096658188	0	-0.10011004492770051	0.4968805187313004	0
3.1722803927213246	0.8070632032550935	-0.07284625181187171	0	-0.09609795196828819	0.49921308467951686	0
3.17847921645147	0.806479975174863	-0.06974473301999308	0	-0.09207159612014892	0.5014521192645295	0
3.184658844776617	0.8059234736606543	-0.06663927436656855	0	-0.08803271170539645	0.5035963825506905	0
3.1908180743641705	0.8053937192513048	-0.06353115445244568	0	-0.08398303441459261	0.5056447881051692	0
3.196955809318538	0.8048906977724337	-0.060421605357299624	0	-0.07992428030021197	0.5075964105544626	0
3.2030710904243844	0.8044143600718805	-0.05731179516736261	0	-0.0758581214715204	0.5094504914295412	0
3.209163110879831	0.8039646234943424	-0.05420281723271064	0	-0.07178617010208736	0.5112064379406203	0
3.215231248172536	0.8035413727005674	-0.051095671170930716	0	-0.06770995122715487	0.5128638238952397	0
3.2212750618813777	0.8031444634825567	-0.04799126131362545	0	-0.06363089805266903	0.5144223784333047	0
3.2272943172327215	0.8027737250329653	-0.044890382151480654	0	-0.0595503299914368	0.5158819802520396	0
3.233288988418827	0.8024289639475118	-0.04179371432209832	0	-0.055469444351451604	0.5172426444872881	0
3.2392592508796922	0.802109968901486	-0.038701826600701886	0	-0.05138931588200005	0.5185045063450547	0
3.2452054813507423	0.8018165147874949	-0.03561517422130367	0	-0.04731089150965891	0.5196678062922572	0
3.2511282573698774	0.8015483668880401	-0.032534097780422884	0	-0.0432349858893819	0.5207328746031697	0
3.257028339353325	0.8013052857224444	-0.029458831538255143	0	-0.039162289497896234	0.5217001127594023	0
3.2629066633288786	0.8010870310802354	-0.026389506542529004	0	-0.035093370059561764	0.5225699776600008	0
3.2687643204275	0.8008933662825304	-0.02332616098587178	0	-0.03102868374603935	0.5233429645766527	0
3.274602545465516	0.8007240616898181	-0.0202687461394835	0	-0.026968580731772877	0.5240195928270237	0
3.280422707026188	0.8005788978873876	-0.0172171317643349	0	-0.022913310256248414	0.5246003925224202	0
3.2862262837823475	0.8004576688779883	-0.014171118981154288	0	-0.01886303580557426	0.5250858911286937	0
3.2920148514961047	0.8003601845298146	-0.01113044777400996	0	-0.014817843375887724	0.5254766029028629	0
3.2977900731233722	0.8002862726651933	-0.008094803037467319	0	-0.010777747977731879	0.5257730197191532	0
3.3035536818750786	0.8002357809471963	-0.005063824473260887	0	-0.006742705426694906	0.5259756026953727	0
3.3093074628815735	0.8002085783512152	-0.0020371173506229328	0	-0.0027126254347804232	0.5260847755084519	0
3.3131795820380954	0.8002033264903909	2.11940881511552e-12	0	2.8228881905623116e-12	0.5261058553855944	0
