# Supplementary material for: Multi-orbit lunar GNSS constellation design with distant retrograde orbit and Halo orbit combination
Source: Sci Rep. 2023 Jun 22;13:10158. doi: 10.1038/s41598-023-37348-x (PMC10287729; doi:10.1038/s41598-023-37348-x)
Supplement: Supplementary file 1 — Supplementary Information. [file 41598_2023_37348_MOESM1_ESM.zip › supplement materials of the manuscript/Figure 6/Distant Retrograde Orbit/16.267.csv]

Time (TU)	X (LU)	Y (LU)	Z (LU)	VX (LU/TU)	VY (LU/TU)	VZ (LU/TU)
0	0.7824412407916782	0	0	-5.602214963381909e-13	0.5498080103160383	0
0.0033750018986277914	0.7824446889404002	0.001855586967910379	0	0.00204333251824528	0.5497936897453379	0
0.009540403465052376	0.7824687926592583	0.00524502636814355	0	0.005775518742560713	0.549693595637086	0
0.01570815422225032	0.782515924869994	0.008634845128484	0	0.009507574725111965	0.5494979305300195	0
0.021880847634161416	0.7825861335507317	0.01202587735022111	0	0.013240067397130722	0.5492066078587722	0
0.028060482755726496	0.7826794891319192	0.015418626817509166	0	0.016973203609218324	0.5488195030895304	0
0.03424900692982781	0.7827960846498345	0.0188135640281	0	0.02070715868007804	0.548336453364317	0
0.04044830821238284	0.7829360346086562	0.022211120775354604	0	0.02444207195900676	0.5477572625755208	0
0.04666021022108361	0.7830994737434488	0.025611686158357592	0	0.02817804402558514	0.547081706895767	0
0.05288646763912959	0.7832865556906115	0.029015603055933422	0	0.031915134466543274	0.5463095407107939	0
0.05912876148343719	0.7834974515508747	0.03242316458528984	0	0.03565335970263455	0.5454405029895762	0
0.06538869590597857	0.7837323484081421	0.035834611519158815	0	0.039392691930885515	0.544474323801798	0
0.07166779558251969	0.7839914478034038	0.03925013014604085	0	0.04313305860713106	0.5434107309579614	0
0.0779675014284882	0.7842749640731782	0.042669849350089654	0	0.0468743411197949	0.5422494571143152	0
0.08428916965242284	0.7845831227624189	0.04609383964181483	0	0.05061637563406013	0.5409902464510333	0
0.09063407137202203	0.7849161590487206	0.049522112619743965	0	0.05435895441971656	0.5396328611601655	0
0.09700338929241172	0.7852743159895862	0.05295461897594958	0	0.058101825586330244	0.5381770884844996	0
0.10339821443021724	0.7856578427007966	0.05639124667971546	0	0.06184469300028804	0.5366227478328289	0
0.10981954436881589	0.7860669925650904	0.0598318201406965	0	0.06558721723532723	0.5349696975421777	0
0.11626827867026499	0.78650202120868	0.063276098007286	0	0.06932901498234954	0.5332178423230126	0
0.1227452114476087	0.7869631841722087	0.06672376964271756	0	0.07306965695691342	0.5313671416389775	0
0.12925102321329743	0.7874507343652906	0.07017445144718493	0	0.07680866556108412	0.529417618613528	0
0.13578627148158134	0.787964919244878	0.07362768277605779	0	0.08054551200828018	0.5273693696563638	0
0.14235137863321246	0.7885059775606947	0.07708292070567359	0	0.08427961208250129	0.5252225753786723	0
0.14894661301689982	0.7890741352438616	0.08053953160278157	0	0.08801031831285998	0.5229775143979302	0
0.15557207528637526	0.7896696013655498	0.08399678587893537	0	0.09173691544037309	0.5206345762694669	0
0.16222768053631884	0.7902925634049957	0.08745385098669076	0	0.09545861379680824	0.5181942765006072	0
0.16891313755508358	0.7909431818523622	0.09090978343627892	0	0.09917454141597172	0.5156572734415634	0
0.17562793490646092	0.7916215850762592	0.09436352490003805	0	0.10288374028939068	0.5130243833468113	0
0.182371327540934	0.792327863968475	0.09781389909492934	0	0.10658516314571162	0.5102965955016427	0
0.1891423284032334	0.7930620668794398	0.10125961171888706	0	0.11027767315144667	0.5074750854072564	0
0.19593970910057928	0.7938241954447112	0.1046992554056912	0	0.11396004858219913	0.5045612237740115	0
0.20276200750121354	0.7946142012931106	0.10813131844276552	0	0.11763099106597853	0.5015565814932904	0
0.20960754676870885	0.7954319843674015	0.11155419933144466	0	0.12128913958980565	0.49846292797992	0
0.21647446542162294	0.7962773931031396	0.11496622670096134	0	0.1249330897255216	0.4952822222325671	0
0.22336075946976097	0.7971502268820292	0.1183656847889865	0	0.128561418309643	0.4920165953797888	0
0.2302643253237544	0.7980502395669835	0.12175083861119156	0	0.13217270734521677	0.488668329532164	0
0.2371830189080112	0.7989771462221358	0.12511996619988702	0	0.13576557507789758	0.485239825409002	0
0.24411471046791566	0.7999306305507188	0.1284713875491885	0	0.13933870328416484	0.48173356832688485	0
0.2510573440826781	0.8009103542064212	0.13180349457883336	0	0.1428908654961203	0.47815208850614976	0
0.2580089848515523	0.80191596557364	0.13511477382522258	0	0.1464209474505929	0.4744979247391102	0
0.26496786669087646	0.8029471096212787	0.1384038281839933	0	0.14992796663029667	0.4707735855933485	0
0.2719324239701837	0.8040034362430367	0.14166938979487867	0	0.15341108257354527	0.46698151758991424	0
0.2789013242953001	0.8050846093773453	0.14491033246635693	0	0.15686960699439334	0.46312407196813654	0
0.28587346934106117	0.8061903116060625	0.1481256683836875	0	0.1603029974964652	0.4592034888822589	0
0.2928480118843792	0.8073202513294911	0.15131455188603193	0	0.16371085921637754	0.45522187337716535	0
0.29982434383531564	0.8084741653433327	0.15447626947881601	0	0.1670929321702895	0.45118118855472295	0
0.3068020860866094	0.8096518213772724	0.15761023069108157	0	0.1704490798708841	0.44708324937243304	0
0.3137810764906965	0.8108530200010218	0.16071595812286715	0	0.17377927742780558	0.4429297190836926	0
0.3207613465487884	0.8120775941923261	0.16379307263508033	0	0.17708359475035892	0.4387221140325074	0
0.3277431006857159	0.8133254088173119	0.16684128007381147	0	0.1803621816416278	0.434461808758558	0
0.3347267003782303	0.8145963605123484	0.16986036046393818	0	0.18361525576207816	0.43015003972213184	0
0.34171263436967864	0.8158903745834306	0.17285015156470276	0	0.18684308468981986	0.42578791906095603	0
0.3487015093676811	0.8172074051584615	0.17581054173496058	0	0.19004597813169943	0.4213764370955851	0
0.3556940158629096	0.8185474303006578	0.1787414525927934	0	0.1932242691998115	0.4169164815693956	0
0.36269092996076774	0.8199104534982843	0.181642837380252	0	0.19637831272876993	0.412408835234597	0
0.3696930869157907	0.8212964995083486	0.184514667692705	0	0.19950847104707334	0.40785419210427676	0
0.376701367388682	0.8227056122506059	0.18735692602548515	0	0.20261510603998426	0.40325316648481885	0
0.38371669230843114	0.8241378541936882	0.1901696021094685	0	0.20569857535678782	0.3986062968963582	0
0.3907400101192168	0.8255933040390471	0.19295268637707275	0	0.20875922548878703	0.39391405536211577	0
0.3977722910847962	0.8270720556514316	0.1957061665263113	0	0.2117973882207831	0.3891768524055504	0
0.4048145120021813	0.8285742148150302	0.19843002055888317	0	0.21481337316440036	0.38439504879069125	0
0.4118676559538117	0.8300998989815244	0.2011242159695701	0	0.21780746702848489	0.379568957411802	0
0.4189327119631315	0.8316492369884483	0.20378870891666642	0	0.22077993288572798	0.37469884522452157	0
0.4260106675608826	0.8332223671813507	0.20642344079041755	0	0.2237310065303192	0.3697849400913389	0
0.433102499579711	0.8348194349996074	0.20902833436503054	0	0.2266608922974403	0.36482743904405635	0
0.44020918026055905	0.8364405939146896	0.2116032957493896	0	0.22956976534985105	0.3598265059379691	0
0.4473316709480802	0.8380860035897535	0.21414821176788262	0	0.23245776883146965	0.35478227769102255	0
0.45447092565800506	0.8397558302521171	0.21666295099924715	0	0.23532501512466028	0.349694863575612	0
0.4616278788128085	0.8414502433557931	0.21914735926735948	0	0.23817158076920683	0.3445643557375899	0
0.46880345902254683	0.8431694183111486	0.22160126436605967	0	0.2409975118834687	0.3393908211279853	0
0.4759985763275708	0.8449135329780695	0.22402447150544977	0	0.24380281897499761	0.33417431232450157	0
0.48321412774206274	0.8466827684556485	0.226416765191911	0	0.2465874790854321	0.32891486522426916	0
0.490450998115842	0.8484773087968485	0.22877790943614518	0	0.2493514360310324	0.3236124999838532	0
0.4977100561129785	0.8502973395046246	0.23110764639485637	0	0.2520945987911665	0.31826722548993647	0
0.5049921571798192	0.8521430477410015	0.23340569734377217	0	0.25481684259698545	0.3128790386798182	0
0.5122981452726963	0.8540146222633291	0.23567176318934532	0	0.2575180094953338	0.30744792467067755	0
0.5196288462429909	0.8559122512147412	0.23790552241896526	0	0.26019790583965635	0.3019738630507828	0
0.5269850744619856	0.8578361232854912	0.24010663320830525	0	0.2628563047059761	0.29645682430505405	0
0.5343676368539988	0.8597864282890134	0.24227473457092152	0	0.26549294722490985	0.29089676802385717	0
0.5417773235319363	0.8617633542047736	0.24440944356274333	0	0.26810753911176055	0.28529365115321637	0
0.5492149123009398	0.8637670878233658	0.24651035669194624	0	0.2706997522423888	0.27964742583171043	0
0.5566811700990393	0.8657978146206282	0.24857705035185418	0	0.27326922506735773	0.27395803944955727	0
0.5641768536070818	0.867855718419428	0.2506090809943687	0	0.27581556270869845	0.2682254352892609	0
0.571702713211705	0.8699409819879339	0.25260598617417535	0	0.27833833815705006	0.26244955055162195	0
0.5792594800815953	0.872053782948334	0.2545672811324214	0	0.2808370878149347	0.2566303273220077	0
0.5868478855144188	0.8741942986280226	0.25649246393633596	0	0.28331131784353764	0.2507676987394328	0
0.5944686466865506	0.8763627015905054	0.25838101172393646	0	0.2857604992538873	0.2448616009347519	0
0.6021224724610619	0.8785591607281785	0.2602323822543687	0	0.2881840697000524	0.23891196954480673	0
0.6098100593260395	0.8807838395644496	0.2620460129647085	0	0.2905814320546187	0.2329187438328056	0
0.617532100673925	0.8830368983975907	0.2638213232111623	0	0.29295195716559885	0.2268818604041607	0
0.6252892786861655	0.885318491431084	0.2655577123441805	0	0.2952949811296561	0.220801260444796	0
0.6330822712326879	0.8876287682483099	0.26725456131239456	0	0.29760980722721053	0.21467688523780756	0
0.6409117445202964	0.8899678710996436	0.26891123105250375	0	0.29989570352467043	0.20850868283093096	0
0.6487783562843933	0.8923359352640702	0.27052706329446996	0	0.3021519036979352	0.20229660644726818	0
0.6566827534931636	0.8947330877744929	0.2721013801845873	0	0.30437760622865234	0.19604061720183646	0
0.6646255804255962	0.8971594492828431	0.2736334859752606	0	0.30657197651338153	0.18974067860092514	0
0.6726074648030061	0.8996151292449363	0.275122664395743	0	0.3087341428285408	0.183396768419946	0
0.6806290318784908	0.9021002296056859	0.27656818151151374	0	0.31086320009172025	0.1770088684283778	0
0.6886908931838497	0.9046148407233825	0.27796928373481034	0	0.31295820664753304	0.17057697422167023	0
0.6967936468168767	0.9071590407761017	0.27932519817494467	0	0.31501818433263196	0.16410109592340166	0
0.7049378757300582	0.9097328945294438	0.280635132678953	0	0.3170421180492069	0.15758126048445253	0
0.7131241535467179	0.9123364544766871	0.2818982770930916	0	0.3190289572129501	0.15101750795441116	0
0.721353031314575	0.9149697559206293	0.28311380155908633	0	0.3209776125485879	0.1444099030300334	0
0.7296250430976219	0.9176328179753747	0.2842808579488874	0	0.322886957661206	0.13775853153820128	0
0.7379407051009282	0.9203256425276066	0.2853985802510097	0	0.3247558289921352	0.13106350208923664	0
0.7463005030170218	0.9230482093356311	0.28646608354843717	0	0.32658302328645894	0.12432495723587948	0
0.7547048935324081	0.925800475637533	0.2874824651973485	0	0.3283672985198867	0.1175430732655449	0
0.7631543022599502	0.9285823745988173	0.28844680557852614	0	0.3301073740805424	0.1107180628626219	0
0.7716491141922839	0.9313938112610566	0.28935816818671106	0	0.33180192960031984	0.10385018381984679	0
0.7801896688807117	0.9342346599778648	0.2902156006049277	0	0.3334496051011266	0.09693974394994574	0
0.7887762517245838	0.9371047605154831	0.29101813536727766	0	0.33504900067945403	0.08998710914311496	0
0.7974090885805877	0.9400039152091901	0.29176479150329265	0	0.3365986771957215	0.08299270873287456	0
0.8060883291690805	0.9429318823116153	0.29245457550473697	0	0.3380971553706752	0.07595704992280558	0
0.8148140427580742	0.9458883734008035	0.2930864838914738	0	0.3395429176599295	0.0688807222434465	0
0.8235862043752687	0.9488730475743373	0.2936595054348612	0	0.3409344089600862	0.061764409638309606	0
0.8324046757909814	0.9518855038022525	0.2941726237472731	0	0.3422700372635263	0.05460890673709161	0
0.8412691895123267	0.9549252742439842	0.29462482090141756	0	0.343548175719642	0.047415132605734774	0
0.8501793429960394	0.9579918210688868	0.2950150822293453	0	0.3447671669483654	0.040184136089461225	0
0.8591345558260256	0.9610845205439003	0.2953424002346957	0	0.34592532317047114	0.03291713106772418	0
0.8681340632081259	0.9642026595744891	0.29560578138977006	0	0.3470209327977075	0.025615502051266364	0
0.8771768906811023	0.9673454258489905	0.29580425296983454	0	0.3480522655373327	0.0182808247935926	0
0.8862618248713555	0.970511896654372	0.29593687105065186	0	0.34901757857250515	0.010914889830982146	0
0.8953873902896163	0.9737010298843266	0.2960027299145747	0	0.3499151250336455	0.0035197207836826436	0
0.9045518225529341	0.9769116539571333	0.29600097259209374	0	0.35074316364678165	-0.003902404837513118	0
0.913753487749316	0.9801426147489215	0.2959307976158889	0	0.35150000495607714	-0.011349296200449985	0
0.9230072918873717	0.9833985560718441	0.2957911460242803	0	0.3521851550223769	-0.01883211231538576	0
0.9323120406080914	0.9866784556641875	0.2955809409404795	0	0.35279661657833594	-0.02634894008941361	0
0.9416662809544807	0.9899811678577886	0.2952991538109038	0	0.353332396112001	-0.03389762932599601	0
0.9510682568291572	0.9933054075327111	0.2949448169453913	0	0.3537905144665884	-0.04147575806115431	0
0.9605158754776884	0.9966497382262041	0.29451703764002	0	0.35416902059304955	-0.04908060744892166	0
0.9700066767777945	1.0000125615987936	0.2940150137597016	0	0.35446600764276714	-0.056709139612739184	0
0.9795378096840982	1.003392109882588	0.29343805033501386	0	0.3546796313590112	-0.0643579820175656	0
0.9891060157035324	1.0067864413490981	0.2927855767721226	0	0.3548081303538341	-0.07202341828085937	0
0.9987076067583324	1.0101934343754009	0.29205716526703684	0	0.3548498478378797	-0.07970137532214087	0
1.0083384835309914	1.013610796514534	0.2912525466484481	0	0.3548032547179952	-0.08738744372386552	0
1.0179941420483014	1.0170360700608565	0.29037162637916886	0	0.35466697238940725	-0.09507688932070926	0
1.0276697052299044	1.0204666471243298	0.2894144975074418	0	0.35443979486077043	-0.10276468529324813	0
1.037359947238941	1.0238997827634715	0.28838145270943044	0	0.35412070968059606	-0.11044553895915005	0
1.0470593890311461	1.0273326338676851	0.28727298648542665	0	0.3537089143118513	-0.1181139752012015	0
1.056762351258052	1.030762283274463	0.2860897979542311	0	0.35320382950974705	-0.1257643857469988	0
1.0664630565364177	1.0341857815450253	0.28483278422975383	0	0.3526051062607959	-0.13339111699686995	0
1.076155715482119	1.0376001829511683	0.28350303098783985	0	0.3519126277892214	-0.1409885440891504	0
1.0858346183029164	1.0410025831920076	0.2821017978829088	0	0.35112650570245113	-0.148551148240193	0
1.095494240287312	1.0443901615332138	0.28063049727727796	0	0.35024706897949176	-0.1560736035214111	0
1.1051293042502388	1.0477602071832945	0.2790906749574968	0	0.34927485078369913	-0.16355082846714336	0
1.1147348650348623	1.05111015266894	0.2774839840758202	0	0.3482105684917119	-0.1709780533621482	0
1.12430634687735	1.0544375898791711	0.2758121636286961	0	0.3470551041037186	-0.1783508493969733	0
1.1338395910699899	1.0577402888774834	0.2740770133726138	0	0.3458094805430337	-0.18566516448775067	0
1.1433308706797953	1.061016204413117	0.2722803731019342	0	0.34447483947701	-0.19291733246758913	0
1.1527769001400558	1.0642634799133555	0.2704241025022482	0	0.3430524186923489	-0.2001040774224404	0
1.1621748192582209	1.0674804420024837	0.26851006615229833	0	0.3415435328424536	-0.2072224978032551	0
1.1715221899899682	1.0706655988622384	0.26654011678643197	0	0.339949552693783	-0.2142700597758836	0
1.1808169604379608	1.0738176269197597	0.26451608629289614	0	0.3382718904942835	-0.2212445654343186	0
1.1900574339954901	1.0769353590481272	0.2624397774144376	0	0.33651198639721724	-0.22814412499298933	0
1.1992422458495204	1.0800177750324944	0.2603129553610834	0	0.3346712951731064	-0.23496713454574003	0
1.2083703297200798	1.0830639885734188	0.2581373431025381	0	0.3327512764210404	-0.2417122466416621	0
1.2174408753034347	1.0860732311733226	0.2559146206613775	0	0.33075338888080497	-0.24837833435509588	0
1.2264533013268002	1.089044841296989	0.2536464224452094	0	0.32867908365127146	-0.2549644673491611	0
1.2354072353492547	1.0919782557580786	0.25133433416463136	0	0.3265297974143942	-0.261469893139046	0
1.244302470535347	1.0948729936252963	0.24897989697208597	0	0.3243069527929847	-0.2678940019722164	0
1.253138955322334	1.0977286510674553	0.2465846044796251	0	0.32201195263074206	-0.2742363161081169	0
1.2619167622070289	1.1005448894787648	0.2441499062271272	0	0.3196461806850268	-0.28049646430605124	0
1.270636072517985	1.1033214289578723	0.2416772079200867	0	0.31721099968482275	-0.28667416826677194	0
1.279297164455313	1.1060580429105311	0.2391678714257668	0	0.3147077493904858	-0.2927692316380656	0
1.287900387259283	1.108754548394911	0.23662321948532186	0	0.3121377496313268	-0.2987815195702486	0
1.2964461617382295	1.1114108049386424	0.23404453343849302	0	0.3095022966524113	-0.3047109571499755	0
1.3049349588105916	1.1140267065365015	0.23143305785111032	0	0.3068026665875646	-0.3105575126464685	0
1.3133672989140268	1.1166021802855999	0.22878999937785097	0	0.3040401132897576	-0.31632119555665067	0
1.321743733560874	1.1191371796133478	0.22611653146092947	0	0.3012158723501497	-0.32200204255617537	0
1.33006484846985	1.1216316842249134	0.2234137926456641	0	0.2983311586353738	-0.32760011846129194	0
1.3383312519793624	1.1240856956297152	0.2206828897377111	0	0.29538716899784995	-0.3331155072833886	0
1.346543576610587	1.12649923670201	0.21792489693196676	0	0.29238508081170916	-0.3385483123132197	0
1.3547024660640257	1.1288723469902242	0.21514085993169849	0	0.28932605598353894	-0.343898646630406	0
1.3628085859808818	1.1312050850625626	0.21233179221329954	0	0.2862112364799465	-0.3491666394363696	0
1.3708626010315732	1.1334975211202194	0.2094986829042843	0	0.2830417526881817	-0.35435242042513265	0
1.3788651897913706	1.1357497406220074	0.20664249180896097	0	0.2798187176788834	-0.3594561289737038	0
1.3868170344756658	1.137961840677822	0.20376415314931767	0	0.2765432311351501	-0.36447790700142213	0
1.3947188227069454	1.140133929936235	0.20086457518370504	0	0.2732163787429914	-0.36941789970873995	0
1.4025712417013314	1.1422661264009004	0.1979446426165432	0	0.26983923479300836	-0.37427625160057176	0
1.4103749744481409	1.1443585559062415	0.19500521842642288	0	0.26641286422337657	-0.3790531039701031	0
1.418130713285341	1.1464113552598734	0.19204713912604932	0	0.2629383170020917	-0.38374860303564823	0
1.4258391456409079	1.1484246678931107	0.18907122045104327	0	0.2594166346297237	-0.388362890983344	0
1.433500957195265	1.1503986442797087	0.18607825660317318	0	0.2558488492158861	-0.3928961078617707	0
1.4411168329953876	1.1523334417850226	0.18306902021672544	0	0.2522359833681695	-0.3973483921832464	0
1.4486874505245722	1.1542292225042445	0.18004426552460057	0	0.24857905394224816	-0.4017198768866518	0
1.4562134844379704	1.156086154123385	0.17700472696495595	0	0.24487907036034187	-0.4060106922372665	0
1.4636956078043266	1.157904409847788	0.1739511190914648	0	0.24113703443977563	-0.41022096659623924	0
1.471134485622637	1.1596841664818354	0.17088413964930393	0	0.23735394411227365	-0.41435082289994607	0
1.4785307774002336	1.1614256047853893	0.1678044690143343	0	0.2335307927369512	-0.4184003803886101	0
1.4858851432767792	1.1631289106003084	0.16471276806224294	0	0.2296685663918798	-0.4223697581472579	0
1.4931982310204541	1.1647942715286643	0.1616096840402329	0	0.22576825112999682	-0.42625906828599663	0
1.5004706865483717	1.16642187914622	0.15849584661821473	0	0.22183082802173446	-0.43006842199384043	0
1.5077031562295866	1.1680119291913758	0.15537186725291563	0	0.21785727221467033	-0.43379793090975954	0
1.5148962704114537	1.1695646176936871	0.15223834671153988	0	0.2138485624066371	-0.4374476989483837	0
1.5220506559438396	1.17108014359477	0.1490958701586018	0	0.20980567457200647	-0.4410178293210356	0
1.5291669417905893	1.1725587096576284	0.14594500503237545	0	0.20572957905966896	-0.44450842759368414	0
1.5362457521192066	1.1740005207230655	0.14278630440931728	0	0.20162124472914938	-0.4479195984906539	0
1.5432876983552541	1.1754057819403887	0.13962031097452032	0	0.1974816439924087	-0.45125144258424676	0
1.5502933957131264	1.1767747019385926	0.13644755001508255	0	0.1933117435194321	-0.4545040646811249	0
1.5572634539613073	1.1781074907217064	0.13326853387403384	0	0.18911250980406505	-0.45767756972752904	0
1.5641984794035393	1.1794043598776185	0.13008376141039243	0	0.1848849082310418	-0.4607720641736046	0
1.571099074180365	1.1806655222616091	0.12689371865785035	0	0.1806299036910765	-0.4637876560823561	0
1.5779658459671704	1.1818911935393828	0.12369887463752559	0	0.17634845467886437	-0.466724459683608	0
1.5847993954337933	1.1830815896616635	0.12049968744044963	0	0.1720415210618434	-0.4695825901879944	0
1.591600325702737	1.184236928358311	0.11729660013261398	0	0.16771005824880977	-0.47236216819808796	0
1.5983692423432105	1.1853574288479372	0.11409004099278572	0	0.16335501707718914	-0.47506331984688105	0
1.6051067473532874	1.1864433105969787	0.11088042662336113	0	0.15897734760861343	-0.4776861746175788	0
1.6118134524378742	1.187494795225295	0.10766815588782859	0	0.1545779904135331	-0.48023087073725534	0
1.61848996619189	1.188512104148054	0.10445361624177248	0	0.15015788470266436	-0.48269755026060074	0
1.625136909035104	1.1894954606055184	0.10123717679537289	0	0.14571795829125705	-0.4850863647412178	0
1.6317548960038422	1.1904450867591236	0.09801919683010014	0	0.14125913877331778	-0.4873974689215764	0
1.6383445576111502	1.1913612064589656	0.09480001591878591	0	0.13678233930926706	-0.4896310281659685	0
1.644906523699259	1.1922440425598795	0.09157996196802128	0	0.13228846915227857	-0.49178721261886577	0
1.6514414370191144	1.1930938184743407	0.0883593447973239	0	0.1277784241081026	-0.4938662016464766	0
1.6579499406442337	1.193910756137109	0.08513846252777175	0	0.12325309482412522	-0.4958681794930109	0
1.6644326882918514	1.1946950770344917	0.08191759672650328	0	0.11871335936913277	-0.49779333839135526	0
1.670890348699631	1.1954470022782564	0.07869701040592865	0	0.11416007971380232	-0.49964187932254445	0
1.677323591544204	1.1961667505399172	0.075476955242589	0	0.10959411124987294	-0.5014140074776092	0
1.6837330937007935	1.1968545385105729	0.07225766872149637	0	0.10501629813722739	-0.5031099338785744	0
1.6901195448364386	1.1975105811267852	0.06903937155588638	0	0.10042746896772181	-0.5047298764047844	0
1.6964836523648288	1.1981350915852396	0.06582226538542874	0	0.0958284327688656	-0.5062740602732552	0
1.7028261153142654	1.1987282783882949	0.06260654622833854	0	0.09121999756957928	-0.5077427111342765	0
1.7091476558170025	1.1992903481069144	0.05939238883382018	0	0.08660294739757073	-0.5091360622650661	0
1.7154490017178472	1.19982150326941	0.05617995572631113	0	0.08197805455304777	-0.5104543496822553	0
1.7217308868886871	1.2003219421061428	0.05296939734435534	0	0.07734607920655268	-0.5116978118027302	0
1.7279940529442064	1.2007918583926842	0.04976085146401887	0	0.07270776796825049	-0.5128666893185694	0
1.7342392548436751	1.2012314415150624	0.046554440619479644	0	0.06806384955106164	-0.5139612255962339	0
1.740467248111962	1.2016408752185073	0.043350278962728764	0	0.06341504411205903	-0.5149816637674219	0
1.7466788038615542	1.2020203383517476	0.04014846486636629	0	0.05876205197195886	-0.5159282487570824	0
1.7528746937538633	1.2023700035712472	0.03694908898279967	0	0.05410556475601136	-0.5168012242010213	0
1.7590556907853008	1.2026900372537492	0.03375223420093084	0	0.04944626483631495	-0.5176008323436347	0
1.7652225874627037	1.2029806001718264	0.03055796658571711	0	0.044784811612540464	-0.5183273158205729	0
1.7713761721268186	1.2032418459879066	0.027366347967396377	0	0.04012185936062067	-0.5189809139658782	0
1.7775172374647346	1.2034739215580974	0.024177431909517655	0	0.035458050901545295	-0.5195618636150845	0
1.7836465771314745	1.2036769666380038	0.020991265829670255	0	0.03079402025224258	-0.5200703983928148	0
1.7897649958760529	1.2038511140422428	0.017807886103789798	0	0.026130385021519993	-0.520506749115658	0
1.7958732913419413	1.2039964889188697	0.014627327902572844	0	0.021467760393213735	-0.5208711419581037	0
1.801972269689978	1.2041132091077276	0.011449617444016593	0	0.016806747378564448	-0.5211637993148085	0
1.80806272769417	1.2042013846609005	0.008274781697398875	0	0.012147946656534847	-0.5213849385458009	0
1.8141454702616724	1.2042611181353011	0.005102839636865215	0	0.007491945371676048	-0.5215347726406206	0
1.8202212975948713	1.2042925043157733	0.001933809311170869	0	0.0028393271415568487	-0.5216135094387893	0
1.8262910127745027	1.2042956302659331	-0.001232295729931594	0	-0.0018093335399546528	-0.5216213516569237	0
1.8323554063774634	1.2042705753217842	-0.004395458034228267	0	-0.006453459310552338	-0.5215584967579115	0
1.838424873107192	1.2042173046416151	-0.007560670227513902	0	-0.011099829652650672	-0.5214248698138356	0
1.8445014030939586	1.2041357297162611	-0.010728538330610797	0	-0.01574878119721091	-0.52122027536707	0
1.8505857886894677	1.2040257566486483	-0.013899040503003654	0	-0.020399726732136945	-0.5209445186434256	0
1.8566788280291489	1.2038872838878736	-0.01707215446873327	0	-0.025052076776534867	-0.5205973999450313	0
1.8627813208601838	1.2037202022713114	-0.020247854961586927	0	-0.029705236193515113	-0.5201787148182102	0
1.868894067060744	1.2035243950967884	-0.023426112574322415	0	-0.0343586028758203	-0.5196882542807817	0
1.8750178587076627	1.2032997384939688	-0.02660688926129196	0	-0.039011561552662465	-0.5191258057815888	0
1.8811534971299055	1.2030461009324114	-0.029790146825307638	0	-0.0436634966094348	-0.5184911519804665	0
1.8873017800830851	1.20276334370346	-0.03297583986899582	0	-0.0483137821722248	-0.5177840719494445	0
1.8934635003954614	1.2024513211588017	-0.03616391472607351	0	-0.05296178097812808	-0.517004341743762	0
1.8996394478653023	1.2021098808056991	-0.0393543100807539	0	-0.057606845724711205	-0.5161517345936588	0
1.905830403040768	1.2017388638608149	-0.04254695339874728	0	-0.06224831433772054	-0.5152260222191699	0
1.9120371482403615	1.2013381048301526	-0.04574176626347945	0	-0.0668855182128443	-0.514226973690713	0
1.918260455390483	1.2009074324464117	-0.04893865775418595	0	-0.07151777307830492	-0.5131543576533162	0
1.924501089561397	1.2004466697551104	-0.0521375259424044	0	-0.07614438169663094	-0.5120079423989169	0
1.9307598151674468	1.1999556338929485	-0.05533826073390178	0	-0.08076463849480166	-0.5107874951498295	0
1.9370373787094517	1.1994341377029507	-0.0585407347174048	0	-0.08537781689285921	-0.5094927858803989	0
1.9433345259291854	1.1988819887362065	-0.061744811640321896	0	-0.08998318211729041	-0.5081235846103651	0
1.9496519910903132	1.198298990420831	-0.06495034063181133	0	-0.09457998344707826	-0.5066796640552386	0
1.9559904970209083	1.1976849424648464	-0.06815715595958195	0	-0.09916745448664373	-0.5051608003365623	0
1.9623507602027888	1.1970396407388215	-0.07136507933945402	0	-0.10374481709083457	-0.503566772374096	0
1.9687334854635274	1.1963628781494984	-0.07457391698728921	0	-0.10831127777145164	-0.5018973636972411	0
1.97513936763955	1.195654444876615	-0.07778346021909446	0	-0.112866029202709	-0.5001523626447326	0
1.981569085223729	1.1949141295093344	-0.08099348205059367	0	-0.11740824606325617	-0.4983315647436188	0
1.9880233171331676	1.1941417175400089	-0.08420374535690175	0	-0.12193709725019575	-0.49643476855150925	0
1.9945027205125245	1.193336994333241	-0.08741399158467804	0	-0.1264517305731378	-0.49446178247124983	0
2.0010079484080463	1.1924997434788498	-0.09062394936828924	0	-0.13095128560175862	-0.49241242017980114	0
2.0075396431201216	1.1916297479639313	-0.0938333310197083	0	-0.1354348893619546	-0.4902865029541419	0
2.0140984337310357	1.1907267909434356	-0.09704183114751186	0	-0.13990165508128774	-0.4880838609651808	0
2.0206849452063196	1.1897906549087736	-0.10024913094321834	0	-0.1443506888156487	-0.48580433063025985	0
2.027299781669097	1.1888211244588338	-0.10345488986681159	0	-0.1487810785531476	-0.48344776071256185	0
2.0339435540465107	1.187817982720346	-0.10665875892344139	0	-0.15319191323404033	-0.48101400293105134	0
2.040616857817525	1.1867810149021167	-0.10986036966966038	0	-0.15758226811507947	-0.47850291990555144	0
2.047320280877681	1.1857100075624307	-0.11305933788897918	0	-0.1619512104661714	-0.47591438263419655	0
2.0540544011324915	1.1846047493796783	-0.11625526229713937	0	-0.1662977983833509	-0.4732482715951994	0
2.060819801600074	1.1834650290005755	-0.11944773153245447	0	-0.1706210908225503	-0.47050447078141266	0
2.0676170476718463	1.1822906391197712	-0.12263631320250493	0	-0.1749201332232383	-0.46768287673871467	0
2.0744467145971095	1.1810813721498998	-0.1258205666620573	0	-0.17919397528047648	-0.4647833873292237	0
2.081309370083531	1.1798370234233404	-0.129000034591177	0	-0.18344165996651218	-0.46180590861323545	0
2.088205574363495	1.1785573915662229	-0.13217424289157825	0	-0.18766222386994671	-0.45875035488176497	0
2.0951358959585287	1.1772422758615049	-0.13534270774114474	0	-0.19185470696303647	-0.4556166415020645	0
2.1021008960668772	1.175891479371111	-0.13850492815664006	0	-0.19601814303153434	-0.452404691515334	0
2.109101138751204	1.1745048072907898	-0.1416603904403625	0	-0.20015156589469196	-0.4491144308355929	0
2.116137200375992	1.1730820652101195	-0.14480857209328776	0	-0.20425401472356342	-0.4457457832703269	0
2.123209641586099	1.1716230649531014	-0.14794892895990322	0	-0.20832451748592754	-0.442298683483182	0
2.130319047499895	1.1701276166238233	-0.15108091288028347	0	-0.21236211411844483	-0.43877305729046984	0
2.137465990247543	1.168595536487239	-0.15420395469679257	0	-0.21636583462705025	-0.4351688394122729	0
2.144651058361483	1.1670266410316357	-0.15731747690380832	0	-0.22033471556387074	-0.43148595858268174	0
2.1518748427945003	1.1654207500649285	-0.16042088709632554	0	-0.22426779165760607	-0.4277243439808767	0
2.1591379314947066	1.1637776882017699	-0.16351357534687427	0	-0.22816409263447154	-0.4238839278145286	0
2.166440938224297	1.1620972785400907	-0.16659492608674226	0	-0.23202265823758114	-0.41996462966543235	0
2.173784467750239	1.1603793506896383	-0.169664302830761	0	-0.2358425189766666	-0.41596637439608763	0
2.1811691389236003	1.1586237357421352	-0.1727210575653312	0	-0.23962270795941673	-0.41188907952700515	0
2.1885955766119607	1.1568302683069764	-0.17576452687057206	0	-0.243362256006625	-0.4077326591264192	0
2.19606440919638	1.1549987873688325	-0.17879403047479633	0	-0.24706018988131426	-0.4034970249242192	0
2.2035762788885025	1.1531291339991492	-0.18180887498303624	0	-0.250715536813919	-0.39918208015428636	0
2.2111318337859536	1.1512211535004875	-0.18480835011881988	0	-0.2543273198319284	-0.3947877236676788	0
2.218731725388027	1.149274696331902	-0.18779172729301888	0	-0.2578945560223191	-0.3903138511919471	0
2.2263766129208538	1.1472896173211151	-0.19075826085957212	0	-0.2614162580216484	-0.38576035264559716	0
2.234067164808946	1.1452657755554743	-0.19370718815865853	0	-0.26489143399487125	-0.38112711103341956	0
2.24180405507706	1.14320303561939	-0.1966377276002123	0	-0.2683190853043133	-0.37641400442413125	0
2.249587959213929	1.1411012690689026	-0.19954907663957494	0	-0.2716982041332141	-0.37162090844118384	0
2.2574195657802956	1.1389603516745554	-0.20244041564138898	0	-0.2750277779534367	-0.3667476890985685	0
2.26529955753196	1.1367801689330927	-0.20531090036747673	0	-0.2783067808185613	-0.36179421448238386	0
2.2732286266559525	1.1345606123629113	-0.20815966718955992	0	-0.28153417941418857	-0.3567603454176243	0
2.2812074591412372	1.1323015843049038	-0.21098582698817894	0	-0.2847089261434943	-0.3516459454714255	0
2.2892367552009607	1.1300029926594184	-0.21378847201816714	0	-0.28782996692659935	-0.3464508681228724	0
2.297317199125431	1.127664759965704	-0.21656666488313359	0	-0.2908962289255682	-0.34117497639492667	0
2.305449486837318	1.1252868160916205	-0.21931944784030988	0	-0.29390663104784054	-0.33581812539865746	0
2.3136342983271225	1.1228691067976022	-0.2220458330167111	0	-0.29686007329647734	-0.33038018072107306	0
2.3218723145123743	1.120411589486413	-0.22474480795728116	0	-0.2997554430880228	-0.3248610078851154	0
2.3301642002457528	1.1179142389083156	-0.22741532982075427	0	-0.3025916092243449	-0.3192604842165907	0
2.3385106071673825	1.1153770471034243	-0.23005632637885814	0	-0.30536742335551126	-0.31357849771614726	0
2.3469121726821665	1.1128000244897702	-0.2326666957465988	0	-0.30808172007637824	-0.30781494851006136	0
2.3553695160160153	1.1101832018757327	-0.23524530528574703	0	-0.31073331620935535	-0.30196975236282914	0
2.3638832186904244	1.107526637414643	-0.23779098605683407	0	-0.31332100568410864	-0.2960428551962642	0
2.3724538337912686	1.1048304147548509	-0.24030253635275634	0	-0.3158435639163676	-0.29003422791859484	0
2.381081875316952	1.1020946473680666	-0.24277871928810224	0	-0.31829974611916295	-0.2839438750641603	0
2.389767795110115	1.099319486993978	-0.24521825737385408	0	-0.3206882829200257	-0.27777185256335823	0
2.398511991101659	1.0965051222612165	-0.24761983651283812	0	-0.3230078855245743	-0.2715182636418476	0
2.407314781092446	1.0936517883493937	-0.2499821006248638	0	-0.32525724181454807	-0.2651832793067474	0
2.416176397335311	1.0907597701320038	-0.25230365273563754	0	-0.32743501904582284	-0.258767144351728	0
2.4250969622684524	1.0878294115167686	-0.25458305162588235	0	-0.3295398625695945	-0.252270197168761	0
2.434076467117837	1.0848611240379462	-0.2568188102532047	0	-0.33157039667854743	-0.24569288794608002	0
2.443114765224302	1.081855390664286	-0.25900939868702466	0	-0.3335252298932948	-0.2390357863627254	0
2.452211528695156	1.078812781828696	-0.2611532389561745	0	-0.3354029533180324	-0.23229961649186873	0
2.4613662278273014	1.075733964078279	-0.2632487069716078	0	-0.33720214598933984	-0.22548527551184142	0
2.470578100319043	1.0726197121696535	-0.26529413328289136	0	-0.33892137965060104	-0.21859386027473632	0
2.479846117629993	1.0694709221762844	-0.2672878047510477	0	-0.34055922491629653	-0.21162669639712328	0
2.489168952182299	1.066288624312205	-0.26922796807407323	0	-0.3421142596102858	-0.20458536707676794	0
2.498544939006012	1.0630739975912464	-0.2711128339000396	0	-0.3435850782291067	-0.19747174640268939	0
2.507972039844086	1.0598283835399274	-0.27294058336544175	0	-0.34497030402699963	-0.19028803108840786	0
2.5174478087968426	1.056553299178026	-0.27470937679954316	0	-0.3462686033924694	-0.18303677118975872	0
2.5269693721004405	1.0532504447983901	-0.27641736675057155	0	-0.34747870389799007	-0.17572088999292176	0
2.536533400196987	1.049921713972617	-0.27806271093607177	0	-0.3485994125289355	-0.16834370957859515	0
2.546136100991925	1.0465691956859302	-0.27964359014850243	0	-0.34962963751132936	-0.16090895975158664	0
2.5557732165422746	1.0431951746246644	-0.28115822726006395	0	-0.35056841054768356	-0.15342078368422188	0
2.5654400545400984	1.0398021185555764	-0.28260491166508833	0	-0.35141491173096345	-0.1458837156969009	0
2.5751315138955255	1.036392666937832	-0.28398202161703856	0	-0.3521684916955794	-0.13830266244133113	0
2.5848421411918667	1.0329696078867363	-0.28528804947596914	0	-0.35282869366507286	-0.13068285876106095	0
2.5945661999220353	1.029535849821031	-0.286521625889556	0	-0.35339527227300516	-0.12302981205904469	0
2.604297773437358	1.0260943804724383	-0.2876815445223784	0	-0.3538682091951276	-0.1153492185759364	0
2.614030840495152	1.0226482349754775	-0.28876677883306195	0	-0.3542477212655945	-0.10764689969204094	0
2.623759392326207	1.0192004488851492	-0.289776499172197	0	-0.35453426470357796	-0.09992870413479849	0
2.633477541492718	1.0157540138810712	-0.2907100833142731	0	-0.3547285320471727	-0.09220041534185754	0
2.643179591426921	1.012311847455373	-0.2915671182062889	0	-0.35483144234478387	-0.08446768918600515	0
2.6528601456617276	1.0088767487817176	-0.2923474011283951	0	-0.35484412711239377	-0.07673595959937035	0
2.662514162470441	1.0054513743832079	-0.2930509316469687	0	-0.3547679108666779	-0.06901038736385334	0
2.672137024443552	1.0020382090940945	-0.29367790163309626	0	-0.35460428847797476	-0.061295797061356155	0
2.6817245461427404	0.9986395596775496	-0.2942286784957952	0	-0.35435490093347854	-0.05359666393501159	0
2.691272987710188	0.995257547041766	-0.2947037881664837	0	-0.35402151089950645	-0.04591709668387209	0
2.7007790658394106	0.9918941001091303	-0.29510389725890906	0	-0.3536059782166294	-0.038260823069723726	0
2.7102399313073278	0.988550962208759	-0.2954297936738907	0	-0.35311023732443036	-0.03063120321430415	0
2.719653152587183	0.9852296959200866	-0.29568236840502043	0	-0.3525362761086662	-0.023031238866795832	0
2.7290166812752177	0.9819316948709104	-0.29586259788785596	0	-0.35188611758782135	-0.015463598156536678	0
2.7383288172131643	0.9786581960645173	-0.29597152802838456	0	-0.35116180402146685	-0.007930641386723242	0
2.747588183586072	0.9754102890517717	-0.2960102599443531	0	-0.3503653824708574	-0.0004344394502916746	0
2.7567936806498206	0.9721889328856903	-0.29597993712282883	0	-0.3494988942563413	0.007023189857511059	0
2.7659517971606564	0.9689924085794039	-0.2958816285277074	0	-0.34856358657895004	0.014446610454722163	0
2.7750702442147213	0.9658185696516772	-0.2957161864454127	0	-0.3475603392151638	0.021841216395742533	0
2.7841473302051005	0.9626685350432007	-0.29548451348808485	0	-0.34649091687563915	0.029204806006027068	0
2.7931816357404524	0.9595432999970215	-0.2951875558586831	0	-0.345357084935179	0.03653541834722647	0
2.8021719985770983	0.956443742197421	-0.2948262932048339	0	-0.34416059932222204	0.04383132166309772	0
2.811117492625316	0.9533706301308713	-0.2944017295445487	0	-0.34290319835597194	0.0510909966665529	0
2.8200174073208157	0.9503246314300987	-0.2939148852014141	0	-0.3415865958542329	0.05831311981450507	0
2.8288712072836866	0.9473063279943268	-0.2933667910425766	0	-0.3402124786390268	0.06549653032872198	0
2.8376785254742996	0.9443162196233661	-0.29275848213377453	0	-0.33878250054868075	0.07264022419490589	0
2.8464391387336394	0.9413547336948651	-0.29209099319584164	0	-0.3372982800631419	0.07974333370099433	0
2.8551529412691523	0.938422235452477	-0.2913653553826572	0	-0.33576139957907364	0.08680510519188737	0
2.863819945130789	0.9355190291402126	-0.29058259173953627	0	-0.3341734009570383	0.0938248986100875	0
2.8724402544678562	0.932645367950731	-0.28974371536710525	0	-0.33253578630214586	0.10080216570698106	0
2.8810140511412237	0.9298014600407399	-0.2888497275178227	0	-0.33085001767561356	0.10773643742452582	0
2.889541586746804	0.9269874723470058	-0.2879016156224007	0	-0.3291175161841587	0.11462731643867086	0
2.898023176221136	0.9242035338452392	-0.2869003515132237	0	-0.3273396611552156	0.12147447095534325	0
2.9064591797765957	0.9214497425748752	-0.2858468914625985	0	-0.3255177922131104	0.1282776190808369	0
2.9148500087340152	0.9187261647569158	-0.2847421737793771	0	-0.32365320673386705	0.13503653248860376	0
2.9231961099012294	0.9160328408969773	-0.2835871192525827	0	-0.32174716211361765	0.14175102277454094	0
2.931497959361308	0.9133697887141604	-0.28238263086820353	0	-0.3198008764356818	0.1484209354380463	0
2.939756062659046	0.9107370039688877	-0.28112959281483	0	-0.31781552784665074	0.15504614901979838	0
2.9479709526945572	0.9081344620188372	-0.2798288698819871	0	-0.3157922545327611	0.16162657239172618	0
2.9561431806848057	0.9055621215246892	-0.27848130813602234	0	-0.3137321565707232	0.16816213651228473	0
2.9642733152187404	0.9030199255191035	-0.2770877345618852	0	-0.3116362960066293	0.17465279270286718	0
2.972361943333821	0.9005078018318127	-0.27564895639638143	0	-0.30950569644599296	0.18109851253922699	0
2.9804096594723295	0.8980256672468488	-0.2741657627126072	0	-0.30734134591678774	0.1874992780993856	0
2.9884170791652545	0.895573423962173	-0.272638921652315	0	-0.30514419325535624	0.1938550919216976	0
2.9963848233266357	0.8931509651228681	-0.27106918303547184	0	-0.3029151523570163	0.20016596357402502	0
3.004313526791248	0.89075817284706	-0.26945727657711854	0	-0.30065509996534706	0.20643191551810447	0
3.0122038277887064	0.8883949220443493	-0.2678039138500084	0	-0.29836487877790085	0.21265297386974305	0
3.020056379448714	0.8860610775568778	-0.26610978583223394	0	-0.29604529431830207	0.21882917658232612	0
3.0278718384021204	0.8837564981762925	-0.2643755651927613	0	-0.2936971183967572	0.22496056354833552	0
3.0356508755382996	0.8814810340356756	-0.2626019038902028	0	-0.29132108609558527	0.2310471841471922	0
3.043394162792726	0.8792345310694067	-0.26078943607281707	0	-0.28891789993317335	0.23708908597551384	0
3.0511023817893075	0.8770168290114462	-0.25893877615656935	0	-0.2864882274752499	0.2430863207235447	0
3.058776222522636	0.874827762337108	-0.25705051908115945	0	-0.284032701903858	0.24903894221570033	0
3.0664163849055854	0.8726671603693561	-0.2551252398940603	0	-0.28155192168805965	0.25494700667160713	0
3.074023572334198	0.8705348496265612	-0.25316349537287464	0	-0.2790464528595521	0.26081056678964065	0
3.0815984984134244	0.8684306524248897	-0.2511658223749972	0	-0.2765168270408865	0.26662967601005355	0
3.089141887336245	0.8663543873119622	-0.2491327376904074	0	-0.2739635414500227	0.27240438781059845	0
3.096654466591602	0.8643058715804565	-0.2470647400267824	0	-0.2713870615441782	0.27813474913672304	0
3.10413698128853	0.86228491785045	-0.24496230612019482	0	-0.2687878163011431	0.28382081033272155	0
3.1115901794015546	0.8602913386073355	-0.24282589478520344	0	-0.2661662034144943	0.2894626128351418	0
3.1190148205421893	0.8583249443016474	-0.2406559445354502	0	-0.2635225864484867	0.29506019480555484	0
3.1264116751799134	0.8563855440715173	-0.23845287378982857	0	-0.26085729522685674	0.30061358942505134	0
3.1337815244145606	0.8544729463044666	-0.23621708094830457	0	-0.2581706260413661	0.30612282358539616	0
3.1411251601613412	0.8525869590844102	-0.23394894435889907	0	-0.255462841714796	0.3115879168602507	0
3.148443386659359	0.8507273903017876	-0.23164882187133132	0	-0.2527341711649667	0.3170088814178525	0
3.155737022234157	0.8488940477200657	-0.22931705027260854	0	-0.2499848088377573	0.32238572205272775	0
3.16300689337549	0.8470867409671383	-0.2269539471983533	0	-0.24721491704424212	0.32771843051559457	0
3.170253841793054	0.8453052802521491	-0.22455980892537547	0	-0.24442462342183163	0.33300698938001133	0
3.1774787226901418	0.8435494773184361	-0.22213491092418372	0	-0.2416140216631981	0.3382513693472831	0
3.18468240426954	0.8418191460707033	-0.21967950805852085	0	-0.23878317180559427	0.3434515274284335	0
3.1918657704542652	0.8401141024329024	-0.21719383369503958	0	-0.23593209925560896	0.3486074073876295	0
3.1990297149363207	0.8384341662719683	-0.2146781018126011	0	-0.23306079724981235	0.3537189338932038	0
3.2061751497635442	0.836779159871192	-0.21213250409430648	0	-0.23016922355095926	0.3587860170429905	0
3.2133029989180217	0.8351489099620977	-0.20955721223532883	0	-0.2272573031144849	0.36380854606102153	0
3.2204141948756715	0.8335432489753206	-0.20695237936376176	0	-0.22432492967966092	0.3687863851832734	0
3.2275096901954767	0.8319620129025695	-0.20431813596334994	0	-0.22137196116792693	0.37371937999404353	0
3.2345904477605747	0.8304050440262856	-0.2016545935541242	0	-0.21839822383727397	0.37860734867548146	0
3.241657437858455	0.828872192003324	-0.19896184605789002	0	-0.21540351376540623	0.3834500781423405	0
3.248711638579832	0.82736331419085	-0.19623996997718782	0	-0.21238759699307438	0.3882473224519441	0
3.2557540419709747	0.8258782747743446	-0.19348902231846601	0	-0.2093502071883153	0.39299880500684964	0
3.262785642125969	0.8244169477339511	-0.19070904554189771	0	-0.20629105108929374	0.39770420845375043	0
3.269807432043419	0.8229792178117846	-0.18790006934050552	0	-0.20320981038354272	0.4023631707051721	0
3.2768204050304446	0.8215649805092382	-0.1850621106712095	0	-0.2001061416715685	0.4069752839999294	0
3.283825547242066	0.8201741438543452	-0.18219517740980393	0	-0.19697968041198322	0.4115400881216846	0
3.2908238289340757	0.818806630275659	-0.1792992727595172	0	-0.19383004566212675	0.4160570630293931	0
3.2978162082981495	0.8174623759062561	-0.17637439461457446	0	-0.19065683933509447	0.42052562980692565	0
3.3048036140707673	0.8161413339326421	-0.17342054384801558	0	-0.187459655183425	0.42494513811378315	0
3.311786937530496	0.8148434758711616	-0.17043772903432552	0	-0.18423808389529592	0.4293148601979435	0
3.318767028474156	0.8135687919549119	-0.16742596965090878	0	-0.18099171659230626	0.43363398775942436	0
3.3257446745993677	0.8123172943734901	-0.1643853066396732	0	-0.17772015631859894	0.43790161900114166	0
3.3327205965211424	0.8110890173582666	-0.16131580656515054	0	-0.17442302267787274	0.4421167561204695	0
3.339695426094949	0.8098840199958036	-0.15821757331691944	0	-0.17109996467949612	0.4462782933469024	0
3.34666969398916	0.8087023870219303	-0.15509075614442577	0	-0.16775066974029332	0.4503850116702721	0
3.3536438125280013	0.8075442300992097	-0.15193556008653672	0	-0.16437487540058993	0.4544355717990962	0
3.36061805545003	0.8064096891916077	-0.14875225815504703	0	-0.1609723830845233	0.45842850665315515	0
3.3675925399731512	0.8052989331015123	-0.14554120283810126	0	-0.15754307133386347	0.4623622167139837	0
3.3745672112253717	0.80421215920259	-0.14230283680083342	0	-0.15408690842839928	0.4662349682639538	0
3.381541815807846	0.8031495944075241	-0.13903770890810196	0	-0.15060397096229314	0.47004488732906874	0
3.3885159007158867	0.8021114917652692	-0.13574647865892364	0	-0.14709445036275154	0.4737899694466482	0
3.3954887890418664	0.8010981302739901	-0.13242993152328816	0	-0.1435586713782175	0.4774680783428921	0
3.4024595828790356	0.8001098102725054	-0.1290889814951555	0	-0.13999709728032597	0.4810769610275146	0
3.4094271589074303	0.7991468497909454	-0.12572467686314848	0	-0.13641033884877943	0.48461426018907505	0
3.4163901755848802	0.7982095791679418	-0.12233820012540715	0	-0.13279915744279278	0.4880775337482498	0
3.4233470866829983	0.7972983349121594	-0.11893086433164061	0	-0.1291644645531921	0.4914642782067712	0
3.430296167620822	0.7964134521713488	-0.11550410250424159	0	-0.125507314198316	0.49477195830198895	0
3.437235545259812	0.7955552572907357	-0.1120594545022887	0	-0.12182889272746446	0.4979980375840511	0
3.4441632343678297	0.7947240601925868	-0.1085985496732631	0	-0.11813050416224899	0.5011400108980509	0
3.45107717901439	0.793920146971501	-0.10512308606530635	0	-0.11441355178338386	0.5041954372573397	0
3.457975301425438	0.7931437725781448	-0.10163480487243262	0	-0.11067951441747415	0.5071619735118483	0
3.464855542381933	0.7923951555123916	-0.09813546815282226	0	-0.10692992590659002	0.5100374013325178	0
3.4717159070943295	0.791674472888419	-0.09462683293400695	0	-0.10316635029876217	0.5128196534904885	0
3.4785545017008945	0.7909818575092119	-0.0911106293419742	0	-0.09939036085441766	0.5155068329280602	0
3.4853695653747545	0.7903173962397247	-0.08758854044148946	0	-0.09560352034823538	0.5180972270440034	0
3.4921594968448884	0.7896811296801688	-0.0840621845715518	0	-0.09180736347985372	0.5205893169383903	0
3.498922869261942	0.7890730535292355	-0.08053310352266337	0	-0.08800338499851959	0.5229817798426245	0
3.505658445962002	0.7884931202703335	-0.07700275021806574	0	-0.08419302674392545	0.5252734898809698	0
3.5123651836146803	0.7879412422883307	-0.0734724830578748	0	-0.08037767134655414	0.5274635126760031	0
3.5190422366487364	0.7874172950120155	-0.06994355979941681	0	-0.07655863495528561	0.529551099209057	0
3.5256889556177677	0.7869211206444171	-0.06641713487408459	0	-0.07273716324553846	0.5315356766636383	0
3.5323048837492967	0.7864525320204773	-0.06289425797622286	0	-0.06891442842785105	0.5334168380346671	0
3.5388897556055503	0.7860113162815809	-0.05937587184866402	0	-0.06509152505330147	0.5351943317495047	0
3.545443491643069	0.7855972387981585	-0.0558628125744703	0	-0.061269468253913384	0.5368680495862485	0
3.5519661965082396	0.7852100467747644	-0.0523558082020173	0	-0.05744918993916569	0.538438015183867	0
3.5584581539928104	0.7848494730117668	-0.04885547947688111	0	-0.05363153709643607	0.539904371269009	0
3.5649198247667706	0.7845152394247433	-0.04536233939956115	0	-0.049817268675899015	0.541267367248246	0
3.571351841268876	0.7842070606498733	-0.04187679462329422	0	-0.04600705439065498	0.5425273458794182	0
3.577755005545942	0.7839246474111267	-0.03839914556134453	0	-0.04220147206253308	0.5436847303887853	0
3.584130279572595	0.783667710126355	-0.03492959087243485	0	-0.03840100975516332	0.5447400101352248	0
3.59047878229642	0.7834359620564458	-0.03146822859471809	0	-0.034606064283361826	0.5456937277238355	0
3.5968017819503233	0.7832291225273236	-0.02801506012764396	0	-0.03081694291037358	0.5465464654619979	0
3.603100683324913	0.7830469201058367	-0.024569997245840847	0	-0.027033868479485607	0.5472988316985349	0
3.609377022675202	0.7828890953007032	-0.021132865204065474	0	-0.023256980384453826	0.5479514488778917	0
3.6156324521932746	0.782755403342486	-0.017703411784730064	0	-0.019486342205650858	0.5485049410866635	0
3.621868733479533	0.7826456164619878	-0.014281311640186343	0	-0.015721944328945543	0.548959923547698	0
3.628087721728285	0.7825595261241604	-0.010866175916551209	0	-0.011963712521945122	0.5493169922277535	0
3.634291355963167	0.7824969448484745	-0.0074575587323893085	0	-0.008211513202320367	0.5495767151352721	0
3.6404816457478946	0.7824577078193383	-0.004054965734832583	0	-0.004465161131441264	0.5497396245098007	0
3.646660660380242	0.7824416741914776	-0.0006578614105081136	0	-0.0007244258658831082	0.5498062103344105	0
3.647857191019606	0.7824412407922405	1.690633527270946e-12	0	1.8610431121515725e-12	0.5498080103154788	0
