# Supplementary material for: Multi-orbit lunar GNSS constellation design with distant retrograde orbit and Halo orbit combination
Source: Sci Rep. 2023 Jun 22;13:10158. doi: 10.1038/s41598-023-37348-x (PMC10287729; doi:10.1038/s41598-023-37348-x)
Supplement: Supplementary file 1 — Supplementary Information. [file 41598_2023_37348_MOESM1_ESM.zip › supplement materials of the manuscript/Figure 6/Distant Retrograde Orbit/17.733.csv]

Time (TU)	X (LU)	Y (LU)	Z (LU)	VX (LU/TU)	VY (LU/TU)	VZ (LU/TU)
0	0.7629274209630513	0	0	-5.612218814667485e-13	0.5791920265628206	0
0.003436626135478427	0.7629304746324913	0.0019904508818065106	0	0.0017771226651160682	0.5791784312422845	0
0.009556695123807475	0.7629510342945002	0.005534826732184108	0	0.004941531428448747	0.5790869078732651	0
0.015679306614424397	0.7629909782172835	0.009079850669477942	0	0.00810624921912762	0.5789091474404371	0
0.02180636834123556	0.7630503439201772	0.012626097758796181	0	0.011271619272757912	0.5786450865328654	0
0.027939310196272566	0.7631291822519188	0.016173863805480564	0	0.014437739135698846	0.5782946528293594	0
0.03407954614923314	0.7632275579784742	0.019723432090182444	0	0.01760470028512503	0.5778577626316503	0
0.0402284925683615	0.7633455499362586	0.023275083166961603	0	0.020772598338453303	0.5773343203600004	0
0.046387562020714604	0.7634832509523688	0.026829090472070737	0	0.023941530587189196	0.5767242191099305	0
0.05255816749699422	0.7636407679355209	0.03038572195884609	0	0.027111598892767576	0.5760273404760716	0
0.05874172846482664	0.7638182221086548	0.033945242767706225	0	0.03028291348144105	0.5752435537781397	0
0.06493968345646974	0.7640157495813699	0.03750792161514896	0	0.033455600019393884	0.5743727138252175	0
0.07115348077522954	0.764233501366717	0.04107402455260377	0	0.03662979540238024	0.5734146611790836	0
0.0773845925375975	0.764471644156262	0.04464382211271446	0	0.03980565543519683	0.5723692191239667	0
0.08363452591052606	0.7647303612486249	0.04821759474225139	0	0.04298336093239859	0.5712361900448596	0
0.0899048243815912	0.7650098532390711	0.051795632436822024	0	0.0461631186127186	0.5700153529497823	0
0.09619706555031905	0.7653103385689826	0.05537823233740995	0	0.049345160144459686	0.5687064616979819	0
0.10251287322910463	0.7656320547923908	0.058965704411380326	0	0.05252974833286582	0.5673092402121547	0
0.10885393208992551	0.7659752602235524	0.06255837841636384	0	0.055717184389884745	0.5658233762028039	0
0.11522197352948214	0.7663402341780853	0.06615659441925774	0	0.05890780056944555	0.5642485211596205	0
0.12161878562484754	0.7667272784491336	0.0697607069222743	0	0.06210196485359469	0.5625842851403035	0
0.12804621206080422	0.7671367182641279	0.07337108263002137	0	0.06530007996679524	0.5608302339965625	0
0.13450615090190302	0.7675689032212043	0.07698809805790052	0	0.06850258223121322	0.5589858868658436	0
0.14100054764904812	0.7680242078037011	0.08061213388728633	0	0.07170993752865983	0.5570507156362089	0
0.14753138858613984	0.7685030317947686	0.08424356948264419	0	0.0749226374000239	0.5550241449757946	0
0.1541006952764902	0.7690058006657229	0.08788277805343636	0	0.07814119570763026	0.5529055526026047	0
0.1607105005298951	0.7695329643626434	0.09153011161720892	0	0.08136613626985943	0.5506942763809276	0
0.16736283132439597	0.7700849962276417	0.09518589004722998	0	0.08459798409874793	0.5483896207825228	0
0.1740596908531327	0.7706623915213799	0.09885038985904364	0	0.08783725637557774	0.5459908649174594	0
0.18080301502301965	0.7712656632766031	0.10252381937450394	0	0.09108444133139122	0.5434972814122724	0
0.18759463714006208	0.7718953380792856	0.10620629900941629	0	0.09433998156619772	0.5409081550517978	0
0.19443624809843366	0.7725519507175428	0.10989783979280866	0	0.09760425565945327	0.5382228054398381	0
0.2013293330488459	0.7732360356676626	0.11359831009218113	0	0.10087754913693564	0.5354406216793749	0
0.20827511123396952	0.773948117646637	0.11730740531545272	0	0.10416002775649984	0.5325610995032825	0
0.21527446644964315	0.7746886999417064	0.12102461401509343	0	0.10745170718698595	0.5295838857806223	0
0.2223278788924954	0.7754582514780448	0.124749186389291	0	0.11075242425628881	0.5265088261042875	0
0.22943533697004684	0.7762571901985004	0.12848009408372718	0	0.11406179979258275	0.5233360247520135	0
0.23659627193397842	0.7770858673093823	0.13221600418412166	0	0.11737921318568127	0.5200658983684028	0
0.24380950161716455	0.7779445512569861	0.13595525994976437	0	0.1207037819731083	0.5166992278657623	0
0.25107318307104526	0.7788334116215695	0.1396958680849476	0	0.12403434618699087	0.5132372077121606	0
0.2583848083387684	0.7797525075058429	0.14343550986797315	0	0.12736947286732916	0.5096814749162616	0
0.2657412314099681	0.780701779881971	0.1471715690470594	0	0.13070747459052712	0.5060341206047342	0
0.2731387367139644	0.7816810500436581	0.15090118085122317	0	0.13404644613755107	0.5022976768404251	0
0.28057315891543805	0.7826900265100869	0.1546213057630327	0	0.13738432297444983	0.498475071087874	0
0.2880400249970985	0.7837283175299186	0.15832881211113614	0	0.1407189477769626	0.4945695607716662	0
0.29553473838185645	0.7847954525731572	0.16202057627809724	0	0.14404815341208793	0.4905846365630307	0
0.30305275583459335	0.7858909065357661	0.16569357507039073	0	0.14736984002596434	0.4865239194496072	0
0.3105897596621263	0.7870141268510713	0.16934497134471105	0	0.15068204753552453	0.4823910515242262	0
0.3181418038632103	0.7881645600750108	0.1729721825395223	0	0.1539830143768823	0.4781895936114589	0
0.3257054201625257	0.7893416750799663	0.17657292598741725	0	0.1572712169210175	0.4739229399883018	0
0.33327768665576785	0.7905449823160479	0.18014524333793924	0	0.16054539145880212	0.46959425144501205	0
0.34085625294716254	0.7917740472299691	0.18368750230345898	0	0.16380453678992812	0.46520641264484724	0
0.34843933221709034	0.7930284985532545	0.1871983818622194	0	0.16704790260222074	0.46076201005594464	0
0.3560256752369706	0.7943080332427693	0.19067684883914574	0	0.17027497055221497	0.45626332313431855	0
0.36361451636108966	0.7956124159272194	0.19412212199757609	0	0.17348542411855336	0.4517123354929798	0
0.3712055161441957	0.7969414765884792	0.19753363563925308	0	0.17667911799895972	0.4471107520897947	0
0.3787987064363435	0.7982951074697477	0.20091100550548724	0	0.17985604951401338	0.4424600186577376	0
0.3863944179795364	0.7996732556284669	0.20425398824071192	0	0.18301632365587986	0.43776135536442284	0
0.3939932426010332	0.8010759204669157	0.20756245763340336	0	0.18616013352878263	0.43301577242854505	0
0.4015959652046064	0.8025031447591602	0.21083636881103132	0	0.18928772900718693	0.42822410699632135	0
0.4092035291377139	0.8039550107639831	0.21407573837571547	0	0.19239940001602124	0.4233870416377242	0
0.41681700690672263	0.8054316366926406	0.21728062768075757	0	0.19549546250252461	0.41850512097391573	0
0.4244375551875024	0.806933169479293	0.2204511203923359	0	0.19857623851118814	0.4135787797493499	0
0.4320664001593196	0.8084597828089898	0.22358731371886495	0	0.20164204905855793	0.40860835266790174	0
0.43970481491834446	0.8100116732375843	0.22668930685052927	0	0.20469320406367092	0.4035940899952372	0
0.44735409241313995	0.811589054955189	0.22975718827418704	0	0.20772999082643534	0.3985361768447948	0
0.4550155519735263	0.8131921611289256	0.23279103712182342	0	0.21075267610587867	0.3934347307765897	0
0.46269051320300564	0.8148212383828215	0.23579091164978339	0	0.21376149533388594	0.38828982112826654	0
0.4703802966705734	0.816476546611319	0.23875684879670278	0	0.21675665261036278	0.3831014708477899	0
0.4780862085342963	0.818158355272932	0.2416888576627489	0	0.21973831447695719	0.3778696691685227	0
0.4858095476066864	0.8198669444056529	0.2445869218501901	0	0.2227066125104015	0.3725943692048755	0
0.4935515972143938	0.8216026023362076	0.24745099601556825	0	0.22566164000809963	0.36727549575490936	0
0.501313618233087	0.8233656235119247	0.2502810031251195	0	0.22860344923267062	0.36191295238900956	0
0.5090968607016445	0.8251563105103153	0.2530768385801038	0	0.23153205572389715	0.3565066156581301	0
0.5169025457537435	0.8269749692917128	0.2558383635660732	0	0.23444743136269644	0.35105634972995137	0
0.524731878146988	0.8288219113953631	0.25856540958668817	0	0.23734950902548407	0.34556199979917	0
0.5325860472083855	0.8306974535683812	0.261257778669265	0	0.2402381827742253	0.34002339333211834	0
0.5404662167929286	0.8326019147352023	0.26391523988209936	0	0.24311330402587727	0.33444034901929065	0
0.5483735298196811	0.8345356163746119	0.26653753100085764	0	0.24597468314496726	0.3288126754511051	0
0.5563091191535932	0.8364988845488446	0.2691243620941659	0	0.248822093217369	0.3231401650848331	0
0.5642740976745129	0.8384920468740064	0.2716754121490801	0	0.2516552662435998	0.3174226029202871	0
0.5722695629640049	0.8405154330333678	0.27419033060768905	0	0.2544738946386823	0.3116597647415315	0
0.5802966023080772	0.8425693754432184	0.2766687388554463	0	0.25727763274594667	0.3058514149925439	0
0.5883562820065362	0.8446542059118687	0.27911022684087733	0	0.26006609283986126	0.2999973159433308	0
0.596449661310396	0.8467702585829511	0.2815143573282535	0	0.2628388497315875	0.2940972189996729	0
0.6045777954208453	0.8489178701948762	0.28388066651983584	0	0.26559544139291197	0.28815086376863375	0
0.6127417227939426	0.8510973761651165	0.28620866015106217	0	0.26833536426333743	0.2821579885921178	0
0.6209424794989277	0.8533091137855506	0.28849781752265824	0	0.2710580777508839	0.276118321283444	0
0.6291810952238565	0.8555534206145103	0.2907475900683632	0	0.27376300241980817	0.2700315832128313	0
0.6374585968445973	0.857830634878808	0.29295740207132814	0	0.27644952069264234	0.2638974878188408	0
0.6457760130223897	0.8601410962037777	0.2951266515218037	0	0.2791169777849107	0.25771573829245725	0
0.6541343662723124	0.8624851428681162	0.2972547076582131	0	0.28176467857041054	0.251486034545896	0
0.662534680349022	0.864863113269589	0.2993409125658162	0	0.2843918893777741	0.2452080688113506	0
0.6709779912238362	0.8672753485182861	0.30138458336170887	0	0.28699784069319617	0.23888151845196257	0
0.6794653304113416	0.8697221871711531	0.30338500753461783	0	0.2895817212042793	0.23250605944894617	0
0.6879977485705547	0.8722039714496603	0.30534144802843327	0	0.29214268424338957	0.22608134972018243	0
0.6965762984759092	0.8747210418219034	0.30725313849444913	0	0.2946798416645749	0.21960704289657404	0
0.7052020459628404	0.8772737396102784	0.3091192851619677	0	0.2971922662225837	0.21308278111001688	0
0.7138760715009417	0.8798624069271108	0.31093906634544133	0	0.2996789909611139	0.20650819480153063	0
0.7225994791243174	0.8824873888242527	0.3127116333554868	0	0.3021390105760078	0.1998828969471397	0
0.7313733858723684	0.8851490296026902	0.3144361072815373	0	0.3045712771231663	0.19320649208050433	0
0.7401989378883002	0.8878476771132351	0.3161115811601105	0	0.30697470317807407	0.1864785651016715	0
0.7490773065824023	0.890583681082305	0.3177371179025732	0	0.30934815918954683	0.17969868522967167	0
0.7580096914773234	0.8933573934199742	0.319311749519754	0	0.31169047262132604	0.17286640491883204	0
0.7669973292355438	0.8961691704614977	0.32083447724288516	0	0.3140004285154877	0.16598125406555245	0
0.7760414968418322	0.8990193734324088	0.3223042703249226	0	0.3162767682423206	0.15904273869934138	0
0.7851435155031607	0.9019083691264114	0.3237200647963129	0	0.3185181882365138	0.1520503391708069	0
0.794304762269766	0.9048365330476846	0.32508076315200507	0	0.32072334034798483	0.1450035024494541	0
0.8035266547267693	0.9078042439397	0.32638522980326173	0	0.3228908254413812	0.1379016551932147	0
0.8128106869784505	0.9108118947094815	0.3276322938572758	0	0.32501919901798326	0.1307441774264332	0
0.8221584300442863	0.9138598920858034	0.3288207459202567	0	0.3271069676087505	0.12353040362398165	0
0.8315715206296663	0.9169486523530587	0.32994933347865946	0	0.32915258249466656	0.11625963290795728	0
0.8410516920290425	0.92007861079312	0.33101676131010077	0	0.33115444243852793	0.1089311068398575	0
0.8506007849125135	0.9232502246801471	0.33202168843791	0	0.3331108910264656	0.10154400281655714	0
0.8602207488318948	0.9264639731524829	0.33296272365921736	0	0.3350202115577056	0.0940974347977805	0
0.8699136670635722	0.9297203648087926	0.33383842294433125	0	0.3368806260272856	0.0865904361483089	0
0.8796817734835991	0.9330199427095746	0.33464728499447266	0	0.338690291394444	0.07902194881995904	0
0.8895274590785698	0.9363632858315536	0.3353877451789011	0	0.34044729302063853	0.07139082079598663	0
0.899453318422862	0.9397510240390163	0.33605817159118745	0	0.3421496441804062	0.06369577282915372	0
0.9094621509372129	0.9431838377226178	0.3366568562773655	0	0.34379527590827175	0.05593540053629716	0
0.9195570065321748	0.9466624724757977	0.3371820083563007	0	0.34538203309295684	0.04810814246882568	0
0.9297412092457998	0.9501877462271134	0.3376317439024144	0	0.34690766477937657	0.04021226569017704	0
0.9400184207666596	0.9537605700787496	0.3380040757408082	0	0.348369818249955	0.03224582097446729	0
0.9503926472413523	0.9573819493898428	0.33829689852746014	0	0.3497660219828197	0.024206642630412063	0
0.9608683273547467	0.9610530128971725	0.33850797444597835	0	0.3510936773220178	0.016092286111550738	0
0.9714503747047258	0.9647750257917481	0.3386349138299024	0	0.3523500396198872	0.00790000202220497	0
0.9821442441918342	0.9685494108336797	0.33867515316446883	0	0.3535321985409888	-0.0003733073339431455	0
0.9929560256435856	0.9723777786986721	0.3386259289321781	0	0.3546370561867689	-0.008731151061436288	0
1.0038925631303854	0.9762619670124573	0.3384842455613192	0	0.35566130090529474	-0.017177530845869406	0
1.014961500639193	0.9802040525588769	0.3382468382691506	0	0.3566013667034255	-0.025716963096402992	0
1.0261713480050831	0.9842063694469805	0.33791013171950557	0	0.35745338896306417	-0.034354514424643455	0
1.0375315791714967	0.9882715374272303	0.3374701925490971	0	0.358213155488305	-0.043095859250888345	0
1.0490526812407532	0.9924024709286347	0.3369226777421434	0	0.358876045879249	-0.05194729622586366	0
1.0607460900326928	0.9966023450879349	0.3362627854971498	0	0.35943695901003725	-0.06091567409367378	0
1.072623971718184	1.0008745034763418	0.3354852183630955	0	0.35989023452128455	-0.07000819674867115	0
1.0846986124674967	1.0052222212313344	0.33458418745835294	0	0.36022957372746045	-0.0792319273797044	0
1.0969811625242214	1.0096482317829967	0.33355350641833875	0	0.36044798623610874	-0.08859280394479593	0
1.1094792000054143	1.0141538252827573	0.33238687224916785	0	0.36053781308897676	-0.09809377083976598	0
1.122192473624661	1.0187372915069022	0.3310784857339129	0	0.3604909309817776	-0.10773156432157144	0
1.1351062328948174	1.0233915041772732	0.3296242127655914	0	0.36029930890825224	-0.11749174577278454	0
1.148182926820672	1.0281009482697239	0.3280233639427499	0	0.35995611180142745	-0.12734263233924356	0
1.1613563218500553	1.0328396763633425	0.32628065608401635	0	0.35945733670085295	-0.13723122070222746	0
1.1745361704245787	1.0375731307733191	0.3244069770957939	0	0.35880333843326945	-0.14708715495307914	0
1.1876265511549717	1.04226490809897	0.322417692685541	0	0.3579991181888832	-0.15683684269419174	0
1.2005485505085176	1.0468850226240751	0.3203290825954614	0	0.3570529137607786	-0.16642047441781935	0
1.2132524287516246	1.051414283163994	0.31815526898379953	0	0.3559740707120649	-0.1758008345005104	0
1.2257159073297366	1.0558436128199593	0.3159070469952654	0	0.3547714571085812	-0.18496163623540562	0
1.2379356966005388	1.0601709295346737	0.31359219302157165	0	0.35345279279237063	-0.19390090301246307	0
1.2499191989557061	1.064398108361603	0.3112162675995149	0	0.35202457918434993	-0.20262461637852835	0
1.2616788287371359	1.068528904690839	0.3087833514804824	0	0.3504922662008847	-0.2111424120336177	0
1.2732286734988023	1.0725677337636053	0.30629658463379145	0	0.3488604716917136	-0.21946507391980394	0
1.284582812796657	1.0765190539619918	0.3037585048718837	0	0.3471331665472124	-0.22760328502133698	0
1.2957545197141482	1.0803870722651763	0.3011712621651326	0	0.34531382205285116	-0.23556704422783917	0
1.30675595299995	1.0841756286188864	0.29853674947494707	0	0.34340551976192946	-0.24336545001799426	0
1.3175980890656342	1.0878881680587973	0.2958566841957266	0	0.3414110335501655	-0.2510066618873591	0
1.3282907823327448	1.0915277595984698	0.2931326557501509	0	0.3393328881859731	-0.2584979550013075	0
1.3388428433317487	1.095097122568683	0.2903661622538975	0	0.33717340844258975	-0.26584578747305204	0
1.3492621580583133	1.0985986677271256	0.28755862941015503	0	0.3349347526051088	-0.27305589576242073	0
1.3595558005851598	1.1020345362300386	0.28471142350670386	0	0.33261893879064997	-0.28013338381711783	0
1.3697301338245684	1.1054066345820297	0.2818258608377243	0	0.3302278661042481	-0.2870828024428505	0
1.3797908902340572	1.108716662805125	0.27890321698530063	0	0.32776333378242223	-0.2939082135056416	0
1.3897432652203057	1.1119661466030346	0.27594472743785065	0	0.3252270514273389	-0.30061326141573	0
1.3995919758896453	1.1151564578270787	0.2729515938047635	0	0.322620652402623	-0.3072012197381929	0
1.4093413232095902	1.1182888358816627	0.26992498556074496	0	0.3199457022928375	-0.31367503912132877	0
1.4189952421223897	1.1213644049726708	0.2668660423136318	0	0.31720370677544996	-0.3200373861543612	0
1.4285573533570612	1.1243841916341026	0.26377587282861736	0	0.31439611571842374	-0.3262906824159426	0
1.4380309864600875	1.1273491329047256	0.260655561019021	0	0.31152433285941633	-0.33243712385535285	0
1.447419223974877	1.1302600910591598	0.257506163364944	0	0.30858971720298717	-0.33847871347113057	0
1.4567249314396276	1.1331178636014454	0.2543287091225697	0	0.3055935863294246	-0.3444172839892302	0
1.4659507695218699	1.135923187635501	0.25112420530699975	0	0.3025372238379496	-0.3502545086793069	0
1.4750992331532886	1.1386767523820271	0.24789363127324257	0	0.2994218766349334	-0.35599192895943554	0
1.484172645361124	1.1413791977938872	0.24463794801426705	0	0.2962487659706475	-0.36163095295822356	0
1.493173201940781	1.144031128407622	0.24135808872230965	0	0.29301908022159945	-0.36717288571460144	0
1.5021029635679097	1.1466331113002055	0.2380549672002061	0	0.28973398470452294	-0.3726189261720455	0
1.5109638873861906	1.149185685677827	0.2347294714010165	0	0.28639461677756656	-0.3779701883896302	0
1.5197578148804096	1.1516893596176334	0.23138247251360666	0	0.28300209622285905	-0.3832276958188011	0
1.5284865077663519	1.1541446206189145	0.22801481561328826	0	0.27955751704497755	-0.388392404471903	0
1.5371516292301632	1.1565519304535246	0.22462733054860806	0	0.27606195959075486	-0.39346519310792816	0
1.5457547694837641	1.1589117325983695	0.22122082560937006	0	0.2725164851424991	-0.3984468798038748	0
1.5542974601937043	1.1612244562401253	0.21779608478736442	0	0.2689221338506624	-0.4033382313653948	0
1.5627811469355686	1.1634905089220346	0.21435388164473762	0	0.26527994007975003	-0.4081399486812838	0
1.5712072317848673	1.1657102882259835	0.2108949649181289	0	0.26159091811331014	-0.41285269229662486	0
1.5795770527102158	1.167884176298608	0.20742006920237668	0	0.25785607411269634	-0.417477071694533	0
1.5878918997531029	1.1700125442531366	0.20392991060625787	0	0.2540764022016984	-0.42201365547229547	0
1.5961530119557814	1.17209575145524	0.2004251900959067	0	0.25025288868889006	-0.4264629706565915	0
1.604361583770062	1.1741341472757836	0.1969065927656035	0	0.24638651189741512	-0.4308255072558239	0
1.612518766915725	1.1761280716492044	0.19337478885235437	0	0.24247824383730227	-0.43510172026923194	0
1.6206256825898873	1.1780778581098317	0.18983043009399336	0	0.23852904666312963	-0.43929203702105835	0
1.6286834019751557	1.179983829150552	0.1862741597831046	0	0.23453988432939432	-0.4433968480075468	0
1.6366929615841006	1.181846300123402	0.1827066076611125	0	0.23051171747123153	-0.4474165160579402	0
1.6446553716887464	1.183665581250176	0.17912838750312302	0	0.22644550107189274	-0.4513513814983753	0
1.6525716046535983	1.1854419749967664	0.1755401036078677	0	0.2223421921934765	-0.4552017573029203	0
1.6604426087778896	1.1871757793368414	0.17194234580622222	0	0.2182027446862849	-0.4589679369707939	0
1.668269289231917	1.188867283664255	0.16833569933619244	0	0.21402812089814208	-0.46265018646929673	0
1.676052545692385	1.1905167771128893	0.1647207286597023	0	0.2098192733132138	-0.4662487631547326	0
1.6837932362630272	1.1921245408023045	0.16109799505646397	0	0.20557716515092442	-0.4697638997437712	0
1.6914921971474748	1.1936908522495246	0.1574680485686497	0	0.20130276133508254	-0.47319581474845973	0
1.6991502399757745	1.1952159849045914	0.15383143014397763	0	0.19699703119997447	-0.4765447123154292	0
1.7067681673503785	1.1967002112893188	0.15018866505866085	0	0.19266094082315074	-0.4798107899876167	0
1.7143467466320772	1.198143797889205	0.14654027617945567	0	0.1882954688640066	-0.48299422834698247	0
1.721886736959564	1.1995470105419839	0.14288677182236334	0	0.18390159221673058	-0.48609520373225923	0
1.7293888744778108	1.2009101116346865	0.13922865351581512	0	0.17948029528572754	-0.4891138829452904	0
1.7368538905147093	1.202233363475678	0.13556640779861345	0	0.1750325600553905	-0.49205043159294043	0
1.7442824940601145	1.2035170251091105	0.13190051534206101	0	0.17055937701499152	-0.4949050079194799	0
1.7516753907521236	1.2047613556757293	0.12823144218577243	0	0.16606173437383948	-0.49767777114732525	0
1.7590332721417243	1.205966612474207	0.12455964550832546	0	0.16154062487248197	-0.5003688780565896	0
1.7663568243110341	1.2071330523629666	0.12088556982455413	0	0.1569970408749734	-0.5029784869835469	0
1.7736467334540131	1.208260932475396	0.1172096445675542	0	0.1524319710184155	-0.5055067603042477	0
1.7809036768854138	1.2093505086362129	0.1135322889811187	0	0.1478464058838519	-0.5079538617546887	0
1.788128337943485	1.2104020374558535	0.1098539049438188	0	0.14324132863863528	-0.5103199619783992	0
1.7953213919043323	1.2114157740024314	0.1061748844349566	0	0.13861772386745208	-0.512605234130304	0
1.8024835302545021	1.2123919750098946	0.10249559744444897	0	0.13397656187015303	-0.5148098619169581	0
1.8096154426855708	1.2133308959488618	0.0988164014161438	0	0.12931880990372097	-0.5169340337951492	0
1.8167178185289576	1.2142327910276662	0.0951376408401248	0	0.12464543112116588	-0.5189779437222728	0
1.823791369745619	1.215097915745223	0.09145963559486614	0	0.11995736910652585	-0.5209417976792761	0
1.830836802984451	1.2159265229312082	0.08778269565513722	0	0.11525556586760259	-0.5228258054025677	0
1.8378548486837094	1.2167188658836214	0.08410710620093022	0	0.11054094214884021	-0.5246301881746671	0
1.8448462392038492	1.2174751952948017	0.08043313924443138	0	0.1058144115456985	-0.5263551724731234	0
1.8518117285924844	1.218195761008902	0.07676104351751112	0	0.10107686678989627	-0.5280009945668647	0
1.8587520820781116	1.2188808103061024	0.07309105020448171	0	0.09632918633535739	-0.5295678971643629	0
1.865668078577827	1.219530587681363	0.06942337188134359	0	0.09157223224409528	-0.5310561294196198	0
1.8725605070320277	1.2201453340204274	0.0657582047321412	0	0.08680685231763387	-0.5324659455166659	0
1.8794301787779202	1.220725287201264	0.06209572224747935	0	0.08203387115965992	-0.5337976064802209	0
1.886277916519874	1.2212706805380664	0.0584360813619034	0	0.07725409739930378	-0.5350513769988327	0
1.8931045568938023	1.221781742531582	0.054779421404100186	0	0.0724683216163475	-0.5362275251962446	0
1.8999109494954562	1.2222586963122737	0.05112586494179867	0	0.06767731674704555	-0.5373263216572159	0
1.9066979663977963	1.2227017597769192	0.04747551300038859	0	0.06288183111869712	-0.5383480400118722	0
1.913466482904608	1.2231111437867166	0.04382845575305469	0	0.0580826018142188	-0.5392929530122776	0
1.9202173959011615	1.223487052929185	0.04018476302700572	0	0.053280341571829794	-0.5401613344799997	0
1.9269516007169971	1.2238296837471057	0.03654449716764859	0	0.04847575511764947	-0.5409534553737559	0
1.9336700172558348	1.2241392257929011	0.03290769933881074	0	0.04366952052980838	-0.5416695863479496	0
1.9403735657598753	1.224415859979539	0.029274403033079346	0	0.03886230650680393	-0.5423099940325111	0
1.9470631820536923	1.2246597589822712	0.025644626258244294	0	0.03405476152406917	-0.5428749420227349	0
1.9537398035864117	1.2248710863542638	0.022018379545090526	0	0.0292475239288432	-0.5433646888653763	0
1.9604043722396023	1.225049996462315	0.01839566488927151	0	0.02444122007883115	-0.5437794879159438	0
1.9670578414402418	1.2251966344339105	0.01477647234548794	0	0.0196364593701953	-0.5441195871989405	0
1.9737011675734895	1.2253111356742263	0.011160785161010751	0	0.014833840614752288	-0.5443852282476958	0
1.9803353008074869	1.2253936256326674	0.007548585250968045	0	0.010033958912116323	-0.5445766455003708	0
1.9869611991393	1.2254442199629598	0.003939846033853162	0	0.005237395744916376	-0.544694066589114	0
1.9935798161106182	1.225463024274978	0.0003345395985277031	0	0.00044472812534611123	-0.544737711662978	0
2.000192102442434	1.225450134187146	-0.0032673637050191088	0	-0.004343472308735946	-0.544707793390091	0
2.0068039178452204	1.2254055905170933	-0.006868569783138562	0	-0.00913019425892278	-0.5446044128289106	0
2.013423347006177	1.2253292991737148	-0.010472994734569035	0	-0.013920033778341057	-0.5444273734824999	0
2.0200513421551127	1.2252211529506447	-0.014080665883155099	0	-0.01871241476306135	-0.5441764640874316	0
2.0266888582128764	1.2250810346670913	-0.01769160808303125	0	-0.023506755664469317	-0.5438514659982708	0
2.0333368490417953	1.22490881726752	-0.021305841197699463	0	-0.028302466514537154	-0.5434521534949736	0
2.039996270640085	1.2247043638070108	-0.024923381356129495	0	-0.033098950978171206	-0.5429782938060747	0
2.046668071079037	1.2244675278547987	-0.028544235007253865	0	-0.037895598870032916	-0.5424296480810126	0
2.0533532064804643	1.2241981530834798	-0.03216840711722068	0	-0.042691797432689235	-0.5418059704543273	0
2.0600526164816895	1.2238960743300913	-0.03579588738564663	0	-0.04748691351559137	-0.541107010496733	0
2.0667672396176435	1.2235611172840077	-0.039426658133843134	0	-0.05228030448662055	-0.5403325124605887	0
2.0734980090608737	1.223193098861109	-0.043060691535175354	0	-0.05707131503952625	-0.5394822160899331	0
2.080245848744277	1.2227918276845098	-0.046697947074888696	0	-0.06185927434355526	-0.5385558576484554	0
2.0870116634640126	1.2223571050854523	-0.050338365801741634	0	-0.06664348902527777	-0.537553172115813	0
2.0937963604817513	1.2218887241456422	-0.05398188155116528	0	-0.071423258491626	-0.5364738908333685	0
2.1006008304877044	1.2213864712238507	-0.057628410283931536	0	-0.07619786147897362	-0.5353177448511104	0
2.107425943505859	1.2208501268254177	-0.06127784754143659	0	-0.08096655336839799	-0.5340844667145415	0
2.11427255913642	1.2202794653659446	-0.06493007358900044	0	-0.0857285735775303	-0.5327737896695266	0
2.1211415155691364	1.2196742565691925	-0.0685849472151551	0	-0.09048313814074394	-0.5313854505865144	0
2.1280336481646622	1.219034264368448	-0.07224231530652993	0	-0.09522945286363653	-0.5299191871133623	0
2.1349497666017454	1.2183592494264492	-0.07590200038093321	0	-0.09996669780831587	-0.5283747430897248	0
2.141890662913335	1.217648969076567	-0.07956380461513454	0	-0.10469403330179636	-0.5267518679946822	0
2.14885711605607	1.2169031774191552	-0.0832275119987358	0	-0.10941060346616052	-0.5250503167154019	0
2.155849881336102	1.216121627021103	-0.08689288253388736	0	-0.11411552951172561	-0.5232698529305101	0
2.1628697041355176	1.215304068030518	-0.09055965923707496	0	-0.11880791952549834	-0.5214102465501533	0
2.169917303445086	1.2144502506367099	-0.09422755932256445	0	-0.12348685794957985	-0.5194712787331355	0
2.176993391728995	1.213559923339534	-0.09789628439516386	0	-0.1281514194049506	-0.5174527373244828	0
2.184098658231478	1.2126328355200773	-0.10156551158197277	0	-0.13280065814221853	-0.5153544220279428	0
2.191233788254989	1.211668735536353	-0.10523490334777116	0	-0.13743362126438438	-0.513176139386858	0
2.1983994434192593	1.2106673738280478	-0.1089040971393473	0	-0.14204933634414954	-0.5109177090688104	0
2.2055962817014656	1.2096285007370131	-0.1125727155412267	0	-0.1466468249719613	-0.5085789581623026	0
2.2128249468918555	1.2085518684017353	-0.1162403606861541	0	-0.15122509637978138	-0.5061597246476903	0
2.220086070749142	1.2074372309665404	-0.11990661522219834	0	-0.15578314934196164	-0.5036598570209838	0
2.2273802884851985	1.2062843425966625	-0.12357104994032825	0	-0.16031998225470379	-0.5010792089836674	0
2.234708223047385	1.2050929602190177	-0.1272332156150707	0	-0.1648345835272885	-0.4984176447125806	0
2.2420704998042917	1.2038628415455608	-0.13089265016735613	0	-0.16932594096576145	-0.4956750335332779	0
2.249467742487772	1.202593745962288	-0.13454887635306134	0	-0.17379303934082221	-0.4928512510014192	0
2.256900583912391	1.2012854328996383	-0.13820140675688083	0	-0.1782348668581763	-0.489946174361284	0
2.2643696529435267	1.1999376642629245	-0.14184973702751483	0	-0.18265040721967196	-0.48695968702647324	0
2.271875598418019	1.1985502003047366	-0.1454933572199846	0	-0.18703865363425282	-0.4838916684993711	0
2.279419061752416	1.197122804698161	-0.14913173801996532	0	-0.19139859235644913	-0.4807420046808022	0
2.2870007124456526	1.1956552380275534	-0.15276434750471607	0	-0.1957292229931729	-0.4775105725573401	0
2.2946212257675924	1.1941472619324116	-0.15639063978923334	0	-0.20002954489102054	-0.4741972484512789	0
2.302281294983265	1.1925986367884351	-0.16001006034908596	0	-0.20429856351891257	-0.47080190199852384	0
2.3099816336048793	1.1910091211691403	-0.16362204641800018	0	-0.20853529083977274	-0.4673243940833451	0
2.31772297703384	1.1893784713987747	-0.16722602702944314	0	-0.21273874520295416	-0.46376457498848606	0
2.325506081008406	1.1877064417774332	-0.17082142152469446	0	-0.21690794941218203	-0.46012228402213223	0
2.333331726088018	1.1859927835325754	-0.174407640820818	0	-0.22104193197757324	-0.456397346374851	0
2.3412007213774046	1.1842372438539042	-0.17798408820407663	0	-0.22513972772509205	-0.4525895701882878	0
2.3491138961282596	1.1824395676419384	-0.18155015456342305	0	-0.22920037201163737	-0.4486987495191498	0
2.3570721169895297	1.1805994935066881	-0.18510522519242295	0	-0.2332229081442829	-0.4447246548501419	0
2.3650762812657242	1.178716755070703	-0.18864867557075204	0	-0.2372063821075139	-0.440667035130696	0
2.373127308232048	1.176791082937224	-0.19217986641526086	0	-0.2411498366115814	-0.4365256212085473	0
2.381226166736003	1.1748221980040694	-0.19569815459644602	0	-0.24505232285508496	-0.432300110651116	0
2.3893738539752354	1.1728098163214333	-0.1992028824144692	0	-0.24891288798618086	-0.4279901774388596	0
2.3975714073037393	1.1707536461378036	-0.2026933813596448	0	-0.25273057879140337	-0.42359546484155	0
2.405819897060986	1.1686533895836568	-0.20616896756286746	0	-0.2565044361691898	-0.4191155882444068	0
2.4141204437792307	1.1665087382183075	-0.20962894749395564	0	-0.26023350077320095	-0.41455012486683207	0
2.422474211731838	1.1643193744841165	-0.21307261343632836	0	-0.2639168074318056	-0.40989861611563533	0
2.4308824073320006	1.1620849720610553	-0.2164992410419779	0	-0.26755338193005096	-0.405160567550661	0
2.4393462917552418	1.1598051924540476	-0.219908092566548	0	-0.27114224381297464	-0.40033544085173767	0
2.4478671720635337	1.1574796872733253	-0.22329841117235577	0	-0.27468239967303437	-0.3954226578534708	0
2.4564464213960986	1.155108092682527	-0.2266694267696435	0	-0.2781728485627465	-0.3904215879907562	0
2.4650854703954868	1.1526900315939017	-0.23002035009176688	0	-0.28161257500014425	-0.38533155212328585	0
2.4737858181366605	1.1502251105608188	-0.23335037435750475	0	-0.2850005498951566	-0.3801518151290515	0
2.4825490236305616	1.1477129221304867	-0.23665866922229165	0	-0.2883357235603135	-0.3748815899554896	0
2.491376736371392	1.1451530360678654	-0.2399443893307507	0	-0.2916170334791166	-0.36952001826979014	0
2.500270691624023	1.1425450004707163	-0.24320666894330142	0	-0.29484339777207097	-0.3640661718819694	0
2.5092327103082837	1.1398883417198353	-0.2464446182340282	0	-0.29801371047353453	-0.35851905162857456	0
2.5182647095158144	1.1371825613459645	-0.24965732321473902	0	-0.3011268403887553	-0.3528775797387837	0
2.5273687293447304	1.1344271278614204	-0.2528438508292716	0	-0.3041816347336172	-0.34714058167397316	0
2.5365469369226643	1.1316214752522724	-0.2560032451722279	0	-0.3071769139028621	-0.34130678182090435	0
2.5458016216924597	1.1287650042751995	-0.2591345204405992	0	-0.31011146321525535	-0.33537480488176996	0
2.5551352392221016	1.1258570688254363	-0.2622366698322799	0	-0.3129840395604223	-0.3293431461344512	0
2.564550412584919	1.1228969751460631	-0.2653086589152541	0	-0.3157933630466561	-0.3232101682938286	0
2.5740499518624955	1.1198839754734355	-0.2683494244124184	0	-0.31853811361765255	-0.3169740866513002	0
2.5836368840386323	1.1168172582755094	-0.27135787518369786	0	-0.32121692930334983	-0.3106329470031546	0
2.593314487074889	1.113695936943526	-0.2743328929937457	0	-0.3238284037344251	-0.3041846002077108	0
2.6030862872899796	1.1105190502611297	-0.2772733206260235	0	-0.3263710721568176	-0.2976267008217855	0
2.612956146787025	1.1072855336741425	-0.2801779758377579	0	-0.3288434195309924	-0.29095664513206576	0
2.6229282624261043	1.1039942189919612	-0.2830456361397902	0	-0.33124386243794196	-0.2841715675647978	0
2.633007231477581	1.100643812369597	-0.2858750414515779	0	-0.33357074582730756	-0.2772682918120634	0
2.6431981094104544	1.097232874581226	-0.2886648911763551	0	-0.3358223338517614	-0.27024328618480165	0
2.653506461226408	1.0937598033668179	-0.29141383625228984	0	-0.33799679551517253	-0.26309262257949845	0
2.6639384471598566	1.0902228042001236	-0.2941204767450943	0	-0.3400921934715926	-0.2558119107932515	0
2.674500922599663	1.086619856021612	-0.2967833579875171	0	-0.3421064696688958	-0.24839622149284107	0
2.685201489200938	1.0829486936385027	-0.2994009490042947	0	-0.34403741557436684	-0.24084004225189048	0
2.6960486492006006	1.0792067550972717	-0.3019716408868741	0	-0.34588265536414203	-0.2331371599656783	0
2.7070518938199495	1.0753911517388444	-0.30449372104664824	0	-0.34763960821832846	-0.22528058806858875	0
2.718221813206111	1.0714986315643589	-0.3069653453657848	0	-0.34930544677781566	-0.2172624776817431	0
2.729570154496347	1.0675255617542276	-0.30938449112920785	0	-0.3508770400630643	-0.2090740654691333	0
2.741109844932631	1.063467925314988	-0.31174889649184384	0	-0.35235088645454843	-0.2007056474863107	0
2.7528547846518445	1.0593214016436505	-0.3140559504692825	0	-0.35372301735011275	-0.19214672281406028	0
2.764819355073213	1.0550815525661434	-0.31630253717342965	0	-0.35498888373552023	-0.1833863523622505	0
2.7770171521559393	1.0507442907475646	-0.31848476706640544	0	-0.3561432048472955	-0.1744141010366393	0
2.7894585838295862	1.0463067640469337	-0.3205975874757427	0	-0.3571798142623383	-0.16522184716267496	0
2.802146271186847	1.041769039746938	-0.32263418803581073	0	-0.358091529324566	-0.15580727024724927	0
2.815067669073614	1.0371368036477022	-0.3245852756836297	0	-0.35887019926407826	-0.146179494744051	0
2.8281853510377384	1.0324249121633058	-0.32643849220091614	0	-0.3595071913167675	-0.13636660125704766	0
2.8414297534470982	1.0276600541836471	-0.3281787677028252	0	-0.359994661121808	-0.12642142076466595	0
2.854703687087098	1.0228791278608533	-0.32979052637351985	0	-0.3603275589392424	-0.1164185032293191	0
2.8679034950542666	1.0181215323305866	-0.331261395201147	0	-0.36050538221111983	-0.10643832825615801	0
2.8809452347089937	1.0134195792770935	-0.3325850699097527	0	-0.36053233445511235	-0.0965473304889744	0
2.8937777723349134	1.008793631004486	-0.33376142382781787	0	-0.36041583551527556	-0.08678754415253237	0
2.906379780261852	1.0042531089842444	-0.3347945988713643	0	-0.3601646203167893	-0.07717844594343651	0
2.918749431597519	0.999800198422263	-0.33569081999397227	0	-0.3597874084936771	-0.06772450944623531	0
2.930895294783872	0.9954331521852559	-0.33645691805657807	0	-0.3592922735858194	-0.05842201467726	0
2.942830494016991	0.9911484255856484	-0.33709955833738275	0	-0.3586864528786773	-0.04926347236158399	0
2.9545694153447766	0.9869418910668514	-0.33762491060314054	0	-0.3579763692732599	-0.040240155083236695	0
2.9661261398185905	0.9828094252467428	-0.33803855821091083	0	-0.3571677249823044	-0.03134332680366819	0
2.9775137417778073	0.9787471791231324	-0.33834551103259203	0	-0.3562656109078717	-0.022564814027081492	0
2.9887440422569385	0.9747516801803865	-0.33855025991277155	0	-0.35527460809538336	-0.013897226084394981	0
2.99982759575779	0.9708198473702515	-0.3386568426761387	0	-0.35419887319125076	-0.005333992251993767	0
3.0107737885983794	0.966948963744746	-0.3386689079239684	0	-0.3530422068322338	0.0031306912369477545	0
3.0215909302178714	0.963136649712598	-0.338589771652722	0	-0.35180811293104153	0.01150191248459183	0
3.032286513261198	0.9593807756389775	-0.3384224640198025	0	-0.3504998278467356	0.01978422912787034	0
3.0428671136490597	0.9556795003797567	-0.33816977170341495	0	-0.34912038175914967	0.027981577599545213	0
3.0533385840159255	0.9520312054876477	-0.3378342733081309	0	-0.34767262023173334	0.036097411568416955	0
3.063706165854395	0.948434457883258	-0.33741836777440093	0	-0.3461592262589897	0.044134779412362046	0
3.0739745674713475	0.9448879842428116	-0.3369242982673492	0	-0.3445827404826082	0.05209637669929105	0
3.0841480504766916	0.9413906422973257	-0.33635417110462884	0	-0.34294557479885934	0.05998460648716369	0
3.0942304653768744	0.9379414095957965	-0.3357099734476992	0	-0.3412500294874562	0.06780160113780283	0
3.104225325382959	0.9345393590203773	-0.33499358594496087	0	-0.3394983007838068	0.07554927455537731	0
3.1141358327187767	0.9311836505727138	-0.3342067954819038	0	-0.33769249313862	0.08322933824968401	0
3.1239649363702195	0.927873512426869	-0.3333513035213511	0	-0.33583462348958	0.09084334230564364	0
3.133715340705838	0.9246082386358506	-0.33242873634984854	0	-0.33392663224121283	0.09839267872204661	0
3.1433895568502335	0.9213871724060494	-0.3314406501649105	0	-0.3319703844977892	0.10587861824090058	0
3.152989917331097	0.9182097017974102	-0.330388537806004	0	-0.32996767653633446	0.11330231902266352	0
3.1625186009366755	0.9150752520018801	-0.32927383343150496	0	-0.32792023904678613	0.1206648434824742	0
3.171977638990434	0.911983283762081	-0.32809791832744806	0	-0.3258297432129286	0.12796716097900335	0
3.1813689425609613	0.9089332848981676	-0.3268621234817664	0	-0.3236978013999227	0.13521016686804913	0
3.190694321596546	0.9059247646072137	-0.32556773201259914	0	-0.3215259684647471	0.1423946954359833	0
3.1999554881545658	0.9029572529442926	-0.32421598305966665	0	-0.31931574598330925	0.14952152069273755	0
3.2091540612898863	0.9000302996906767	-0.322808075199921	0	-0.3170685857325227	0.1565913585886673	0
3.218291591688899	0.89714346695294	-0.321345166351836	0	-0.3147858878113611	0.1636048845033601	0
3.2273695604557298	0.8942963300708824	-0.319828376989845	0	-0.31246900443824743	0.17056273091700136	0
3.2363893869273768	0.8914884756171298	-0.31825879175777877	0	-0.31011924125969925	0.17746549210976256	0
3.2453524431218113	0.8887194973808957	-0.31663745948901545	0	-0.3077378564906167	0.18431373397667677	0
3.254260045805537	0.885988999316653	-0.3149653968718223	0	-0.3053260656038448	0.19110798676978974	0
3.263113472420713	0.8832965910833154	-0.3132435876838451	0	-0.30288503951159873	0.19784875613655553	0
3.271913964296408	0.8806418875732341	-0.31147298395098055	0	-0.3004159057716651	0.20453652444824966	0
3.2806627259024914	0.8780245096123934	-0.3096545077894526	0	-0.29791975075483373	0.2111717491655995	0
3.289360937082694	0.8754440807637442	-0.30778905042891846	0	-0.2953976179601198	0.21775487108328134	0
3.2980097516235594	0.8729002282699979	-0.305877473798065	0	-0.29285050997611595	0.2242863122005453	0
3.3066103021793594	0.8703925820873876	-0.3039206106857258	0	-0.29027938850727447	0.2307664784322467	0
3.3151636910798854	0.8679207780170759	-0.30191926804593583	0	-0.2876851785254427	0.23719575170866355	0
3.323671015859868	0.8654844507576417	-0.299874222186548	0	-0.285068761850614	0.24357450821493826	0
3.33213335641419	0.8630832381620107	-0.2977862225603279	0	-0.28243098207884226	0.24990310770928784	0
3.3405517770710387	0.8607167810881085	-0.29565599221940064	0	-0.2797726450527918	0.25618189412210646	0
3.3489273459913145	0.8583847184514608	-0.29348422363700993	0	-0.27709451366539406	0.2624112090203908	0
3.3572611077408405	0.8560866954127578	-0.2912715863802037	0	-0.2743973174206389	0.26859137016111206	0
3.365554114926077	0.853822355050563	-0.289018719572529	0	-0.27168174314755705	0.27472269401574373	0
3.373807408034012	0.8515913444553702	-0.28672623773359324	0	-0.2689484422146267	0.2808054797591843	0
3.3820220267655974	0.8493933120891759	-0.28439472832489643	0	-0.26619802756890776	0.28684001663708114	0
3.390199019282127	0.8472279058604903	-0.2820247494949939	0	-0.26343107121121756	0.2928265896442664	0
3.398339427868913	0.8450947774818863	-0.27961683454434	0	-0.2606481095621756	0.29876546787679664	0
3.4064443012745618	0.8429935796929428	-0.27717148878004544	0	-0.2578496398527024	0.3046569124485679	0
3.414514699839005	0.8409239655125192	-0.27468918817691845	0	-0.2550361187693081	0.3105011789840949	0
3.422551686459417	0.8388855911354046	-0.27217038234827945	0	-0.25220796599300344	0.31629850980358737	0
3.430556331046507	0.8368781152982631	-0.26961549349627323	0	-0.24936556308977675	0.32204913590638046	0
3.438529717773633	0.8349011980197013	-0.267024914300438	0	-0.2465092512952184	0.32775328084184624	0
3.4464729389341096	0.8329545027158466	-0.2643990100345816	0	-0.2436393340117506	0.3334111548920703	0
3.45438710114255	0.831037695227861	-0.2617381167202096	0	-0.2407560748926117	0.339022958060244	0
3.4622733271833734	0.8291504439821703	-0.25904254058341286	0	-0.23785969740825816	0.34458887982805225	0
3.47013275538757	0.8272924207552235	-0.25631255833108785	0	-0.2349503852906041	0.3501090970887326	0
3.477966544626557	0.8254633001165921	-0.2535484154670513	0	-0.23202828087669208	0.35558377594794804	0
3.4857758659832387	0.8236627620053679	-0.2507503292719128	0	-0.2290934883855399	0.36101306411253986	0
3.4935619114582415	0.8218904903017087	-0.247918485830944	0	-0.22614607085321795	0.3663970951392345	0
3.5013258893069144	0.8201461745309009	-0.24505304176833623	0	-0.2231860520307172	0.3717359832449525	0
3.5090690369561757	0.8184295076094286	-0.24215411952339994	0	-0.22021341157685498	0.37702983012625535	0
3.5167926028072944	0.8167401905776678	-0.23922181413370652	0	-0.21722809210687116	0.382278710293526	0
3.524497857493306	0.8150779306948761	-0.23625618920223265	0	-0.21422999501975626	0.3874826765888143	0
3.5321860887354464	0.8134424431988277	-0.2332572789733361	0	-0.21121898258674202	0.3926417543525466	0
3.5398586047537917	0.8118334511912874	-0.23022508719023407	0	-0.20819487672886594	0.3977559413015761	0
3.547516725078647	0.8102506881704585	-0.22715959094782526	0	-0.20515746274961214	0.4028251988944807	0
3.555161780118695	0.8086938986269948	-0.22406074127836142	0	-0.20210648969234185	0.40784944957732283	0
3.5627950975658775	0.8071628412526897	-0.22092846920660966	0	-0.19904167599902015	0.4128285653841974	0
3.5704180196461235	0.8056572858546981	-0.21776267934478133	0	-0.1959627028653445	0.41776237673294436	0
3.5780318633110664	0.8041770215940464	-0.21456326711333037	0	-0.1928692305972226	0.4226506441116629	0
3.585637930159538	0.802721855048577	-0.2113301158884095	0	-0.18976089515608577	0.42749306246793684	0
3.593237483176055	0.8012916146503303	-0.20806310821186708	0	-0.1866373182454333	0.43228924438749244	0
3.6008317355824104	0.7998861524598687	-0.20476213238192442	0	-0.18349811271625563	0.4370387115727969	0
3.6084218180710375	0.7985053496206683	-0.20142709890474078	0	-0.18034289716025947	0.4417408734100158	0
3.6160087618579033	0.7971491183766565	-0.1980579507888987	0	-0.17717130435991313	0.44639501645957524	0
3.6235934610101417	0.7958174073520771	-0.1946546836215143	0	-0.1739829987538853	0.4510002822385693	0
3.63117663749246	0.7945102056177765	-0.19121736538835965	0	-0.17077769333520634	0.4555556483440216	0
3.6387587947475875	0.7932275479668607	-0.18774616243593417	0	-0.1675551720030837	0.4600599045982413	0
3.646340165956914	0.79196952011511	-0.18424136903526914	0	-0.16431531494607682	0.4645116285543044	0
3.653920662978442	0.7907362627198917	-0.1807034378395711	0	-0.1610581245885557	0.4689091643429509	0
3.661499812775711	0.7895279762929058	-0.17713301738383735	0	-0.15778375783395876	0.47325059761828303	0
3.669076703914176	0.7883449232111706	-0.1735309861418652	0	-0.15449255501133982	0.47753374025502926	0
3.6766499292239585	0.7871874291392239	-0.16989848943657557	0	-0.151185071480733	0.48175611692756026	0
3.684217541540574	0.7860558812581381	-0.16623697099553783	0	-0.14786210454344412	0.4859149633519083	0
3.691777034809789	0.7849507218205497	-0.16254819263733242	0	-0.1445247100209327	0.4900072423834403	0
3.6993253417656784	0.7838724388678551	-0.1588342456036295	0	-0.14117421199494248	0.49402967208154064	0
3.706858872531391	0.7828215511586384	-0.15509754086656388	0	-0.1378121945174399	0.4979787775056944	0
3.714373587286093	0.7817985892216265	-0.15134078067663861	0	-0.13444047764502953	0.5018509601636651	0
3.7218651158830056	0.7808040716891375	-0.14756690393273508	0	-0.13106107132836667	0.5056425891314795	0
3.7293289067889237	0.7798384803188	-0.1437790132050179	0	-0.12767611429293657	0.5093501016140325	0
3.73676039750477	0.7789022354172399	-0.13998028686302671	0	-0.1242878009029163	0.5129701064823795	0
3.7441551942342755	0.7779956736871209	-0.13617388235306394	0	-0.12089830117459707	0.5164994826864302	0
3.7515092526675478	0.7771190296880148	-0.13236283496089535	0	-0.11750967746663227	0.5199354672215035	0
3.7588190045900456	0.7762724272422645	-0.12854998134377243	0	-0.11412382346019227	0.5232757066900726	0
3.7660814713997888	0.7754558749291317	-0.12473788783574971	0	-0.11074240715355156	0.5265182937505972	0
3.7732943237594156	0.774669269701048	-0.12092880571872668	0	-0.1073668372383384	0.5296617713449626	0
3.780455898763612	0.7739124061275306	-0.11712464882820324	0	-0.10399824843212055	0.5327051131738437	0
3.7875651796595737	0.773184989724994	-0.1133269918367557	0	-0.10063750413592688	0.5356476856143735	0
3.794621748780937	0.7724866524310854	-0.10953708428621992	0	-0.0972852120073922	0.5384891982929972	0
3.8016257183559325	0.7718169691453907	-0.10575587833597688	0	-0.09394175069910767	0.5412296474279231	0
3.8085776559564017	0.7711754732986487	-0.10198406142669224	0	-0.09060730008761082	0.5438692602716325	0
3.8154785078108424	0.7705616710517994	-0.09822209204896903	0	-0.0872818735367603	0.546408442586288	0
3.822329517543204	0.7699750542924246	-0.09447023983156387	0	-0.08396535341517264	0.5488477288019032	0
3.8291321574627486	0.769415110956596	-0.09072862041870403	0	-0.080657521581654	0.551187741346541	0
3.8358880712728145	0.7688813330706413	-0.08699722539089548	0	-0.07735808518219024	0.5534291580115166	0
3.8425990015803464	0.7683732247622173	-0.08327596169858324	0	-0.07406671064901538	0.5555726782763534	0
3.8492667761585087	0.7678903046690141	-0.07956465946701494	0	-0.07078302959305546	0.557619012367066	0
3.855893245942304	0.7674321113308302	-0.07586310710466426	0	-0.0675066687536321	0.5595688572467535	0
3.8624802708737453	0.7669982042897754	-0.07217106034983642	0	-0.06423725684548987	0.5614228903704841	0
3.869029678864058	0.7665881665582343	-0.06848826662872641	0	-0.060974444928982616	0.5631817574575764	0
3.875543279905955	0.7662016031093837	-0.06481445867380398	0	-0.057717899536883575	0.5648460772117853	0
3.8820228286139544	0.7658381424634192	-0.061149377164619455	0	-0.05446732148676819	0.5664164328348568	0
3.8884700287205596	0.7654974354054392	-0.05749276983910328	0	-0.05122244383318804	0.5678933759096509	0
3.8948865310220846	0.7651791541180155	-0.053844394210024404	0	-0.0479830329818008	0.5692774286533004	0
3.9012739321244294	0.7648829912502986	-0.05020401976208382	0	-0.044748889311771956	0.5705690865789378	0
3.907633774280488	0.7646086589294726	-0.046571429453392606	0	-0.041519847147271964	0.5717688215377871	0
3.9139675568362007	0.7643558873362186	-0.04294641448668878	0	-0.03829576870642357	0.572877086797012	0
3.920276738489631	0.7641244238349244	-0.03932877420295031	0	-0.035076542555697886	0.5738943198129924	0
3.926562740858904	0.7639140321160893	-0.03571831514663148	0	-0.03186208128958233	0.5748209450367514	0
3.932826961821155	0.7637244911374478	-0.03211484442872131	0	-0.028652314093426657	0.5756573776827334	0
3.9390707869388653	0.7635555943798277	-0.028518164078581588	0	-0.02544718014203046	0.5764040261769274	0
3.945295582338777	0.7634071497435211	-0.024928076018449655	0	-0.02224663143544003	0.5770612918110885	0
3.951502722761923	0.763278978645632	-0.021344366726863462	0	-0.01905061751240041	0.577629571954298	0
3.9576935753858535	0.7631709163638899	-0.017766817361281405	0	-0.01585909284351526	0.5781092577652079	0
3.96386952326461	0.7630828115749755	-0.014195191008804536	0	-0.01267200382980021	0.5785007354791021	0
3.9700319612466823	0.7630145266084891	-0.01062923581181838	0	-0.009489289962246442	0.5788043845298491	0
3.976182296715318	0.7629659375978384	-0.00706868532548869	0	-0.006310882531247398	0.579020576134287	0
3.982321963642394	0.7629369346088225	-0.0035132511775919258	0	-0.0031366964863094836	0.5791496719880932	0
3.988387891106541	0.7629274209635418	1.2172658714337814e-12	0	1.0311495581005747e-12	0.5791920265622468	0
