# Supplementary material for: Multi-orbit lunar GNSS constellation design with distant retrograde orbit and Halo orbit combination
Source: Sci Rep. 2023 Jun 22;13:10158. doi: 10.1038/s41598-023-37348-x (PMC10287729; doi:10.1038/s41598-023-37348-x)
Supplement: Supplementary file 1 — Supplementary Information. [file 41598_2023_37348_MOESM1_ESM.zip › supplement materials of the manuscript/Figure 6/Distant Retrograde Orbit/19.200.csv]

Time (TU)	X (LU)	Y (LU)	Z (LU)	VX (LU/TU)	VY (LU/TU)	VZ (LU/TU)
0	0.7433282336237805	0	0	-6.077505450220208e-13	0.6118260062522458	0
0.0034822249841868235	0.7433308976850658	0.0021305004834132665	0	0.001530085852332718	0.611812806580511	0
0.009367018245017046	0.7433475099131431	0.005730687166657301	0	0.004115670874066791	0.6117305076230203	0
0.015254694829800167	0.7433793557467594	0.00933193122161638	0	0.006702010043648459	0.6115727874594309	0
0.021146518889932395	0.7434264653376778	0.012934560480522711	0	0.00928933759333058	0.6113395870782635	0
0.027043528796252894	0.7434888773625733	0.016538762752906305	0	0.011877790177233965	0.6110308486135607	0
0.03294677556207041	0.7435666395725219	0.020144731206343292	0	0.014467512426864702	0.610646512755728	0
0.03885732331348683	0.7436598089921358	0.023752664149064368	0	0.017058657930809355	0.6101865179121027	0
0.04477624698340601	0.7437684520779633	0.027362763103434863	0	0.019651388973402746	0.6096507995855255	0
0.050704644794604056	0.743892645176565	0.03097523987927546	0	0.022245882720115368	0.6090392882972244	0
0.05664364693548523	0.7440324750890519	0.03459032126622376	0	0.024842335673873447	0.6083519070232678	0
0.06259441062730159	0.744188039404485	0.03820824539029172	0	0.02744096212333335	0.6075885698146054	0
0.06855812879676379	0.7443594471725011	0.041829266312543106	0	0.03004199848803764	0.6067491788036455	0
0.07453604052535634	0.7445468197769315	0.045453659624119284	0	0.03264570835704445	0.6058336203036957	0
0.08052943526592943	0.7447502917612203	0.04908172416669866	0	0.03525238472324009	0.604841761242518	0
0.08653965522274779	0.744970011659256	0.052713782562211965	0	0.03786235134196285	0.603773445679505	0
0.0925680869057401	0.7452061424349566	0.05635017514216149	0	0.040475959326692824	0.6026284933402088	0
0.09861619105489595	0.7454588634530516	0.05999127695157601	0	0.043093600312350676	0.6014066908599658	0
0.10468549499771553	0.745728371213696	0.06363749192138234	0	0.04571570320419688	0.6001077892228537	0
0.11077759062767019	0.7460148802516086	0.06728925037989847	0	0.048342733316736726	0.5987315005682204	0
0.11689415707916585	0.7463186252759825	0.07094702125108514	0	0.050975202079064766	0.5972774892493466	0
0.12303693520136869	0.7466398610998656	0.07461129524852247	0	0.05361365588069899	0.5957453737392602	0
0.12920776093689998	0.7469788654965173	0.0782826032053839	0	0.05625869021406035	0.5941347147624941	0
0.13540855439435667	0.7473359399940005	0.081961507737465	0	0.058910944652187616	0.5924450136015313	0
0.14164132085336367	0.7477114112525068	0.0856486019495617	0	0.06157110291794706	0.5906757078891361	0
0.14790815537903795	0.7481056327128959	0.08934451014587362	0	0.06423989443308206	0.5888261664334866	0
0.1542112452384048	0.7485189861977738	0.09304988708313842	0	0.06691809486093626	0.5868956846133674	0
0.16055288072023413	0.7489518841648962	0.09676542198740863	0	0.06960653014862063	0.5848834771050412	0
0.16693544191581397	0.7494047704289474	0.10049182829674713	0	0.07230607030685741	0.5827886781347691	0
0.17336139558415958	0.749878121460676	0.10422983928625587	0	0.07501762747619359	0.5806103393409539	0
0.17983330842198517	0.7503724489466154	0.1079802130901464	0	0.07774216086955109	0.578347422221616	0
0.18635384145155426	0.7508883010858399	0.11174372652730084	0	0.08048067367373492	0.5759987968505029	0
0.19292573150144635	0.7514262627641007	0.11552116145055989	0	0.08323420453969725	0.5735632460190475	0
0.19955180977858655	0.751986958656587	0.11931331240371501	0	0.08600383462262412	0.5710394564139473	0
0.20623496179241435	0.7525710514786341	0.12312096051627863	0	0.08879067003313995	0.5684260320786167	0
0.21297812479700215	0.7531792430507701	0.12694486910881492	0	0.09159584005820882	0.5657214952509638	0
0.21978426622382802	0.7538122735693841	0.1307857685252818	0	0.09442048744925362	0.5629242953924141	0
0.22665636704065237	0.754470921032906	0.134644343982453	0	0.09726576079483625	0.5600328175037864	0
0.23359736233066267	0.7551559961368516	0.1385211997982056	0	0.10013278924666576	0.5570454100961636	0
0.24061009518459034	0.7558683375433638	0.14241683202668168	0	0.1030226629587517	0.5539604106569656	0
0.2476972689887215	0.7566088061859596	0.14633160110955815	0	0.10593641299861993	0.5507761743456396	0
0.2548613393008539	0.7573782721464453	0.15026567248302164	0	0.10887496662117212	0.5474911331214841	0
0.262104455264603	0.7581776051163904	0.15421898650479382	0	0.11183912321927333	0.5441038370706226	0
0.2694282966539598	0.7590076517403773	0.1581911735291462	0	0.11482948782161828	0.540613048559702	0
0.27683395521766546	0.7598692151147397	0.16218149673660293	0	0.11784642328159839	0.5370178226057257	0
0.28432179134752533	0.760763028945521	0.16618878515961988	0	0.12088999283154367	0.5333176046527839	0
0.2918912624923841	0.7616897253162727	0.1702113559458308	0	0.12395989168907427	0.52951234862211	0
0.29954078734266754	0.7626498035051174	0.17424696061135728	0	0.12705539376384564	0.5256026233741302	0
0.307267618030959	0.7636435969338815	0.17829274017653152	0	0.130175302055732	0.5215897194159216	0
0.3150677912978935	0.7646712478378799	0.18234522593486718	0	0.1333179312867287	0.5174757171258283	0
0.3229361411272127	0.7657326890010716	0.1864003747552224	0	0.13648111532295956	0.5132635210156409	0
0.33086644438923835	0.7668276439647874	0.1904536734699738	0	0.13966226777886687	0.508956817287097	0
0.338851643054314	0.7679556407184571	0.19450027960697325	0	0.1428584725529813	0.5045599789271272	0
0.3468841663720231	0.7691160441555619	0.19853520731426394	0	0.14606661330192566	0.5000779017710181	0
0.35495631698622887	0.7703081043172278	0.20255353686067956	0	0.149283527027863	0.49551578792685347	0
0.36306064371272334	0.7715310102114992	0.20655060702156422	0	0.15250615078904292	0.4908789193207051	0
0.371190276314647	0.7727839451459473	0.2105221781103392	0	0.15573165188160862	0.48617243806417043	0
0.3793391739120991	0.7740661350436215	0.21446454309056923	0	0.15895752258568954	0.4814011655489038	0
0.3875022692004926	0.7753768848652292	0.21837458080034206	0	0.1621816329115499	0.47656947621046986	0
0.39567552733632	0.7767156038396995	0.22224976354489462	0	0.16540224932103897	0.4716812201832787	0
0.4038559148593719	0.7780818167273184	0.22608811981000757	0	0.16861801803349524	0.46673970178399593	0
0.41204131872807237	0.7794751659172291	0.22988817381303525	0	0.17182792908787659	0.46174769304035995	0
0.42023043309912406	0.7808954062857554	0.23364887185475122	0	0.17503126829093166	0.456707473057176	0
0.4284226311958865	0.7823423951650713	0.2373695046298755	0	0.1782275639661181	0.45162088315413834	0
0.4366178469057111	0.7838160815566614	0.24104963721377495	0	0.18141653814830783	0.4464893822460932	0
0.44481645931648317	0.7853164935616025	0.2446890435459164	0	0.18459805951051733	0.4413141058187531	0
0.45301918842926636	0.7868437256528102	0.24828764903543146	0	0.18777210119002727	0.4360959225983279	0
0.46122701928114707	0.7883979293436378	0.25184548842584864	0	0.19093871008977942	0.43083547696751223	0
0.46944111568507124	0.7899793003671388	0.25536266146018227	0	0.19409797255769146	0.4255332409341054	0
0.47766278683161795	0.7915880746236555	0.2588393133816074	0	0.19725000077430344	0.42018953442639406	0
0.48589342427331655	0.79322451754507	0.26227560414129114	0	0.2003949079615353	0.414804566179799	0
0.4941344839440397	0.7948889214241515	0.2656716980283156	0	0.20353280108327682	0.4093784466334744	0
0.5023874448205603	0.796581597570438	0.26902774442679867	0	0.20666376474954848	0.40391121683255443	0
0.510653793708095	0.7983028731643579	0.2723438703283694	0	0.20978785524110116	0.398402860839194	0
0.5189350121609919	0.8000530882772832	0.27562017419490775	0	0.21290509540748526	0.3928533169809329	0
0.5272325608666755	0.8018325920958981	0.2788567192900664	0	0.21601546868437996	0.3872624910025933	0
0.5355478784226861	0.8036417420061776	0.2820535330501531	0	0.2191189185810832	0.38163025965973996	0
0.5438823660284489	0.8054808995217743	0.2852106012281623	0	0.22221534293068448	0.37595648381822433	0
0.5522373924658085	0.8073504304959593	0.2883278701008842	0	0.22530459576323422	0.3702410078164965	0
0.5606142875582297	0.8092507027911487	0.2914052443394327	0	0.22838648488757174	0.3644836665288217	0
0.5690143472171149	0.8111820865051154	0.2944425892941955	0	0.2314607737697149	0.3586842844066261	0
0.5774388150564822	0.813144948790008	0.29743972486923825	0	0.2345271748459707	0.3528426905862601	0
0.5858888962449853	0.8151396559871561	0.3003964312609347	0	0.23758535470094538	0.3469587117089358	0
0.5943657547665538	0.8171665720186061	0.303312448587111	0	0.2406349331369744	0.34103217600409386	0
0.6028705170516218	0.8192260582746064	0.30618747878087793	0	0.2436754845628699	0.33506291283573797	0
0.6114042710118384	0.8213184724267095	0.3090211858744191	0	0.2467065377223788	0.3290507553384009	0
0.6199680630159077	0.8234441667020027	0.31181319568367344	0	0.2497275747303147	0.3229955444393353	0
0.6285628966579265	0.8256034865484686	0.31456309620296485	0	0.2527380308022106	0.3168971315689579	0
0.6371897418487502	0.8277967719112979	0.31727044128604714	0	0.25573729760782377	0.31075537394751657	0
0.6458495340146594	0.8300243561060945	0.3199347510105739	0	0.2587247231102521	0.30457013674913525	0
0.6545431698543199	0.8322865637689963	0.32255551107360586	0	0.2616996102700607	0.2983412976861849	0
0.6632715119861208	0.8345837110764861	0.3251321749718319	0	0.26466121885548416	0.29206874519287224	0
0.6720353887115555	0.8369161047336281	0.327664164641325	0	0.2676087655697698	0.28575238001972336	0
0.6808355984218984	0.8392840422069214	0.3301508724319302	0	0.27054142575549345	0.2793921134225639	0
0.6896728969870835	0.8416878073735954	0.33259165829524556	0	0.2734583294591431	0.2729878776051628	0
0.6985480157470036	0.8441276744010063	0.334985855643083	0	0.27635856772771455	0.2665396140020558	0
0.7074616452413068	0.8466039023660032	0.3373327676297826	0	0.2792411875653169	0.26004728630850776	0
0.7164144526376779	0.8491167390931026	0.3396316726381392	0	0.2821051979821665	0.2535108690197842	0
0.7254070719014466	0.8516664175197648	0.34188182237974796	0	0.2849495671431741	0.24693035572916133	0
0.734440098823099	0.8542531532857062	0.3440824415756788	0	0.28777322127515215	0.24030576393273248	0
0.7435141014270071	0.8568771467042711	0.3462327314586573	0	0.29057504845369525	0.23363712853671498	0
0.7526296144340525	0.8595385802283455	0.34833186926988363	0	0.2933538973665695	0.22692450699861672	0
0.7617871402935861	0.8622376177662249	0.3503790094524531	0	0.2961085782143973	0.22016797964477072	0
0.7709871565530889	0.864974405907483	0.3523732861845566	0	0.29883786550117664	0.21336764526904262	0
0.7802301090484619	0.8677490709925532	0.3543138127108268	0	0.30154049656707155	0.20652362716432304	0
0.7895164007146485	0.8705617147385841	0.3561996801052884	0	0.30421516908759355	0.1996360824424774	0
0.7988464050839831	0.8734124172651669	0.3580299612862598	0	0.3068605458709705	0.19270519306058703	0
0.8082204741749279	0.8763012386039766	0.3598037134611462	0	0.30947525779596213	0.1857311609100396	0
0.8176389214045607	0.8792282125401836	0.36151997580346823	0	0.3120578997817448	0.17871422146467483	0
0.827102035030632	0.8821933497982162	0.3631777731172889	0	0.31460703544235835	0.17165463473202133	0
0.8366100586733032	0.8851966310013528	0.3647761135458566	0	0.3171211927789462	0.16455270071565092	0
0.8461632249010226	0.8882380163062963	0.3663139954935793	0	0.3195988741382003	0.15740873526364507	0
0.8557617177178568	0.8913174326505544	0.3677904024573009	0	0.32203854730523795	0.1502230989875631	0
0.8654057016141867	0.894434782055394	0.36920430901949386	0	0.32443865420627127	0.1429961764438617	0
0.8750953135066554	0.897589938236031	0.3705546805779302	0	0.32679760980625205	0.1357283830184143	0
0.8848306650578407	0.9007827465237352	0.3718404747840814	0	0.3291138037488145	0.12842016404168902	0
0.8946118400991719	0.9040130222111259	0.37306064231364383	0	0.33138560083874974	0.12107199756551393	0
0.9044388958230095	0.9072805501347669	0.3742141282056034	0	0.3336113424982919	0.11368439430354306	0
0.9143118794098134	0.9105850894739038	0.3752998748155357	0	0.335789351585085	0.1062578859431534	0
0.9242308014564439	0.9139263641823049	0.37631681978286013	0	0.337917927508807	0.09879304592898683	0
0.934195677943486	0.9173040763991582	0.3772639014680284	0	0.3399953564226032	0.09129045868285877	0
0.944206494535329	0.9207178938350637	0.3781400560182796	0	0.34201990442592406	0.08375074724924048	0
0.9542632564009299	0.9241674661512718	0.37894422257907723	0	0.34398982860331384	0.07617453655882603	0
0.9643659269180488	0.9276524035022342	0.37967533863970865	0	0.3459033654754498	0.06856250037453088	0
0.9745144938659156	0.9311722987163875	0.38033234595869464	0	0.347758744737114	0.060915312210769436	0
0.9847089452823409	0.9347267186521745	0.3809141886633493	0	0.34955418477219985	0.05323366430655388	0
0.9949492740740429	0.9383152053843136	0.38141981377541906	0	0.3512878938844049	0.04551826495673139	0
1.0052354841298174	0.9419372779689785	0.3818481715917008	0	0.3529580715656992	0.0377698347285429	0
1.0155676146929005	0.9455924407396643	0.38219821633751894	0	0.35456291225967534	0.029989088956979947	0
1.0259457222237893	0.9492801766816132	0.3824689047433107	0	0.3561006018986848	0.02217675230534224	0
1.0363698934118084	0.9529999517497417	0.3826591959188514	0	0.3575693194453883	0.01433354990431701	0
1.0468402648286868	0.9567512216624908	0.3827680506628857	0	0.3589672386791716	0.006460193569487481	0
1.0573570118372049	0.9605334277420432	0.38279442988752543	0	0.360292525276191	-0.0014426087706557317	0
1.0679203476314114	0.9643459962776528	0.38273729347062735	0	0.3615433354700862	-0.0093741512168397	0
1.0785444791163774	0.9681934002397522	0.38259535715851967	0	0.3627193052250158	-0.01734419309910315	0
1.0892377257272379	0.9720780024039448	0.38236703696796853	0	0.36381903171293206	-0.025358010709644562	0
1.100002363011606	0.9759999565967887	0.3820506864140366	0	0.36484027857030427	-0.03341629321691801	0
1.1108407597607435	0.9799594166608525	0.38164458363258114	0	0.3657807199802839	-0.04151974890790414	0
1.1217553577876542	0.9839565266163929	0.38114692835211555	0	0.36663793288865937	-0.04966908606195153	0
1.132748647680568	0.9879914090136893	0.38055584007326	0	0.36740938976850157	-0.05786499066784161	0
1.1438231629569193	0.9920641597354505	0.37986935622910484	0	0.3680924535137504	-0.06610811771591545	0
1.1549814293070664	0.9961748260179594	0.3790854339978455	0	0.3686843703238314	-0.07439904892167065	0
1.1662259000164215	1.0003233790127681	0.378201955828893	0	0.369182264610983	-0.0827382403638917	0
1.1775588843624654	1.004509683454877	0.3772167389333115	0	0.3695831371554027	-0.09112596530586166	0
1.1889824380712988	1.0087334531177914	0.37612755230583705	0	0.3698838664764931	-0.09956222961086558	0
1.2004982150823293	1.0129941918821106	0.37493214369512895	0	0.37008121608924055	-0.10804665983783417	0
1.2121072558933808	1.0172911114956822	0.373628281834423	0	0.3701718504535069	-0.11657834665896492	0
1.223809734064587	1.021623034388939	0.3722138151895461	0	0.37015236417202624	-0.12515566069420905	0
1.235604606670655	1.0259882620750578	0.37068675719266325	0	0.3700193287921441	-0.13377600243786095	0
1.2474892517712637	1.0303844407152651	0.3690453921407277	0	0.36976936240737307	-0.14243554901605346	0
1.2594589542246044	1.0348083736440248	0.36728842369536574	0	0.3693992289109122	-0.15112889854274783	0
1.271506457915344	1.0392558629069817	0.36541514044414475	0	0.36890596846085605	-0.15984877354237276	0
1.283621510709266	1.043721553914816	0.36342560680298236	0	0.3682870596172588	-0.16858573082647893	0
1.29579058107834	1.048198850409788	0.36132084752022475	0	0.3675406022973435	-0.17732800777117108	0
1.3079968439213097	1.0526799358426673	0.35910299625224357	0	0.3666655015799476	-0.18606157252496733	0
1.320220578754322	1.0571559524607732	0.3567753625610532	0	0.3656616192030714	-0.19477047489625054	0
1.332440016303768	1.0616173479254032	0.3543423833917255	0	0.36452985699874574	-0.20343751389696127	0
1.3446325813140252	1.066054365204206	0.3518094417868321	0	0.36327214231804117	-0.2120451730716997	0
1.356776293859593	1.0704575832111614	0.34918258132661495	0	0.36189131211010983	-0.22057664448292197	0
1.3688510925953505	1.0748184175866584	0.3464681624149254	0	0.3603909133031914	-0.22901676864592888	0
1.3808398239206812	1.0791294867614563	0.3436725285582119	0	0.3587749613736037	-0.23735271108378192	0
1.3927287360831424	1.0833847865164183	0.3408017451261173	0	0.35704770753783255	-0.2455742702716807	0
1.4045075794602409	1.087579713161171	0.3378614165627089	0	0.35521343679118217	-0.25367389802248175	0
1.416169330835017	1.09171094617576	0.3348566018358987	0	0.3532763244982604	-0.26164645491788535	0
1.4277097185722691	1.0957762580238959	0.33179180232070854	0	0.35124034803792525	-0.26948883176275146	0
1.4391267230430493	1.0997743159914664	0.3286709844144256	0	0.34910923493377055	-0.277199561302	0
1.4504200404316112	1.1037044736620396	0.3254976406058368	0	0.34688645154360315	-0.28477841426291745	0
1.4615906371031395	1.1075665977237839	0.3222748524980965	0	0.3445752074888233	-0.29222606655102	0
1.472640393862479	1.1113609295919102	0.31900534989132784	0	0.34217846894159687	-0.2995438354618635	0
1.483571808629206	1.1150879705595365	0.3156915698071391	0	0.33969898116175334	-0.30673346230894805	0
1.4943877676606838	1.1187483935742308	0.3123357083805982	0	0.337139293235631	-0.31379694685239434	0
1.50509139743368	1.1223429849952777	0.3089397575711689	0	0.3345017767927206	-0.32073643963234544	0
1.5156859304334434	1.125872593065577	0.30550554407623365	0	0.33178865026776094	-0.3275541470991961	0
1.5261746294495426	1.1293380977551888	0.302034754484109	0	0.3290019954458992	-0.33425227770177673	0
1.5365607371379906	1.1327403901787143	0.29852895494947557	0	0.3261437714741097	-0.3408330061359925	0
1.5468474256922207	1.136080353049553	0.2949896127917622	0	0.32321583181699687	-0.34729843923410736	0
1.557037776214405	1.1393588517123205	0.2914181094230015	0	0.32021993521930214	-0.3536506019469467	0
1.5671347509821694	1.142576723506542	0.2878157564362091	0	0.3171577599961694	-0.35989141975374994	0
1.5771412253718227	1.145734786600264	0.28418379067974164	0	0.3140309009004785	-0.3660227385283241	0
1.5870599481060563	1.1488338261643378	0.2805233946064327	0	0.31084088755684225	-0.3720463002235515	0
1.5968935358892002	1.1518745920900024	0.27683570485647235	0	0.30758919348367	-0.3779637406371609	0
1.6066445113286445	1.1548578102014238	0.27312180417726417	0	0.3042772304223822	-0.38377661324704937	0
1.6163152783984935	1.1577841741189832	0.2693827361311485	0	0.30090636260230974	-0.3894863752521574	0
1.6259081379698213	1.1606543497150856	0.26561950462368755	0	0.2974779077509721	-0.3950943979398511	0
1.6354252898213484	1.1634689754524252	0.2618330781272956	0	0.29399314221719763	-0.40060196890813676	0
1.6448688374267055	1.1662286636466612	0.25802439253332404	0	0.29045330486825127	-0.4060102959677488	0
1.6542408027745634	1.1689340046556846	0.2541943495532337	0	0.28685959678132694	-0.4113205166902152	0
1.6635431187702225	1.1715855645366773	0.2503438238336039	0	0.2832131889958214	-0.41653369507014804	0
1.6727776447447604	1.1741838894542795	0.24647366042535931	0	0.27951522124624634	-0.4216508313493103	0
1.6819461584296043	1.1767295033739529	0.24258468168349662	0	0.2757668095742666	-0.4266728585808532	0
1.6910503790791287	1.1792229145167699	0.2386776808416745	0	0.27196904116762954	-0.43160065639740725	0
1.7000919544405473	1.181664611695837	0.23475343056650397	0	0.2681229835273103	-0.43643504479437223	0
1.709072470278661	1.1840550670043941	0.2308126818384147	0	0.26422968436145833	-0.44117679038405594	0
1.717993458245741	1.1863947379411686	0.2268561631947114	0	0.2602901717012565	-0.4458266115348952	0
1.7268563875933147	1.188684065288999	0.22288458693969018	0	0.25630546092155454	-0.4503851750479341	0
1.7356626830184163	1.1909234778611912	0.2188986436066644	0	0.25227655005113625	-0.4548531064586335	0
1.744413707103725	1.1931133881005713	0.21489901211782575	0	0.2482044308064556	-0.45923098211052044	0
1.7531107835958728	1.1952541981424634	0.21088635139885262	0	0.2440900809226529	-0.4635193420753192	0
1.761755191913529	1.1973462984649839	0.20686130477293913	0	0.23993446929771098	-0.46771868830046553	0
1.7703481557392546	1.1993900653366107	0.20282450722325582	0	0.23573856425824238	-0.47182948028190236	0
1.7788908627966646	1.2013858658280183	0.19877657802601084	0	0.2315033267090389	-0.47585214591761943	0
1.7873844566680073	1.2033340560227834	0.19471812625167767	0	0.22722971651408158	-0.47978707872201454	0
1.795830041407437	1.205234982337756	0.19064975021375438	0	0.22291869261014471	-0.4836346412854948	0
1.804228678105872	1.2070889810122187	0.1865720406729852	0	0.21857121705650617	-0.48739516504177466	0
1.81258139122252	1.2088963798230614	0.1824855792644434	0	0.21418825401175345	-0.491068954546155	0
1.8208891712585746	1.2106574989085186	0.17839093853685828	0	0.20977077033587438	-0.49465628997716926	0
1.8291529633466403	1.2123726486672681	0.17428868889965834	0	0.20531974365308983	-0.49815742368188	0
1.8373736869917077	1.2140421342563645	0.17017939013047517	0	0.20083615371668337	-0.501572590179694	0
1.8455522311381578	1.215666254749655	0.16606359488318312	0	0.19632098660591607	-0.5049020053268327	0
1.8536894421728698	1.2172453011043067	0.16194185584400952	0	0.19177524302503884	-0.5081458630095479	0
1.8617861474188142	1.2187795611296122	0.1578147149249348	0	0.18719992682202355	-0.5113043462170352	0
1.8698431368198258	1.220269316205491	0.15368271347059764	0	0.182596056546671	-0.51437762120742	0
1.877861184472221	1.2217148456224542	0.14954638214956767	0	0.17796465448542323	-0.5173658473623801	0
1.8858410307613698	1.2231164235197904	0.1454062509147055	0	0.17330675793388062	-0.5202691718055087	0
1.8937834027242921	1.224474322788973	0.1412628392457507	0	0.1686234083868262	-0.5230877384147522	0
1.9016890058706748	1.2257888137465367	0.13711666101877348	0	0.16391565700346697	-0.5258216860418499	0
1.9095585314700247	1.227060165515426	0.13296822131132663	0	0.15918456094505015	-0.5284711523445816	0
1.9173926582975132	1.2282886463589775	0.12881801600691586	0	0.15443118276856782	-0.5310362754580791	0
1.9251920587659994	1.2294745246340684	0.12466652901157255	0	0.14965658699914697	-0.5335171969621704	0
1.9329573960754414	1.2306180682779833	0.12051423417668033	0	0.1448618420141599	-0.5359140617837925	0
1.9406893277241524	1.2317195452774015	0.11636159382563734	0	0.1400480179830054	-0.5382270201372243	0
1.9483885202754097	1.2327792255665342	0.11220905113547455	0	0.1352161775515519	-0.540456232467355	0
1.956055638355334	1.233797379143764	0.10805703630004598	0	0.13036738240936177	-0.5426018664387877	0
1.9636913524799928	1.2347742768760164	0.10390596258190009	0	0.12550268810336368	-0.5446640995377872	0
1.9712963514567543	1.235710191631732	0.09975621976523011	0	0.12062313565518637	-0.5466431223606211	0
1.9788713312352686	1.236605396328294	0.09560818039046036	0	0.11572975810063665	-0.5485391353547173	0
1.986416998370825	1.2374601639286806	0.09146219808810778	0	0.11082357778420374	-0.5503523496249082	0
1.9939340882242365	1.2382747689006317	0.08731859774705342	0	0.10590559388680822	-0.5520829908146182	0
2.001423343247223	1.239049484110662	0.08317768761528103	0	0.10097679588001754	-0.5537312932567481	0
2.008885540940656	1.2397845831330052	0.07903974405451374	0	0.0960381445344672	-0.5552975055727274	0
2.016321474124445	1.2404803373893272	0.07490502260418681	0	0.09109058415570342	-0.5567818852355303	0
2.0237319545962396	1.241137015891086	0.07077375619685398	0	0.08613503959953632	-0.5581846986043605	0
2.0311178293740606	1.2417548858988932	0.0666461463202326	0	0.08117240476769941	-0.5595062228756014	0
2.0384799684771666	1.2423342109332158	0.06252237003909822	0	0.07620355010523805	-0.5607467423250247	0
2.0458192627794207	1.2428752498708366	0.058402581482957384	0	0.07122932354159109	-0.5619065468052508	0
2.053136626767569	1.2433782564357527	0.05428691061184557	0	0.06625054817504109	-0.5629859310349554	0
2.0604330050574506	1.2438434788438795	0.0501754598691298	0	0.06126801739840707	-0.5639851941699212	0
2.067709355074104	1.244271157917642	0.04606831428969624	0	0.05628250635811973	-0.5649046360370147	0
2.0749666657158166	1.2446615275713522	0.04196553137158449	0	0.05129475893865107	-0.5657445584100151	0
2.082205950764399	1.2450148135762187	0.03786714518197137	0	0.04630549200690401	-0.566505262546154	0
2.089428229271198	1.245331231992288	0.033773177912555706	0	0.04131540882216638	-0.5671870459551484	0
2.0966345483460325	1.2456109897363599	0.029683627457263058	0	0.03632518329918335	-0.5677902037266441	0
2.1038259595059494	1.2458542830211554	0.0255984813149926	0	0.031335476370408996	-0.5683150252355442	0
2.111003541337739	1.2460612977317818	0.02151770424519669	0	0.026346920375668655	-0.568761794987025	0
2.1181683774889892	1.2462322081789832	0.017441251300403457	0	0.0213601344629332	-0.5691307899287109	0
2.1253215591789925	1.2463671769219944	0.013369066964754369	0	0.016375723075067766	-0.5694222790388977	0
2.1324641788206984	1.246466354424426	0.009301089356857108	0	0.011394280655596768	-0.5696365225274168	0
2.139597353336089	1.2465298791006807	0.0052372375264478415	0	0.006416375674018658	-0.5697737718546978	0
2.146722181246467	1.2465578765802272	0.0011774364797486909	0	0.0014425808810706866	-0.569834268037315	0
2.1538397673388663	1.2465504600236799	-0.0028783962786558554	0	-0.0035265435408572687	-0.5698182422036113	0
2.160954030535342	1.246507706078653	-0.006931949875409092	0	-0.008492409195654301	-0.5697258634957492	0
2.1680766807035092	1.246429518035276	-0.010989351686440267	0	-0.013461864534248098	-0.5695569433239771	0
2.1752088238345677	1.2463157713298474	-0.015050682661919838	0	-0.018434347034053736	-0.5693112498773286	0
2.182351574459044	1.2461663286580835	-0.019116024048158105	0	-0.023409291898756797	-0.5689885408896034	0
2.1895060330943417	1.24598104046741	-0.023185443956780707	0	-0.0283861159951228	-0.5685885647896523	0
2.19667330662448	1.245759744699537	-0.027259008377194978	0	-0.0333642317270503	-0.5681110602097578	0
2.2038544955892725	1.2455022672026006	-0.03133677335491823	0	-0.0383430378758794	-0.5675557569159415	0
2.2110506887021812	1.2452084222192124	-0.03541878130690756	0	-0.04332191554543646	-0.5669223768750768	0
2.2182629734383914	1.2448780122715593	-0.039505066464736456	0	-0.04830023526932634	-0.5662106339942327	0
2.225492412131334	1.2445108295773093	-0.04359564077701358	0	-0.05327734032699483	-0.565420237128274	0
2.232740066946343	1.2441066553413789	-0.04769050752920062	0	-0.0582525638705561	-0.5645508884785334	0
2.2400069706119647	1.2436652617407893	-0.05178964427753426	0	-0.06322520873354606	-0.5636022877540506	0
2.247294144698873	1.2431864115491926	-0.05589301271021223	0	-0.06819456004107671	-0.5625741312135576	0
2.2546025785971713	1.2426698600999935	-0.06000054635309665	0	-0.0731598709675035	-0.5614661156922491	0
2.2619332480847016	1.2421153547908728	-0.06411216061799131	0	-0.07812037561542351	-0.5602779373026772	0
2.2692870966488425	1.2415226371372179	-0.06822774192451068	0	-0.0830752766096724	-0.5590092955583196	0
2.276665050069952	1.2408914424600355	-0.07234715553562693	0	-0.08802375533661513	-0.5576598923753451	0
2.2840680036070258	1.2402215016940155	-0.07647023806506587	0	-0.09296496373250465	-0.5562294355641525	0
2.2914968173875656	1.239512542778177	-0.08059679467081352	0	-0.09789802181535545	-0.5547176413624854	0
2.298952327931048	1.2387642905282112	-0.08472660525115479	0	-0.10282202601448066	-0.5531242336723082	0
2.306435342179533	1.237976468056596	-0.08885942091884448	0	-0.10773604585869126	-0.5514489465462649	0
2.31394663743917	1.2371487977063862	-0.09299496381375134	0	-0.11263912469951883	-0.5496915255750905	0
2.321486959658644	1.2362810021843906	-0.0971329260388374	0	-0.11753027941642065	-0.547851729638303	0
2.3290570259988947	1.235372805220842	-0.10127297099269356	0	-0.1224085029743607	-0.5459293315902164	0
2.33665753801096	1.234423930804156	-0.10541474047736574	0	-0.1272727737284771	-0.543924115883949	0
2.344289158085102	1.2334341068848353	-0.10955784177320718	0	-0.1321220411492469	-0.5418358855947707	0
2.3519525357154554	1.2324030629420784	-0.1137018619209012	0	-0.13695524353036798	-0.539664456413325	0
2.3596482982371825	1.2313305318240721	-0.11784636260141206	0	-0.14177130282652192	-0.5374096596347929	0
2.367377051423968	1.2302162504115315	-0.12199088043511942	0	-0.14656912586291254	-0.5350713426089018	0
2.3751393979783018	1.2290599575549812	-0.12613493682764385	0	-0.15134761650341882	-0.53264936344085	0
2.38293591931045	1.2278613972135317	-0.13027802809941372	0	-0.15610566492097083	-0.5301435965802176	0
2.390767192634172	1.2266203164349998	-0.13441963453053185	0	-0.16084215869815283	-0.5275539275596716	0
2.398633796778918	1.2253364647184979	-0.13855922323243433	0	-0.1655559866170312	-0.5248802506401	0
2.4065363107771742	1.2240095944469784	-0.1426962471530579	0	-0.1702460379428624	-0.5221224686788318	0
2.414475312498834	1.2226394613569331	-0.14683014412502773	0	-0.17491120173660724	-0.5192804930531493	0
2.422451396993199	1.2212258215132723	-0.15096034611015438	0	-0.17955037757399034	-0.5163542363368178	0
2.4304651652645926	1.2197684332271266	-0.15508627293276794	0	-0.18416246861738533	-0.5133436152490628	0
2.438517240362857	1.2182670541402993	-0.15920734013348492	0	-0.18874639050008213	-0.5102485435991921	0
2.4466082531869846	1.2167214437340912	-0.16332295114724815	0	-0.19330106258645233	-0.5070689364539827	0
2.454738874272826	1.2151313571441897	-0.16743251289474134	0	-0.1978254251473395	-0.5038046964141013	0
2.4629097846068992	1.2134965504667885	-0.1715354202066594	0	-0.2023184218927158	-0.5004557235707956	0
2.4711217009735953	1.2118167755975975	-0.1756310678994986	0	-0.20677901302257667	-0.497021903956247	0
2.4793753677893524	1.2100917814910241	-0.17971884576042843	0	-0.2112061693261655	-0.493503111217091	0
2.4876715616060783	1.2083213129322596	-0.18379813986609653	0	-0.2155988732009689	-0.489899203205023	0
2.496011096201898	1.2065051090889214	-0.18786833404839792	0	-0.2199561197184752	-0.4862100181589603	0
2.504394828544272	1.2046429017653668	-0.1919288116210966	0	-0.22427691784846632	-0.482435370329068	0
2.512823635390838	1.202734420249481	-0.19597894286496464	0	-0.22856027653729247	-0.4785750589716898	0
2.5212984473680846	1.2007793834140998	-0.20001810028847414	0	-0.23280522032013518	-0.4746288515259547	0
2.5298202293708343	1.1987775037089394	-0.20404564777369236	0	-0.23701077708511892	-0.4705964909195891	0
2.538389989716902	1.1967284847569228	-0.20806094354697244	0	-0.241175980509688	-0.4664776899320102	0
2.5470087788309552	1.1946320213322226	-0.21206333803019486	0	-0.2452998670609682	-0.46227213038884857	0
2.555677688236301	1.1924877993409255	-0.21605217180669614	0	-0.24938147314503412	-0.45797946235798165	0
2.564397855134695	1.190295494458308	-0.22002677608956475	0	-0.2534198348199742	-0.45359930065780896	0
2.5731704630461927	1.1880547717201384	-0.22398647123971424	0	-0.25741398547114575	-0.44913122328840516	0
2.5819967395082353	1.1857652859220722	-0.22793056389471497	0	-0.26136295210677507	-0.4445747714648796	0
2.5908779557300363	1.1834266816115047	-0.23185834495621027	0	-0.2652657525736306	-0.4399294488152626	0
2.5998154409416183	1.1810385891906443	-0.2357690939189356	0	-0.2691213990339713	-0.43519471285477157	0
2.6088105736349614	1.1786006270584424	-0.23966207277601798	0	-0.27292889102196044	-0.4303699784597361	0
2.617864770787314	1.1761124045810676	-0.243536519240535	0	-0.2766872080592013	-0.42545462289795244	0
2.626979513676388	1.173573515110975	-0.24739165560317475	0	-0.28039531751076285	-0.42044797115534754	0
2.636156342103206	1.170983537476847	-0.2512266836196359	0	-0.2840521686711743	-0.41534929802758913	0
2.6453968444833778	1.1683420388730088	-0.25504077778809214	0	-0.2876566855078908	-0.4101578328798463	0
2.654702683688141	1.1656485676342565	-0.25883309332632654	0	-0.2912077733690296	-0.4048727444666161	0
2.6640755626041113	1.162902663313908	-0.26260274915681625	0	-0.29470430211250614	-0.3994931596989577	0
2.673517282963987	1.1601038397695334	-0.2663488486594679	0	-0.2981451245675493	-0.3940181293991209	0
2.6830296874912634	1.1572516023183572	-0.27007045306497207	0	-0.3015290509119597	-0.3884466607754641	0
2.6926147069265283	1.1543454342078345	-0.2737665968088868	0	-0.3048548619696377	-0.38277768970786663	0
2.7022743510426466	1.1513847995114688	-0.27743628007042026	0	-0.3081213013156119	-0.37701008513581463	0
2.7120106962968564	1.148369147379498	-0.28107846023662486	0	-0.31132706672422816	-0.3711426559266368	0
2.721825904011876	1.145297907054617	-0.2846920548249377	0	-0.31447081189099946	-0.3651741396327371	0
2.73172222891051	1.1421704857416246	-0.28827594016316127	0	-0.3175511441881541	-0.3591031967295564	0
2.7417020040600426	1.1389862740347911	-0.29182894128060843	0	-0.32056661489799276	-0.3529284193862869	0
2.751767638802369	1.1357446475757134	-0.29534982670411586	0	-0.32351571398290585	-0.3466483327210155	0
2.7619216445713097	1.1324449598021182	-0.2988373126784666	0	-0.32639687273342555	-0.3402613786432912	0
2.7721665966887494	1.1290865554999494	-0.3022900448687143	0	-0.3292084476833653	-0.3337659398115933	0
2.7825051350391345	1.12566877227554	-0.30570659410629475	0	-0.3319487167677432	-0.3271603399441986	0
2.7929399588795487	1.1221909441444817	-0.3090854500980889	0	-0.33461587397901527	-0.3204428480229178	0
2.803473790540994	1.1186524158647755	-0.3124250054576413	0	-0.3372080168275676	-0.3136117030166394	0
2.8141093502499883	1.1150525542152607	-0.3157235445313379	0	-0.3397231385017103	-0.30666513244295107	0
2.8248492969796772	1.111390771405476	-0.31897922304753606	0	-0.34215911402648025	-0.2996013941103867	0
2.835696171310091	1.1076665487437343	-0.3221900508808877	0	-0.34451369042853486	-0.2924188181469551	0
2.8466523064267473	1.1038794721766862	-0.3253538683238565	0	-0.3467844740164949	-0.28511587179673703	0
2.8577196998161742	1.1000292826789915	-0.3284683156071238	0	-0.3489689156564535	-0.2776912528343449	0
2.8688998686338194	1.096115933829725	-0.3315308041909509	0	-0.3510643011287223	-0.27014399701409436	0
2.880193634449833	1.092139675709378	-0.33453847679896753	0	-0.3530677385553506	-0.2624736367513649	0
2.8916008767911068	1.0881011517481682	-0.3374881704764075	0	-0.35497615450707665	-0.2546803856956636	0
2.903120226259997	1.0840015188530598	-0.34037637775779045	0	-0.35678629684698393	-0.2467653697214012	0
2.914748717166071	1.0798425837875696	-0.34319921472498094	0	-0.3584947517267193	-0.23873089157542451	0
2.9264814240702828	1.0756269466890034	-0.3459524046127602	0	-0.3600979810858146	-0.23058071251656287	0
2.938311092907537	1.0713581470993456	-0.34863128098006313	0	-0.36159238320761533	-0.2223203430269442	0
2.9502278537459032	1.0670407799270432	-0.35123082997518507	0	-0.3629743862327503	-0.21395728051933935	0
2.9622191100158393	1.0626805449725272	-0.3537457866963805	0	-0.36424057774612645	-0.20550112404368864	0
2.9742696398337403	1.0582842146536406	-0.35617078198115376	0	-0.3653878599142124	-0.19696353577830214	0
2.9863620371347213	1.053859471145092	-0.358500550138252	0	-0.3664136236784756	-0.18835795307569178	0
2.99847742261886	1.0494146366529893	-0.3607301631521358	0	-0.36731591116663787	-0.1796990941330367	0
3.010596402731846	1.0449583045401816	-0.36285526954053743	0	-0.36809354456455706	-0.17100226858449918	0
3.0227001092631736	1.0404989339198962	-0.36487229402079285	0	-0.3687461953062796	-0.1622826110359283	0
3.0347711459677913	1.0360444742879857	-0.36677856540392617	0	-0.3692743821145865	-0.15355436458176477	0
3.046794292830861	1.0316020786629618	-0.3685723565798736	0	-0.3696794022186738	-0.14483032756503336	0
3.0587569156106316	1.0271779277381674	-0.37025284483044785	0	-0.3699632143101729	-0.1361215085450956	0
3.0706490655099903	1.022777172867715	-0.3718200095059761	0	-0.3701282959723159	-0.12743700715863263	0
3.082463345598035	1.018403970598413	-0.3732744960693106	0	-0.3701774985692637	-0.118784070294058	0
3.094194611247077	1.0140615838306868	-0.3746174688964191	0	-0.37011391561298923	-0.11016827745115802	0
3.105839637689396	1.009752499627654	-0.37585047688425144	0	-0.3699407731794944	-0.10159375874266201	0
3.117396736154016	1.0054785695325303	-0.37697533231751257	0	-0.3696613445887022	-0.09306345864297026	0
3.1288654146166492	1.0012411358258995	-0.377994014166476	0	-0.3692788882469494	-0.08457937389814471	0
3.1402460945848243	0.997041138638114	-0.37890859385707765	0	-0.3687966043003081	-0.0761427555409534	0
3.151539844552169	0.9928792177759637	-0.37972117731166527	0	-0.36821760786949964	-0.06775430279129686	0
3.1627482029367706	0.9887557818896118	-0.38043386637017623	0	-0.3675449123369226	-0.05941429371395085	0
3.173873024148274	0.9846710691908769	-0.3810487307491125	0	-0.36678142137956543	-0.0511227007285861	0
3.184916370307875	0.9806251912266041	-0.38156778998952945	0	-0.3659299260253231	-0.042879273547842406	0
3.195880418753936	0.9766181705887058	-0.3819930015771165	0	-0.3649931063075737	-0.03468361122380997	0
3.2067673900355533	0.9726499707478233	-0.3823262543418541	0	-0.363973535840126	-0.02653521945466431	0
3.217579528872057	0.9687205062125954	-0.38256936647406525	0	-0.3628736844634074	-0.018433528506226086	0
3.2283190507714634	0.9648296649066245	-0.38272408418647236	0	-0.36169592575580484	-0.010377936868983528	0
3.2389881151215087	0.9609773205128569	-0.38279208306731116	0	-0.3604425438390185	-0.0023678351044803415	0
3.2495888348848005	0.9571633313132182	-0.3827749705359553	0	-0.3591157366141448	0.005597397920917043	0
3.260127118207147	0.9533861682001726	-0.3826742360304982	0	-0.35771709553009695	0.013521281221464775	0
3.270619081207023	0.9496406604191646	-0.38249096440112273	0	-0.3562465454132432	0.021415062539011077	0
3.281064736501666	0.9459274119376239	-0.3822262067602129	0	-0.35470595621071593	0.029277919870043974	0
3.291464063184354	0.942247009359954	-0.3818810193463829	0	-0.3530971937037414	0.037109030571871454	0
3.3018170111268765	0.9386000205856831	-0.38145646424082874	0	-0.3514221195565889	0.04490757365962325	0
3.3121235142491443	0.9349869903463465	-0.38095360940916145	0	-0.3496825895760618	0.052672738912979813	0
3.3223834880018384	0.9314084413534716	-0.3803735290804654	0	-0.3478804541962004	0.06040372413466287	0
3.332596840359752	0.9278648707330619	-0.37971730332748493	0	-0.346017556518297	0.06809974261812002	0
3.3427634751031805	0.9243567492287983	-0.3789860177286486	0	-0.34409573135956006	0.07576002482937913	0
3.352883315285221	0.9208845135370834	-0.3781807612048789	0	-0.34211680014094464	0.08338383530981709	0
3.362956261171972	0.9174485812150637	-0.377302628758609	0	-0.34008257830742616	0.0909704402177817	0
3.3729822388127273	0.9140493344502416	-0.37635271721133146	0	-0.3379948651921191	0.09851914315730415	0
3.382961187634672	0.9106871249194896	-0.3753321252158887	0	-0.3358554453127825	0.10602927505946634	0
3.3928930653900387	0.9073622727198353	-0.3742419518812444	0	-0.3336660862764403	0.11350019713023968	0
3.402777851656013	0.9040750658592971	-0.37308329537047413	0	-0.3314285368599088	0.12093130269581524	0
3.4126155410195653	0.9008257632073101	-0.37185725268896136	0	-0.3291445274216949	0.12832201128533213	0
3.422406169682356	0.8976145864453114	-0.37056491526292873	0	-0.32681576253555944	0.13567178780888892	0
3.4321497891639403	0.8944417295713429	-0.36920737093505074	0	-0.32444392579054043	0.14298012196765061	0
3.441846481407287	0.8913073547183611	-0.36778570092250185	0	-0.3220306750970812	0.15024653876435778	0
3.451496360797476	0.8882115923862081	-0.36630097820118085	0	-0.3195776409009857	0.15747059915154657	0
3.4610995765544823	0.8851545416018979	-0.36475426577107384	0	-0.3170864242886864	0.16465190093639873	0
3.470656309060888	0.8821362720400903	-0.3631466158921599	0	-0.31455859669525105	0.17179007513114178	0
3.480166769135384	0.8791568251835058	-0.3614790689824169	0	-0.3119956989795116	0.17888478450495457	0
3.4896312070884643	0.8762162124571342	-0.35975265075807616	0	-0.3093992378664248	0.18593572941063183	0
3.4990499008054874	0.8733144199487494	-0.3579683730695425	0	-0.3067706880889823	0.19294263794980965	0
3.508423164104725	0.8704514067857193	-0.3561272312178859	0	-0.3041114891259135	0.19990527124931023	0
3.517751339481215	0.8676271083582184	-0.3542302041816074	0	-0.3014230462973808	0.206823417097038	0
3.5270348121830533	0.8648414330593296	-0.35227825061725104	0	-0.29870672582187185	0.21369689939682368	0
3.536273990850086	0.8620942691558908	-0.3502723116853986	0	-0.295963859561062	0.22052556280844374	0
3.5454693216739797	0.8593854815163227	-0.34821330708256687	0	-0.29319574015254307	0.2273092822311164	0
3.554621281650145	0.856714914645591	-0.34610213541843304	0	-0.29040362226042904	0.2340479567760048	0
3.5637303769156077	0.8540823941456357	-0.34393967367335826	0	-0.28758872246142336	0.24074150751165657	0
3.572797159644825	0.8514877228616121	-0.3417267721600689	0	-0.28475221337523837	0.24738988880154536	0
3.5818221923376927	0.8489306921446258	-0.3394642622055002	0	-0.2818952342169358	0.25399306101097563	0
3.590806080656921	0.8464110733725668	-0.33715294741597623	0	-0.27901888011169396	0.26055101352650073	0
3.599749456681614	0.8439286237222767	-0.33479360691555043	0	-0.27612420687489536	0.26706375135964283	0
3.608652984746953	0.8414830854765118	-0.3323869930925124	0	-0.2732122287652471	0.27353129828635103	0
3.6175173608813833	0.8390741871569157	-0.3299338309379995	0	-0.2702839182835716	0.27995369526571856	0
3.626343310622819	0.8367016450741601	-0.32743481789874396	0	-0.2673402065666026	0.28633099766657893	0
3.6351315892404843	0.8343651641963225	-0.32489062313661227	0	-0.26438198304567617	0.29266327422084587	0
3.643882991555381	0.8320644365040663	-0.3223018839364516	0	-0.26141009186133873	0.29895061282826796	0
3.652598329728801	0.8297991477912344	-0.31966921154820616	0	-0.2584253391581126	0.30519310328869753	0
3.661278452538411	0.8275689734620797	-0.3169931849687549	0	-0.2554284864077006	0.31139084986540677	0
3.669924250993455	0.8253735781135387	-0.3142743483676036	0	-0.2524202482078336	0.31754397384220295	0
3.6785366389291583	0.8232126214514974	-0.31151321643521557	0	-0.24940129883311013	0.32365259822962955	0
3.6871165624609414	0.821085756736763	-0.308710270955913	0	-0.24637226888841532	0.3297168530633342	0
3.6956650134827953	0.8189926284089064	-0.305865955702619	0	-0.24333374039718766	0.33573688335306534	0
3.7041830092988506	0.816932878085699	-0.3029806824477492	0	-0.24028625388184435	0.3417128330392782	0
3.7126716069251127	0.8149061419571016	-0.3000548256825422	0	-0.2372303032294935	0.34764485338778006	0
3.7211319086559285	0.812912050478005	-0.2970887199423908	0	-0.23416633355666777	0.353533105009447	0
3.729565044370275	0.8109502335311661	-0.29408266532881283	0	-0.23109474752430817	0.3593777436091045	0
3.7379721856971138	0.8090203179920475	-0.2910369220495338	0	-0.22801590018735532	0.3651789278952077	0
3.7463545473552324	0.8071219284323152	-0.287951709251929	0	-0.22493009842004852	0.370936818349506	0
3.7547133835866835	0.8052546889301327	-0.2848272056934323	0	-0.22183760216119885	0.37665157251546244	0
3.7630499922642144	0.8034182231296729	-0.28166354763561097	0	-0.21873862284979853	0.3823233454485493	0
3.771365708662188	0.8016121566004386	-0.27846083064411736	0	-0.2156333256932426	0.38795228298073564	0
3.779661915090801	0.7998361157044723	-0.2752191053924759	0	-0.21252182603862377	0.3935385256362236	0
3.787940022124094	0.7980897325878628	-0.27193838451655594	0	-0.20940419637111435	0.39908219322691346	0
3.7962014962359354	0.796372640244855	-0.26861863135462777	0	-0.2062804558978769	0.40458340053261743	0
3.8044478187154684	0.7946844820583338	-0.26525977599165007	0	-0.2031505860099204	0.41004222683076347	0
3.8126805103581654	0.7930249074115866	-0.261861705361692	0	-0.20001452097922542	0.41545872937865297	0
3.8209011070470504	0.7913935774317284	-0.2584242732466371	0	-0.19687215723179513	0.42083292413578155	0
3.829111169712266	0.7897901636132232	-0.2549472964480702	0	-0.1937233495798985	0.42616478918971834	0
3.8373122354652134	0.7882143578404373	-0.2514305760528233	0	-0.19056793001375388	0.4314542299562315	0
3.845505829013236	0.786665870188604	-0.24787389395004028	0	-0.18740570350350327	0.43670108403361513	0
3.853693430257064	0.7851444350132114	-0.24427702836364373	0	-0.18423646064910223	0.4419050979083341	0
3.861876433091084	0.783649818015425	-0.24063977433934558	0	-0.1810599939117891	0.4470658990061712	0
3.8700560961197517	0.782181823956436	-0.2369619691513867	0	-0.17787611719557592	0.4521829639649589	0
3.878233520576579	0.780740298670081	-0.23324350674461403	0	-0.17468467503008586	0.4572556053828556	0
3.886409539539285	0.7793251458512801	-0.22948439379004543	0	-0.17148558656210303	0.4622829052460853	0
3.8945846663540737	0.7779363317345832	-0.22568478130947514	0	-0.168278866875705	0.4672636883943202	0
3.9027589779020193	0.7765738995053889	-0.22184502843593762	0	-0.1650646741882293	0.472196459380655	0
3.9109320078832623	0.7752379797996419	-0.21796576460859632	0	-0.16184335370161787	0.47707935047264427	0
3.9191026090447942	0.7739288040173525	-0.21404796951421629	0	-0.15861549430357036	0.4819100567736841	0
3.927268820775933	0.7726467140774168	-0.21009305393537242	0	-0.15538198391237099	0.48668578162962695	0
3.935427735482646	0.771392169732519	-0.20610294435423582	0	-0.15214406610013573	0.49140318900575464	0
3.943575404484106	0.7701657473584002	-0.20208015090179499	0	-0.14890338185075702	0.49605838674418257	0
3.9517067723492834	0.7689681327564647	-0.19802782265105376	0	-0.14566200071889163	0.5006469332153891	0
3.9598157041715085	0.7678000994811911	-0.19394975650584065	0	-0.14242241551626747	0.5051639020725252	0
3.967895117830543	0.7666624731963055	-0.18985035039565354	0	-0.13918749521363116	0.5096040070345688	0
3.975937213083637	0.7655560856285877	-0.18573450163665	0	-0.1359603987536579	0.5139617763550058	0
3.9839338176077845	0.7644817177022868	-0.1816074372026076	0	-0.1327444410934867	0.5182317814405933	0
3.9918768001692237	0.7634400409615153	-0.17747449881340935	0	-0.12954293081148505	0.5224088856705551	0
3.9997584969966944	0.7624315655419736	-0.17334090993092205	0	-0.12635900055805746	0.5264884800831037	0
4.007572098413014	0.7614566013678874	-0.16921155324607723	0	-0.12319545156797815	0.5304666765387138	0
4.015311933688511	0.7605152389339809	-0.16509079388018583	0	-0.1200546375026955	0.5343404282676019	0
4.022973639653437	0.7596073488928475	-0.16098235974632974	0	-0.1169383939819431	0.5381075756940946	0
4.030554199871094	0.7587325992075479	-0.15688928997500878	0	-0.11384801979158113	0.5417668177266136	0
4.038051896093325	0.7578904823035234	-0.15281393236733165	0	-0.11078429344016907	0.5453176360577878	0
4.045466162262785	0.7570803513248826	-0.1487579974967368	0	-0.10774752957829013	0.5487601738457472	0
4.0527974253171	0.756301454611461	-0.14472262514011547	0	-0.10473764128783396	0.5520951135481955	0
4.0600469186829775	0.7555529696284186	-0.14070847084249868	0	-0.10175421416389686	0.5553235492078092	0
4.067216508586539	0.75483403191247	-0.13671579042514648	0	-0.0987965758428618	0.5584468729505251	0
4.074308533572152	0.7541437593760036	-0.13274452150143248	0	-0.09586386077660874	0.5614666756135186	0
4.08132567052511	0.7534812711114186	-0.12879435381558138	0	-0.09295506469620841	0.5643846665988609	0
4.08827081535519	0.7528457023963097	-0.12486479422608882	0	-0.09006909355682069	0.5672026068164636	0
4.09514701842072	0.7522362127777783	-0.12095520290797887	0	-0.08720479018957018	0.5699222697040611	0
4.1019573759291115	0.7516519967232029	-0.11706485605372045	0	-0.08436097960012927	0.5725453891519954	0
4.1087050171238175	0.7510922846035888	-0.11319295530996176	0	-0.08153647466369124	0.5750736494136874	0
4.115393039750496	0.750556347553039	-0.10933866728366229	0	-0.07873010352786051	0.5775086572309167	0
4.122024493392171	0.7500434976386908	-0.10550113619294439	0	-0.07594071716905353	0.5798519347717765	0
4.128602339250987	0.7495530895195763	-0.10167951036074951	0	-0.07316720692568056	0.5821049058250598	0
4.135129464734007	0.7490845176268109	-0.09787293709864503	0	-0.07040849902627927	0.584268902660199	0
4.141608644379222	0.7486372172671665	-0.09408058871166461	0	-0.06766357173760912	0.5863451552278889	0
4.148042551881254	0.7482106618145515	-0.09030165877019207	0	-0.06493145097412872	0.5883347987014124	0
4.154433747320012	0.7478043616911781	-0.08653537269968545	0	-0.0622112163552709	0.5902388732048798	0
4.160784679138373	0.7474178623084937	-0.08278098961777762	0	-0.05950200099193749	0.5920583287936134	0
4.16709768653092	0.7470507420604064	-0.07903780373594124	0	-0.05680299103710333	0.5937940306572	0
4.173374993278465	0.7467026108577873	-0.07530515066774697	0	-0.054113428841754706	0.5954467621946615	0
4.179618720737813	0.7463731076148475	-0.07158240220329536	0	-0.05143260785783279	0.5970172334638556	0
4.1858308739207555	0.746061899289979	-0.06786897691437863	0	-0.048759879004195546	0.5985060826488875	0
4.192013362688491	0.7457686781149315	-0.06416432967094521	0	-0.046094641891095176	0.5999138865229781	0
4.1981680021372645	0.7454931600944665	-0.06046795334603382	0	-0.0434363448683122	0.601241165229895	0
4.204296503658586	0.7452350839164879	-0.056779386010791036	0	-0.04078448904508747	0.6024883853747681	0
4.21040049334379	0.7449942086994098	-0.05309820156275479	0	-0.03813862041741614	0.6036559690030814	0
4.216481520259934	0.7447703124116574	-0.04942400622777326	0	-0.03549832624023341	0.6047442996322541	0
4.222541050823309	0.74456319089677	-0.04575644332544018	0	-0.03286323734407671	0.6057537255682287	0
4.2285804835113385	0.744372656210804	-0.04209518563036706	0	-0.030233021537814955	0.6066845667612188	0
4.23460114712041	0.7441985356610586	-0.03843993755265224	0	-0.027607384063723928	0.6075371184295911	0
4.240604315625311	0.744040670415948	-0.03479042714383629	0	-0.024986060735008177	0.6083116569284003	0
4.24659120811137	0.7438989146948312	-0.031146407046789563	0	-0.02236881748780884	0.6090084429108292	0
4.252563008328029	0.7437731345803209	-0.027507643417395505	0	-0.019755441281155167	0.6096277264456473	0
4.2585208528991565	0.7436632076848543	-0.023873923841250217	0	-0.01714574462656883	0.6101697480178084	0
4.264465854599898	0.7435690221322718	-0.020245043827523023	0	-0.0145395547187574	0.6106347429604665	0
4.270399094153882	0.7434904762882003	-0.016620812427364125	0	-0.011936716290741908	0.6110229422475432	0
4.276321640856733	0.7434274781014174	-0.013001040216365866	0	-0.00933708179454025	0.6113345752389083	0
4.282234543601082	0.7433799449742958	-0.00938554531163987	0	-0.006740514528602557	0.6115698698366558	0
4.288138857520494	0.7433478033530084	-0.005774137594451282	0	-0.004146876111280691	0.6117290540427516	0
4.294035624220827	0.7433309888115175	-0.002166631291443538	0	-0.0015560343231981345	0.6118123550842326	0
4.297576904559222	0.7433282336242716	6.745277079944767e-13	0	4.884098767782286e-13	0.6118260062515773	0
